# Supplementary material for: Layered feedback control overcomes performance trade-off in synthetic biomolecular networks
Source: Nat Commun. 2022 Sep 14;13:5393. doi: 10.1038/s41467-022-33058-6 (PMC9474519; doi:10.1038/s41467-022-33058-6)
Supplement: Supplementary file 4 — Source Data [file 41467_2022_33058_MOESM4_ESM.zip]

Archive with 2,576 entries (2,282 files):
- Source_Data_and_Source_Code_Final_Revision/
- __MACOSX/._Source_Data_and_Source_Code_Final_Revision
- Source_Data_and_Source_Code_Final_Revision/.DS_Store
- __MACOSX/Source_Data_and_Source_Code_Final_Revision/._.DS_Store
- Source_Data_and_Source_Code_Final_Revision/Figure_4&Supplementary_FigureS2/
- __MACOSX/Source_Data_and_Source_Code_Final_Revision/._Figure_4&Supplementary_FigureS2
- Source_Data_and_Source_Code_Final_Revision/Figure_2&Supplementary_FigureS4/
- __MACOSX/Source_Data_and_Source_Code_Final_Revision/._Figure_2&Supplementary_FigureS4
- Source_Data_and_Source_Code_Final_Revision/Figure_5&Supplementary_FigureS5/
- __MACOSX/Source_Data_and_Source_Code_Final_Revision/._Figure_5&Supplementary_FigureS5
- Source_Data_and_Source_Code_Final_Revision/Figure_6&Supplementary_FigureS6-S8/
- __MACOSX/Source_Data_and_Source_Code_Final_Revision/._Figure_6&Supplementary_FigureS6-S8
- Source_Data_and_Source_Code_Final_Revision/Figure_1&Supplementary_FigureS3/
- __MACOSX/Source_Data_and_Source_Code_Final_Revision/._Figure_1&Supplementary_FigureS3
- Source_Data_and_Source_Code_Final_Revision/Figure_3&Supplementary_FigureS1/
- __MACOSX/Source_Data_and_Source_Code_Final_Revision/._Figure_3&Supplementary_FigureS1
- Source_Data_and_Source_Code_Final_Revision/README.rtf
- __MACOSX/Source_Data_and_Source_Code_Final_Revision/._README.rtf
- Source_Data_and_Source_Code_Final_Revision/Figure_4&Supplementary_FigureS2/.DS_Store
- __MACOSX/Source_Data_and_Source_Code_Final_Revision/Figure_4&Supplementary_FigureS2/._.DS_Store
- Source_Data_and_Source_Code_Final_Revision/Figure_4&Supplementary_FigureS2/Figure4D/
- __MACOSX/Source_Data_and_Source_Code_Final_Revision/Figure_4&Supplementary_FigureS2/._Figure4D
- Source_Data_and_Source_Code_Final_Revision/Figure_4&Supplementary_FigureS2/Figure4E-H/
- __MACOSX/Source_Data_and_Source_Code_Final_Revision/Figure_4&Supplementary_FigureS2/._Figure4E-H
- Source_Data_and_Source_Code_Final_Revision/Figure_4&Supplementary_FigureS2/Figure4B-C/
- __MACOSX/Source_Data_and_Source_Code_Final_Revision/Figure_4&Supplementary_FigureS2/._Figure4B-C
- Source_Data_and_Source_Code_Final_Revision/Figure_4&Supplementary_FigureS2/Figure4A/
- __MACOSX/Source_Data_and_Source_Code_Final_Revision/Figure_4&Supplementary_FigureS2/._Figure4A
- Source_Data_and_Source_Code_Final_Revision/Figure_4&Supplementary_FigureS2/Supplementary_FigureS2/
- __MACOSX/Source_Data_and_Source_Code_Final_Revision/Figure_4&Supplementary_FigureS2/._Supplementary_FigureS2
- Source_Data_and_Source_Code_Final_Revision/Figure_2&Supplementary_FigureS4/Figure 2A/
- __MACOSX/Source_Data_and_Source_Code_Final_Revision/Figure_2&Supplementary_FigureS4/._Figure 2A
- Source_Data_and_Source_Code_Final_Revision/Figure_2&Supplementary_FigureS4/.DS_Store
- __MACOSX/Source_Data_and_Source_Code_Final_Revision/Figure_2&Supplementary_FigureS4/._.DS_Store
- Source_Data_and_Source_Code_Final_Revision/Figure_2&Supplementary_FigureS4/Figure 2B/
- __MACOSX/Source_Data_and_Source_Code_Final_Revision/Figure_2&Supplementary_FigureS4/._Figure 2B
- Source_Data_and_Source_Code_Final_Revision/Figure_5&Supplementary_FigureS5/.DS_Store
- __MACOSX/Source_Data_and_Source_Code_Final_Revision/Figure_5&Supplementary_FigureS5/._.DS_Store
- Source_Data_and_Source_Code_Final_Revision/Figure_5&Supplementary_FigureS5/Figture 5/
- __MACOSX/Source_Data_and_Source_Code_Final_Revision/Figure_5&Supplementary_FigureS5/._Figture 5
- Source_Data_and_Source_Code_Final_Revision/Figure_5&Supplementary_FigureS5/README.rtf
- __MACOSX/Source_Data_and_Source_Code_Final_Revision/Figure_5&Supplementary_FigureS5/._README.rtf
- Source_Data_and_Source_Code_Final_Revision/Figure_5&Supplementary_FigureS5/Supplementary_FigureS5/
- __MACOSX/Source_Data_and_Source_Code_Final_Revision/Figure_5&Supplementary_FigureS5/._Supplementary_FigureS5
- Source_Data_and_Source_Code_Final_Revision/Figure_6&Supplementary_FigureS6-S8/Box-plot-stats.xlsx
- __MACOSX/Source_Data_and_Source_Code_Final_Revision/Figure_6&Supplementary_FigureS6-S8/._Box-plot-stats.xlsx
- Source_Data_and_Source_Code_Final_Revision/Figure_6&Supplementary_FigureS6-S8/.DS_Store
- __MACOSX/Source_Data_and_Source_Code_Final_Revision/Figure_6&Supplementary_FigureS6-S8/._.DS_Store
- Source_Data_and_Source_Code_Final_Revision/Figure_6&Supplementary_FigureS6-S8/A11.02R36-AHLspike-24X/
- __MACOSX/Source_Data_and_Source_Code_Final_Revision/Figure_6&Supplementary_FigureS6-S8/._A11.02R36-AHLspike-24X
- Source_Data_and_Source_Code_Final_Revision/Figure_6&Supplementary_FigureS6-S8/A11.02R39-Temp2directions-24X/
- __MACOSX/Source_Data_and_Source_Code_Final_Revision/Figure_6&Supplementary_FigureS6-S8/._A11.02R39-Temp2directions-24X
- Source_Data_and_Source_Code_Final_Revision/Figure_6&Supplementary_FigureS6-S8/A11.02R42&43-Glucose2directions-24X/
- __MACOSX/Source_Data_and_Source_Code_Final_Revision/Figure_6&Supplementary_FigureS6-S8/._A11.02R42&43-Glucose2directions-24X
- Source_Data_and_Source_Code_Final_Revision/Figure_6&Supplementary_FigureS6-S8/README.rtf
- __MACOSX/Source_Data_and_Source_Code_Final_Revision/Figure_6&Supplementary_FigureS6-S8/._README.rtf
- Source_Data_and_Source_Code_Final_Revision/Figure_1&Supplementary_FigureS3/.DS_Store
- __MACOSX/Source_Data_and_Source_Code_Final_Revision/Figure_1&Supplementary_FigureS3/._.DS_Store
- Source_Data_and_Source_Code_Final_Revision/Figure_1&Supplementary_FigureS3/Simulation-FIGURE_1/
- __MACOSX/Source_Data_and_Source_Code_Final_Revision/Figure_1&Supplementary_FigureS3/._Simulation-FIGURE_1
- Source_Data_and_Source_Code_Final_Revision/Figure_3&Supplementary_FigureS1/.DS_Store
- __MACOSX/Source_Data_and_Source_Code_Final_Revision/Figure_3&Supplementary_FigureS1/._.DS_Store
- Source_Data_and_Source_Code_Final_Revision/Figure_3&Supplementary_FigureS1/Figure_3F/
- __MACOSX/Source_Data_and_Source_Code_Final_Revision/Figure_3&Supplementary_FigureS1/._Figure_3F
- Source_Data_and_Source_Code_Final_Revision/Figure_3&Supplementary_FigureS1/Supplementary_FigureS1/
- __MACOSX/Source_Data_and_Source_Code_Final_Revision/Figure_3&Supplementary_FigureS1/._Supplementary_FigureS1
- Source_Data_and_Source_Code_Final_Revision/Figure_3&Supplementary_FigureS1/Figure_3B/
- __MACOSX/Source_Data_and_Source_Code_Final_Revision/Figure_3&Supplementary_FigureS1/._Figure_3B
- Source_Data_and_Source_Code_Final_Revision/Figure_3&Supplementary_FigureS1/Figure_3E/
- __MACOSX/Source_Data_and_Source_Code_Final_Revision/Figure_3&Supplementary_FigureS1/._Figure_3E
- Source_Data_and_Source_Code_Final_Revision/Figure_3&Supplementary_FigureS1/Figure_3D/
- __MACOSX/Source_Data_and_Source_Code_Final_Revision/Figure_3&Supplementary_FigureS1/._Figure_3D
- Source_Data_and_Source_Code_Final_Revision/Figure_3&Supplementary_FigureS1/Figure_3C/
- __MACOSX/Source_Data_and_Source_Code_Final_Revision/Figure_3&Supplementary_FigureS1/._Figure_3C
- Source_Data_and_Source_Code_Final_Revision/Figure_4&Supplementary_FigureS2/Figure4D/Datafile_perturbation.m
- __MACOSX/Source_Data_and_Source_Code_Final_Revision/Figure_4&Supplementary_FigureS2/Figure4D/._Datafile_perturbation.m
- Source_Data_and_Source_Code_Final_Revision/Figure_4&Supplementary_FigureS2/Figure4D/Call_ODE.m
- __MACOSX/Source_Data_and_Source_Code_Final_Revision/Figure_4&Supplementary_FigureS2/Figure4D/._Call_ODE.m
- Source_Data_and_Source_Code_Final_Revision/Figure_4&Supplementary_FigureS2/Figure4D/guess.txt
- __MACOSX/Source_Data_and_Source_Code_Final_Revision/Figure_4&Supplementary_FigureS2/Figure4D/._guess.txt
- Source_Data_and_Source_Code_Final_Revision/Figure_4&Supplementary_FigureS2/Figure4D/controller_profile_no_disturb.txt
- __MACOSX/Source_Data_and_Source_Code_Final_Revision/Figure_4&Supplementary_FigureS2/Figure4D/._controller_profile_no_disturb.txt
- Source_Data_and_Source_Code_Final_Revision/Figure_4&Supplementary_FigureS2/Figure4D/texttype.rtf
- __MACOSX/Source_Data_and_Source_Code_Final_Revision/Figure_4&Supplementary_FigureS2/Figure4D/._texttype.rtf
- Source_Data_and_Source_Code_Final_Revision/Figure_4&Supplementary_FigureS2/Figure4D/MassbalanceEqns_RcisPtrans.m
- __MACOSX/Source_Data_and_Source_Code_Final_Revision/Figure_4&Supplementary_FigureS2/Figure4D/._MassbalanceEqns_RcisPtrans.m
- Source_Data_and_Source_Code_Final_Revision/Figure_4&Supplementary_FigureS2/Figure4D/README.txt
- __MACOSX/Source_Data_and_Source_Code_Final_Revision/Figure_4&Supplementary_FigureS2/Figure4D/._README.txt
- Source_Data_and_Source_Code_Final_Revision/Figure_4&Supplementary_FigureS2/Figure4D/Sim_disturbance_window_Main.m
- __MACOSX/Source_Data_and_Source_Code_Final_Revision/Figure_4&Supplementary_FigureS2/Figure4D/._Sim_disturbance_window_Main.m
- Source_Data_and_Source_Code_Final_Revision/Figure_4&Supplementary_FigureS2/Figure4E-H/Figure_4F-A11.02R35-wash-AHL-TEST.dgraph/
- __MACOSX/Source_Data_and_Source_Code_Final_Revision/Figure_4&Supplementary_FigureS2/Figure4E-H/._Figure_4F-A11.02R35-wash-AHL-TEST.dgraph
- Source_Data_and_Source_Code_Final_Revision/Figure_4&Supplementary_FigureS2/Figure4E-H/.DS_Store
- __MACOSX/Source_Data_and_Source_Code_Final_Revision/Figure_4&Supplementary_FigureS2/Figure4E-H/._.DS_Store
- Source_Data_and_Source_Code_Final_Revision/Figure_4&Supplementary_FigureS2/Figure4E-H/A11.02-plasmids/
- __MACOSX/Source_Data_and_Source_Code_Final_Revision/Figure_4&Supplementary_FigureS2/Figure4E-H/._A11.02-plasmids
- Source_Data_and_Source_Code_Final_Revision/Figure_4&Supplementary_FigureS2/Figure4E-H/Figure_4E-A11.02R35-wash-AHL-CTRL.dgraph/
- __MACOSX/Source_Data_and_Source_Code_Final_Revision/Figure_4&Supplementary_FigureS2/Figure4E-H/._Figure_4E-A11.02R35-wash-AHL-CTRL.dgraph
- Source_Data_and_Source_Code_Final_Revision/Figure_4&Supplementary_FigureS2/Figure4E-H/Figure_4H-A11.02R35_disturbance_profile-scaled.dgraph/
- __MACOSX/Source_Data_and_Source_Code_Final_Revision/Figure_4&Supplementary_FigureS2/Figure4E-H/._Figure_4H-A11.02R35_disturbance_profile-scaled.dgraph
- Source_Data_and_Source_Code_Final_Revision/Figure_4&Supplementary_FigureS2/Figure4E-H/A11.02R35-AHLwash-Source_Data.xlsx
- __MACOSX/Source_Data_and_Source_Code_Final_Revision/Figure_4&Supplementary_FigureS2/Figure4E-H/._A11.02R35-AHLwash-Source_Data.xlsx
- Source_Data_and_Source_Code_Final_Revision/Figure_4&Supplementary_FigureS2/Figure4E-H/Figure_4G-A11.02R35_disturbance_profile.dgraph/
- __MACOSX/Source_Data_and_Source_Code_Final_Revision/Figure_4&Supplementary_FigureS2/Figure4E-H/._Figure_4G-A11.02R35_disturbance_profile.dgraph
- Source_Data_and_Source_Code_Final_Revision/Figure_4&Supplementary_FigureS2/Figure4B-C/A11.02R12-37.pdf
- __MACOSX/Source_Data_and_Source_Code_Final_Revision/Figure_4&Supplementary_FigureS2/Figure4B-C/._A11.02R12-37.pdf
- Source_Data_and_Source_Code_Final_Revision/Figure_4&Supplementary_FigureS2/Figure4B-C/.DS_Store
- __MACOSX/Source_Data_and_Source_Code_Final_Revision/Figure_4&Supplementary_FigureS2/Figure4B-C/._.DS_Store
- Source_Data_and_Source_Code_Final_Revision/Figure_4&Supplementary_FigureS2/Figure4B-C/A11.02R12-37-initialresponse.dgraph/
- __MACOSX/Source_Data_and_Source_Code_Final_Revision/Figure_4&Supplementary_FigureS2/Figure4B-C/._A11.02R12-37-initialresponse.dgraph
- Source_Data_and_Source_Code_Final_Revision/Figure_4&Supplementary_FigureS2/Figure4B-C/A11.02R12-37.dgraph/
- __MACOSX/Source_Data_and_Source_Code_Final_Revision/Figure_4&Supplementary_FigureS2/Figure4B-C/._A11.02R12-37.dgraph
- Source_Data_and_Source_Code_Final_Revision/Figure_4&Supplementary_FigureS2/Figure4B-C/A11.02R12-temp37-30-withctrl-Source_Data.xlsm
- __MACOSX/Source_Data_and_Source_Code_Final_Revision/Figure_4&Supplementary_FigureS2/Figure4B-C/._A11.02R12-temp37-30-withctrl-Source_Data.xlsm
- Source_Data_and_Source_Code_Final_Revision/Figure_4&Supplementary_FigureS2/Figure4A/Simulation-RcisPtrans/
- __MACOSX/Source_Data_and_Source_Code_Final_Revision/Figure_4&Supplementary_FigureS2/Figure4A/._Simulation-RcisPtrans
- Source_Data_and_Source_Code_Final_Revision/Figure_4&Supplementary_FigureS2/Figure4A/.DS_Store
- __MACOSX/Source_Data_and_Source_Code_Final_Revision/Figure_4&Supplementary_FigureS2/Figure4A/._.DS_Store
- Source_Data_and_Source_Code_Final_Revision/Figure_4&Supplementary_FigureS2/Supplementary_FigureS2/.DS_Store
- __MACOSX/Source_Data_and_Source_Code_Final_Revision/Figure_4&Supplementary_FigureS2/Supplementary_FigureS2/._.DS_Store
- Source_Data_and_Source_Code_Final_Revision/Figure_4&Supplementary_FigureS2/Supplementary_FigureS2/SI-Figure-A11.02R12-37-OD-rate.dgraph/
- __MACOSX/Source_Data_and_Source_Code_Final_Revision/Figure_4&Supplementary_FigureS2/Supplementary_FigureS2/._SI-Figure-A11.02R12-37-OD-rate.dgraph
- Source_Data_and_Source_Code_Final_Revision/Figure_4&Supplementary_FigureS2/Supplementary_FigureS2/A11.02R12-temp37-30-withctrl-Source_Data.xlsm
- __MACOSX/Source_Data_and_Source_Code_Final_Revision/Figure_4&Supplementary_FigureS2/Supplementary_FigureS2/._A11.02R12-temp37-30-withctrl-Source_Data.xlsm
- Source_Data_and_Source_Code_Final_Revision/Figure_4&Supplementary_FigureS2/Supplementary_FigureS2/SI-Figure-A11.02R12-37-OD.dgraph/
- __MACOSX/Source_Data_and_Source_Code_Final_Revision/Figure_4&Supplementary_FigureS2/Supplementary_FigureS2/._SI-Figure-A11.02R12-37-OD.dgraph
- Source_Data_and_Source_Code_Final_Revision/Figure_2&Supplementary_FigureS4/Figure 2A/Simulation-RtransPcis/
- __MACOSX/Source_Data_and_Source_Code_Final_Revision/Figure_2&Supplementary_FigureS4/Figure 2A/._Simulation-RtransPcis
- Source_Data_and_Source_Code_Final_Revision/Figure_2&Supplementary_FigureS4/Figure 2A/Simulation-RcisPtrans/
- __MACOSX/Source_Data_and_Source_Code_Final_Revision/Figure_2&Supplementary_FigureS4/Figure 2A/._Simulation-RcisPtrans
- Source_Data_and_Source_Code_Final_Revision/Figure_2&Supplementary_FigureS4/Figure 2A/.DS_Store
- __MACOSX/Source_Data_and_Source_Code_Final_Revision/Figure_2&Supplementary_FigureS4/Figure 2A/._.DS_Store
- Source_Data_and_Source_Code_Final_Revision/Figure_2&Supplementary_FigureS4/Figure 2A/Simulation-Protein/
- __MACOSX/Source_Data_and_Source_Code_Final_Revision/Figure_2&Supplementary_FigureS4/Figure 2A/._Simulation-Protein
- Source_Data_and_Source_Code_Final_Revision/Figure_2&Supplementary_FigureS4/Figure 2A/README.rtf
- __MACOSX/Source_Data_and_Source_Code_Final_Revision/Figure_2&Supplementary_FigureS4/Figure 2A/._README.rtf
- Source_Data_and_Source_Code_Final_Revision/Figure_2&Supplementary_FigureS4/Figure 2A/Simulation-sRNA/
- __MACOSX/Source_Data_and_Source_Code_Final_Revision/Figure_2&Supplementary_FigureS4/Figure 2A/._Simulation-sRNA
- Source_Data_and_Source_Code_Final_Revision/Figure_2&Supplementary_FigureS4/Figure 2B/Simulation-RtransPcis/
- __MACOSX/Source_Data_and_Source_Code_Final_Revision/Figure_2&Supplementary_FigureS4/Figure 2B/._Simulation-RtransPcis
- Source_Data_and_Source_Code_Final_Revision/Figure_2&Supplementary_FigureS4/Figure 2B/RtransRcis_time.txt
- __MACOSX/Source_Data_and_Source_Code_Final_Revision/Figure_2&Supplementary_FigureS4/Figure 2B/._RtransRcis_time.txt
- Source_Data_and_Source_Code_Final_Revision/Figure_2&Supplementary_FigureS4/Figure 2B/Simulation-RcisPtrans/
- __MACOSX/Source_Data_and_Source_Code_Final_Revision/Figure_2&Supplementary_FigureS4/Figure 2B/._Simulation-RcisPtrans
- Source_Data_and_Source_Code_Final_Revision/Figure_2&Supplementary_FigureS4/Figure 2B/.DS_Store
- __MACOSX/Source_Data_and_Source_Code_Final_Revision/Figure_2&Supplementary_FigureS4/Figure 2B/._.DS_Store
- Source_Data_and_Source_Code_Final_Revision/Figure_2&Supplementary_FigureS4/Figure 2B/Simulation-Protein/
- __MACOSX/Source_Data_and_Source_Code_Final_Revision/Figure_2&Supplementary_FigureS4/Figure 2B/._Simulation-Protein
- Source_Data_and_Source_Code_Final_Revision/Figure_2&Supplementary_FigureS4/Figure 2B/random_index.txt
- __MACOSX/Source_Data_and_Source_Code_Final_Revision/Figure_2&Supplementary_FigureS4/Figure 2B/._random_index.txt
- Source_Data_and_Source_Code_Final_Revision/Figure_2&Supplementary_FigureS4/Figure 2B/RtransRcis_peak.txt
- __MACOSX/Source_Data_and_Source_Code_Final_Revision/Figure_2&Supplementary_FigureS4/Figure 2B/._RtransRcis_peak.txt
- Source_Data_and_Source_Code_Final_Revision/Figure_2&Supplementary_FigureS4/Figure 2B/trade-off hybrid-tx-dip-120min.dgraph/
- __MACOSX/Source_Data_and_Source_Code_Final_Revision/Figure_2&Supplementary_FigureS4/Figure 2B/._trade-off hybrid-tx-dip-120min.dgraph
- Source_Data_and_Source_Code_Final_Revision/Figure_2&Supplementary_FigureS4/Figure 2B/PtransPcis_time.txt
- __MACOSX/Source_Data_and_Source_Code_Final_Revision/Figure_2&Supplementary_FigureS4/Figure 2B/._PtransPcis_time.txt
- Source_Data_and_Source_Code_Final_Revision/Figure_2&Supplementary_FigureS4/Figure 2B/CompiledSimulatedData_120min.xlsx
- __MACOSX/Source_Data_and_Source_Code_Final_Revision/Figure_2&Supplementary_FigureS4/Figure 2B/._CompiledSimulatedData_120min.xlsx
- Source_Data_and_Source_Code_Final_Revision/Figure_2&Supplementary_FigureS4/Figure 2B/RcisPtrans_peak.txt
- __MACOSX/Source_Data_and_Source_Code_Final_Revision/Figure_2&Supplementary_FigureS4/Figure 2B/._RcisPtrans_peak.txt
- Source_Data_and_Source_Code_Final_Revision/Figure_2&Supplementary_FigureS4/Figure 2B/README.rtf
- __MACOSX/Source_Data_and_Source_Code_Final_Revision/Figure_2&Supplementary_FigureS4/Figure 2B/._README.rtf
- Source_Data_and_Source_Code_Final_Revision/Figure_2&Supplementary_FigureS4/Figure 2B/RtransPcis_peak.txt
- __MACOSX/Source_Data_and_Source_Code_Final_Revision/Figure_2&Supplementary_FigureS4/Figure 2B/._RtransPcis_peak.txt
- Source_Data_and_Source_Code_Final_Revision/Figure_2&Supplementary_FigureS4/Figure 2B/RcisPtrans_time.txt
- __MACOSX/Source_Data_and_Source_Code_Final_Revision/Figure_2&Supplementary_FigureS4/Figure 2B/._RcisPtrans_time.txt
- Source_Data_and_Source_Code_Final_Revision/Figure_2&Supplementary_FigureS4/Figure 2B/RtransPcis_time.txt
- __MACOSX/Source_Data_and_Source_Code_Final_Revision/Figure_2&Supplementary_FigureS4/Figure 2B/._RtransPcis_time.txt
- Source_Data_and_Source_Code_Final_Revision/Figure_2&Supplementary_FigureS4/Figure 2B/Simulation-sRNA/
- __MACOSX/Source_Data_and_Source_Code_Final_Revision/Figure_2&Supplementary_FigureS4/Figure 2B/._Simulation-sRNA
- Source_Data_and_Source_Code_Final_Revision/Figure_2&Supplementary_FigureS4/Figure 2B/Figure_2-v1.ai
- __MACOSX/Source_Data_and_Source_Code_Final_Revision/Figure_2&Supplementary_FigureS4/Figure 2B/._Figure_2-v1.ai
- Source_Data_and_Source_Code_Final_Revision/Figure_2&Supplementary_FigureS4/Figure 2B/trade-off hybrid-tx-dip-120min.pdf
- __MACOSX/Source_Data_and_Source_Code_Final_Revision/Figure_2&Supplementary_FigureS4/Figure 2B/._trade-off hybrid-tx-dip-120min.pdf
- Source_Data_and_Source_Code_Final_Revision/Figure_2&Supplementary_FigureS4/Figure 2B/PtransPcis_peak.txt
- __MACOSX/Source_Data_and_Source_Code_Final_Revision/Figure_2&Supplementary_FigureS4/Figure 2B/._PtransPcis_peak.txt
- Source_Data_and_Source_Code_Final_Revision/Figure_5&Supplementary_FigureS5/Figture 5/A11.02R35_disturbance_profile.dgraph/
- __MACOSX/Source_Data_and_Source_Code_Final_Revision/Figure_5&Supplementary_FigureS5/Figture 5/._A11.02R35_disturbance_profile.dgraph
- Source_Data_and_Source_Code_Final_Revision/Figure_5&Supplementary_FigureS5/Figture 5/scaled_disturb_profile.txt
- __MACOSX/Source_Data_and_Source_Code_Final_Revision/Figure_5&Supplementary_FigureS5/Figture 5/._scaled_disturb_profile.txt
- Source_Data_and_Source_Code_Final_Revision/Figure_5&Supplementary_FigureS5/Figture 5/Analysis_main.m
- __MACOSX/Source_Data_and_Source_Code_Final_Revision/Figure_5&Supplementary_FigureS5/Figture 5/._Analysis_main.m
- Source_Data_and_Source_Code_Final_Revision/Figure_5&Supplementary_FigureS5/Figture 5/A11.02R35_AHLwash_trade-off-3plots.dgraph/
- __MACOSX/Source_Data_and_Source_Code_Final_Revision/Figure_5&Supplementary_FigureS5/Figture 5/._A11.02R35_AHLwash_trade-off-3plots.dgraph
- Source_Data_and_Source_Code_Final_Revision/Figure_5&Supplementary_FigureS5/Figture 5/.DS_Store
- __MACOSX/Source_Data_and_Source_Code_Final_Revision/Figure_5&Supplementary_FigureS5/Figture 5/._.DS_Store
- Source_Data_and_Source_Code_Final_Revision/Figure_5&Supplementary_FigureS5/Figture 5/R35ctrl.pdf
- __MACOSX/Source_Data_and_Source_Code_Final_Revision/Figure_5&Supplementary_FigureS5/Figture 5/._R35ctrl.pdf
- Source_Data_and_Source_Code_Final_Revision/Figure_5&Supplementary_FigureS5/Figture 5/A11.02R35-wash-AHL-CTRL.dgraph/
- __MACOSX/Source_Data_and_Source_Code_Final_Revision/Figure_5&Supplementary_FigureS5/Figture 5/._A11.02R35-wash-AHL-CTRL.dgraph
- Source_Data_and_Source_Code_Final_Revision/Figure_5&Supplementary_FigureS5/Figture 5/Box_stats.txt
- __MACOSX/Source_Data_and_Source_Code_Final_Revision/Figure_5&Supplementary_FigureS5/Figture 5/._Box_stats.txt
- Source_Data_and_Source_Code_Final_Revision/Figure_5&Supplementary_FigureS5/Figture 5/A11.02R35_disturbance_profile-scaled.dgraph/
- __MACOSX/Source_Data_and_Source_Code_Final_Revision/Figure_5&Supplementary_FigureS5/Figture 5/._A11.02R35_disturbance_profile-scaled.dgraph
- Source_Data_and_Source_Code_Final_Revision/Figure_5&Supplementary_FigureS5/Figture 5/Analysis_example.dgraph/
- __MACOSX/Source_Data_and_Source_Code_Final_Revision/Figure_5&Supplementary_FigureS5/Figture 5/._Analysis_example.dgraph
- Source_Data_and_Source_Code_Final_Revision/Figure_5&Supplementary_FigureS5/Figture 5/A11.02R35-wash-AHL-TEST.dgraph/
- __MACOSX/Source_Data_and_Source_Code_Final_Revision/Figure_5&Supplementary_FigureS5/Figture 5/._A11.02R35-wash-AHL-TEST.dgraph
- Source_Data_and_Source_Code_Final_Revision/Figure_5&Supplementary_FigureS5/Figture 5/R35-scaled_disturbance.pdf
- __MACOSX/Source_Data_and_Source_Code_Final_Revision/Figure_5&Supplementary_FigureS5/Figture 5/._R35-scaled_disturbance.pdf
- Source_Data_and_Source_Code_Final_Revision/Figure_5&Supplementary_FigureS5/Figture 5/trade-off.pdf
- __MACOSX/Source_Data_and_Source_Code_Final_Revision/Figure_5&Supplementary_FigureS5/Figture 5/._trade-off.pdf
- Source_Data_and_Source_Code_Final_Revision/Figure_5&Supplementary_FigureS5/Figture 5/Analysis_bpxgragh_stats.m
- __MACOSX/Source_Data_and_Source_Code_Final_Revision/Figure_5&Supplementary_FigureS5/Figture 5/._Analysis_bpxgragh_stats.m
- Source_Data_and_Source_Code_Final_Revision/Figure_5&Supplementary_FigureS5/Figture 5/trade-off-time.txt
- __MACOSX/Source_Data_and_Source_Code_Final_Revision/Figure_5&Supplementary_FigureS5/Figture 5/._trade-off-time.txt
- Source_Data_and_Source_Code_Final_Revision/Figure_5&Supplementary_FigureS5/Figture 5/R35-disturbance.pdf
- __MACOSX/Source_Data_and_Source_Code_Final_Revision/Figure_5&Supplementary_FigureS5/Figture 5/._R35-disturbance.pdf
- Source_Data_and_Source_Code_Final_Revision/Figure_5&Supplementary_FigureS5/Figture 5/R35test.pdf
- __MACOSX/Source_Data_and_Source_Code_Final_Revision/Figure_5&Supplementary_FigureS5/Figture 5/._R35test.pdf
- Source_Data_and_Source_Code_Final_Revision/Figure_5&Supplementary_FigureS5/Figture 5/test_profile_data_excl.txt
- __MACOSX/Source_Data_and_Source_Code_Final_Revision/Figure_5&Supplementary_FigureS5/Figture 5/._test_profile_data_excl.txt
- Source_Data_and_Source_Code_Final_Revision/Figure_5&Supplementary_FigureS5/Figture 5/Heatmap.svg
- __MACOSX/Source_Data_and_Source_Code_Final_Revision/Figure_5&Supplementary_FigureS5/Figture 5/._Heatmap.svg
- Source_Data_and_Source_Code_Final_Revision/Figure_5&Supplementary_FigureS5/Figture 5/time plots-4.pdf
- __MACOSX/Source_Data_and_Source_Code_Final_Revision/Figure_5&Supplementary_FigureS5/Figture 5/._time plots-4.pdf
- Source_Data_and_Source_Code_Final_Revision/Figure_5&Supplementary_FigureS5/Figture 5/Analysis_example.pdf
- __MACOSX/Source_Data_and_Source_Code_Final_Revision/Figure_5&Supplementary_FigureS5/Figture 5/._Analysis_example.pdf
- Source_Data_and_Source_Code_Final_Revision/Figure_5&Supplementary_FigureS5/Figture 5/disturb_profile.txt
- __MACOSX/Source_Data_and_Source_Code_Final_Revision/Figure_5&Supplementary_FigureS5/Figture 5/._disturb_profile.txt
- Source_Data_and_Source_Code_Final_Revision/Figure_5&Supplementary_FigureS5/Figture 5/trade-off-mag.txt
- __MACOSX/Source_Data_and_Source_Code_Final_Revision/Figure_5&Supplementary_FigureS5/Figture 5/._trade-off-mag.txt
- Source_Data_and_Source_Code_Final_Revision/Figure_5&Supplementary_FigureS5/Figture 5/peak plots-4.pdf
- __MACOSX/Source_Data_and_Source_Code_Final_Revision/Figure_5&Supplementary_FigureS5/Figture 5/._peak plots-4.pdf
- Source_Data_and_Source_Code_Final_Revision/Figure_5&Supplementary_FigureS5/Figture 5/A11.02R35-AHLwash-Source_Data.xlsx
- __MACOSX/Source_Data_and_Source_Code_Final_Revision/Figure_5&Supplementary_FigureS5/Figture 5/._A11.02R35-AHLwash-Source_Data.xlsx
- Source_Data_and_Source_Code_Final_Revision/Figure_5&Supplementary_FigureS5/Figture 5/ctrl_profile_data_excl.txt
- __MACOSX/Source_Data_and_Source_Code_Final_Revision/Figure_5&Supplementary_FigureS5/Figture 5/._ctrl_profile_data_excl.txt
- Source_Data_and_Source_Code_Final_Revision/Figure_5&Supplementary_FigureS5/Supplementary_FigureS5/Analysis_main.m
- __MACOSX/Source_Data_and_Source_Code_Final_Revision/Figure_5&Supplementary_FigureS5/Supplementary_FigureS5/._Analysis_main.m
- Source_Data_and_Source_Code_Final_Revision/Figure_5&Supplementary_FigureS5/Supplementary_FigureS5/heatmap.svg
- __MACOSX/Source_Data_and_Source_Code_Final_Revision/Figure_5&Supplementary_FigureS5/Supplementary_FigureS5/._heatmap.svg
- Source_Data_and_Source_Code_Final_Revision/Figure_5&Supplementary_FigureS5/Supplementary_FigureS5/R35ctrl-OD.txt
- __MACOSX/Source_Data_and_Source_Code_Final_Revision/Figure_5&Supplementary_FigureS5/Supplementary_FigureS5/._R35ctrl-OD.txt
- Source_Data_and_Source_Code_Final_Revision/Figure_5&Supplementary_FigureS5/Supplementary_FigureS5/SI-data-excl.pdf
- __MACOSX/Source_Data_and_Source_Code_Final_Revision/Figure_5&Supplementary_FigureS5/Supplementary_FigureS5/._SI-data-excl.pdf
- Source_Data_and_Source_Code_Final_Revision/Figure_5&Supplementary_FigureS5/Supplementary_FigureS5/R35test-OD.txt
- __MACOSX/Source_Data_and_Source_Code_Final_Revision/Figure_5&Supplementary_FigureS5/Supplementary_FigureS5/._R35test-OD.txt
- Source_Data_and_Source_Code_Final_Revision/Figure_5&Supplementary_FigureS5/Supplementary_FigureS5/R35netOD.txt
- __MACOSX/Source_Data_and_Source_Code_Final_Revision/Figure_5&Supplementary_FigureS5/Supplementary_FigureS5/._R35netOD.txt
- Source_Data_and_Source_Code_Final_Revision/Figure_6&Supplementary_FigureS6-S8/A11.02R36-AHLspike-24X/scaled_disturb_profile.txt
- __MACOSX/Source_Data_and_Source_Code_Final_Revision/Figure_6&Supplementary_FigureS6-S8/A11.02R36-AHLspike-24X/._scaled_disturb_profile.txt
- Source_Data_and_Source_Code_Final_Revision/Figure_6&Supplementary_FigureS6-S8/A11.02R36-AHLspike-24X/Analysis_main.m
- __MACOSX/Source_Data_and_Source_Code_Final_Revision/Figure_6&Supplementary_FigureS6-S8/A11.02R36-AHLspike-24X/._Analysis_main.m
- Source_Data_and_Source_Code_Final_Revision/Figure_6&Supplementary_FigureS6-S8/A11.02R36-AHLspike-24X/.DS_Store
- __MACOSX/Source_Data_and_Source_Code_Final_Revision/Figure_6&Supplementary_FigureS6-S8/A11.02R36-AHLspike-24X/._.DS_Store
- Source_Data_and_Source_Code_Final_Revision/Figure_6&Supplementary_FigureS6-S8/A11.02R36-AHLspike-24X/Box_stats.txt
- __MACOSX/Source_Data_and_Source_Code_Final_Revision/Figure_6&Supplementary_FigureS6-S8/A11.02R36-AHLspike-24X/._Box_stats.txt
- Source_Data_and_Source_Code_Final_Revision/Figure_6&Supplementary_FigureS6-S8/A11.02R36-AHLspike-24X/A11.02R36_disturbance_profile-scaled.dgraph/
- __MACOSX/Source_Data_and_Source_Code_Final_Revision/Figure_6&Supplementary_FigureS6-S8/A11.02R36-AHLspike-24X/._A11.02R36_disturbance_profile-scaled.dgraph
- Source_Data_and_Source_Code_Final_Revision/Figure_6&Supplementary_FigureS6-S8/A11.02R36-AHLspike-24X/scaled-disturbance.pdf
- __MACOSX/Source_Data_and_Source_Code_Final_Revision/Figure_6&Supplementary_FigureS6-S8/A11.02R36-AHLspike-24X/._scaled-disturbance.pdf
- Source_Data_and_Source_Code_Final_Revision/Figure_6&Supplementary_FigureS6-S8/A11.02R36-AHLspike-24X/scaled-disturbance_2X1.2.pdf
- __MACOSX/Source_Data_and_Source_Code_Final_Revision/Figure_6&Supplementary_FigureS6-S8/A11.02R36-AHLspike-24X/._scaled-disturbance_2X1.2.pdf
- Source_Data_and_Source_Code_Final_Revision/Figure_6&Supplementary_FigureS6-S8/A11.02R36-AHLspike-24X/Tx_spike_model/
- __MACOSX/Source_Data_and_Source_Code_Final_Revision/Figure_6&Supplementary_FigureS6-S8/A11.02R36-AHLspike-24X/._Tx_spike_model
- Source_Data_and_Source_Code_Final_Revision/Figure_6&Supplementary_FigureS6-S8/A11.02R36-AHLspike-24X/disturbance.pdf
- __MACOSX/Source_Data_and_Source_Code_Final_Revision/Figure_6&Supplementary_FigureS6-S8/A11.02R36-AHLspike-24X/._disturbance.pdf
- Source_Data_and_Source_Code_Final_Revision/Figure_6&Supplementary_FigureS6-S8/A11.02R36-AHLspike-24X/tradeoff.pdf
- __MACOSX/Source_Data_and_Source_Code_Final_Revision/Figure_6&Supplementary_FigureS6-S8/A11.02R36-AHLspike-24X/._tradeoff.pdf
- Source_Data_and_Source_Code_Final_Revision/Figure_6&Supplementary_FigureS6-S8/A11.02R36-AHLspike-24X/Note.rtf
- __MACOSX/Source_Data_and_Source_Code_Final_Revision/Figure_6&Supplementary_FigureS6-S8/A11.02R36-AHLspike-24X/._Note.rtf
- Source_Data_and_Source_Code_Final_Revision/Figure_6&Supplementary_FigureS6-S8/A11.02R36-AHLspike-24X/A11.02R36_rade-off.dgraph/
- __MACOSX/Source_Data_and_Source_Code_Final_Revision/Figure_6&Supplementary_FigureS6-S8/A11.02R36-AHLspike-24X/._A11.02R36_rade-off.dgraph
- Source_Data_and_Source_Code_Final_Revision/Figure_6&Supplementary_FigureS6-S8/A11.02R36-AHLspike-24X/Analysis_bpxgragh_stats.m
- __MACOSX/Source_Data_and_Source_Code_Final_Revision/Figure_6&Supplementary_FigureS6-S8/A11.02R36-AHLspike-24X/._Analysis_bpxgragh_stats.m
- Source_Data_and_Source_Code_Final_Revision/Figure_6&Supplementary_FigureS6-S8/A11.02R36-AHLspike-24X/A11.02R36-AHLspike-24X-Source_Data.xlsx
- __MACOSX/Source_Data_and_Source_Code_Final_Revision/Figure_6&Supplementary_FigureS6-S8/A11.02R36-AHLspike-24X/._A11.02R36-AHLspike-24X-Source_Data.xlsx
- Source_Data_and_Source_Code_Final_Revision/Figure_6&Supplementary_FigureS6-S8/A11.02R36-AHLspike-24X/trade-off-time.txt
- __MACOSX/Source_Data_and_Source_Code_Final_Revision/Figure_6&Supplementary_FigureS6-S8/A11.02R36-AHLspike-24X/._trade-off-time.txt
- Source_Data_and_Source_Code_Final_Revision/Figure_6&Supplementary_FigureS6-S8/A11.02R36-AHLspike-24X/A11.02R36-spike-AHL-TEST.dgraph/
- __MACOSX/Source_Data_and_Source_Code_Final_Revision/Figure_6&Supplementary_FigureS6-S8/A11.02R36-AHLspike-24X/._A11.02R36-spike-AHL-TEST.dgraph
- Source_Data_and_Source_Code_Final_Revision/Figure_6&Supplementary_FigureS6-S8/A11.02R36-AHLspike-24X/test_profile_data_excl.txt
- __MACOSX/Source_Data_and_Source_Code_Final_Revision/Figure_6&Supplementary_FigureS6-S8/A11.02R36-AHLspike-24X/._test_profile_data_excl.txt
- Source_Data_and_Source_Code_Final_Revision/Figure_6&Supplementary_FigureS6-S8/A11.02R36-AHLspike-24X/heatmap.svg
- __MACOSX/Source_Data_and_Source_Code_Final_Revision/Figure_6&Supplementary_FigureS6-S8/A11.02R36-AHLspike-24X/._heatmap.svg
- Source_Data_and_Source_Code_Final_Revision/Figure_6&Supplementary_FigureS6-S8/A11.02R36-AHLspike-24X/time plots-4.pdf
- __MACOSX/Source_Data_and_Source_Code_Final_Revision/Figure_6&Supplementary_FigureS6-S8/A11.02R36-AHLspike-24X/._time plots-4.pdf
- Source_Data_and_Source_Code_Final_Revision/Figure_6&Supplementary_FigureS6-S8/A11.02R36-AHLspike-24X/A11.02R36_disturbance_profile.dgraph/
- __MACOSX/Source_Data_and_Source_Code_Final_Revision/Figure_6&Supplementary_FigureS6-S8/A11.02R36-AHLspike-24X/._A11.02R36_disturbance_profile.dgraph
- Source_Data_and_Source_Code_Final_Revision/Figure_6&Supplementary_FigureS6-S8/A11.02R36-AHLspike-24X/project_time.m
- __MACOSX/Source_Data_and_Source_Code_Final_Revision/Figure_6&Supplementary_FigureS6-S8/A11.02R36-AHLspike-24X/._project_time.m
- Source_Data_and_Source_Code_Final_Revision/Figure_6&Supplementary_FigureS6-S8/A11.02R36-AHLspike-24X/A11.02R36_AHLspike_trade-off-3plots.dgraph/
- __MACOSX/Source_Data_and_Source_Code_Final_Revision/Figure_6&Supplementary_FigureS6-S8/A11.02R36-AHLspike-24X/._A11.02R36_AHLspike_trade-off-3plots.dgraph
- Source_Data_and_Source_Code_Final_Revision/Figure_6&Supplementary_FigureS6-S8/A11.02R36-AHLspike-24X/A11.02R36-spike-AHL-CTRL.dgraph/
- __MACOSX/Source_Data_and_Source_Code_Final_Revision/Figure_6&Supplementary_FigureS6-S8/A11.02R36-AHLspike-24X/._A11.02R36-spike-AHL-CTRL.dgraph
- Source_Data_and_Source_Code_Final_Revision/Figure_6&Supplementary_FigureS6-S8/A11.02R36-AHLspike-24X/disturb_profile.txt
- __MACOSX/Source_Data_and_Source_Code_Final_Revision/Figure_6&Supplementary_FigureS6-S8/A11.02R36-AHLspike-24X/._disturb_profile.txt
- Source_Data_and_Source_Code_Final_Revision/Figure_6&Supplementary_FigureS6-S8/A11.02R36-AHLspike-24X/trade-off-mag.txt
- __MACOSX/Source_Data_and_Source_Code_Final_Revision/Figure_6&Supplementary_FigureS6-S8/A11.02R36-AHLspike-24X/._trade-off-mag.txt
- Source_Data_and_Source_Code_Final_Revision/Figure_6&Supplementary_FigureS6-S8/A11.02R36-AHLspike-24X/peak plots-4.pdf
- __MACOSX/Source_Data_and_Source_Code_Final_Revision/Figure_6&Supplementary_FigureS6-S8/A11.02R36-AHLspike-24X/._peak plots-4.pdf
- Source_Data_and_Source_Code_Final_Revision/Figure_6&Supplementary_FigureS6-S8/A11.02R36-AHLspike-24X/ctrl_profile_data_excl.txt
- __MACOSX/Source_Data_and_Source_Code_Final_Revision/Figure_6&Supplementary_FigureS6-S8/A11.02R36-AHLspike-24X/._ctrl_profile_data_excl.txt
- Source_Data_and_Source_Code_Final_Revision/Figure_6&Supplementary_FigureS6-S8/A11.02R39-Temp2directions-24X/.DS_Store
- __MACOSX/Source_Data_and_Source_Code_Final_Revision/Figure_6&Supplementary_FigureS6-S8/A11.02R39-Temp2directions-24X/._.DS_Store
- Source_Data_and_Source_Code_Final_Revision/Figure_6&Supplementary_FigureS6-S8/A11.02R39-Temp2directions-24X/42C/
- __MACOSX/Source_Data_and_Source_Code_Final_Revision/Figure_6&Supplementary_FigureS6-S8/A11.02R39-Temp2directions-24X/._42C
- Source_Data_and_Source_Code_Final_Revision/Figure_6&Supplementary_FigureS6-S8/A11.02R39-Temp2directions-24X/30C/
- __MACOSX/Source_Data_and_Source_Code_Final_Revision/Figure_6&Supplementary_FigureS6-S8/A11.02R39-Temp2directions-24X/._30C
[truncated: 2,276 more entries]
