# Supplementary material for: Layered feedback control overcomes performance trade-off in synthetic biomolecular networks
Source: Nat Commun. 2022 Sep 14;13:5393. doi: 10.1038/s41467-022-33058-6 (PMC9474519; doi:10.1038/s41467-022-33058-6)
Supplement: Supplementary file 4 — Source Data [file 41467_2022_33058_MOESM4_ESM.zip › Source_Data_and_Source_Code_Final_Revision/Figure_6&Supplementary_FigureS6-S8/Box-plot-stats.xlsx]

## Sheet: Sheet1
p-values (one-tail)	Figure	Sample Size	open-layer	trans-layer	cis-layer
TX-drop-speed	5c	17	1.86312e-05	0.00719591	0.000321488
TX-drop-robustness	5d	17	2.9983e-10	0.340565	5.30324e-10
TX-spike-speed	6a	18	0.33816	0.023196	0.0097577
TX-spike-robustness	6a	18	0.33198	0.22352	0.00055579
Temp-drop-speed	6b	19	0.0092304	0.00016907	3.9703e-07
Temp-drop-robustness	6b	19	0.0044297	4.4537e-08	0.00011369
Temp-spike-speed	6c	19	0.00024563	0.0033215	2.0042e-06
Temp-spike-robustness	6c	19	7.1733e-08	1.4217e-14	1.2155e-09
Glucose-drop-robustness	6e	20	0.01151	0.0078162	0.09182
Glucose-spike-speed	6d	20	6.9342e-19	0.072102	3.9931e-17
Glucose-spike-robustness	6d	20	2.5677e-08	0.68366	1.2854e-08
