# Supplementary material for: Layered feedback control overcomes performance trade-off in synthetic biomolecular networks
Source: Nat Commun. 2022 Sep 14;13:5393. doi: 10.1038/s41467-022-33058-6 (PMC9474519; doi:10.1038/s41467-022-33058-6)
Supplement: Supplementary file 4 — Source Data [file 41467_2022_33058_MOESM4_ESM.zip › Source_Data_and_Source_Code_Final_Revision/Figure_4&Supplementary_FigureS2/Figure4D/Call_ODE.m]

%Parameterization_Call_ODE
%This function uses ode15s to solve equations in MassbalanceEqns and
%returns the solution. 

function[t,x] = Call_ODE(DF)
P=DF.Initial_Parameters; 
tspan=DF.tspan;
CSTR_LV=DF.Construct;
ODE_size=DF.ODE_size;
x0=DF.Initial_Conditions;

% % Solves Mass Balance Equations
% [t,x]=ode15s(@(t,x) MassbalanceEqns_oscillating_disturbance(t,x,P,CSTR_LV,ODE_size),tspan, x0);
[t,x]=ode15s(@(t,x) MassbalanceEqns_RcisPtrans(t,x,P,CSTR_LV,ODE_size),tspan, x0);
end
