# Supplementary material for: Layered feedback control overcomes performance trade-off in synthetic biomolecular networks
Source: Nat Commun. 2022 Sep 14;13:5393. doi: 10.1038/s41467-022-33058-6 (PMC9474519; doi:10.1038/s41467-022-33058-6)
Supplement: Supplementary file 4 — Source Data [file 41467_2022_33058_MOESM4_ESM.zip › Source_Data_and_Source_Code_Final_Revision/Figure_4&Supplementary_FigureS2/Figure4D/controller_profile_no_disturb.txt]

0	0	0	0
8.118e-05	7.9234e-05	8.118e-05	7.9234e-05
0.00059761	0.00055855	0.00059759	0.00055853
0.0019793	0.0017585	0.0019787	0.001758
0.0047894	0.0040237	0.004784	0.0040204
0.009648	0.0076534	0.0096235	0.0076399
0.017075	0.012818	0.016997	0.01278
0.027379	0.019544	0.027185	0.019456
0.040625	0.027739	0.040216	0.027568
0.056686	0.037245	0.055922	0.036944
0.075261	0.047845	0.073959	0.047357
0.09594	0.059301	0.093879	0.058558
0.11827	0.071382	0.1152	0.070305
0.14181	0.083871	0.13741	0.082371
0.16611	0.09657	0.16007	0.094553
0.19077	0.10931	0.18275	0.10668
0.21543	0.12197	0.20509	0.11862
0.23981	0.13442	0.22682	0.13025
0.26375	0.14661	0.24768	0.14151
0.28697	0.1585	0.26751	0.15233
0.30945	0.17002	0.2862	0.16269
0.33101	0.1812	0.30371	0.17258
0.35171	0.192	0.32001	0.18201
0.37148	0.20249	0.33514	0.19103
0.39042	0.21267	0.34915	0.19964
0.40854	0.22261	0.3621	0.20791
0.42595	0.23234	0.37411	0.21588
0.44272	0.24193	0.38528	0.22362
0.45897	0.25142	0.39572	0.23118
0.47475	0.26089	0.40555	0.23863
0.49017	0.27037	0.41488	0.24602
0.50533	0.27992	0.42383	0.2534
0.52032	0.28959	0.4325	0.26085
0.53522	0.29942	0.44099	0.26839
0.55011	0.30947	0.4494	0.27609
0.56508	0.31977	0.45778	0.28397
0.58019	0.33035	0.46622	0.29208
0.59396	0.34017	0.4739	0.29963
0.60943	0.35138	0.48256	0.30828
0.6251	0.36284	0.49136	0.31716
0.64096	0.37459	0.50033	0.32628
0.65703	0.3866	0.50945	0.33564
0.67328	0.39888	0.51873	0.34525
0.68968	0.4114	0.52813	0.35508
0.70621	0.42412	0.53764	0.36511
0.72282	0.437	0.54722	0.37531
0.73945	0.45	0.55681	0.38563
0.75605	0.46307	0.56637	0.39603
0.77257	0.47614	0.57585	0.40647
0.78727	0.48785	0.58426	0.41584
0.80337	0.50071	0.59341	0.42615
0.81913	0.51338	0.60231	0.43631
0.83455	0.52582	0.6109	0.44632
0.84961	0.53797	0.61914	0.45606
0.86412	0.54978	0.62698	0.46556
0.87818	0.56119	0.63436	0.47469
0.89166	0.57214	0.64123	0.48348
0.90448	0.5826	0.64756	0.49178
0.9167	0.5925	0.65331	0.49966
0.92816	0.60184	0.65843	0.50704
0.93888	0.61053	0.66293	0.51386
0.9488	0.61856	0.66675	0.5201
0.95789	0.62587	0.66987	0.52571
0.96613	0.63249	0.67232	0.53073
0.97349	0.63835	0.67405	0.53509
0.97997	0.64344	0.67507	0.53877
0.98554	0.64774	0.67539	0.54173
0.9902	0.65129	0.67501	0.54403
0.99396	0.65405	0.67393	0.54564
0.9968	0.65599	0.67218	0.54655
0.99874	0.6572	0.66976	0.5468
0.9998	0.65764	0.66671	0.5464
0.99995	0.65732	0.66303	0.54533
0.99925	0.65626	0.65876	0.54366
0.99769	0.65452	0.65391	0.54137
0.99526	0.65208	0.64853	0.5385
0.99204	0.64896	0.64263	0.53508
0.98801	0.64524	0.63624	0.53113
0.98322	0.64091	0.6294	0.52667
0.97767	0.63599	0.62213	0.52175
0.9714	0.63052	0.61446	0.51638
0.96443	0.62454	0.60643	0.51059
0.95682	0.61808	0.59805	0.50443
0.94857	0.61117	0.58936	0.49791
0.93973	0.60383	0.58039	0.49107
0.93031	0.5961	0.57116	0.48393
0.92036	0.58802	0.5617	0.47653
0.9099	0.57962	0.55204	0.4689
0.89898	0.57092	0.54221	0.46106
0.8876	0.56196	0.53222	0.45303
0.87583	0.55276	0.52211	0.44485
0.86367	0.54335	0.51189	0.43654
0.85117	0.53377	0.50159	0.42812
0.83836	0.52402	0.49123	0.41962
0.82527	0.51414	0.48083	0.41104
0.81192	0.50415	0.4704	0.40242
