# Supplementary material for: Layered feedback control overcomes performance trade-off in synthetic biomolecular networks
Source: Nat Commun. 2022 Sep 14;13:5393. doi: 10.1038/s41467-022-33058-6 (PMC9474519; doi:10.1038/s41467-022-33058-6)
Supplement: Supplementary file 4 — Source Data [file 41467_2022_33058_MOESM4_ESM.zip › Source_Data_and_Source_Code_Final_Revision/Figure_4&Supplementary_FigureS2/Figure4D/MassbalanceEqns_RcisPtrans.m]

 
function f = MassbalanceEqns_RcisPtrans(t,x,P,CSTR_LV,ODE_size)

f = zeros(ODE_size,1);
     
    n=1;
    m=2;
    beta_rhl_con=P(1); %$\beta_{rhl}$& Max transcription rate of rhl/lacO inducible promoter
    K_rhl=P(2); %$K_{rhl}$ & activation constant of rhl  & con. & 1.4e6
    K_R=P(3); %$K_{R}$ & repression constant of RNA Antisense repressor
    d_m_con=P(4); %$d_m$ & degradation/dilution rate of mRNA
    ktR_cin=P(5);%$ disassociation rate of cinR mRNA and RBS
    l=P(6);% l$ & leak of Prhl 
    m_r=P(7);%$K_r$ & cinR-cin activating complex maturation rate
    beta_cin_con=P(8); %$\beta_{cin}$& Max transcription rate of CinAHL-CinR inducible promoter
    K_cin=P(9); %$K_{cin}$ & Activation constant of Cin-CinR
    d_r_con=P(10);%$d_r$ & degradation/dilution rate of regulator RNA
    alpha=P(11); %$\alpha$ & maturation rate of GFP & 1/min
    Rhl=P(12); % Rhl concentration & con.
    ktR_fp=P(13); %disassociation rate of sfYPF mRNA and RBS
    k_tf=P(14); %forward binding rate of RBS and mRFP
    k_r=P(15); % transcript releasing rate, T-(k_r)-> protein+RBS+mRNA
    ktR_lac=P(16); % disassociation rate of lacI mRNA and RBS
    K_lac=P(17); %$K_{lac}$ & repression constant of lacI repressor
    d_p_con=P(18);%$d_dp, protein degradation 
    r_g =P(19); % growth rate and protein dilution 
    C_max=P(20); %growth capacity
    
    m_as=0.02; % P(21) % maturation rate of antisense RNA repressor
    m_lac=0.05; % P(22) % maturation rate of Lac protein
    R_max=10000; % P(23)% The average RNA capacity in each cell
    P_max=10000; % P(24) %The average protein capacity in each cell
    
    Tot_RNA=x(1)+x(4)+x(5)+x(9)+x(10)+x(11)+x(12);
    P_tot=x(2)+x(3)+x(6)+x(7)+x(8)+x(13)+x(15);

    
    d_p=d_p_con.*deg_func(x(14),C_max).*(1-P_tot./P_max);% this the protein deg function, it degrades faster when cell density is high
    d_dp=log_Growth(x(14),r_g,C_max); %dilution rate of protein or other spieces due to growth
     K_Rl=K_R.*100000;
    
%     Use logistic growth function with pieces cap and growth cap 
    
%     trans_max=3000;
%     P_max=3000;
% 
%     beta_rhl= beta_rhl_con;
%     beta_cin= beta_cin_con;
%     d_r=d_r_con;
%     d_m=d_m_con;
% % 
%     beta_rhl= beta_rhl_con.*log_Growthx1(x(14),C_max);%trscription rate of RNA is related to total RNA
%     beta_cin= beta_cin_con.*log_Growthx1(x(14),C_max);
     beta_rhl= beta_rhl_con.*log_Growthx2(Tot_RNA,R_max,x(14),C_max);%trscription rate of RNA is related to total RNA
     beta_cin= beta_cin_con.*log_Growthx2(Tot_RNA,R_max,x(14),C_max);
    d_r=d_r_con.*log_Growthx2(Tot_RNA,R_max,x(14),C_max);
    d_m=d_m_con.*log_Growthx2(Tot_RNA,R_max,x(14),C_max);   

    
%     beta_rhl= log_Growth(x(14),beta_rhl_con,C_max);%trscription rate of RNA is related to resource
%     beta_cin= log_Growth(x(14),beta_cin_con,C_max);
%     d_r=log_Growth(Tot_RNA,d_r_con,R_max); %deg rate of 
%     d_m=log_Growth(Tot_RNA,d_m_con,R_max); 
    
%     if CSTR_LV==1
%         ktR_lac=P(16)./2;
%     elseif CSTR_LV==2
%         ktR_lac=P(16)./8;
%     end
    
   
    function H=Hill_act(x,k,n,l)
        H=x.^n./(k+x.^n)+l;
    end

    function H=Hill_rep(x,k,n)
        H=k./(k+x.^n);
    end

    function DL=log_Growthx2(x1,Max_count1,x2,Max_count2)
        DL=(1-x1./Max_count1).*(1-x2./Max_count2);
    end

  function DL=log_Growthx1(x1,Max_count1)
        DL=(1-x1./Max_count1);
    end
    
    function DD=deg_func(x,Max_count)
        DD=x./Max_count;
    end

    function L=log_Growth(x,rate,Max_count)
        L=rate.*(1-x./Max_count);
    end
    

    if CSTR_LV==4 %closed loop
% $M_cin$   & Cin synthase mRNA        
    f(1)= beta_rhl.*Hill_act(Rhl,K_rhl,m,l).*Hill_rep(x(13),K_lac,1)-d_m.*x(1)+k_r.*x(9)-x(1).*x(7).*k_tf+x(9).*ktR_cin;
% $S$   & Signaling protein translated peptides (cinR)
    f(2)= k_r.*x(9)-m_r.*x(2)-d_dp.*x(2)-d_p.*x(2);  
% $A$   &  folded cinR protein bound with AHL 
    f(3)= m_r.*x(2)-d_dp.*x(3)-d_p.*x(3);
% $R$ Reguator sRNA
%     f(4)= beta_cin.*Hill_act(x(3),K_cin,n,l).*Hill_rep(x(12),K_R,1).*(1+5.*Hill_act(x(12),K_R,1,0))-d_r.*x(4)-m_as.*x(4);
    f(4)= beta_cin.*Hill_act(x(3),K_cin,n,l).*Hill_rep(x(12),K_R,1)-d_r.*x(4)-m_as.*x(4);
% $M$   & Regulator and sfYFP mRNA
    f(5)= beta_cin.*Hill_act(x(3),K_cin,n,l).*Hill_rep(x(12),K_R,1)-d_m.*x(5)+k_r.*x(10)-x(5).*x(7).*k_tf+x(10).*ktR_lac+k_r.*x(11)-x(5).*x(7).*k_tf+x(11).*ktR_fp;
% $P_lac$ Reguator protein lacI
    f(6)= k_r.*x(10)-d_dp.*x(6)-d_p.*x(6)-m_lac.*x(6);    
% $B$   & ribosome 
    f(7)= -x(1).*x(7).*k_tf+x(9).*ktR_cin-2.*x(5).*x(7).*k_tf+x(10).*ktR_lac+x(11).*ktR_fp+k_r.*(x(9)+x(10)+x(11))-d_p.*x(7);
% $G$   & translated sfYFP peptides
    f(8)= k_r.*x(11)-alpha.*x(8)-d_dp.*x(8)-d_p.*x(8);
% $T_cin$ & rbs bound cin mRNA complex
    f(9)= -k_r.*x(9)+x(1).*x(7).*k_tf-x(9).*ktR_cin-d_dp.*x(9);
% $T_lac$ & rbs bound lacI mRNA complex
    f(10)= -k_r.*x(10)+x(5).*x(7).*k_tf-x(10).*ktR_lac-d_dp.*x(10);
% $T_fp$ & rbs bound yfp mRNA complex
    f(11)= -k_r.*x(11)+x(5).*x(7).*k_tf-x(11).*ktR_fp-d_dp.*x(11);
% mature sRNA   
    f(12)= m_as.*x(4)-d_r.*x(12);
% mature lacI
    f(13)= m_lac.*x(6)-d_dp.*x(13)-d_p.*x(13);  
% C & cell density     
    f(14)= log_Growth(x(14),r_g,C_max).*x(14);
% $G_m$   & matured sfYFP,system signal
    f(15)= alpha.*x(8)-d_dp.*x(15)-d_p.*x(15);
    end
     

    if CSTR_LV==3 %closed loop, trans loop only
% $M_cin$   & Cin synthase mRNA        
    f(1)= beta_rhl.*Hill_act(Rhl,K_rhl,m,l).*Hill_rep(x(13),K_lac,1)-d_m.*x(1)+k_r.*x(9)-x(1).*x(7).*k_tf+x(9).*ktR_cin;
% $S$   & Signaling protein translated peptides (cinR)
    f(2)= k_r.*x(9)-m_r.*x(2)-d_dp.*x(2)-d_p.*x(2);  
% $A$   &  folded cinR protein bound with AHL 
    f(3)= m_r.*x(2)-d_dp.*x(3)-d_p.*x(3);
% R Reguator sRNA
    f(4)= beta_cin.*Hill_act(x(3),K_cin,n,l).*Hill_rep(x(12),K_Rl,1)-d_r.*x(4)-m_as.*x(4);
% $M$   & Regulator and sfYFP mRNA
    f(5)= beta_cin.*Hill_act(x(3),K_cin,n,l).*Hill_rep(x(12),K_Rl,1)-d_m.*x(5)+k_r.*x(10)-x(5).*x(7).*k_tf+x(10).*ktR_lac+k_r.*x(11)-x(5).*x(7).*k_tf+x(11).*ktR_fp;
% $R$ Reguator protein lacI
    f(6)= k_r.*x(10)-d_dp.*x(6)-d_p.*x(6)-m_lac.*x(6);    
% $B$   & ribosome 
    f(7)= -x(1).*x(7).*k_tf+x(9).*ktR_cin-2.*x(5).*x(7).*k_tf+x(10).*ktR_lac+x(11).*ktR_fp+k_r.*(x(9)+x(10)+x(11))-d_p.*x(7);
% $G$   & translated sfYFP peptides
    f(8)= k_r.*x(11)-alpha.*x(8)-d_dp.*x(8)-d_p.*x(8);
% $T_cin$ & rbs bound cin mRNA complex
    f(9)= -k_r.*x(9)+x(1).*x(7).*k_tf-x(9).*ktR_cin-d_dp.*x(9);
% $T_lac$ & rbs bound lacI mRNA complex
    f(10)= -k_r.*x(10)+x(5).*x(7).*k_tf-x(10).*ktR_lac-d_dp.*x(10);
% $T_fp$ & rbs bound yfp mRNA complex
    f(11)= -k_r.*x(11)+x(5).*x(7).*k_tf-x(11).*ktR_fp-d_dp.*x(11);
% mature sRNA   
    f(12)= m_as.*x(4)-d_r.*x(12);
%mature lacI
    f(13)= m_lac.*x(6)-d_dp.*x(13)-d_p.*x(13);  
% C & cell density     
    f(14)= log_Growth(x(14),r_g,C_max).*x(14);
% $G_m$   & matured sfYFP,system signal
    f(15)= alpha.*x(8)-d_dp.*x(15)-d_p.*x(15);
    end
     
    
    if CSTR_LV==2 % closed loop, cis loop only
      
% $M_cin$   & Cin synthase mRNA        
    f(1)= beta_rhl.*Hill_act(Rhl,K_rhl,m,l)-d_m.*x(1)+k_r.*x(9)-x(1).*x(7).*k_tf+x(9).*ktR_cin;
% $S$   & Signaling protein translated peptides (cinR)
    f(2)= k_r.*x(9)-m_r.*x(2)-d_dp.*x(2)-d_p.*x(2);  
% $A$   &  folded cinR protein bound with AHL 
    f(3)= m_r.*x(2)-d_dp.*x(3)-d_p.*x(3);
% R Reguator sRNA
    f(4)= beta_cin.*Hill_act(x(3),K_cin,n,l).*Hill_rep(x(12),K_R,1)-d_r.*x(4)-m_as.*x(4);
% $M$   & Regulator and sfYFP mRNA
    f(5)= beta_cin.*Hill_act(x(3),K_cin,n,l).*Hill_rep(x(12),K_R,1)-d_m.*x(5)+k_r.*x(10)-x(5).*x(7).*k_tf+x(10).*ktR_lac+k_r.*x(11)-x(5).*x(7).*k_tf+x(11).*ktR_fp;
% $R$ Reguator protein lacI
    f(6)= k_r.*x(10)-d_dp.*x(6)-d_p.*x(6)-m_lac.*x(6);    
% $B$   & ribosome 
    f(7)= -x(1).*x(7).*k_tf+x(9).*ktR_cin-2.*x(5).*x(7).*k_tf+x(10).*ktR_lac+x(11).*ktR_fp+k_r.*(x(9)+x(10)+x(11))-d_p.*x(7);
% $G$   & translated sfYFP peptides
    f(8)= k_r.*x(11)-alpha.*x(8)-d_dp.*x(8)-d_p.*x(8);
% $T_cin$ & rbs bound cin mRNA complex
    f(9)= -k_r.*x(9)+x(1).*x(7).*k_tf-x(9).*ktR_cin-d_dp.*x(9);
% $T_lac$ & rbs bound lacI mRNA complex
    f(10)= -k_r.*x(10)+x(5).*x(7).*k_tf-x(10).*ktR_lac-d_dp.*x(10);
% $T_fp$ & rbs bound yfp mRNA complex
    f(11)= -k_r.*x(11)+x(5).*x(7).*k_tf-x(11).*ktR_fp-d_dp.*x(11);
% mature sRNA   
    f(12)= m_as.*x(4)-d_r.*x(12);
%mature lacI
    f(13)= m_lac.*x(6)-d_dp.*x(13)-d_p.*x(13);  
% C & cell density     
    f(14)= log_Growth(x(14),r_g,C_max).*x(14);
% $G_m$   & matured sfYFP,system signal
    f(15)= alpha.*x(8)-d_dp.*x(15)-d_p.*x(15);
    end
    
    if CSTR_LV==1 %open loop
     
% $M_cin$   & Cin synthase mRNA        
    f(1)= beta_rhl.*Hill_act(Rhl,K_rhl,m,l)-d_m.*x(1)+k_r.*x(9)-x(1).*x(7).*k_tf+x(9).*ktR_cin;
% $S$   & Signaling protein translated peptides (cinR)
    f(2)= k_r.*x(9)-m_r.*x(2)-d_dp.*x(2)-d_p.*x(2);  
% $A$   &  folded cinR protein bound with AHL 
    f(3)= m_r.*x(2)-d_dp.*x(3)-d_p.*x(3);
% R Reguator sRNA
    f(4)= beta_cin.*Hill_act(x(3),K_cin,n,l).*Hill_rep(x(12),K_Rl,1)-d_r.*x(4)-m_as.*x(4);
% $M$   & Regulator and sfYFP mRNA
    f(5)= beta_cin.*Hill_act(x(3),K_cin,n,l).*Hill_rep(x(12),K_Rl,1)-d_m.*x(5)+k_r.*x(10)-x(5).*x(7).*k_tf+x(10).*ktR_lac+k_r.*x(11)-x(5).*x(7).*k_tf+x(11).*ktR_fp;
% $R$ Reguator protein lacI
    f(6)= k_r.*x(10)-d_dp.*x(6)-d_p.*x(6)-m_lac.*x(6);    
% $B$   & ribosome 
    f(7)= -x(1).*x(7).*k_tf+x(9).*ktR_cin-2.*x(5).*x(7).*k_tf+x(10).*ktR_lac+x(11).*ktR_fp+k_r.*(x(9)+x(10)+x(11))-d_p.*x(7);
% $G$   & translated sfYFP peptides
    f(8)= k_r.*x(11)-alpha.*x(8)-d_dp.*x(8)-d_p.*x(8);
% $T_cin$ & rbs bound cin mRNA complex
    f(9)= -k_r.*x(9)+x(1).*x(7).*k_tf-x(9).*ktR_cin-d_dp.*x(9);
% $T_lac$ & rbs bound lacI mRNA complex
    f(10)= -k_r.*x(10)+x(5).*x(7).*k_tf-x(10).*ktR_lac-d_dp.*x(10);
% $T_fp$ & rbs bound yfp mRNA complex
    f(11)= -k_r.*x(11)+x(5).*x(7).*k_tf-x(11).*ktR_fp-d_dp.*x(11);
% mature sRNA   
    f(12)= m_as.*x(4)-d_r.*x(12);
%mature lacI
    f(13)= m_lac.*x(6)-d_dp.*x(13)-d_p.*x(13);  
% C & cell density     
    f(14)= log_Growth(x(14),r_g,C_max).*x(14);
% $G_m$   & matured sfYFP,system signal
    f(15)= alpha.*x(8)-d_dp.*x(15)-d_p.*x(15);
    end
     

 end
