# Supplementary material for: Layered feedback control overcomes performance trade-off in synthetic biomolecular networks
Source: Nat Commun. 2022 Sep 14;13:5393. doi: 10.1038/s41467-022-33058-6 (PMC9474519; doi:10.1038/s41467-022-33058-6)
Supplement: Supplementary file 4 — Source Data [file 41467_2022_33058_MOESM4_ESM.zip › Source_Data_and_Source_Code_Final_Revision/Figure_4&Supplementary_FigureS2/Figure4D/Sim_disturbance_window_Main.m]

close all
clear all
CSTR_LV=1;
t_interval=1;
[ DF ] = Datafile_perturbation(CSTR_LV,t_interval);
R=4;
ss_time=zeros(R,1);
resp_time=zeros(R,1);
amp=zeros(R,1);
wavelength=zeros(R,1);
file=fopen('controller_profile.txt','wt');
sfYFP_profile=[];
while CSTR_LV<=R
    t_interval=1;
    Time=[];
    sfYFP_tot=[];
    OD_tot=[];
    while t_interval <=3 %t_intervals are broken down to 3 parts, 1. initiation, 2. disturbance, 3. recovery
        if CSTR_LV<=R && CSTR_LV>=1 
           [ DF ] = Datafile_perturbation(CSTR_LV,t_interval);%loads appropriate data presets for each construct level
        end
        
        
%set up proper IC for each interval------------        
        if t_interval >1
            DF.Initial_Conditions=transpose(x(end,:)); %after the first period, ODE's are solved with previous end pionts and IC
    
        end
        
    [t,x] = Call_ODE(DF);%solves mass balance odes @ each construct level

    if t_interval==1
        save_predisturbance(CSTR_LV)=x(end,end);
    end
    
    
    figure (1)
    
    h=plot(DF.tspan, transpose(x(:,end)),'-.');
     axis([0 960 0 1800])
    if CSTR_LV==1 % open loop
        set(h,{'color'},{[0, 0.4470, 0.7410]});
        name='open';
    elseif CSTR_LV==2 %trans only
      
        set(h,{'color'},{[0.8500, 0.3250, 0.0980]});
        name='fast controller';
    elseif CSTR_LV==3 %cis only
       
        set(h,{'color'},{[0.9290, 0.6940, 0.1250]});
        name='slow controller';
    elseif CSTR_LV==4 %layer
        
        set(h,{'color'},{[0.4940, 0.1840, 0.5560]});
        name='layered controller';
    end 
    hold all
    figure (2)
    
    h=plot(DF.tspan, transpose(x(:,end-1)),'-.');
    if CSTR_LV==1 % open loop
        set(h,{'color'},{[0, 0.4470, 0.7410]});
        name='open';
    elseif CSTR_LV==2 %cis only red
      
        set(h,{'color'},{[0.8500, 0.3250, 0.0980]});
        name='fast controller';
    elseif CSTR_LV==3 %trans only yellow
       
        set(h,{'color'},{[0.9290, 0.6940, 0.1250]});
        name='slow controller';
    elseif CSTR_LV==4 %layer purple
        
        set(h,{'color'},{[0.4940, 0.1840, 0.5560]});
        name='layered controller';
    end 
    

    hold all


    Time=DF.tspan;

        sfYFP=transpose(x(:,end));% this time frame
        sfYFP_comb=[sfYFP_tot,sfYFP]; %put it together
        sfYFP_tot=sfYFP_comb;
        
        OD=transpose(x(:,end-1));% this time frame
        OD_comb=[OD_tot,OD];
        OD_tot=OD_comb;
        
        t_interval=t_interval+1; 
        
        
        OD_comb=[];
        sfYFP_comb=[];
    end
    
    
    sfYFP_profile=[sfYFP_profile;sfYFP_tot];
    
    CSTR_LV=CSTR_LV+1;
    hold on
 
end
    sfYFP_max=max(max(sfYFP_profile));
    k=1;
    sfYFP_10min=zeros(96,4);
    for i=1:96
        
        sfYFP_10min(i,:)=sfYFP_profile(:,k);
        k=k+10;
    end 
    sfYFP_profile_scaled=sfYFP_10min./sfYFP_max;
    dlmwrite('controller_profile_no_disturb.txt',sfYFP_profile_scaled);  
    

hold on
