# Supplementary material for: Layered feedback control overcomes performance trade-off in synthetic biomolecular networks
Source: Nat Commun. 2022 Sep 14;13:5393. doi: 10.1038/s41467-022-33058-6 (PMC9474519; doi:10.1038/s41467-022-33058-6)
Supplement: Supplementary file 4 — Source Data [file 41467_2022_33058_MOESM4_ESM.zip › Source_Data_and_Source_Code_Final_Revision/Figure_4&Supplementary_FigureS2/Figure4E-H/A11.02R35-AHLwash-Source_Data.xlsx]

## Sheet: A11.02-R35-ctrl-plate1
Software Version	3.04.17
Experiment File Path:	C:\Users\murra\Box\biocircuits\CYH\A11.02-R35-ctrl.xpt
Protocol File Path:	C:\Users\Biotek1\Box\biocircuits\CYH\YFP.prt
Plate Number	Plate 1
Date	2022-01-16
Time	11:38:09
Reader Type:	Synergy H1
Reader Serial Number:	268449
Reading Type	Reader
Procedure Details
Plate Type	96 WELL PLATE (Use plate lid)
Eject plate on completion
Set Temperature	Setpoint 37∞C
	Preheat before moving to next step
Start Kinetic	Runtime 16:00:00 (HH:MM:SS), Interval 0:10:00, 97 Reads
Shake	Linear: Continuous
	Frequency: 1096 cpm (1 mm)
Read	YFP
	Fluorescence Endpoint
	Full Plate
	Filter Set 1
	Excitation: 503, Emission: 540
	Optics: Bottom, Gain: 61
	Filter Set 2
	Excitation: 503, Emission: 540
	Optics: Bottom, Gain: 100
	Light Source: Xenon Flash, Lamp Energy: High
	Read Speed: Normal, Delay: 100 msec, Measurements/Data Point: 10
	Read Height: 7 mm
Read	OD600
	Absorbance Endpoint
	Full Plate
	Wavelengths: 600
	Read Speed: Normal, Delay: 100 msec, Measurements/Data Point: 8
End Kinetic
Layout
	1	2	3	4	5	6	7	8	9	10	11	12
A	SPL1	SPL9	SPL17	SPL25	SPL33	SPL41	SPL49	SPL57	SPL65	SPL73	SPL81	SPL89	Well ID
B	SPL2	SPL10	SPL18	SPL26	SPL34	SPL42	SPL50	SPL58	SPL66	SPL74	SPL82	SPL90	Well ID
C	SPL3	SPL11	SPL19	SPL27	SPL35	SPL43	SPL51	SPL59	SPL67	SPL75	SPL83	SPL91	Well ID
D	SPL4	SPL12	SPL20	SPL28	SPL36	SPL44	SPL52	SPL60	SPL68	SPL76	SPL84	SPL92	Well ID
E	SPL5	SPL13	SPL21	SPL29	SPL37	SPL45	SPL53	SPL61	SPL69	SPL77	SPL85	SPL93	Well ID
F	SPL6	SPL14	SPL22	SPL30	SPL38	SPL46	SPL54	SPL62	SPL70	SPL78	SPL86	SPL94	Well ID
G	SPL7	SPL15	SPL23	SPL31	SPL39	SPL47	SPL55	SPL63	SPL71	SPL79	SPL87	SPL95	Well ID
H	SPL8	SPL16	SPL24	SPL32	SPL40	SPL48	SPL56	SPL64	SPL72	SPL80	SPL88	SPL96	Well ID
YFP:503,540
Time	T∞ YFP:503,540	A1	A2	A3	A4	A5	A6	A7	A8	A9	A10	A11	A12	B1	B2	B3	B4	B5	B6	B7	B8	B9	B10	B11	B12	C1	C2	C3	C4	C5	C6	C7	C8	C9	C10	C11	C12	D1	D2	D3	D4	D5	D6	D7	D8	D9	D10	D11	D12
00:07:24	37	0	1	0	1	0	0	2	0	1	2	0	3	3	3	0	0	0	0	0	4	0	2	0	0	3	5	3	1	5	3	0	2	0	6	12	1	1	0	1	1	5	3	0	5	3	2	4	0
00:17:24	37	1	4	0	1	1	0	2	0	3	0	0	4	3	0	0	2	1	2	3	0	2	1	2	0	4	0	0	5	0	5	0	1	0	0	1	2	1	5	1	3	8	2	4	3	8	1	0	1
00:27:24	37	0	11	1	1	5	0	2	0	9	6	3	2	0	3	0	5	1	0	7	0	2	3	3	0	5	0	2	0	2	0	0	3	5	1	2	4	3	2	1	9	3	0	3	0	2	1	7	7
00:37:24	37	3	0	12	0	5	0	1	0	8	1	2	3	4	3	2	0	3	7	3	1	2	7	5	3	13	3	0	0	8	5	0	3	0	0	4	0	7	1	8	2	2	4	1	8	4	9	7	0
00:47:24	37	4	2	1	2	0	5	9	0	3	0	5	4	3	2	3	12	3	8	3	0	1	4	1	4	0	2	0	0	1	1	10	6	2	1	0	2	0	2	3	2	5	6	7	4	0	6	3	5
00:57:24	37	0	2	5	5	0	3	2	0	6	1	9	6	3	5	8	5	2	0	0	3	7	0	9	3	5	3	2	6	4	6	3	1	4	1	0	2	3	3	2	9	0	2	3	11	1	3	1	9
01:07:24	37	2	0	2	3	0	4	6	7	4	2	0	3	8	1	4	3	5	0	1	6	2	6	2	5	0	9	4	4	9	2	5	4	5	3	11	5	6	4	4	4	8	2	9	9	6	2	4	6
01:17:24	37	0	0	0	0	3	2	2	2	6	7	11	6	5	3	4	4	5	5	2	3	9	0	8	1	8	7	6	6	6	8	4	2	11	1	9	2	4	1	7	13	8	0	0	4	2	6	5	5
01:27:24	37	2	0	3	3	5	7	4	10	13	7	3	7	5	3	5	1	7	5	4	5	10	10	7	0	6	7	3	10	7	9	5	3	2	2	8	7	6	7	4	16	7	7	5	6	7	6	6	9
01:37:24	37	4	6	0	6	8	1	8	7	5	7	6	8	7	4	1	7	12	2	6	6	4	17	7	2	8	9	16	10	10	2	7	2	11	7	14	7	9	3	14	10	14	5	0	4	8	9	9	12
01:47:24	37	3	0	0	0	4	10	10	7	6	9	6	11	12	12	6	7	6	7	9	3	6	5	7	7	10	10	11	7	9	17	7	14	11	8	11	13	8	5	10	10	11	5	12	11	6	7	14	10
01:57:24	37	6	0	0	0	11	10	8	12	4	0	9	13	8	6	7	11	9	12	15	10	21	10	6	12	13	11	14	14	0	12	11	8	18	12	11	8	10	13	14	7	11	4	11	16	9	10	11	5
02:07:24	37	11	4	0	1	13	14	13	16	12	15	13	12	13	12	5	12	7	15	12	11	13	13	8	9	12	9	18	11	15	12	13	12	11	12	13	17	16	17	12	14	9	11	15	15	12	20	10	13
02:17:24	37	4	2	2	0	16	13	10	10	10	11	8	14	13	9	5	16	17	16	16	12	9	20	8	15	13	14	16	14	11	12	15	20	8	13	12	12	18	15	11	20	19	15	16	20	15	14	14	22
02:27:24	37	2	4	7	1	17	18	14	20	18	19	15	17	23	23	7	13	16	19	19	15	16	11	14	16	19	25	13	17	20	21	24	18	11	16	31	16	21	21	17	11	22	24	14	20	15	19	13	15
02:37:24	37	8	8	4	3	15	23	16	18	19	20	18	15	21	19	10	21	17	13	21	20	19	15	20	17	19	26	23	19	19	23	29	28	16	18	23	20	24	23	26	23	23	23	22	25	25	23	20	9
02:47:24	37	3	0	5	0	24	21	25	21	20	28	25	19	26	23	4	30	23	13	30	17	21	19	25	18	28	32	27	22	27	28	25	30	22	24	21	23	25	32	32	18	29	24	25	26	22	22	25	30
02:57:24	37	2	5	1	4	23	29	33	27	30	31	24	26	26	28	13	21	28	27	29	25	26	22	26	28	35	32	27	31	33	34	30	25	28	26	36	24	34	30	32	33	30	30	36	33	29	27	27	28
03:07:24	37	6	2	0	10	34	37	29	25	32	31	28	27	33	36	12	35	31	33	40	37	29	30	26	26	40	41	35	37	39	40	37	31	31	37	37	30	36	35	40	42	33	34	34	37	33	35	33	34
03:17:24	37	2	2	2	4	35	35	37	42	35	36	30	31	37	35	19	36	33	37	38	39	38	34	35	32	40	37	42	45	42	46	42	36	42	42	40	34	42	44	39	34	45	44	38	44	38	45	33	42
03:27:24	37	8	1	4	5	40	43	41	43	42	42	41	35	45	45	14	43	44	40	46	40	45	41	31	32	50	51	51	48	52	51	55	44	44	40	52	35	52	60	49	48	50	43	46	47	45	42	39	45
03:37:24	37.1	3	0	4	5	43	50	50	51	48	50	49	43	56	55	20	51	52	54	63	43	47	43	43	43	55	57	56	54	54	62	49	52	56	53	52	45	62	54	55	54	59	52	54	59	58	48	47	47
03:47:24	37.1	6	0	0	5	58	53	65	63	59	66	55	59	66	62	19	58	68	63	62	54	59	53	53	52	66	72	69	70	67	71	71	56	66	63	77	67	73	70	68	70	70	64	69	62	57	77	58	61
03:57:24	37	6	4	5	3	72	67	72	73	72	68	68	58	79	78	32	75	70	74	84	68	76	66	61	55	81	76	78	74	79	88	78	79	74	70	80	68	84	81	83	75	87	79	74	71	71	75	66	72
04:07:24	37	2	3	11	4	91	83	94	93	98	95	85	77	103	97	35	86	88	89	98	75	83	74	82	84	91	91	89	91	99	86	92	87	86	81	83	78	94	95	94	91	96	90	86	89	84	85	79	84
04:17:24	37	4	6	6	5	107	100	112	105	108	112	104	96	126	115	38	115	114	115	120	102	105	101	96	93	103	105	101	104	110	109	112	107	97	94	93	85	111	109	105	99	114	97	100	110	102	104	92	90
04:27:24	37	6	9	3	6	125	123	134	130	130	128	124	109	136	137	42	126	130	130	140	115	128	125	117	117	116	115	124	111	117	115	108	115	108	109	120	102	120	124	114	114	126	120	122	122	119	117	111	105
04:37:24	37	0	3	7	5	139	148	149	149	142	142	133	119	148	152	48	155	152	144	163	142	140	141	125	118	129	136	138	131	137	131	138	126	125	122	132	105	130	132	129	136	136	132	134	131	130	122	119	115
04:47:24	37	1	8	1	6	159	157	169	159	162	158	145	135	165	165	60	170	173	167	171	159	159	154	146	138	129	143	142	142	144	139	134	139	140	145	138	119	148	146	140	150	148	137	147	139	139	135	132	129
04:57:24	37	8	3	9	6	172	172	179	185	181	176	157	151	192	183	62	185	183	175	197	167	175	166	159	157	144	147	142	158	156	150	156	150	147	145	139	130	148	152	147	141	156	164	157	156	150	144	136	136
05:07:24	37	9	7	3	10	195	201	214	201	205	199	180	165	219	204	72	206	212	207	222	192	209	192	187	175	165	159	165	159	167	159	166	157	160	151	154	133	155	172	159	164	169	165	166	162	158	159	146	156
05:17:24	37	2	8	5	6	226	234	235	225	224	220	215	192	240	240	82	230	235	231	246	229	225	216	216	196	165	174	174	176	179	174	174	174	171	164	175	147	174	182	176	175	189	173	179	178	169	178	162	161
05:27:24	37	9	8	7	9	252	265	263	250	261	251	236	218	263	258	95	263	258	252	282	240	257	237	238	217	184	191	188	181	194	193	186	191	179	181	192	166	185	186	186	187	195	189	186	183	185	192	185	168
05:37:24	37	8	6	6	15	283	303	289	273	290	270	266	236	303	284	115	283	293	284	306	274	278	263	266	243	191	198	204	198	212	201	205	197	192	194	193	176	195	207	194	200	208	202	197	200	198	192	191	183
05:47:24	37	7	2	7	17	307	314	317	312	308	308	289	264	314	308	120	318	311	315	333	302	310	294	298	270	197	210	211	204	215	213	210	205	202	202	207	188	207	209	211	212	221	213	212	204	205	204	199	191
05:57:24	37.1	12	2	11	14	331	343	348	332	332	323	320	291	346	340	152	342	344	339	362	328	331	317	316	287	211	215	217	222	219	221	216	216	215	211	217	190	218	217	220	222	230	217	228	215	212	218	204	204
06:07:24	37	10	8	7	11	349	363	369	361	359	343	330	308	366	366	177	365	370	371	386	353	361	348	348	309	216	227	229	231	234	233	220	227	219	219	226	204	229	220	233	234	237	229	236	223	224	217	214	204
06:17:24	37	5	3	8	11	377	399	394	387	383	369	356	330	384	381	210	388	394	389	403	384	378	372	373	339	223	233	235	230	235	238	239	239	230	231	233	215	232	229	236	242	245	243	239	235	237	231	226	217
06:27:24	37	8	16	10	9	395	412	413	416	411	396	378	347	404	401	249	420	424	416	427	409	408	393	397	360	228	240	246	243	247	250	254	243	249	241	243	225	241	250	241	253	252	255	252	251	244	241	236	225
06:37:24	37	12	7	13	9	419	431	433	426	432	409	406	368	432	429	267	430	437	435	451	427	431	418	413	386	244	252	251	258	258	260	260	259	251	247	253	223	242	254	248	259	263	261	260	263	256	249	246	244
06:47:24	37	10	9	13	9	441	457	448	449	435	434	411	390	442	448	308	452	466	462	476	452	452	438	422	391	247	256	264	266	268	263	268	268	265	263	251	246	266	265	256	263	274	262	265	260	264	255	243	247
06:57:24	37	10	9	10	13	466	470	458	459	456	442	418	393	450	466	345	472	491	482	503	483	475	452	437	400	248	258	279	276	273	273	275	280	262	268	254	242	262	269	260	271	281	282	273	283	269	262	252	246
07:07:24	37	10	19	11	9	487	480	477	461	456	446	425	399	454	480	385	496	502	482	494	482	474	452	435	400	254	266	273	274	282	269	280	270	269	269	260	241	262	265	264	276	287	282	281	275	267	265	257	245
00:00:00
00:00:00
00:00:00
00:00:00
00:00:00
00:00:00
00:00:00
00:00:00
00:00:00
00:00:00
00:00:00
00:00:00
00:00:00
00:00:00
00:00:00
00:00:00
00:00:00
00:00:00
00:00:00
00:00:00
00:00:00
00:00:00
00:00:00
00:00:00
00:00:00
00:00:00
00:00:00
00:00:00
00:00:00
00:00:00
00:00:00
00:00:00
00:00:00
00:00:00
00:00:00
00:00:00
00:00:00
00:00:00
00:00:00
00:00:00
00:00:00
00:00:00
00:00:00
00:00:00
00:00:00
00:00:00
00:00:00
00:00:00
00:00:00
00:00:00
00:00:00
00:00:00
00:00:00
00:00:00
YFP:503,540[2]
Time	T∞ YFP:503,540[2]	A1	A2	A3	A4	A5	A6	A7	A8	A9	A10	A11	A12	B1	B2	B3	B4	B5	B6	B7	B8	B9	B10	B11	B12	C1	C2	C3	C4	C5	C6	C7	C8	C9	C10	C11	C12	D1	D2	D3	D4	D5	D6	D7	D8	D9	D10	D11	D12
00:08:15	37	34	48	38	44	45	47	52	58	46	51	46	44	45	48	53	52	54	39	43	53	50	52	46	47	45	44	63	41	51	59	46	59	53	55	50	48	40	48	47	38	48	47	60	51	46	45	51	46
00:18:15	37	46	46	43	50	42	37	37	50	58	50	42	45	65	52	46	51	40	54	55	52	48	49	48	50	50	51	56	51	53	53	45	39	44	58	51	51	52	44	56	44	51	42	47	55	47	46	47	53
00:28:15	37	50	45	37	34	44	56	55	50	56	47	53	41	46	47	54	48	57	54	62	50	48	52	56	53	69	63	55	61	64	46	54	47	50	47	56	48	64	48	61	60	70	49	56	61	61	58	61	70
00:38:15	37	49	42	46	54	45	66	40	50	60	51	66	70	59	53	49	53	63	60	60	62	64	52	64	63	72	66	74	77	75	69	72	75	63	68	74	52	71	64	78	64	74	76	63	66	60	71	64	65
00:48:15	37	62	43	46	51	66	66	65	76	73	70	73	81	70	65	56	68	71	59	57	76	72	60	53	69	81	75	74	88	87	98	83	78	81	76	86	67	84	97	72	89	87	88	83	94	72	87	84	83
00:58:15	37	50	46	54	55	89	72	94	86	73	100	80	74	94	77	46	87	82	84	84	82	85	69	82	83	113	94	106	105	104	87	100	106	101	85	100	82	109	90	93	99	105	97	113	97	97	108	104	113
01:08:15	37	47	55	49	50	110	96	119	112	101	116	108	96	116	107	69	119	107	100	111	108	107	101	97	96	127	132	140	110	124	133	120	110	134	121	140	119	168	118	130	126	124	128	127	120	123	140	135	122
01:18:15	37	50	51	52	45	137	111	120	139	140	132	137	128	131	135	80	125	134	120	155	132	125	121	116	135	179	182	159	161	165	166	158	161	154	158	175	136	187	159	149	152	182	135	168	159	140	168	150	160
01:28:15	37	57	47	62	55	163	156	174	169	159	180	181	164	177	180	95	170	167	167	174	163	151	157	163	161	237	225	203	177	204	199	205	195	189	187	206	183	219	228	203	206	212	192	181	188	191	201	157	190
01:38:15	37	46	60	53	58	220	188	224	225	225	235	221	213	248	235	108	208	222	213	237	210	212	215	223	199	261	255	267	254	262	243	244	247	231	228	242	209	278	280	239	257	264	240	253	224	245	264	225	229
01:48:15	37	61	56	42	46	238	263	272	279	275	272	271	269	292	282	113	261	266	278	308	267	281	235	254	251	361	316	317	324	314	311	315	302	290	283	299	268	336	341	325	318	332	310	304	307	288	297	288	299
01:58:15	37	54	58	55	63	321	336	343	327	330	339	319	320	353	332	143	342	334	328	350	308	300	314	308	301	373	395	385	356	393	374	368	371	331	351	370	308	401	366	403	387	387	360	366	365	372	366	350	362
02:08:15	37	56	50	53	55	348	393	388	378	402	419	394	336	398	396	159	373	385	374	404	356	372	392	343	346	459	448	456	431	401	440	440	430	404	407	453	371	480	477	468	441	449	446	443	422	432	455	391	428
02:18:15	37	62	52	54	50	444	453	435	474	455	473	438	421	490	467	194	468	456	468	487	423	456	450	428	429	545	546	494	481	530	547	507	521	506	493	508	462	550	536	517	492	568	482	523	525	489	529	484	487
02:28:15	37	60	60	53	63	543	527	564	544	544	551	520	514	576	570	253	512	553	570	576	522	526	508	523	497	636	580	630	628	655	631	611	597	601	585	630	504	646	654	654	618	647	581	604	610	600	613	561	602
02:38:15	37	69	60	75	55	654	630	667	655	684	665	622	572	722	662	302	716	645	652	719	588	643	601	614	592	779	755	765	764	761	760	732	722	680	682	766	596	766	766	758	740	789	715	727	718	711	703	675	697
02:48:15	37	66	65	66	65	754	761	851	814	783	785	752	674	847	828	323	824	810	827	860	734	759	760	691	716	906	922	904	879	905	914	852	872	830	816	917	738	988	949	894	906	950	847	872	873	840	865	804	836
02:58:15	37	73	63	64	79	943	919	972	903	922	923	879	828	1002	943	408	950	935	933	1020	875	909	880	848	822	1079	1112	1059	1014	1083	1071	1052	1013	1024	958	1031	874	1102	1155	1065	1080	1141	1045	1058	1041	1025	1058	931	1003
03:08:15	37	80	86	65	79	1046	1113	1105	1094	1140	1117	1023	1010	1184	1105	474	1127	1111	1140	1171	1030	1103	1047	997	998	1322	1289	1293	1245	1277	1297	1208	1252	1186	1151	1243	1016	1362	1304	1319	1278	1328	1198	1292	1218	1150	1246	1136	1117
03:18:15	37	93	89	87	66	1222	1240	1305	1275	1297	1294	1214	1083	1349	1308	517	1326	1283	1305	1361	1176	1200	1187	1142	1078	1456	1425	1494	1490	1505	1458	1499	1416	1379	1356	1442	1173	1529	1485	1459	1553	1532	1432	1429	1432	1386	1443	1277	1333
03:28:15	37	81	97	94	89	1405	1453	1485	1466	1495	1473	1341	1265	1622	1505	614	1507	1459	1472	1622	1384	1410	1373	1309	1282	1766	1703	1690	1676	1670	1686	1624	1591	1596	1490	1692	1355	1788	1809	1747	1745	1821	1619	1688	1643	1587	1681	1518	1494
03:38:15	37.1	102	96	92	91	1755	1768	1838	1755	1766	1734	1694	1514	1924	1795	703	1794	1821	1825	1922	1640	1757	1715	1570	1523	2080	2022	1926	1930	1989	1943	1953	1871	1842	1810	1963	1608	2074	2049	1934	1992	2043	1944	1879	1893	1843	1939	1787	1799
03:48:15	37.1	102	115	121	114	2039	2037	2260	2055	2160	2137	1986	1811	2295	2125	814	2197	2197	2076	2350	1991	2014	1968	1908	1844	2306	2353	2367	2292	2440	2348	2284	2221	2143	2134	2316	1867	2447	2368	2325	2352	2483	2233	2274	2284	2217	2251	2131	2095
03:58:15	37	121	109	127	120	2480	2442	2718	2546	2617	2537	2387	2165	2946	2705	967	2609	2594	2564	2859	2338	2464	2391	2282	2273	2822	2784	2788	2671	2705	2857	2710	2547	2516	2450	2658	2191	2881	2827	2766	2796	2954	2636	2729	2654	2496	2649	2463	2478
04:08:15	37	124	130	134	135	3084	3059	3290	3205	3323	3302	3059	2726	3668	3327	1121	3242	3171	3121	3526	3018	3139	3036	2844	2737	3215	3237	3242	3152	3197	3239	3145	2994	2961	2917	3083	2520	3420	3310	3161	3172	3377	3072	3081	3045	3020	3020	2889	2877
04:18:15	37	138	138	140	146	3904	3779	4126	3922	4021	3935	3722	3346	4336	4089	1272	3948	3876	3889	4342	3603	3874	3725	3454	3330	3663	3695	3687	3644	3780	3700	3618	3530	3478	3375	3597	2991	3855	3777	3636	3859	3929	3571	3718	3631	3503	3594	3301	3387
04:28:15	37	127	139	136	142	4556	4533	4888	4687	4759	4712	4419	3935	4950	4876	1477	4796	4782	4753	5097	4331	4547	4397	4175	3956	4106	4153	4104	4080	4241	4181	4190	4042	3914	3851	4021	3446	4321	4279	4080	4204	4419	4046	4157	4034	4033	4084	3735	3751
04:38:15	37	144	140	164	137	5198	5074	5439	5185	5318	5262	4867	4476	5492	5477	1749	5464	5325	5242	5714	5088	5135	4873	4718	4399	4546	4679	4630	4565	4721	4638	4563	4537	4360	4379	4491	3785	4646	4668	4634	4720	4967	4671	4621	4472	4462	4474	4118	4190
04:48:15	37	159	150	172	156	5730	5720	5895	5825	5688	5704	5306	4952	6078	5916	2008	6128	6048	5837	6279	5780	5751	5570	5281	5029	4749	5013	4991	4948	5031	5136	5067	4847	4824	4765	4877	4224	5018	5079	4973	5030	5334	5110	5048	4914	4932	4953	4650	4503
04:58:15	37	181	183	177	176	6380	6330	6658	6431	6534	6294	5936	5409	6664	6570	2177	6626	6642	6448	6983	6229	6270	6092	5788	5453	5256	5196	5430	5348	5537	5313	5414	5346	5129	5074	5082	4609	5464	5402	5273	5345	5459	5552	5457	5318	5228	5126	5020	4885
05:08:15	37	180	191	183	184	7280	7145	7480	7351	7334	7077	6713	6058	7558	7486	2412	7566	7495	7244	7959	6979	7179	6805	6651	6198	5640	5713	5734	5734	5930	5840	5868	5664	5558	5437	5616	4861	5857	5886	5748	5826	6024	5626	5913	5654	5581	5668	5316	5275
05:18:15	37	219	216	196	215	8126	7983	8411	8178	8192	7948	7513	6801	8492	8386	2825	8384	8405	8265	8676	7847	8001	7667	7646	6850	5994	6104	6351	6241	6366	6335	6196	6067	6031	5949	6168	5418	6195	6213	6084	6315	6565	6290	6407	6263	6113	6191	5954	5736
05:28:15	37	205	224	230	226	9104	9345	9411	9103	9160	8910	8384	7635	9398	9244	3281	9392	9279	9139	9785	8896	8929	8534	8589	7719	6509	6529	6670	6619	6848	6762	6674	6743	6448	6450	6533	5741	6603	6568	6518	6774	7005	6784	6761	6611	6540	6513	6224	6086
05:38:15	37	215	248	222	238	9899	10363	10336	10114	10085	9841	9115	8432	10214	10172	3740	10286	10313	10166	10860	9935	9854	9611	9445	8625	6782	6951	7072	6987	7250	7091	7053	6938	6820	6809	6721	6033	6926	7026	7015	7076	7384	7130	7179	7019	6860	6867	6577	6347
05:48:15	37	240	260	277	260	10784	11210	11021	11055	10905	10445	9980	9161	10923	11024	4486	11208	11168	11123	11634	10712	10955	10359	10289	9452	7107	7184	7432	7351	7369	7321	7421	7369	7097	7090	6953	6357	7222	7289	7299	7496	7664	7523	7440	7300	7022	7174	6831	6619
05:58:15	37.1	233	260	279	275	11571	12099	11849	11676	11649	11389	10727	9936	11867	11699	5264	12011	12001	11680	12473	11397	11668	11253	11095	10176	7296	7487	7647	7616	7835	7695	7699	7520	7490	7455	7435	6795	7455	7631	7656	7833	7986	7747	7725	7739	7499	7564	7269	6981
06:08:15	37	260	264	279	275	12407	12720	12691	12460	12550	12076	11600	10837	12618	12771	6292	12935	12899	12817	13341	12555	12518	12265	12107	11003	7498	7714	7914	8069	8135	8034	8105	7960	7741	7819	7704	6936	7748	7937	7955	8024	8198	8115	8026	7932	7907	7792	7534	7200
06:18:15	37	278	272	262	273	13183	13714	13717	13311	13389	12988	12510	11476	13229	13520	7428	13502	13718	13478	14293	13149	13364	13010	13151	11863	7907	8086	8302	8188	8290	8364	8232	8200	8103	8041	8082	7275	8025	8330	8084	8313	8529	8265	8308	8251	8176	8197	7738	7587
06:28:15	37	266	284	299	290	14060	14559	14247	14164	14173	13886	13295	12248	13848	14018	8472	14404	14560	14351	14877	14171	14195	13921	14007	12512	8102	8261	8607	8532	8693	8635	8472	8420	8393	8504	8409	7679	8283	8439	8569	8615	8841	8628	8746	8562	8417	8501	8320	7933
06:38:15	37	289	315	301	296	14803	15494	15219	14894	15069	14736	14122	12990	14687	15065	9313	15138	15276	15201	15712	14901	15117	14672	14563	13357	8365	8641	8828	8918	8952	8937	8910	8884	8792	8678	8742	7899	8627	8749	8690	8922	9122	8961	9093	9081	8713	8871	8539	8280
06:48:15	37	288	292	316	333	15613	16216	15830	15554	15540	15276	14395	13373	15383	15726	10573	15796	16087	16041	16590	15760	15786	15522	14736	13650	8559	8823	9003	9145	9350	9353	9378	9165	9143	9089	8775	8329	8923	9112	9046	9209	9443	9484	9355	9187	9157	9092	8638	8217
06:58:15	37	298	284	321	307	16327	16560	16339	15790	15765	15226	14459	13480	15812	16177	12064	16561	16997	16633	17278	16438	16209	15691	14784	13955	8685	9040	9415	9423	9623	9377	9607	9176	9343	9214	8751	8173	8938	9244	9214	9536	9698	9680	9646	9543	9212	9028	8847	8338
07:08:15	37	303	319	327	320	16562	16606	16346	16110	16058	15794	14784	13684	16094	16682	13217	17119	17566	17131	17283	16613	16503	15884	15405	13843	8926	9189	9454	9567	9871	9640	9699	9371	9269	9366	9052	8460	9059	9384	9311	9570	9837	9844	9469	9495	9214	9278	8822	8520
00:00:00
00:00:00
00:00:00
00:00:00
00:00:00
00:00:00
00:00:00
00:00:00
00:00:00
00:00:00
00:00:00
00:00:00
00:00:00
00:00:00
00:00:00
00:00:00
00:00:00
00:00:00
00:00:00
00:00:00
00:00:00
00:00:00
00:00:00
00:00:00
00:00:00
00:00:00
00:00:00
00:00:00
00:00:00
00:00:00
00:00:00
00:00:00
00:00:00
00:00:00
00:00:00
00:00:00
00:00:00
00:00:00
00:00:00
00:00:00
00:00:00
00:00:00
00:00:00
00:00:00
00:00:00
00:00:00
00:00:00
00:00:00
00:00:00
00:00:00
00:00:00
00:00:00
00:00:00
00:00:00
OD600:600
Time	T∞ OD600:600	A1	A2	A3	A4	A5	A6	A7	A8	A9	A10	A11	A12	B1	B2	B3	B4	B5	B6	B7	B8	B9	B10	B11	B12	C1	C2	C3	C4	C5	C6	C7	C8	C9	C10	C11	C12	D1	D2	D3	D4	D5	D6	D7	D8	D9	D10	D11	D12
00:09:06	37	0.089	0.094	0.093	0.091	0.086	0.087	0.092	0.096	0.09	0.088	0.088	0.088	0.105	0.091	0.089	0.094	0.09	0.092	0.088	0.091	0.093	0.09	0.087	0.087	0.089	0.087	0.088	0.085	0.086	0.089	0.086	0.095	0.089	0.086	0.089	0.088	0.091	0.089	0.09	0.085	0.086	0.086	0.091	0.089	0.086	0.097	0.088	0.09
00:19:06	37	0.093	0.098	0.093	0.097	0.089	0.088	0.089	0.093	0.089	0.094	0.089	0.089	0.098	0.089	0.081	0.091	0.089	0.089	0.091	0.093	0.098	0.09	0.092	0.089	0.091	0.087	0.086	0.086	0.086	0.087	0.091	0.094	0.086	0.087	0.092	0.088	0.089	0.091	0.089	0.086	0.09	0.087	0.09	0.089	0.09	0.087	0.09	0.087
00:29:06	37	0.093	0.095	0.093	0.095	0.088	0.09	0.092	0.094	0.091	0.095	0.091	0.09	0.093	0.088	0.083	0.09	0.089	0.089	0.092	0.09	0.093	0.098	0.091	0.09	0.089	0.089	0.087	0.087	0.088	0.088	0.088	0.088	0.087	0.088	0.09	0.089	0.089	0.089	0.087	0.087	0.088	0.087	0.091	0.088	0.089	0.088	0.09	0.089
00:39:06	37	0.095	0.096	0.095	0.097	0.09	0.091	0.093	0.097	0.093	0.092	0.093	0.091	0.105	0.092	0.082	0.09	0.091	0.091	0.091	0.09	0.095	0.091	0.09	0.091	0.093	0.092	0.09	0.089	0.089	0.09	0.089	0.09	0.089	0.089	0.092	0.089	0.092	0.09	0.091	0.089	0.089	0.088	0.09	0.09	0.089	0.089	0.089	0.09
00:49:06	37	0.098	0.098	0.098	0.104	0.092	0.093	0.096	0.101	0.096	0.097	0.095	0.095	0.106	0.093	0.081	0.093	0.094	0.098	0.094	0.092	0.097	0.097	0.093	0.094	0.095	0.093	0.091	0.091	0.091	0.092	0.092	0.092	0.091	0.091	0.094	0.091	0.094	0.093	0.094	0.091	0.092	0.09	0.091	0.092	0.091	0.092	0.095	0.093
00:59:06	37	0.103	0.104	0.104	0.107	0.095	0.096	0.098	0.105	0.099	0.099	0.099	0.098	0.106	0.097	0.082	0.096	0.096	0.099	0.098	0.095	0.096	0.096	0.096	0.097	0.099	0.096	0.094	0.094	0.094	0.096	0.095	0.096	0.095	0.094	0.098	0.094	0.098	0.097	0.095	0.094	0.095	0.094	0.095	0.095	0.094	0.095	0.095	0.096
01:09:06	37	0.109	0.11	0.11	0.114	0.1	0.101	0.103	0.11	0.103	0.103	0.103	0.102	0.108	0.101	0.083	0.1	0.1	0.1	0.102	0.099	0.1	0.1	0.1	0.101	0.101	0.1	0.098	0.098	0.098	0.099	0.099	0.101	0.098	0.098	0.101	0.097	0.101	0.1	0.098	0.098	0.099	0.097	0.097	0.098	0.097	0.099	0.098	0.1
01:19:06	37	0.115	0.115	0.116	0.12	0.104	0.105	0.108	0.115	0.108	0.108	0.108	0.107	0.114	0.106	0.084	0.104	0.104	0.105	0.107	0.103	0.105	0.104	0.104	0.105	0.106	0.104	0.102	0.102	0.102	0.103	0.103	0.103	0.101	0.102	0.105	0.101	0.105	0.104	0.102	0.102	0.103	0.1	0.102	0.102	0.101	0.103	0.102	0.104
01:29:06	37	0.121	0.122	0.123	0.127	0.109	0.109	0.113	0.121	0.113	0.113	0.113	0.113	0.115	0.11	0.085	0.108	0.108	0.108	0.11	0.107	0.108	0.109	0.108	0.11	0.11	0.108	0.107	0.106	0.106	0.108	0.107	0.108	0.106	0.106	0.11	0.106	0.11	0.109	0.106	0.106	0.107	0.104	0.106	0.106	0.105	0.107	0.106	0.109
01:39:06	37	0.13	0.13	0.131	0.136	0.114	0.114	0.117	0.125	0.118	0.117	0.117	0.116	0.121	0.115	0.086	0.113	0.113	0.118	0.118	0.112	0.113	0.113	0.113	0.114	0.115	0.114	0.112	0.111	0.111	0.113	0.112	0.113	0.111	0.111	0.115	0.11	0.116	0.114	0.111	0.111	0.112	0.109	0.11	0.111	0.11	0.112	0.111	0.113
01:49:06	37	0.139	0.14	0.142	0.145	0.119	0.12	0.124	0.132	0.124	0.124	0.123	0.122	0.127	0.122	0.088	0.12	0.12	0.119	0.124	0.117	0.118	0.119	0.118	0.12	0.121	0.12	0.118	0.117	0.117	0.118	0.117	0.118	0.116	0.116	0.121	0.115	0.122	0.121	0.117	0.117	0.119	0.115	0.116	0.117	0.116	0.118	0.116	0.119
01:59:06	37	0.152	0.152	0.154	0.157	0.126	0.126	0.131	0.139	0.132	0.132	0.131	0.13	0.134	0.129	0.089	0.126	0.127	0.126	0.131	0.124	0.126	0.126	0.125	0.127	0.128	0.126	0.123	0.123	0.123	0.125	0.123	0.129	0.122	0.122	0.128	0.121	0.129	0.127	0.123	0.123	0.124	0.12	0.121	0.122	0.121	0.124	0.121	0.126
02:09:06	37	0.164	0.164	0.167	0.17	0.135	0.134	0.141	0.147	0.141	0.14	0.14	0.138	0.144	0.138	0.091	0.135	0.134	0.134	0.138	0.131	0.133	0.134	0.132	0.135	0.137	0.135	0.132	0.131	0.131	0.133	0.131	0.132	0.129	0.13	0.137	0.128	0.138	0.136	0.132	0.132	0.133	0.127	0.129	0.13	0.128	0.132	0.129	0.133
02:19:06	37	0.18	0.181	0.183	0.186	0.144	0.143	0.151	0.159	0.153	0.152	0.151	0.149	0.156	0.149	0.094	0.145	0.145	0.15	0.152	0.142	0.144	0.145	0.143	0.145	0.147	0.145	0.141	0.14	0.14	0.142	0.14	0.14	0.138	0.138	0.146	0.136	0.148	0.145	0.14	0.14	0.142	0.136	0.139	0.139	0.138	0.142	0.137	0.143
02:29:06	37	0.2	0.2	0.203	0.204	0.158	0.156	0.164	0.172	0.167	0.165	0.166	0.162	0.167	0.161	0.096	0.155	0.156	0.156	0.164	0.154	0.156	0.157	0.153	0.159	0.16	0.156	0.152	0.151	0.152	0.154	0.152	0.152	0.148	0.148	0.159	0.146	0.16	0.158	0.152	0.151	0.152	0.146	0.149	0.149	0.148	0.152	0.148	0.154
02:39:06	37	0.22	0.219	0.222	0.225	0.171	0.167	0.178	0.186	0.182	0.18	0.18	0.174	0.183	0.176	0.099	0.17	0.171	0.17	0.178	0.167	0.169	0.171	0.168	0.172	0.174	0.17	0.165	0.164	0.165	0.168	0.164	0.167	0.161	0.161	0.173	0.159	0.173	0.17	0.164	0.164	0.166	0.157	0.161	0.162	0.161	0.166	0.162	0.168
02:49:06	37	0.237	0.237	0.243	0.242	0.185	0.183	0.195	0.202	0.199	0.197	0.197	0.191	0.202	0.192	0.102	0.185	0.184	0.185	0.192	0.18	0.184	0.186	0.184	0.188	0.189	0.185	0.179	0.178	0.179	0.182	0.177	0.185	0.174	0.175	0.188	0.172	0.19	0.186	0.18	0.18	0.184	0.173	0.177	0.177	0.174	0.18	0.175	0.183
02:59:06	37	0.263	0.263	0.267	0.268	0.202	0.199	0.215	0.22	0.218	0.216	0.216	0.208	0.222	0.211	0.105	0.202	0.202	0.204	0.214	0.197	0.203	0.204	0.202	0.206	0.207	0.202	0.195	0.194	0.196	0.199	0.195	0.197	0.191	0.192	0.207	0.187	0.208	0.204	0.196	0.197	0.2	0.188	0.192	0.192	0.189	0.197	0.19	0.199
03:09:06	37	0.29	0.29	0.294	0.295	0.223	0.22	0.237	0.241	0.236	0.235	0.236	0.23	0.234	0.229	0.11	0.223	0.223	0.224	0.231	0.217	0.224	0.226	0.223	0.227	0.227	0.221	0.213	0.212	0.214	0.217	0.212	0.214	0.208	0.209	0.225	0.204	0.228	0.223	0.214	0.215	0.219	0.205	0.21	0.211	0.208	0.216	0.208	0.218
03:19:06	37	0.326	0.326	0.329	0.331	0.237	0.23	0.247	0.254	0.252	0.248	0.249	0.241	0.259	0.246	0.114	0.236	0.235	0.234	0.247	0.233	0.236	0.239	0.236	0.238	0.24	0.236	0.233	0.232	0.234	0.237	0.233	0.235	0.23	0.231	0.242	0.225	0.241	0.236	0.232	0.233	0.238	0.228	0.233	0.232	0.23	0.236	0.23	0.238
03:29:06	37.1	0.364	0.365	0.37	0.37	0.263	0.256	0.275	0.282	0.28	0.276	0.278	0.266	0.282	0.272	0.12	0.26	0.259	0.259	0.272	0.251	0.26	0.264	0.261	0.264	0.265	0.257	0.247	0.245	0.247	0.251	0.245	0.246	0.243	0.243	0.261	0.241	0.267	0.261	0.251	0.249	0.253	0.24	0.245	0.246	0.243	0.252	0.243	0.253
03:39:06	37.1	0.4	0.4	0.405	0.405	0.284	0.28	0.297	0.305	0.303	0.3	0.303	0.292	0.309	0.297	0.127	0.286	0.285	0.285	0.298	0.278	0.287	0.29	0.285	0.291	0.285	0.279	0.271	0.269	0.272	0.276	0.27	0.272	0.265	0.267	0.288	0.261	0.288	0.283	0.275	0.272	0.277	0.262	0.268	0.269	0.267	0.278	0.268	0.279
03:49:06	37.1	0.423	0.421	0.428	0.427	0.312	0.302	0.327	0.333	0.333	0.329	0.333	0.32	0.338	0.324	0.133	0.308	0.31	0.312	0.326	0.306	0.315	0.318	0.315	0.32	0.313	0.305	0.296	0.294	0.296	0.3	0.294	0.299	0.29	0.293	0.316	0.287	0.316	0.31	0.298	0.298	0.302	0.285	0.29	0.293	0.291	0.302	0.293	0.305
03:59:06	37.1	0.436	0.439	0.44	0.442	0.34	0.332	0.359	0.365	0.365	0.36	0.363	0.347	0.374	0.357	0.143	0.339	0.341	0.341	0.355	0.332	0.343	0.346	0.344	0.347	0.344	0.337	0.327	0.325	0.328	0.331	0.324	0.325	0.318	0.32	0.344	0.313	0.347	0.34	0.327	0.329	0.333	0.314	0.32	0.322	0.319	0.332	0.32	0.331
04:09:06	37.1	0.448	0.452	0.454	0.453	0.378	0.371	0.394	0.398	0.402	0.394	0.395	0.384	0.402	0.389	0.151	0.373	0.371	0.378	0.392	0.366	0.377	0.379	0.378	0.383	0.377	0.366	0.357	0.351	0.357	0.361	0.354	0.36	0.348	0.349	0.376	0.34	0.38	0.369	0.354	0.357	0.363	0.342	0.349	0.35	0.346	0.361	0.347	0.362
04:19:06	37.1	0.469	0.474	0.475	0.473	0.403	0.398	0.418	0.423	0.423	0.419	0.421	0.41	0.423	0.413	0.162	0.401	0.403	0.405	0.415	0.399	0.409	0.408	0.407	0.412	0.403	0.399	0.39	0.387	0.391	0.394	0.387	0.393	0.381	0.382	0.405	0.372	0.405	0.399	0.386	0.392	0.399	0.378	0.386	0.385	0.382	0.395	0.384	0.395
04:29:06	37	0.488	0.495	0.496	0.498	0.423	0.414	0.435	0.441	0.441	0.435	0.437	0.429	0.436	0.431	0.172	0.423	0.424	0.426	0.43	0.418	0.423	0.425	0.426	0.429	0.417	0.418	0.414	0.409	0.414	0.416	0.412	0.416	0.41	0.412	0.426	0.404	0.425	0.42	0.41	0.411	0.419	0.407	0.411	0.41	0.408	0.417	0.41	0.418
04:39:06	37.1	0.511	0.518	0.519	0.517	0.438	0.427	0.45	0.457	0.454	0.448	0.451	0.443	0.455	0.45	0.186	0.439	0.44	0.441	0.453	0.44	0.441	0.447	0.445	0.443	0.435	0.437	0.433	0.427	0.431	0.433	0.431	0.431	0.428	0.43	0.443	0.424	0.444	0.438	0.429	0.426	0.434	0.421	0.427	0.425	0.423	0.43	0.424	0.437
04:49:06	37	0.535	0.543	0.544	0.542	0.455	0.443	0.464	0.471	0.469	0.463	0.467	0.455	0.469	0.464	0.203	0.457	0.456	0.457	0.465	0.455	0.455	0.46	0.461	0.458	0.459	0.45	0.447	0.442	0.448	0.449	0.447	0.452	0.447	0.449	0.464	0.442	0.464	0.46	0.446	0.446	0.452	0.444	0.445	0.443	0.447	0.454	0.449	0.454
04:59:06	37	0.556	0.564	0.565	0.563	0.467	0.454	0.476	0.484	0.481	0.476	0.479	0.468	0.48	0.479	0.214	0.47	0.47	0.47	0.481	0.464	0.468	0.471	0.477	0.472	0.476	0.468	0.461	0.46	0.463	0.466	0.465	0.468	0.465	0.464	0.477	0.457	0.477	0.475	0.465	0.466	0.471	0.463	0.467	0.466	0.466	0.472	0.466	0.469
05:09:06	37	0.579	0.59	0.59	0.588	0.479	0.466	0.491	0.498	0.497	0.485	0.492	0.481	0.491	0.492	0.223	0.485	0.487	0.489	0.493	0.486	0.486	0.491	0.495	0.487	0.495	0.489	0.48	0.476	0.473	0.478	0.478	0.486	0.478	0.48	0.493	0.473	0.49	0.486	0.481	0.482	0.486	0.478	0.48	0.481	0.48	0.485	0.481	0.484
05:19:06	37.1	0.597	0.607	0.607	0.604	0.494	0.483	0.499	0.511	0.506	0.503	0.501	0.49	0.506	0.506	0.241	0.496	0.498	0.495	0.503	0.494	0.498	0.497	0.509	0.499	0.506	0.505	0.498	0.495	0.491	0.496	0.493	0.496	0.494	0.494	0.508	0.485	0.509	0.506	0.498	0.498	0.502	0.493	0.497	0.498	0.496	0.502	0.498	0.5
05:29:06	37.1	0.607	0.617	0.617	0.615	0.503	0.498	0.517	0.52	0.518	0.516	0.52	0.509	0.523	0.517	0.26	0.511	0.511	0.51	0.515	0.509	0.509	0.513	0.514	0.512	0.524	0.52	0.514	0.511	0.51	0.514	0.51	0.514	0.511	0.51	0.523	0.503	0.522	0.517	0.504	0.514	0.517	0.51	0.511	0.513	0.511	0.518	0.514	0.514
05:39:06	37.1	0.616	0.625	0.625	0.624	0.522	0.52	0.534	0.539	0.537	0.534	0.537	0.524	0.537	0.534	0.283	0.523	0.524	0.523	0.533	0.522	0.526	0.53	0.534	0.528	0.539	0.534	0.527	0.524	0.522	0.528	0.525	0.527	0.525	0.524	0.533	0.512	0.539	0.538	0.528	0.527	0.53	0.516	0.521	0.525	0.516	0.526	0.524	0.527
05:49:06	37.1	0.624	0.633	0.633	0.631	0.536	0.533	0.548	0.555	0.551	0.548	0.546	0.534	0.546	0.548	0.303	0.537	0.538	0.541	0.546	0.537	0.542	0.54	0.545	0.539	0.554	0.549	0.54	0.537	0.536	0.54	0.533	0.536	0.532	0.532	0.552	0.532	0.552	0.552	0.542	0.539	0.539	0.535	0.536	0.534	0.536	0.543	0.543	0.544
05:59:06	37.1	0.631	0.641	0.64	0.638	0.546	0.544	0.556	0.564	0.562	0.557	0.558	0.547	0.558	0.555	0.328	0.55	0.551	0.548	0.557	0.547	0.553	0.555	0.562	0.553	0.568	0.563	0.555	0.552	0.552	0.556	0.552	0.554	0.551	0.551	0.566	0.547	0.566	0.565	0.557	0.554	0.555	0.546	0.552	0.553	0.552	0.559	0.557	0.553
06:09:06	37.1	0.638	0.648	0.647	0.646	0.559	0.558	0.571	0.579	0.576	0.571	0.573	0.562	0.573	0.569	0.355	0.559	0.561	0.56	0.571	0.562	0.569	0.572	0.579	0.566	0.579	0.577	0.569	0.567	0.566	0.571	0.567	0.569	0.567	0.567	0.581	0.56	0.578	0.579	0.57	0.568	0.57	0.561	0.565	0.568	0.567	0.572	0.574	0.569
06:19:06	37	0.645	0.654	0.654	0.652	0.57	0.571	0.581	0.59	0.588	0.584	0.585	0.575	0.583	0.583	0.377	0.571	0.573	0.574	0.585	0.576	0.583	0.586	0.592	0.581	0.592	0.587	0.581	0.578	0.579	0.585	0.58	0.582	0.58	0.579	0.595	0.571	0.589	0.589	0.582	0.578	0.58	0.573	0.576	0.579	0.58	0.586	0.588	0.586
06:29:06	37	0.651	0.662	0.66	0.658	0.582	0.583	0.594	0.601	0.599	0.596	0.599	0.588	0.594	0.593	0.385	0.582	0.586	0.585	0.597	0.588	0.596	0.599	0.607	0.594	0.606	0.601	0.592	0.592	0.592	0.599	0.594	0.596	0.594	0.594	0.609	0.589	0.603	0.604	0.596	0.591	0.592	0.585	0.592	0.594	0.596	0.6	0.603	0.601
06:39:06	37	0.657	0.668	0.668	0.665	0.591	0.593	0.604	0.612	0.609	0.606	0.609	0.599	0.603	0.603	0.395	0.594	0.597	0.595	0.606	0.598	0.606	0.61	0.617	0.604	0.618	0.614	0.608	0.606	0.605	0.612	0.606	0.608	0.607	0.607	0.623	0.604	0.615	0.616	0.608	0.605	0.607	0.597	0.605	0.606	0.609	0.616	0.619	0.614
06:49:06	37.1	0.663	0.675	0.674	0.672	0.602	0.604	0.614	0.621	0.619	0.616	0.618	0.609	0.613	0.611	0.408	0.603	0.606	0.608	0.617	0.61	0.617	0.621	0.625	0.613	0.629	0.624	0.618	0.618	0.617	0.624	0.618	0.62	0.62	0.619	0.632	0.616	0.626	0.625	0.618	0.617	0.618	0.612	0.62	0.62	0.623	0.627	0.629	0.624
06:59:06	37	0.669	0.681	0.68	0.677	0.611	0.612	0.622	0.628	0.625	0.623	0.624	0.616	0.621	0.621	0.421	0.613	0.616	0.615	0.626	0.62	0.625	0.629	0.633	0.62	0.637	0.633	0.629	0.628	0.629	0.634	0.63	0.631	0.63	0.63	0.639	0.626	0.633	0.634	0.629	0.627	0.628	0.625	0.631	0.63	0.633	0.636	0.638	0.632
07:09:06	37	0.674	0.686	0.685	0.683	0.615	0.613	0.626	0.633	0.63	0.628	0.629	0.62	0.626	0.627	0.434	0.622	0.625	0.625	0.632	0.627	0.633	0.635	0.638	0.626	0.643	0.641	0.637	0.637	0.637	0.641	0.638	0.638	0.637	0.637	0.647	0.633	0.639	0.642	0.637	0.634	0.635	0.633	0.638	0.638	0.639	0.643	0.645	0.64
00:00:00
00:00:00
00:00:00
00:00:00
00:00:00
00:00:00
00:00:00
00:00:00
00:00:00
00:00:00
00:00:00
00:00:00
00:00:00
00:00:00
00:00:00
00:00:00
00:00:00
00:00:00
00:00:00
00:00:00
00:00:00
00:00:00
00:00:00
00:00:00
00:00:00
00:00:00
00:00:00
00:00:00
00:00:00
00:00:00
00:00:00
00:00:00
00:00:00
00:00:00
00:00:00
00:00:00
00:00:00
00:00:00
00:00:00
00:00:00
00:00:00
00:00:00
00:00:00
00:00:00
00:00:00
00:00:00
00:00:00
00:00:00
00:00:00
00:00:00
00:00:00
00:00:00
00:00:00
00:00:00
Results
	1	2	3	4	5	6	7	8	9	10	11	12
A	-700	1300	1100	-600	3100	3800	3500	3900	3700	3800	3500	2800	Max V [YFP:503,540]
	1	1	1	1	1	1	1	1	1	1	1	1	R-Squared [YFP:503,540]
	02:12:24	06:22:24	00:32:24	01:42:24	05:12:24	05:32:24	05:02:24	05:42:24	05:22:24	05:42:24	05:12:24	05:42:24	t at Max V [YFP:503,540]
	02:23:07	06:15:52	00:26:29	01:45:44	04:04:30	04:17:40	04:06:50	04:27:24	04:17:08	04:26:52	04:15:58	04:14:11	Lagtime [YFP:503,540]
	3900	3500	5500	3700	97800	136200	102600	101100	96800	96200	91000	90100	Max V [YFP:503,540[2]]
	1	1	1	1	1	1	1	1	1	1	1	1	R-Squared [YFP:503,540[2]]
	05:13:15	07:03:15	05:43:15	06:43:15	05:23:15	05:23:15	06:13:15	05:33:15	05:23:15	05:23:15	06:13:15	06:03:15	t at Max V [YFP:503,540[2]]
	04:30:49	05:50:49	05:04:48	05:30:09	03:55:37	04:19:59	04:05:04	03:58:47	03:54:06	03:56:10	04:01:17	04:08:28	Lagtime [YFP:503,540[2]]
	3.83	3.89	4.05	3.99	3.78	3.88	3.5	3.37	3.72	3.4	3.2	3.61	Max V [OD600:600]
	1	1	1	1	1	1	1	1	1	1	1	1	R-Squared [OD600:600]
	03:24:06	03:24:06	03:24:06	03:24:06	04:04:06	04:04:06	04:04:06	04:04:06	04:04:06	04:04:06	04:04:06	04:04:06	t at Max V [OD600:600]
	02:17:09	02:19:26	02:20:45	02:19:03	02:51:57	02:56:00	02:42:54	02:39:18	02:45:11	02:39:13	02:33:08	02:47:18	Lagtime [OD600:600]
B	4000	3600	4100	3500	3500	3200	3600	3700	3400	3100	3200	3000	Max V [YFP:503,540]
	1	1	1	1	1	1	1	1	1	1	1	1	R-Squared [YFP:503,540]
	05:32:24	05:12:24	06:42:24	05:42:24	05:32:24	05:02:24	05:22:24	05:12:24	05:02:24	05:42:24	05:42:24	06:12:24	t at Max V [YFP:503,540]
	04:22:24	04:11:34	05:32:17	04:16:33	04:13:41	04:02:43	04:09:04	04:16:35	04:05:56	04:13:12	04:14:17	04:24:24	Lagtime [YFP:503,540]
	94400	107200	149100	100800	103400	113700	110900	115800	110100	107700	104400	90600	Max V [YFP:503,540[2]]
	1	1	1	1	1	1	1	1	1	1	1	1	R-Squared [YFP:503,540[2]]
	05:53:15	06:03:15	06:53:15	05:23:15	05:33:15	06:03:15	05:23:15	06:03:15	05:43:15	05:33:15	06:13:15	05:33:15	t at Max V [YFP:503,540[2]]
	03:53:01	04:09:34	05:37:42	03:55:35	03:59:02	04:15:52	04:00:24	04:20:17	04:09:12	04:09:30	04:12:43	04:03:34	Lagtime [YFP:503,540[2]]
	3.61	3.27	2.7	3.4	3.2	3.71	3.69	3.43	3.37	3.3	3.46	3.63	Max V [OD600:600]
	1	1	1	1	1	1	1	1	1	1	1	1	R-Squared [OD600:600]
	03:54:06	03:54:06	06:04:06	04:04:06	04:14:06	04:04:06	04:04:06	04:04:06	04:04:06	04:04:06	04:04:06	04:04:06	t at Max V [OD600:600]
	02:44:27	02:37:47	04:30:30	02:46:57	02:41:23	02:52:02	02:46:46	02:49:01	02:45:04	02:41:28	02:44:48	02:47:33	Lagtime [OD600:600]
C	2100	2100	2300	2000	2000	2300	3000	2300	1900	2300	2700	2300	Max V [YFP:503,540]
	1	1	1	1	1	1	1	1	1	1	1	1	R-Squared [YFP:503,540]
	05:02:24	04:32:24	04:22:24	04:32:24	04:02:24	04:12:24	04:32:24	03:52:24	06:22:24	04:42:24	04:22:24	06:42:24	t at Max V [YFP:503,540]
	03:50:15	03:35:01	03:34:47	03:32:24	03:20:24	03:31:19	03:51:24	03:23:55	04:16:21	03:46:58	03:47:24	05:00:53	Lagtime [YFP:503,540]
	51600	52600	61700	50700	58300	52700	57200	67600	51700	52800	55200	55700	Max V [YFP:503,540[2]]
	1	1	1	1	1	1	1	1	1	1	1	1	R-Squared [YFP:503,540[2]]
	03:53:15	04:33:15	05:13:15	05:13:15	04:13:15	05:03:15	04:23:15	05:23:15	04:13:15	04:33:15	05:13:15	05:13:15	t at Max V [YFP:503,540[2]]
	03:04:26	03:10:08	03:36:20	03:15:58	03:14:17	03:18:33	03:15:48	03:49:22	03:12:00	03:16:21	03:27:25	03:41:50	Lagtime [YFP:503,540[2]]
	3.22	3.34	3.33	3.55	3.44	3.32	3.3	3.5	3.27	3.29	3.17	3.21	Max V [OD600:600]
	1	1	1	1	1	1	1	1	1	1	1	1	R-Squared [OD600:600]
	04:04:06	04:14:06	04:14:06	04:14:06	04:14:06	04:14:06	04:14:06	04:04:06	04:14:06	04:14:06	04:04:06	04:24:06	t at Max V [OD600:600]
	02:39:54	02:45:39	02:48:16	02:54:09	02:50:19	02:47:12	02:47:55	02:53:33	02:49:43	02:49:15	02:38:41	02:50:39	Lagtime [OD600:600]
D	2400	2100	1700	2300	2000	2700	2200	2300	1800	2900	2300	2100	Max V [YFP:503,540]
	1	1	1	1	1	1	1	1	1	1	1	1	R-Squared [YFP:503,540]
	06:42:24	05:32:24	05:12:24	05:02:24	05:12:24	04:52:24	04:22:24	06:52:24	04:12:24	03:42:24	05:22:24	02:42:24	t at Max V [YFP:503,540]
	04:56:59	03:58:50	03:34:28	03:56:32	03:45:24	03:57:46	03:31:57	04:56:32	03:22:24	03:21:32	04:08:42	02:33:07	Lagtime [YFP:503,540]
	53900	50200	55400	68700	56500	66400	63700	60900	53200	57400	63800	51000	Max V [YFP:503,540[2]]
	1	1	1	1	1	1	1	1	1	1	1	1	R-Squared [YFP:503,540[2]]
	04:03:15	04:23:15	04:33:15	04:13:15	05:03:15	05:13:15	04:13:15	05:13:15	05:13:15	04:13:15	05:13:15	04:13:15	t at Max V [YFP:503,540[2]]
	03:05:32	03:03:58	03:15:27	03:22:38	03:22:29	03:44:14	03:20:49	03:36:15	03:24:13	03:16:25	03:45:44	03:12:44	Lagtime [YFP:503,540[2]]
	3.33	3.02	3.21	3.46	3.51	3.58	3.64	3.53	3.6	3.41	3.64	3.31	Max V [OD600:600]
	1	1	1	1	1	1	1	1	1	1	1	1	R-Squared [OD600:600]
	04:04:06	04:14:06	04:14:06	04:14:06	04:14:06	04:14:06	04:14:06	04:14:06	04:14:06	04:14:06	04:14:06	04:14:06	t at Max V [OD600:600]
	02:42:24	02:36:23	02:46:50	02:50:24	02:50:11	02:57:25	02:58:05	02:55:03	02:56:48	02:51:48	02:57:53	02:46:45	Lagtime [OD600:600]
E	2200	2100	1700	2100	2300	2400	1800	2000	1600	2400	1900	1800	Max V [YFP:503,540]
	1	1	1	1	1	1	1	1	1	1	1	1	R-Squared [YFP:503,540]
	05:02:24	05:52:24	05:32:24	06:02:24	04:02:24	06:02:24	06:42:24	05:12:24	04:02:24	05:12:24	05:02:24	05:32:24	t at Max V [YFP:503,540]
	03:59:40	04:18:21	03:46:49	04:22:38	03:30:53	04:31:34	04:31:17	04:03:24	03:24:54	04:13:39	03:59:30	04:12:57	Lagtime [YFP:503,540]
	54900	58800	56200	57200	58200	54100	67600	57900	58100	53900	59600	44500	Max V [YFP:503,540[2]]
	1	1	1	1	1	1	1	1	1	1	1	1	R-Squared [YFP:503,540[2]]
	04:43:15	05:13:15	05:03:15	05:33:15	05:23:15	05:13:15	05:33:15	05:43:15	05:53:15	05:43:15	05:43:15	05:43:15	t at Max V [YFP:503,540[2]]
	03:34:50	03:45:10	03:38:12	03:47:44	03:44:49	03:37:35	04:03:10	03:52:42	03:57:24	03:49:30	04:03:04	03:40:43	Lagtime [YFP:503,540[2]]
	3.72	3.53	3.45	3.42	3.46	3.37	3.55	3.55	3.56	3.38	3.48	3.31	Max V [OD600:600]
	1	1	1	1	1	1	1	1	1	1	1	1	R-Squared [OD600:600]
	03:34:06	03:44:06	03:44:06	03:44:06	03:44:06	03:44:06	03:44:06	03:44:06	03:44:06	03:54:06	03:44:06	03:44:06	t at Max V [OD600:600]
	02:27:39	02:25:34	02:22:43	02:22:38	02:23:05	02:20:51	02:25:04	02:29:06	02:26:17	02:24:08	02:24:04	02:24:36	Lagtime [OD600:600]
F	2200	2500	1800	3000	2300	2000	1800	2000	2000	2100	2200	1900	Max V [YFP:503,540]
	1	1	1	1	1	1	1	1	1	1	1	1	R-Squared [YFP:503,540]
	04:52:24	04:42:24	04:32:24	04:42:24	05:12:24	05:42:24	05:02:24	03:52:24	02:02:24	05:02:24	05:42:24	05:52:24	t at Max V [YFP:503,540]
	03:54:13	04:00:12	03:39:37	04:07:04	04:05:40	04:09:54	03:47:24	03:27:54	01:56:54	04:00:44	04:26:29	04:18:59	Lagtime [YFP:503,540]
	61400	54600	62500	59600	56600	59200	68900	53600	55600	58200	50600	52200	Max V [YFP:503,540[2]]
	1	1	1	1	1	1	1	1	1	1	1	1	R-Squared [YFP:503,540[2]]
	04:53:15	04:53:15	03:53:15	05:43:15	05:13:15	05:03:15	05:43:15	05:43:15	05:23:15	05:33:15	05:23:15	05:23:15	t at Max V [YFP:503,540[2]]
	03:43:36	03:37:33	03:20:02	03:52:18	03:39:41	03:44:40	04:08:00	03:42:11	03:45:01	03:54:09	03:46:48	03:51:34	Lagtime [YFP:503,540[2]]
	3.63	3.37	3.48	3.69	3.49	3.61	3.58	3.51	3.48	3.74	3.46	3.59	Max V [OD600:600]
	1	1	1	1	1	1	1	1	1	1	1	1	R-Squared [OD600:600]
	03:34:06	03:44:06	03:44:06	03:44:06	03:44:06	03:44:06	03:44:06	03:44:06	03:44:06	03:44:06	03:54:06	03:44:06	t at Max V [OD600:600]
	02:21:41	02:17:01	02:21:07	02:28:01	02:22:41	02:25:08	02:27:51	02:25:39	02:23:09	02:26:53	02:26:07	02:27:32	Lagtime [OD600:600]
G	2000	1500	1700	1900	1700	2000	1900	1900	2300	2000	2200	1800	Max V [YFP:503,540]
	1	1	1	1	1	1	1	1	1	1	1	1	R-Squared [YFP:503,540]
	04:52:24	03:22:24	05:22:24	04:32:24	03:42:24	03:22:24	04:12:24	04:12:24	04:42:24	04:52:24	02:42:24	04:02:24	t at Max V [YFP:503,540]
	03:47:24	02:45:24	03:48:35	03:27:24	03:00:20	02:57:24	03:20:02	03:23:43	03:45:14	03:45:24	02:32:24	03:15:11	Lagtime [YFP:503,540]
	45400	51800	49800	50500	53200	52500	51100	57400	53300	46600	49200	48100	Max V [YFP:503,540[2]]
	1	1	1	1	1	1	1	1	1	1	1	1	R-Squared [YFP:503,540[2]]
	04:03:15	04:03:15	04:03:15	04:03:15	03:43:15	04:03:15	03:53:15	04:03:15	04:03:15	04:03:15	04:03:15	04:13:15	t at Max V [YFP:503,540[2]]
	02:54:45	02:58:13	03:03:25	02:59:57	02:54:59	02:59:12	02:59:00	03:10:40	03:01:53	02:59:21	03:04:04	03:05:45	Lagtime [YFP:503,540[2]]
	3.67	3.66	3.61	3.53	3.54	3.46	3.59	3.44	3.62	3.37	3.92	3.71	Max V [OD600:600]
	1	1	1	1	1	1	1	1	1	1	1	1	R-Squared [OD600:600]
	03:44:06	03:44:06	03:54:06	03:44:06	03:44:06	03:44:06	03:44:06	03:44:06	03:44:06	03:44:06	03:44:06	03:44:06	t at Max V [OD600:600]
	02:28:28	02:30:54	02:33:57	02:28:10	02:26:42	02:26:59	02:25:52	02:26:08	02:28:20	02:28:11	02:33:46	02:31:54	Lagtime [OD600:600]
H	1800	1700	2000	1700	1900	2800	1500	1900	1800	1400	1700	1600	Max V [YFP:503,540]
	1	1	1	1	1	1	1	1	1	1	1	1	R-Squared [YFP:503,540]
	04:32:24	05:22:24	04:12:24	05:12:24	03:52:24	04:42:24	05:52:24	04:22:24	05:42:24	04:02:24	03:42:24	02:22:24	t at Max V [YFP:503,540]
	03:26:51	04:44:28	03:44:54	03:42:06	03:10:33	03:59:11	04:00:44	03:24:15	05:06:51	03:00:15	03:07:24	02:14:17	Lagtime [YFP:503,540]
	50900	50300	48100	47300	45300	51900	54100	50000	42700	51000	45600	44600	Max V [YFP:503,540[2]]
	1	1	1	1	1	1	1	1	1	1	1	1	R-Squared [YFP:503,540[2]]
	03:53:15	06:13:15	04:43:15	05:13:15	04:03:15	04:03:15	04:03:15	04:03:15	06:23:15	04:03:15	03:53:15	03:53:15	t at Max V [YFP:503,540[2]]
	02:59:17	04:46:19	03:33:52	03:26:27	02:55:03	03:02:22	03:04:03	03:02:04	05:03:14	03:07:31	02:52:09	03:01:30	Lagtime [YFP:503,540[2]]
	3.57	2.58	3.46	3.61	3.54	3.58	3.7	3.55	2.75	3.44	3.71	3.63	Max V [OD600:600]
	1	1	1	1	1	1	1	1	1	1	1	1	R-Squared [OD600:600]
	03:44:06	06:04:06	04:24:06	03:44:06	03:44:06	03:44:06	03:44:06	03:44:06	06:14:06	03:44:06	03:44:06	03:44:06	t at Max V [OD600:600]
	02:28:00	04:15:11	03:03:56	02:29:46	02:27:24	02:25:37	02:32:16	02:29:35	04:36:46	02:28:52	02:28:56	02:28:11	Lagtime [OD600:600]
[truncated: 48 more columns]

## Sheet: A11.02-R35-ctrl-plate2
Software Version	3.04.17
Experiment File Path:	C:\Users\murra\Box\biocircuits\CYH\A11.02-R35-ctrl.xpt
Protocol File Path:	C:\Users\Biotek1\Box\biocircuits\CYH\YFP.prt
Plate Number	Plate 2
Date	2022-01-16
Time	19:51:57
Reader Type:	Synergy H1
Reader Serial Number:	268449
Reading Type	Reader
Procedure Details
Plate Type	96 WELL PLATE (Use plate lid)
Eject plate on completion
Set Temperature	Setpoint 37∞C
	Preheat before moving to next step
Start Kinetic	Runtime 16:00:00 (HH:MM:SS), Interval 0:10:00, 97 Reads
Shake	Linear: Continuous
	Frequency: 1096 cpm (1 mm)
Read	YFP
	Fluorescence Endpoint
	Full Plate
	Filter Set 1
	Excitation: 503, Emission: 540
	Optics: Bottom, Gain: 61
	Filter Set 2
	Excitation: 503, Emission: 540
	Optics: Bottom, Gain: 100
	Light Source: Xenon Flash, Lamp Energy: High
	Read Speed: Normal, Delay: 100 msec, Measurements/Data Point: 10
	Read Height: 7 mm
Read	OD600
	Absorbance Endpoint
	Full Plate
	Wavelengths: 600
	Read Speed: Normal, Delay: 100 msec, Measurements/Data Point: 8
End Kinetic
Layout
	1	2	3	4	5	6	7	8	9	10	11	12
A	SPL1	SPL9	SPL17	SPL25	SPL33	SPL41	SPL49	SPL57	SPL65	SPL73	SPL81	SPL89	Well ID
B	SPL2	SPL10	SPL18	SPL26	SPL34	SPL42	SPL50	SPL58	SPL66	SPL74	SPL82	SPL90	Well ID
C	SPL3	SPL11	SPL19	SPL27	SPL35	SPL43	SPL51	SPL59	SPL67	SPL75	SPL83	SPL91	Well ID
D	SPL4	SPL12	SPL20	SPL28	SPL36	SPL44	SPL52	SPL60	SPL68	SPL76	SPL84	SPL92	Well ID
E	SPL5	SPL13	SPL21	SPL29	SPL37	SPL45	SPL53	SPL61	SPL69	SPL77	SPL85	SPL93	Well ID
F	SPL6	SPL14	SPL22	SPL30	SPL38	SPL46	SPL54	SPL62	SPL70	SPL78	SPL86	SPL94	Well ID
G	SPL7	SPL15	SPL23	SPL31	SPL39	SPL47	SPL55	SPL63	SPL71	SPL79	SPL87	SPL95	Well ID
H	SPL8	SPL16	SPL24	SPL32	SPL40	SPL48	SPL56	SPL64	SPL72	SPL80	SPL88	SPL96	Well ID
YFP:503,540
Time	T∞ YFP:503,540	A1	A2	A3	A4	A5	A6	A7	A8	A9	A10	A11	A12	B1	B2	B3	B4	B5	B6	B7	B8	B9	B10	B11	B12	C1	C2	C3	C4	C5	C6	C7	C8	C9	C10	C11	C12	D1	D2	D3	D4	D5	D6	D7	D8	D9	D10	D11	D12
00:07:24	37	5	1	5	0	553	530	556	533	525	513	484	451	520	519	416	543	536	531	536	515	474	450	415	390	283	287	289	287	280	279	278	269	260	269	271	239	296	292	280	290	297	284	291	285	262	263	232	228
00:17:24	37	2	4	2	0	558	545	567	550	540	529	488	460	540	540	413	562	555	548	552	538	490	465	436	399	290	306	307	292	297	295	289	288	272	285	282	254	304	307	288	299	314	293	297	296	276	273	233	242
00:27:24	37	4	4	0	4	570	558	560	550	549	521	469	463	546	541	408	561	571	556	562	539	504	471	446	407	296	295	307	290	291	284	289	284	271	274	282	251	308	305	297	306	317	298	307	290	281	266	235	236
00:37:24	37	4	3	0	2	557	545	569	557	554	529	493	468	552	542	413	554	576	559	567	547	514	477	445	405	291	301	299	299	304	290	290	286	270	283	273	248	299	299	298	302	303	299	309	296	277	273	244	239
00:47:24	37	3	7	6	1	571	550	574	574	561	543	500	471	555	555	439	571	586	558	582	556	515	487	449	425	283	301	304	292	306	294	295	277	274	279	292	250	298	304	299	305	310	296	302	301	277	276	244	242
00:57:24	37	1	2	10	10	598	583	595	587	576	558	514	491	578	590	461	596	593	591	599	579	543	504	474	428	301	306	312	299	314	301	306	289	283	281	288	264	309	316	306	299	318	307	308	303	294	281	248	240
01:07:24	37	5	5	5	6	638	611	631	620	614	587	548	516	613	614	490	619	637	622	626	606	570	532	496	459	321	322	336	329	337	318	322	309	312	305	310	278	336	335	328	329	345	328	335	328	301	297	263	267
01:17:24	37	6	8	6	2	678	664	676	690	666	637	598	565	655	645	542	669	676	666	674	650	616	567	550	497	356	358	361	361	360	341	354	335	330	341	334	310	372	372	357	362	381	364	366	356	340	333	289	292
01:27:24	37	6	13	9	11	760	750	744	749	736	710	669	623	730	720	583	738	752	744	757	726	675	639	597	547	393	406	409	395	400	389	391	390	369	384	361	332	414	407	397	399	410	397	399	392	378	369	325	312
01:37:24	37.1	8	12	10	7	828	830	843	821	814	787	733	693	794	796	632	809	825	818	826	801	745	701	672	604	432	444	438	436	439	428	429	412	401	425	398	368	450	452	439	441	453	439	439	438	411	401	351	345
01:47:24	37	10	5	5	9	912	902	918	900	878	853	801	765	856	858	681	880	897	885	893	877	813	767	728	680	467	477	480	473	478	475	469	456	449	483	443	389	488	487	484	467	496	474	487	459	450	438	383	374
01:57:24	37	3	11	12	11	961	973	976	950	939	910	867	811	915	927	740	957	958	949	950	925	875	829	799	735	503	511	521	514	517	514	509	491	473	526	466	410	514	507	510	514	528	507	521	507	483	467	402	408
00:00:00
00:00:00
00:00:00
00:00:00
00:00:00
00:00:00
00:00:00
00:00:00
00:00:00
00:00:00
00:00:00
00:00:00
00:00:00
00:00:00
00:00:00
00:00:00
00:00:00
00:00:00
00:00:00
00:00:00
00:00:00
00:00:00
00:00:00
00:00:00
00:00:00
00:00:00
00:00:00
00:00:00
00:00:00
00:00:00
00:00:00
00:00:00
00:00:00
00:00:00
00:00:00
00:00:00
00:00:00
00:00:00
00:00:00
00:00:00
00:00:00
00:00:00
00:00:00
00:00:00
00:00:00
00:00:00
00:00:00
00:00:00
00:00:00
00:00:00
00:00:00
00:00:00
00:00:00
00:00:00
00:00:00
00:00:00
00:00:00
00:00:00
00:00:00
00:00:00
00:00:00
00:00:00
00:00:00
00:00:00
00:00:00
00:00:00
00:00:00
00:00:00
00:00:00
00:00:00
00:00:00
00:00:00
00:00:00
00:00:00
00:00:00
00:00:00
00:00:00
00:00:00
00:00:00
00:00:00
00:00:00
00:00:00
00:00:00
00:00:00
00:00:00
YFP:503,540[2]
Time	T∞ YFP:503,540[2]	A1	A2	A3	A4	A5	A6	A7	A8	A9	A10	A11	A12	B1	B2	B3	B4	B5	B6	B7	B8	B9	B10	B11	B12	C1	C2	C3	C4	C5	C6	C7	C8	C9	C10	C11	C12	D1	D2	D3	D4	D5	D6	D7	D8	D9	D10	D11	D12
00:08:15	37	46	66	66	59	19172	19047	19090	18798	18342	17976	16896	15813	18283	18115	14452	18758	18888	18584	18661	18081	16797	15888	14823	13812	9630	10210	10199	9887	9956	9765	9757	9535	9244	9320	9607	8731	10298	10426	9911	9905	10354	9969	10136	9791	9329	9078	8050	7957
00:18:15	37	53	58	54	49	19716	19514	19768	19177	18825	18194	17014	16030	18749	18598	14215	19217	19464	18917	19379	18823	17328	16242	15142	14093	9790	10466	10361	10036	10202	10057	9972	9719	9484	9628	9654	8639	10317	10278	10121	10083	10491	10092	10290	10252	9648	9485	8160	8170
00:28:15	37	59	61	67	61	19203	19071	19067	18468	18245	17694	16711	15511	18009	18088	14554	18709	18947	18563	18822	18309	17143	15946	14862	13989	9486	9711	9907	9732	9679	9444	9711	9351	9031	9287	9340	8243	9854	9854	9565	9698	10254	9712	9859	9704	9253	9165	7958	7900
00:38:15	37	82	80	78	76	19167	18798	19073	18768	18425	17840	16566	15490	18025	17979	14966	18738	19030	18473	18885	18024	16963	15880	15033	13804	9346	9875	9916	9666	9778	9498	9576	9359	8974	9111	9206	8064	9979	9713	9478	9613	10215	9615	9852	9688	9169	8913	7734	7655
00:48:15	37	68	87	86	91	19542	19074	19307	19305	18731	18114	16677	16028	18359	18336	15506	19069	19349	18867	19306	18199	17322	16017	15206	14353	9513	10009	10081	9684	9983	9648	9735	9493	9182	9221	9257	8266	10034	9841	9801	9785	10200	9827	9903	9673	9328	9185	7914	7702
00:58:15	37	105	96	114	94	20570	20209	20387	19930	19818	18983	17671	16660	19209	19136	16136	19739	20260	19922	20383	19158	18249	17052	16193	14565	9977	10403	10552	10137	10223	10004	10044	9765	9335	9428	9702	8623	10533	10338	10044	10062	10643	10197	10169	10020	9530	9279	8152	8027
01:08:15	37	111	109	137	140	22261	21661	22042	21663	21353	20426	19624	18270	20391	20267	17092	20992	21509	21220	21401	20650	19301	18324	17214	15945	10861	11247	11347	10964	10977	10834	10796	10520	10262	10339	10544	9485	11265	11173	10973	10962	11345	10917	11075	11036	10385	10237	8887	8809
01:18:15	37	162	153	154	145	24215	23666	24063	23568	23569	22751	21457	20152	22134	22611	18731	22927	23523	23143	23231	22566	21205	19958	19173	17713	12139	12343	12507	12233	12228	12140	11988	11731	11365	11575	11714	10411	12418	12250	12133	12082	12489	12059	12234	12060	11555	11073	9830	9665
01:28:15	37	159	160	183	174	26745	25894	26439	26280	26081	24992	23835	22367	24489	24756	20445	25292	25793	25607	25618	24963	23414	22231	21225	19678	13581	13710	14183	13674	13696	13387	13530	13300	12725	13138	12902	11557	13884	14017	13278	13400	13907	13510	13790	13395	12985	12525	10981	10951
01:38:15	37.1	174	191	192	205	29377	28601	29088	28871	28572	27240	25557	24107	27405	27377	22195	27963	28533	28287	28457	27500	26103	24395	23309	21404	14758	15183	15232	15013	15159	14732	14811	14357	14073	14689	14056	12487	15338	15209	14846	14954	15510	14894	15249	14738	14097	13714	12107	12050
01:48:15	37	219	201	215	236	31877	31264	31375	31285	30554	29524	27759	26567	29677	29579	23367	30569	30958	30943	31105	30358	28830	26997	25979	23630	16118	16477	16655	16324	16274	16188	16156	15702	15193	16163	15034	13303	16577	16350	16186	16243	16927	16216	16418	16061	15303	15107	13255	13230
01:58:15	37	230	262	249	267	33649	33467	33612	33011	32770	31498	29793	28341	31208	31250	24834	32837	32883	32681	33584	32516	30918	29330	28034	25906	17136	17374	17779	17540	17643	17175	17288	16820	16429	17610	16033	14481	17446	17515	17354	17371	17943	17034	17496	17307	16373	15810	14204	13968
00:00:00
00:00:00
00:00:00
00:00:00
00:00:00
00:00:00
00:00:00
00:00:00
00:00:00
00:00:00
00:00:00
00:00:00
00:00:00
00:00:00
00:00:00
00:00:00
00:00:00
00:00:00
00:00:00
00:00:00
00:00:00
00:00:00
00:00:00
00:00:00
00:00:00
00:00:00
00:00:00
00:00:00
00:00:00
00:00:00
00:00:00
00:00:00
00:00:00
00:00:00
00:00:00
00:00:00
00:00:00
00:00:00
00:00:00
00:00:00
00:00:00
00:00:00
00:00:00
00:00:00
00:00:00
00:00:00
00:00:00
00:00:00
00:00:00
00:00:00
00:00:00
00:00:00
00:00:00
00:00:00
00:00:00
00:00:00
00:00:00
00:00:00
00:00:00
00:00:00
00:00:00
00:00:00
00:00:00
00:00:00
00:00:00
00:00:00
00:00:00
00:00:00
00:00:00
00:00:00
00:00:00
00:00:00
00:00:00
00:00:00
00:00:00
00:00:00
00:00:00
00:00:00
00:00:00
00:00:00
00:00:00
00:00:00
00:00:00
00:00:00
00:00:00
OD600:600
Time	T∞ OD600:600	A1	A2	A3	A4	A5	A6	A7	A8	A9	A10	A11	A12	B1	B2	B3	B4	B5	B6	B7	B8	B9	B10	B11	B12	C1	C2	C3	C4	C5	C6	C7	C8	C9	C10	C11	C12	D1	D2	D3	D4	D5	D6	D7	D8	D9	D10	D11	D12
00:09:06	37	0.645	0.652	0.652	0.653	0.644	0.642	0.668	0.669	0.664	0.66	0.651	0.649	0.611	0.608	0.455	0.613	0.619	0.621	0.619	0.622	0.585	0.575	0.573	0.556	0.616	0.625	0.615	0.602	0.601	0.605	0.609	0.607	0.594	0.625	0.634	0.596	0.625	0.622	0.61	0.608	0.613	0.592	0.612	0.603	0.589	0.587	0.541	0.547
00:19:06	37	0.655	0.659	0.662	0.658	0.632	0.627	0.653	0.658	0.65	0.641	0.633	0.631	0.605	0.596	0.439	0.597	0.601	0.611	0.615	0.614	0.581	0.57	0.565	0.547	0.608	0.615	0.605	0.595	0.594	0.596	0.596	0.594	0.584	0.616	0.616	0.587	0.615	0.611	0.599	0.597	0.603	0.588	0.604	0.602	0.579	0.579	0.533	0.539
00:29:06	37	0.679	0.684	0.691	0.686	0.628	0.634	0.647	0.649	0.649	0.642	0.638	0.639	0.605	0.597	0.437	0.6	0.602	0.604	0.613	0.607	0.578	0.567	0.566	0.551	0.616	0.622	0.614	0.603	0.601	0.604	0.604	0.594	0.586	0.629	0.628	0.599	0.622	0.623	0.604	0.599	0.608	0.592	0.608	0.605	0.591	0.587	0.538	0.544
00:39:06	37	0.724	0.728	0.732	0.721	0.644	0.644	0.663	0.665	0.67	0.66	0.652	0.661	0.62	0.607	0.448	0.614	0.617	0.621	0.629	0.626	0.597	0.586	0.585	0.569	0.633	0.641	0.631	0.623	0.625	0.621	0.62	0.611	0.604	0.653	0.649	0.622	0.638	0.636	0.622	0.618	0.623	0.613	0.627	0.625	0.61	0.607	0.561	0.567
00:49:06	37	0.759	0.762	0.766	0.756	0.67	0.674	0.686	0.694	0.692	0.69	0.683	0.686	0.648	0.636	0.453	0.639	0.638	0.641	0.651	0.649	0.623	0.612	0.614	0.6	0.67	0.676	0.667	0.655	0.656	0.656	0.657	0.65	0.639	0.687	0.678	0.652	0.672	0.671	0.657	0.653	0.659	0.646	0.662	0.657	0.637	0.638	0.592	0.599
00:59:06	37	0.771	0.781	0.776	0.773	0.698	0.705	0.708	0.715	0.713	0.717	0.71	0.712	0.67	0.658	0.475	0.669	0.667	0.666	0.675	0.674	0.647	0.638	0.641	0.632	0.7	0.706	0.698	0.688	0.687	0.685	0.686	0.681	0.673	0.726	0.714	0.685	0.705	0.701	0.687	0.686	0.691	0.673	0.687	0.688	0.674	0.668	0.625	0.635
01:09:06	37	0.789	0.796	0.8	0.793	0.733	0.728	0.748	0.756	0.758	0.755	0.748	0.753	0.707	0.696	0.498	0.702	0.705	0.706	0.715	0.717	0.69	0.677	0.682	0.669	0.732	0.738	0.729	0.722	0.727	0.721	0.724	0.719	0.713	0.755	0.739	0.724	0.736	0.731	0.72	0.719	0.723	0.712	0.718	0.727	0.709	0.711	0.663	0.674
01:19:06	37.1	0.808	0.819	0.824	0.816	0.748	0.739	0.768	0.775	0.783	0.778	0.769	0.764	0.731	0.72	0.52	0.727	0.73	0.73	0.738	0.736	0.717	0.702	0.707	0.702	0.751	0.752	0.75	0.739	0.749	0.747	0.75	0.744	0.738	0.785	0.764	0.738	0.756	0.759	0.748	0.746	0.743	0.74	0.749	0.749	0.74	0.738	0.694	0.702
01:29:06	37	0.831	0.84	0.848	0.842	0.776	0.763	0.783	0.794	0.796	0.789	0.781	0.779	0.754	0.741	0.546	0.747	0.756	0.76	0.765	0.759	0.742	0.729	0.739	0.716	0.775	0.78	0.774	0.759	0.767	0.766	0.77	0.764	0.762	0.812	0.781	0.754	0.785	0.78	0.77	0.769	0.773	0.765	0.774	0.772	0.761	0.757	0.716	0.726
01:39:06	37.1	0.861	0.871	0.877	0.87	0.797	0.781	0.8	0.815	0.819	0.8	0.794	0.796	0.773	0.762	0.561	0.763	0.774	0.778	0.772	0.777	0.766	0.752	0.759	0.741	0.803	0.808	0.796	0.791	0.784	0.787	0.793	0.784	0.779	0.832	0.8	0.772	0.803	0.792	0.785	0.789	0.793	0.78	0.795	0.791	0.783	0.78	0.736	0.743
01:49:06	37.1	0.884	0.892	0.897	0.894	0.813	0.804	0.822	0.829	0.833	0.811	0.806	0.817	0.785	0.772	0.576	0.775	0.786	0.783	0.791	0.792	0.784	0.769	0.775	0.751	0.826	0.822	0.82	0.805	0.807	0.805	0.809	0.802	0.796	0.849	0.817	0.79	0.823	0.817	0.808	0.814	0.817	0.803	0.816	0.808	0.804	0.797	0.754	0.761
01:59:06	37	0.91	0.914	0.921	0.917	0.824	0.828	0.835	0.836	0.835	0.825	0.819	0.82	0.792	0.794	0.597	0.798	0.799	0.807	0.81	0.808	0.798	0.774	0.79	0.764	0.846	0.826	0.838	0.826	0.828	0.827	0.827	0.818	0.812	0.877	0.829	0.8	0.843	0.843	0.828	0.823	0.835	0.815	0.826	0.825	0.819	0.816	0.772	0.779
00:00:00
00:00:00
00:00:00
00:00:00
00:00:00
00:00:00
00:00:00
00:00:00
00:00:00
00:00:00
00:00:00
00:00:00
00:00:00
00:00:00
00:00:00
00:00:00
00:00:00
00:00:00
00:00:00
00:00:00
00:00:00
00:00:00
00:00:00
00:00:00
00:00:00
00:00:00
00:00:00
00:00:00
00:00:00
00:00:00
00:00:00
00:00:00
00:00:00
00:00:00
00:00:00
00:00:00
00:00:00
00:00:00
00:00:00
00:00:00
00:00:00
00:00:00
00:00:00
00:00:00
00:00:00
00:00:00
00:00:00
00:00:00
00:00:00
00:00:00
00:00:00
00:00:00
00:00:00
00:00:00
00:00:00
00:00:00
00:00:00
00:00:00
00:00:00
00:00:00
00:00:00
00:00:00
00:00:00
00:00:00
00:00:00
00:00:00
00:00:00
00:00:00
00:00:00
00:00:00
00:00:00
00:00:00
00:00:00
00:00:00
00:00:00
00:00:00
00:00:00
00:00:00
00:00:00
00:00:00
00:00:00
00:00:00
00:00:00
00:00:00
00:00:00
Results
	1	2	3	4	5	6	7	8	9	10	11	12
A	-700	-700	700	900	8400	8600	9900	7900	7800	7700	7100	7200	Max V [YFP:503,540]
	1	1	1	1	1	1	1	1	1	1	1	1	R-Squared [YFP:503,540]
	01:52:24	01:42:24	01:52:24	00:52:24	01:42:24	01:22:24	01:32:24	01:42:24	01:32:24	01:32:24	01:22:24	01:42:24	t at Max V [YFP:503,540]
	01:54:33	01:53:07	01:47:24	00:46:17	01:04:40	01:01:49	01:08:25	01:00:57	01:00:21	01:01:49	01:01:21	01:03:47	Lagtime [YFP:503,540]
	5100	6100	3400	4600	263200	270700	264900	271200	251200	232500	237800	246000	Max V [YFP:503,540[2]]
	1	1	1	1	1	1	1	1	1	1	1	1	R-Squared [YFP:503,540[2]]
	01:13:15	01:53:15	01:53:15	01:03:15	01:33:15	01:33:15	01:33:15	01:23:15	01:23:15	01:13:15	01:23:15	01:43:15	t at Max V [YFP:503,540[2]]
	00:55:30	01:26:07	01:04:26	00:50:38	00:59:29	01:02:57	01:00:30	01:00:40	00:57:27	00:57:43	00:59:04	01:04:32	Lagtime [YFP:503,540[2]]
	4.43	4.3	4.15	3.53	3.54	3.06	4.01	4.07	4.54	3.87	3.84	4.16	Max V [OD600:600]
	1	1	1	1	1	1	1	1	1	1	1	1	R-Squared [OD600:600]
	00:34:06	00:34:06	00:34:06	00:34:06	01:04:06	00:54:06	01:04:06	01:04:06	01:04:06	01:04:06	01:04:06	01:04:06	t at Max V [OD600:600]
	00:21:27	00:21:35	00:19:57	00:19:43	00:43:56	00:38:25	00:49:09	00:47:49	00:48:16	00:44:38	00:43:44	00:43:53	Lagtime [OD600:600]
B	7500	7600	5900	7700	7600	7800	8300	7600	7000	7200	7500	7600	Max V [YFP:503,540]
	1	1	1	1	1	1	1	1	1	1	1	1	R-Squared [YFP:503,540]
	01:22:24	01:32:24	01:52:24	01:52:24	01:22:24	01:22:24	01:22:24	01:22:24	01:32:24	01:22:24	01:32:24	01:42:24	t at Max V [YFP:503,540]
	00:59:24	01:00:57	01:02:29	01:03:38	00:58:59	01:00:06	01:00:46	00:59:38	00:58:41	01:01:09	01:03:08	01:09:15	Lagtime [YFP:503,540]
	291600	262100	175000	267100	274000	268000	283900	285800	272700	260200	267000	227600	Max V [YFP:503,540[2]]
	1	1	1	1	1	1	1	1	1	1	1	1	R-Squared [YFP:503,540[2]]
	01:33:15	01:33:15	01:33:15	01:33:15	01:33:15	01:33:15	01:33:15	01:43:15	01:43:15	01:43:15	01:43:15	01:53:15	t at Max V [YFP:503,540[2]]
	01:06:58	01:02:55	00:54:00	01:03:47	01:03:03	01:02:03	01:03:45	01:05:18	01:04:07	01:05:33	01:06:28	01:05:07	Lagtime [YFP:503,540[2]]
	3.73	3.78	2.62	3.27	3.81	3.92	3.99	4.28	4.32	3.92	4.11	3.71	Max V [OD600:600]
	1	1	1	1	1	1	1	1	1	1	1	1	R-Squared [OD600:600]
	01:04:06	01:04:06	01:24:06	01:04:06	01:04:06	01:04:06	01:04:06	01:04:06	01:04:06	01:04:06	01:04:06	01:04:06	t at Max V [OD600:600]
	00:43:15	00:45:44	00:54:27	00:41:42	00:46:22	00:47:30	00:45:02	00:46:46	00:44:49	00:43:06	00:42:23	00:38:37	Lagtime [OD600:600]
C	3900	4800	4800	4100	4000	4800	4000	5500	4800	5800	4500	3600	Max V [YFP:503,540]
	1	1	1	1	1	1	1	1	1	1	1	1	R-Squared [YFP:503,540]
	01:32:24	01:22:24	01:22:24	01:32:24	01:22:24	01:22:24	01:42:24	01:22:24	01:42:24	01:42:24	01:42:24	01:32:24	t at Max V [YFP:503,540]
	00:59:12	01:02:37	01:02:24	01:01:04	00:57:24	01:04:29	00:59:39	01:05:24	01:08:02	01:10:30	01:09:11	01:01:34	Lagtime [YFP:503,540]
	144200	147300	167600	144100	146800	145600	154200	156900	136000	156300	118800	117800	Max V [YFP:503,540[2]]
	1	1	1	1	1	1	1	1	1	1	1	1	R-Squared [YFP:503,540[2]]
	01:23:15	01:33:15	01:23:15	01:23:15	01:23:15	01:43:15	01:23:15	01:23:15	01:23:15	01:23:15	01:23:15	01:53:15	t at Max V [YFP:503,540[2]]
	01:00:51	01:04:29	01:04:29	01:01:58	01:02:46	01:04:08	01:03:47	01:04:15	01:02:39	01:03:49	01:00:31	01:09:26	Lagtime [YFP:503,540[2]]
	3.68	3.51	3.65	3.48	3.96	3.56	3.86	3.87	3.99	3.92	3.6	3.88	Max V [OD600:600]
	1	1	1	1	1	1	1	1	1	1	1	1	R-Squared [OD600:600]
	00:44:06	00:44:06	00:44:06	01:04:06	01:04:06	01:04:06	01:04:06	00:44:06	01:04:06	00:54:06	00:54:06	01:04:06	t at Max V [OD600:600]
	00:34:27	00:34:31	00:34:46	00:34:35	00:37:23	00:36:31	00:39:06	00:37:58	00:39:14	00:33:09	00:36:49	00:36:02	Lagtime [OD600:600]
D	4200	4500	4500	4700	4300	4200	4800	4800	3900	3700	3600	3400	Max V [YFP:503,540]
	1	1	1	1	1	1	1	1	1	1	1	1	R-Squared [YFP:503,540]
	01:22:24	01:32:24	01:42:24	01:52:24	01:32:24	01:32:24	01:42:24	01:52:24	01:12:24	01:42:24	01:22:24	01:52:24	t at Max V [YFP:503,540]
	00:59:18	01:01:51	01:02:04	01:09:44	01:01:07	01:00:30	01:06:34	01:11:09	00:57:24	01:00:06	01:01:34	01:04:28	Lagtime [YFP:503,540]
	146600	176700	156800	155400	160300	145100	155600	134300	143000	145200	115100	128600	Max V [YFP:503,540[2]]
	1	1	1	1	1	1	1	1	1	1	1	1	R-Squared [YFP:503,540[2]]
	01:23:15	01:23:15	01:33:15	01:33:15	01:33:15	01:23:15	01:23:15	01:33:15	01:23:15	01:23:15	01:23:15	01:23:15	t at Max V [YFP:503,540[2]]
	01:03:47	01:07:56	01:06:47	01:05:46	01:06:05	01:03:51	01:04:46	01:01:25	01:02:41	01:04:31	01:02:47	01:04:58	Lagtime [YFP:503,540[2]]
	3.41	3.52	3.47	3.46	3.55	3.87	3.49	3.97	3.73	4.29	3.79	3.88	Max V [OD600:600]
	1	1	1	1	1	1	1	1	1	1	1	1	R-Squared [OD600:600]
	00:44:06	00:44:06	00:44:06	00:44:06	00:44:06	01:04:06	00:44:06	01:04:06	00:54:06	01:04:06	01:04:06	01:04:06	t at Max V [OD600:600]
	00:35:23	00:35:09	00:35:45	00:36:09	00:36:14	00:38:10	00:34:31	00:37:50	00:36:14	00:40:02	00:37:07	00:36:17	Lagtime [OD600:600]
E	4000	3800	4400	4300	4000	3800	4000	3800	4400	4100	3300	3400	Max V [YFP:503,540]
	1	1	1	1	1	1	1	1	1	1	1	1	R-Squared [YFP:503,540]
	01:12:24	01:42:24	01:12:24	01:22:24	01:12:24	01:22:24	01:42:24	01:42:24	01:32:24	01:32:24	01:32:24	01:02:24	t at Max V [YFP:503,540]
	00:52:09	00:56:52	00:50:49	00:52:59	00:49:09	00:46:52	00:50:54	00:52:56	00:57:10	00:56:55	00:50:26	00:44:45	Lagtime [YFP:503,540]
	156900	138000	142100	127100	137700	130700	143800	129100	144700	129400	123900	112900	Max V [YFP:503,540[2]]
	1	1	1	1	1	1	1	1	1	1	1	1	R-Squared [YFP:503,540[2]]
	01:33:15	01:23:15	01:23:15	01:13:15	01:23:15	01:23:15	01:33:15	01:33:15	01:33:15	01:43:15	01:33:15	01:13:15	t at Max V [YFP:503,540[2]]
	00:59:56	00:54:22	00:54:18	00:50:09	00:55:48	00:52:18	00:56:33	00:52:17	00:59:01	00:58:04	00:56:41	00:52:06	Lagtime [YFP:503,540[2]]
	3.34	3.55	3.35	3.38	3.64	3.42	3.54	3.26	3.49	3.61	3.49	3.81	Max V [OD600:600]
	1	1	1	1	1	1	1	1	1	1	1	1	R-Squared [OD600:600]
	01:04:06	01:04:06	00:54:06	01:04:06	00:54:06	01:04:06	00:54:06	00:54:06	01:14:06	00:54:06	00:54:06	00:54:06	t at Max V [OD600:600]
	00:36:21	00:38:25	00:37:20	00:35:33	00:40:05	00:40:04	00:38:46	00:39:19	00:43:53	00:39:13	00:37:23	00:36:38	Lagtime [OD600:600]
F	4300	4100	4300	4200	4500	3800	4000	3700	4100	4000	3800	3000	Max V [YFP:503,540]
	1	1	1	1	1	1	1	1	1	1	1	1	R-Squared [YFP:503,540]
	01:22:24	01:32:24	01:12:24	01:32:24	01:32:24	01:12:24	01:22:24	01:52:24	01:32:24	01:22:24	01:32:24	01:32:24	t at Max V [YFP:503,540]
	00:56:00	00:49:06	00:52:17	00:55:01	00:58:17	00:49:15	00:51:39	00:55:47	00:57:09	00:53:24	00:49:30	00:43:44	Lagtime [YFP:503,540]
	122200	142200	141200	139400	131200	153600	146200	128500	120800	118300	132800	114000	Max V [YFP:503,540[2]]
	1	1	1	1	1	1	1	1	1	1	1	1	R-Squared [YFP:503,540[2]]
	01:33:15	01:33:15	01:23:15	01:33:15	01:23:15	01:23:15	01:33:15	01:33:15	01:23:15	01:13:15	01:23:15	01:13:15	t at Max V [YFP:503,540[2]]
	00:51:31	00:57:10	00:55:39	00:56:52	00:55:22	00:58:00	00:59:53	00:55:55	00:56:06	00:50:27	00:53:48	00:50:07	Lagtime [YFP:503,540[2]]
	3	3.34	3.82	3.45	3.62	3.32	3.69	3.24	3.99	3.48	3.32	3.81	Max V [OD600:600]
	1	1	1	1	1	1	1	1	1	1	1	1	R-Squared [OD600:600]
	00:54:06	00:54:06	01:04:06	01:04:06	01:04:06	01:04:06	01:04:06	01:14:06	01:14:06	01:14:06	01:14:06	00:54:06	t at Max V [OD600:600]
	00:34:32	00:35:29	00:42:03	00:40:59	00:40:26	00:38:10	00:40:44	00:37:28	00:45:28	00:40:58	00:36:49	00:37:39	Lagtime [OD600:600]
G	3000	3800	2300	3000	4100	4900	3100	3700	3400	2900	2900	3100	Max V [YFP:503,540]
	1	1	1	1	1	1	1	1	1	1	1	1	R-Squared [YFP:503,540]
	01:22:24	01:32:24	01:02:24	01:22:24	01:32:24	01:12:24	01:22:24	01:12:24	01:42:24	01:52:24	01:02:24	01:12:24	t at Max V [YFP:503,540]
	00:55:44	01:04:15	00:52:11	00:59:04	01:05:27	00:59:39	01:00:38	01:00:22	01:02:42	01:00:51	00:57:03	00:59:20	Lagtime [YFP:503,540]
	94900	101600	93400	107600	117600	111600	104200	98400	110400	107400	82200	90600	Max V [YFP:503,540[2]]
	1	1	1	1	1	1	1	1	1	1	1	1	R-Squared [YFP:503,540[2]]
	01:33:15	01:43:15	01:33:15	01:13:15	01:23:15	01:33:15	01:33:15	01:33:15	01:23:15	01:23:15	01:13:15	01:23:15	t at Max V [YFP:503,540[2]]
	01:01:46	01:00:05	01:02:58	01:00:41	01:00:57	01:01:53	01:03:46	01:03:01	01:02:27	01:00:08	01:00:57	00:59:02	Lagtime [YFP:503,540[2]]
	3.45	3.28	3.9	3.26	3.96	3.94	4.43	4.07	4.1	3.8	3.68	4.11	Max V [OD600:600]
	1	1	1	1	1	1	1	1	1	1	1	1	R-Squared [OD600:600]
	00:44:06	01:14:06	00:54:06	01:04:06	00:54:06	00:54:06	00:54:06	00:54:06	00:54:06	00:54:06	01:04:06	01:04:06	t at Max V [OD600:600]
	00:30:47	00:37:33	00:37:17	00:38:11	00:38:54	00:39:04	00:41:27	00:39:56	00:39:28	00:37:31	00:35:50	00:37:35	Lagtime [OD600:600]
H	2900	3300	2800	3300	3000	2800	2800	3300	2800	3000	2800	2700	Max V [YFP:503,540]
	1	1	1	1	1	1	1	1	1	1	1	1	R-Squared [YFP:503,540]
	01:12:24	01:32:24	01:22:24	01:22:24	01:12:24	01:12:24	01:22:24	01:42:24	01:42:24	01:22:24	01:02:24	01:12:24	t at Max V [YFP:503,540]
	00:55:20	01:07:24	01:03:28	01:01:39	01:00:44	00:56:20	00:51:20	01:01:39	01:10:37	00:56:04	00:54:33	00:57:02	Lagtime [YFP:503,540]
	104100	82600	85800	99400	95500	103800	111600	101200	72800	97600	108500	78100	Max V [YFP:503,540[2]]
	1	1	1	1	1	1	1	1	1	1	1	1	R-Squared [YFP:503,540[2]]
	01:33:15	01:23:15	01:33:15	01:33:15	01:23:15	01:33:15	01:33:15	01:23:15	01:23:15	01:23:15	01:23:15	01:23:15	t at Max V [YFP:503,540[2]]
	01:00:32	00:58:53	01:04:01	01:02:27	01:02:45	01:03:53	00:59:44	00:58:55	01:01:10	00:59:21	01:01:47	00:57:37	Lagtime [YFP:503,540[2]]
	4.01	3.28	3.47	3.84	3.47	3.28	3.54	2.98	3.26	3.44	3.42	4.18	Max V [OD600:600]
	1	1	1	1	1	1	1	1	1	1	1	1	R-Squared [OD600:600]
	01:04:06	00:44:06	00:44:06	00:44:06	01:04:06	00:44:06	01:04:06	00:54:06	01:04:06	00:54:06	00:54:06	00:54:06	t at Max V [OD600:600]
	00:36:44	00:28:24	00:29:03	00:34:03	00:36:49	00:32:49	00:36:44	00:32:09	00:28:48	00:33:31	00:33:34	00:35:42	Lagtime [OD600:600]
[truncated: 48 more columns]

## Sheet: A11.02-R35-ctrl-plate3
Software Version	3.04.17
Experiment File Path:	C:\Users\murra\Box\biocircuits\CYH\A11.02-R35-ctrl.xpt
Protocol File Path:	C:\Users\Biotek1\Box\biocircuits\CYH\YFP.prt
Plate Number	Plate 3
Date	2022-01-16
Time	22:28:37
Reader Type:	Synergy H1
Reader Serial Number:	268449
Reading Type	Reader
Procedure Details
Plate Type	96 WELL PLATE (Use plate lid)
Eject plate on completion
Set Temperature	Setpoint 37∞C
	Preheat before moving to next step
Start Kinetic	Runtime 16:00:00 (HH:MM:SS), Interval 0:10:00, 97 Reads
Shake	Linear: Continuous
	Frequency: 1096 cpm (1 mm)
Read	YFP
	Fluorescence Endpoint
	Full Plate
	Filter Set 1
	Excitation: 503, Emission: 540
	Optics: Bottom, Gain: 61
	Filter Set 2
	Excitation: 503, Emission: 540
	Optics: Bottom, Gain: 100
	Light Source: Xenon Flash, Lamp Energy: High
	Read Speed: Normal, Delay: 100 msec, Measurements/Data Point: 10
	Read Height: 7 mm
Read	OD600
	Absorbance Endpoint
	Full Plate
	Wavelengths: 600
	Read Speed: Normal, Delay: 100 msec, Measurements/Data Point: 8
End Kinetic
Layout
	1	2	3	4	5	6	7	8	9	10	11	12
A	SPL1	SPL9	SPL17	SPL25	SPL33	SPL41	SPL49	SPL57	SPL65	SPL73	SPL81	SPL89	Well ID
B	SPL2	SPL10	SPL18	SPL26	SPL34	SPL42	SPL50	SPL58	SPL66	SPL74	SPL82	SPL90	Well ID
C	SPL3	SPL11	SPL19	SPL27	SPL35	SPL43	SPL51	SPL59	SPL67	SPL75	SPL83	SPL91	Well ID
D	SPL4	SPL12	SPL20	SPL28	SPL36	SPL44	SPL52	SPL60	SPL68	SPL76	SPL84	SPL92	Well ID
E	SPL5	SPL13	SPL21	SPL29	SPL37	SPL45	SPL53	SPL61	SPL69	SPL77	SPL85	SPL93	Well ID
F	SPL6	SPL14	SPL22	SPL30	SPL38	SPL46	SPL54	SPL62	SPL70	SPL78	SPL86	SPL94	Well ID
G	SPL7	SPL15	SPL23	SPL31	SPL39	SPL47	SPL55	SPL63	SPL71	SPL79	SPL87	SPL95	Well ID
H	SPL8	SPL16	SPL24	SPL32	SPL40	SPL48	SPL56	SPL64	SPL72	SPL80	SPL88	SPL96	Well ID
YFP:503,540
Time	T∞ YFP:503,540	A1	A2	A3	A4	A5	A6	A7	A8	A9	A10	A11	A12	B1	B2	B3	B4	B5	B6	B7	B8	B9	B10	B11	B12	C1	C2	C3	C4	C5	C6	C7	C8	C9	C10	C11	C12	D1	D2	D3	D4	D5	D6	D7	D8	D9	D10	D11	D12
00:07:24	37	18	4	15	12	864	854	850	851	852	818	771	722	770	805	669	828	840	830	849	844	806	762	755	685	416	435	454	445	445	433	424	414	408	476	405	352	443	444	455	446	458	439	457	442	408	412	388	376
00:17:24	37	9	12	15	13	913	902	920	909	904	885	825	767	826	874	723	883	896	892	908	906	856	823	808	731	437	457	474	465	483	461	460	445	437	493	424	361	471	470	480	472	487	479	483	457	421	439	407	385
00:27:24	37	7	11	8	9	950	943	944	945	935	905	847	788	845	907	768	905	941	941	961	936	884	851	843	759	438	474	473	477	489	469	463	453	445	524	426	374	478	485	487	484	504	481	498	482	439	453	420	392
00:37:24	37	10	11	15	12	979	973	986	979	972	933	868	798	867	917	815	953	971	968	978	974	916	886	873	777	450	479	499	492	508	488	477	466	457	548	444	383	490	500	504	498	519	503	508	490	449	471	427	408
00:47:24	37	14	12	15	12	998	1010	1001	1000	984	943	891	809	871	950	862	981	1004	990	1015	996	956	915	902	801	471	498	510	504	522	499	506	480	478	593	469	393	504	505	513	511	520	523	523	503	468	481	461	416
00:57:24	37	14	7	14	3	1026	1035	1020	1021	1008	972	922	828	900	965	909	1011	1035	1010	1046	1035	982	950	928	819	476	507	523	529	534	509	525	509	485	638	479	405	515	520	530	532	550	524	536	521	480	496	469	434
01:07:24	37	11	14	16	9	1051	1058	1039	1044	1032	1004	945	851	919	989	958	1047	1065	1044	1066	1055	1017	970	961	844	490	520	548	536	562	530	531	515	496	670	493	420	525	530	545	541	555	544	560	531	501	513	478	443
01:17:24	37.1	10	10	13	13	1053	1062	1056	1057	1041	1013	958	862	920	1013	1001	1050	1074	1053	1106	1076	1048	1012	990	852	495	547	554	557	572	556	545	529	511	692	506	433	535	558	560	570	573	562	575	554	519	535	504	463
01:27:24	37.1	12	18	13	16	1080	1093	1068	1060	1053	1024	968	862	946	1016	1039	1064	1103	1079	1113	1096	1062	1022	1011	872	511	550	574	582	585	564	560	551	536	728	530	455	561	566	569	587	593	584	593	568	535	548	506	465
01:37:24	37.1	10	15	14	14	1077	1097	1082	1069	1063	1043	986	874	946	1033	1072	1093	1114	1092	1136	1107	1077	1036	1042	886	527	561	584	581	600	595	586	564	552	746	535	456	558	591	586	597	616	594	614	585	553	555	534	491
01:47:24	37.1	18	12	14	19	1090	1110	1089	1080	1069	1042	987	896	985	1040	1099	1086	1106	1111	1147	1111	1090	1053	1069	904	550	584	607	612	622	598	589	591	580	765	559	480	577	615	605	612	627	611	620	601	562	584	552	510
01:57:24	37	11	16	14	15	1087	1122	1097	1081	1083	1058	988	900	966	1049	1134	1106	1138	1123	1158	1136	1109	1068	1073	924	545	589	616	616	634	613	612	608	594	783	571	497	596	608	621	625	640	626	640	615	598	589	574	509
02:07:24	37	15	20	13	25	1100	1125	1098	1090	1094	1067	999	902	977	1059	1163	1117	1141	1126	1156	1140	1124	1095	1086	930	567	614	644	635	654	631	627	610	611	786	582	509	604	634	644	628	652	650	651	634	602	612	589	533
02:17:24	37	13	21	22	14	1094	1134	1116	1100	1090	1079	997	898	981	1064	1205	1120	1159	1132	1190	1150	1146	1091	1108	941	577	620	655	650	675	648	639	633	629	818	592	513	609	641	657	650	678	667	667	652	626	635	600	540
02:27:24	37	13	11	18	12	1107	1132	1122	1104	1097	1082	1016	911	990	1059	1217	1128	1150	1135	1187	1154	1140	1094	1127	939	591	638	656	661	675	660	653	645	639	835	615	529	629	654	675	659	676	670	677	657	650	641	623	545
02:37:24	37	16	15	22	15	1089	1143	1107	1104	1097	1079	1001	893	996	1059	1237	1137	1152	1150	1195	1148	1160	1116	1124	951	602	650	669	666	696	673	666	654	652	843	623	550	634	658	684	670	698	673	705	674	662	651	630	572
02:47:24	37	15	17	14	14	1090	1127	1103	1090	1107	1079	998	891	989	1060	1255	1127	1147	1137	1193	1155	1140	1105	1122	948	619	645	676	676	699	681	678	676	660	841	637	550	628	670	702	690	692	700	709	682	671	666	645	561
02:57:24	37	11	21	17	12	1075	1140	1089	1091	1081	1061	988	885	987	1050	1258	1126	1142	1135	1173	1157	1149	1111	1110	935	609	663	690	679	697	693	683	684	673	837	642	556	636	679	694	692	703	697	708	683	686	672	649	569
03:07:24	37.1	17	9	18	20	1078	1104	1084	1092	1083	1065	992	868	977	1047	1280	1114	1141	1131	1183	1150	1159	1103	1120	941	622	679	691	691	707	702	691	688	689	831	647	566	636	673	705	697	706	709	719	701	690	671	657	570
03:17:24	37	17	11	15	17	1064	1104	1078	1081	1077	1056	982	871	969	1032	1280	1110	1129	1129	1170	1144	1148	1110	1106	933	630	678	683	702	711	708	704	700	699	825	657	577	641	689	703	703	715	727	721	709	699	688	660	578
03:27:24	37.1	12	16	15	14	1051	1106	1084	1070	1065	1050	980	865	956	1038	1302	1108	1133	1122	1166	1148	1131	1112	1104	913	635	675	700	707	721	720	716	693	688	818	663	579	642	689	718	713	714	721	730	715	699	688	671	587
03:37:24	37.1	19	22	18	13	1042	1102	1059	1071	1045	1047	976	835	945	1020	1302	1098	1124	1108	1149	1134	1141	1101	1088	922	638	688	705	710	724	715	704	698	703	799	664	581	643	684	726	717	721	719	728	716	717	691	659	577
03:47:24	37	15	23	18	20	1044	1098	1052	1056	1059	1056	948	839	930	1015	1293	1097	1118	1104	1154	1128	1139	1097	1096	905	644	680	694	705	728	722	713	707	706	780	671	588	637	691	724	714	714	727	732	722	727	694	683	579
03:57:24	37	19	20	15	17	1030	1084	1049	1050	1040	1024	952	822	927	1008	1293	1090	1118	1090	1144	1128	1123	1096	1084	902	647	681	702	713	726	724	721	713	721	776	675	589	649	691	727	713	717	733	739	726	724	705	687	580
04:07:24	37	11	21	20	20	1016	1076	1036	1040	1031	1014	943	807	916	998	1301	1067	1093	1094	1130	1117	1111	1093	1079	891	644	682	709	716	723	722	715	714	720	730	674	592	639	691	722	721	726	727	740	734	730	706	684	584
04:17:24	37	22	16	15	16	1014	1047	1018	1013	1018	1001	936	795	904	979	1290	1060	1093	1074	1122	1083	1114	1086	1068	882	643	683	702	703	713	727	717	710	717	719	667	596	638	687	736	708	723	731	736	732	732	698	677	577
04:27:24	37	18	19	22	20	990	1039	1004	1016	991	983	907	777	878	974	1278	1047	1069	1050	1111	1093	1092	1058	1057	862	638	686	706	706	725	721	706	711	715	663	675	582	633	666	732	704	716	731	741	727	731	696	685	569
04:37:24	37	17	20	18	13	967	1035	995	995	988	971	905	762	870	953	1259	1044	1056	1036	1095	1081	1089	1055	1050	855	641	677	698	700	707	720	709	708	714	631	664	589	628	691	725	710	708	736	721	716	728	694	686	573
04:47:24	37.1	18	19	14	16	952	992	965	971	968	953	884	751	859	942	1247	1031	1046	1018	1081	1056	1065	1040	1015	840	637	685	684	702	715	709	706	695	715	612	656	580	618	672	713	703	696	727	720	713	723	683	670	555
04:57:24	37.1	13	16	19	18	934	989	950	948	946	942	867	723	834	911	1237	992	1020	1005	1051	1040	1052	1026	997	833	634	668	671	687	701	702	705	699	710	581	650	568	604	662	700	698	691	716	716	707	718	688	669	553
05:07:24	37.1	19	24	22	26	908	955	925	936	921	921	857	710	820	905	1210	983	1007	988	1034	1033	1029	1008	988	809	620	664	676	679	701	699	698	704	702	539	634	570	597	657	695	689	686	713	704	701	716	672	649	545
05:17:24	37.1	18	22	19	20	889	924	905	917	914	893	832	691	803	888	1207	968	982	961	1014	1004	1016	991	947	790	626	661	673	667	680	689	691	685	697	506	646	570	589	634	706	675	680	702	701	698	714	660	647	537
05:27:24	37	15	17	17	20	866	908	882	898	890	869	812	662	782	865	1181	943	956	946	1007	988	988	984	937	777	615	650	650	654	677	683	677	676	686	481	620	549	572	625	685	677	655	694	691	688	703	657	642	523
05:37:24	37	13	19	21	24	845	887	875	878	874	856	788	659	767	845	1181	925	949	929	981	967	981	954	901	751	600	632	642	648	672	658	672	671	675	450	629	541	576	627	672	655	661	690	680	674	691	641	627	513
05:47:24	37	17	22	22	20	819	872	848	858	855	847	778	643	743	821	1156	904	931	910	962	953	965	942	891	743	595	634	629	642	663	663	661	662	677	433	609	532	563	612	668	644	647	676	674	668	684	637	622	507
05:57:24	37	18	19	19	17	800	847	825	846	829	821	760	611	719	805	1149	889	907	889	939	926	935	915	865	727	581	623	634	631	648	646	647	650	672	410	602	528	548	607	650	637	625	668	649	662	669	622	619	497
06:07:24	37	16	18	18	18	783	808	804	820	812	790	736	609	713	794	1128	863	873	869	919	911	926	897	842	709	585	607	612	621	637	637	640	635	651	384	588	520	537	593	655	623	619	648	635	650	664	614	594	482
06:17:24	37	17	22	20	21	761	791	773	795	787	773	717	590	688	768	1101	837	857	845	880	892	902	877	808	689	568	602	609	595	628	626	630	629	639	372	575	496	531	576	631	612	607	642	639	631	655	608	581	471
06:27:24	37.1	20	20	25	15	738	775	761	776	757	737	691	557	656	732	1090	819	835	818	866	859	885	848	779	674	552	591	603	585	605	606	617	619	629	352	571	495	498	564	616	591	595	630	606	629	636	589	566	461
06:37:24	37	15	18	20	17	720	753	745	742	734	727	678	536	627	717	1086	791	813	800	845	839	851	830	735	648	546	578	571	577	600	599	602	601	625	341	550	477	489	545	597	581	586	612	588	601	628	569	559	448
06:47:24	37.1	19	19	23	16	696	731	706	735	706	700	656	532	622	703	1073	762	785	777	823	817	826	808	718	627	531	565	554	568	576	582	595	586	607	329	528	477	478	528	583	568	565	606	581	584	611	554	533	427
06:57:24	37.1	17	17	21	22	673	692	683	696	689	682	637	505	588	685	1023	736	764	756	796	785	809	778	680	607	521	542	545	541	559	559	560	585	600	325	519	455	462	520	582	546	548	593	570	576	604	537	525	411
07:07:24	37	18	17	17	17	635	675	661	682	669	655	613	486	574	650	1013	728	743	727	758	768	793	760	659	595	506	538	526	524	546	553	558	551	574	293	507	443	453	495	552	544	535	567	545	556	574	517	502	401
07:17:24	37	15	19	14	18	613	643	636	669	646	635	588	464	563	624	999	695	709	699	751	744	764	750	632	570	495	517	516	514	535	531	538	539	559	285	487	423	440	483	540	517	508	560	530	539	573	510	494	387
07:27:24	37	16	14	23	21	608	631	619	642	631	613	569	449	531	609	987	673	694	681	721	725	734	710	604	545	484	503	496	498	517	519	527	529	542	282	482	426	428	469	522	511	497	542	507	531	552	487	480	379
07:37:24	37	19	18	24	20	578	599	604	615	613	589	562	434	516	599	960	660	671	657	710	710	704	676	580	535	461	495	481	481	496	506	508	507	531	267	454	399	406	454	500	493	479	520	498	503	541	484	458	360
07:47:24	37	20	15	23	15	559	585	572	600	587	564	531	413	497	567	942	625	646	632	672	671	703	671	561	507	446	480	474	451	487	489	496	488	521	245	440	400	392	440	485	475	466	514	483	500	526	458	450	345
07:57:24	37	17	18	17	22	540	567	553	571	561	555	509	396	473	553	914	595	621	612	650	658	662	648	528	497	438	460	451	444	471	468	471	476	497	250	421	381	384	421	468	464	453	493	466	481	504	442	426	337
08:07:24	37	16	21	25	18	512	547	542	553	546	524	502	383	464	532	901	592	605	584	627	640	629	621	517	470	417	441	443	430	448	461	465	468	481	239	412	365	361	407	459	452	433	479	448	469	490	427	412	330
08:17:24	37.1	20	22	15	20	498	516	514	535	520	514	481	362	435	505	878	566	571	568	602	609	610	604	491	457	405	424	423	422	434	435	443	438	470	231	407	342	356	397	446	422	419	464	440	446	475	407	395	315
08:27:24	37.1	21	21	27	23	467	496	498	521	500	483	458	354	413	493	858	547	550	551	574	586	584	578	463	438	395	419	405	405	419	425	428	432	464	221	387	338	342	372	428	412	405	445	417	439	453	392	372	291
08:37:24	37.1	22	15	18	21	453	477	465	495	484	465	445	331	409	462	836	519	529	527	557	564	571	559	444	419	376	401	387	387	399	404	412	413	438	218	364	325	330	363	410	399	390	434	393	412	441	378	356	289
08:47:24	37	17	28	20	28	443	460	449	482	458	446	424	324	380	449	817	496	515	499	541	544	543	531	418	404	361	386	374	366	390	393	404	399	419	208	356	307	309	347	392	372	368	406	382	399	422	365	341	284
08:57:24	37	16	23	13	21	422	438	431	453	444	435	412	304	363	430	788	476	494	483	523	522	529	505	405	393	343	372	352	357	371	373	382	388	412	212	348	302	304	331	372	358	358	403	372	383	407	360	335	270
09:07:24	37	17	19	20	25	401	418	426	442	427	417	395	286	349	417	775	465	487	466	504	513	505	486	400	369	333	358	350	350	354	362	371	375	396	199	331	293	289	327	359	352	350	381	356	371	398	341	323	261
09:17:24	37	15	9	20	18	385	407	405	437	419	401	379	283	348	397	746	443	462	451	490	491	489	479	384	359	312	343	332	330	349	340	364	362	379	194	319	287	274	311	345	335	338	370	337	359	382	325	307	246
09:27:24	37	15	13	20	26	370	383	386	409	400	390	367	275	333	380	734	440	438	431	469	473	472	450	360	342	310	337	325	312	330	336	354	341	364	192	311	276	268	294	342	324	318	356	322	339	359	310	304	236
09:37:24	37	24	21	21	23	361	378	382	394	380	380	358	264	318	371	709	413	421	423	452	450	458	436	346	336	300	323	307	304	318	321	332	328	352	181	297	256	260	279	320	311	306	340	319	332	357	301	282	232
09:47:24	37.1	19	26	21	17	342	363	366	378	367	357	334	251	300	361	696	388	406	406	427	435	440	427	343	318	281	310	300	289	308	308	318	321	342	180	282	248	245	280	313	306	287	326	302	316	336	284	277	216
09:57:24	37.1	21	18	21	26	329	347	350	362	349	345	337	236	284	346	670	380	399	389	416	419	417	406	329	316	279	290	290	278	295	287	310	305	319	179	274	245	248	266	299	293	280	310	292	311	331	283	266	203
10:07:24	37	13	19	19	22	306	333	342	350	345	339	317	238	280	335	649	371	387	377	405	406	400	393	318	294	273	287	273	275	286	287	295	289	310	178	259	230	224	254	284	282	272	306	281	285	307	266	252	201
10:17:24	37.1	14	28	18	22	307	327	316	336	326	321	295	229	271	309	627	359	369	358	385	390	391	381	304	288	253	283	263	255	277	277	278	286	301	170	249	223	221	250	276	269	259	297	271	287	303	265	239	198
10:27:24	37	17	21	15	17	292	312	312	321	314	312	294	218	258	302	610	344	351	351	373	374	371	362	286	281	247	266	252	255	271	263	277	273	284	161	238	219	215	236	261	259	251	277	261	267	288	247	236	184
10:37:24	37	15	26	24	20	283	302	303	304	315	307	293	209	256	297	592	332	341	331	365	364	364	351	285	265	240	256	241	246	253	257	260	266	284	161	249	222	203	230	260	249	245	277	251	263	278	237	233	187
10:47:24	37	21	20	26	22	276	297	293	299	300	292	281	198	247	289	583	324	330	324	349	350	352	345	275	250	238	246	240	238	244	243	257	253	269	160	227	202	198	219	249	244	241	260	260	258	272	234	225	178
10:57:24	37	18	17	17	21	262	277	278	293	287	282	262	198	237	276	553	309	322	312	335	339	335	330	266	252	215	240	233	228	237	241	243	253	266	158	219	202	189	214	240	228	230	258	232	246	262	226	213	172
11:07:24	37	14	19	25	20	256	273	271	277	277	278	252	195	224	275	543	298	297	301	330	322	329	317	261	237	218	231	219	217	233	236	237	233	253	158	214	194	189	203	231	228	222	241	224	239	254	221	207	163
11:17:24	37	23	19	21	25	252	261	269	272	272	265	247	183	224	262	518	290	299	298	319	319	313	307	253	235	211	223	216	215	224	225	229	224	249	151	199	177	184	204	223	220	212	237	220	221	242	210	198	157
11:27:24	37.1	16	18	19	22	243	255	258	265	260	248	239	174	213	250	501	280	295	293	302	308	307	301	252	222	198	219	207	208	211	223	215	221	232	152	197	172	172	197	216	207	209	227	208	219	230	204	195	155
11:37:24	37.1	20	19	16	23	238	251	243	253	258	244	231	174	208	247	491	268	279	279	301	299	292	286	237	215	189	207	202	193	203	205	213	209	212	151	192	172	173	185	214	201	200	227	203	216	230	199	184	145
11:47:24	37	15	21	18	21	227	247	237	245	242	239	217	167	196	233	470	264	265	261	290	291	290	276	228	208	190	208	194	192	199	204	205	205	224	152	190	166	164	185	202	199	194	213	203	206	226	190	184	146
11:57:24	37	14	21	14	22	215	237	230	233	235	232	214	160	194	227	445	257	261	255	280	280	274	263	224	203	184	192	184	181	193	193	203	203	209	141	182	157	158	172	201	192	189	199	191	199	212	187	181	139
12:07:24	37	19	20	22	22	215	229	226	233	233	221	211	157	191	229	451	243	257	251	278	268	268	257	222	193	173	188	192	178	188	189	186	197	206	139	174	155	152	166	180	188	182	210	185	203	206	176	168	140
12:17:24	37	13	22	21	21	210	226	218	216	226	219	210	153	184	216	436	247	242	245	267	260	253	257	212	189	171	187	177	171	180	182	194	189	194	141	172	144	153	170	184	180	178	197	183	187	211	170	163	127
12:27:24	37	18	20	21	18	207	222	219	221	215	217	199	151	179	211	419	235	240	238	258	262	251	245	215	192	173	174	171	170	176	178	183	191	193	141	171	143	145	162	184	177	167	192	181	186	194	168	160	129
12:37:24	37	18	19	22	22	201	208	207	213	206	200	190	145	180	206	400	233	234	228	256	246	251	238	210	179	156	172	168	161	170	175	175	178	185	136	166	141	140	157	176	166	166	188	173	172	196	158	156	123
12:47:24	37.1	16	20	22	23	195	207	212	200	207	204	190	143	171	204	394	223	225	225	241	243	244	234	204	186	158	165	163	158	169	172	167	172	180	128	162	135	144	154	174	166	167	179	164	179	185	158	159	120
12:57:24	37	16	24	16	15	178	198	201	209	206	198	179	134	171	197	377	218	219	217	229	236	232	232	198	169	155	163	153	151	167	164	167	170	182	132	143	138	133	149	172	160	163	170	167	173	185	161	148	115
13:07:24	37.1	21	20	22	21	186	196	190	194	194	192	182	134	163	185	357	207	225	209	230	233	226	215	192	170	148	156	154	153	159	155	161	169	169	126	149	129	141	143	163	158	158	173	158	157	166	153	141	115
13:17:24	37	18	24	22	25	179	189	183	196	195	184	177	128	154	187	368	205	212	214	221	225	221	218	189	162	142	160	153	147	156	146	154	159	167	125	145	128	128	142	156	156	147	170	151	158	174	147	146	114
13:27:24	37	23	19	17	18	177	189	180	183	192	185	171	119	160	176	355	197	203	192	216	216	211	208	182	162	132	150	148	142	153	158	154	153	160	130	140	121	125	144	151	146	148	149	155	153	171	145	149	112
13:37:24	37	12	21	22	18	173	181	186	179	179	178	169	130	158	179	336	187	198	198	215	215	213	205	188	153	139	150	142	140	158	147	154	152	150	125	142	117	121	138	154	142	144	155	150	147	151	142	141	109
13:47:24	37	23	23	30	24	170	181	176	181	180	171	165	122	151	176	331	194	200	195	209	204	210	197	178	152	135	140	141	142	146	144	148	150	155	120	136	118	121	134	150	144	139	158	141	147	156	132	130	109
13:57:24	37	19	18	24	15	167	183	174	173	170	167	160	118	149	176	330	187	191	192	208	201	207	195	175	143	134	139	144	133	135	148	149	147	151	120	131	112	110	128	141	146	146	151	143	145	159	132	129	108
14:07:24	37	17	24	28	21	167	172	167	173	171	170	155	110	139	166	316	184	187	183	199	197	207	193	179	140	130	138	135	136	136	138	137	140	148	121	124	116	114	127	134	143	146	138	138	143	161	136	128	100
14:17:24	37.1	25	21	20	21	165	170	170	161	171	167	153	111	138	163	309	172	188	180	193	191	203	191	174	142	126	132	126	131	135	141	138	132	142	121	129	106	113	124	138	139	135	142	133	144	152	130	129	97
14:27:24	37	20	22	19	22	148	161	163	169	169	163	149	112	146	163	301	179	182	179	193	189	189	191	168	140	131	136	124	139	129	136	136	141	145	114	126	108	113	123	143	137	129	135	135	138	151	121	122	92
14:37:24	37.1	17	22	16	19	155	162	160	162	161	157	146	111	139	159	284	172	184	176	194	190	187	179	161	142	114	126	128	127	131	125	133	132	139	111	121	103	110	121	134	129	133	139	131	136	140	128	122	96
14:47:24	37.1	19	23	30	18	155	164	161	156	158	155	143	110	122	158	283	175	177	171	183	181	183	175	163	136	118	128	124	131	136	134	125	134	136	117	125	99	108	116	133	128	129	142	128	132	140	121	119	97
14:57:24	37	15	23	21	27	148	155	157	157	155	154	144	110	134	150	274	163	176	177	187	177	177	171	163	126	112	118	126	115	122	129	127	126	138	116	108	104	103	117	127	124	123	133	120	124	135	121	119	96
15:07:24	37	16	21	19	21	145	157	154	157	154	151	143	108	133	155	275	166	170	172	179	178	181	172	156	132	115	121	124	119	131	128	123	127	127	114	118	99	103	120	128	125	121	129	127	133	135	127	117	90
15:17:24	37	17	22	21	16	144	150	145	144	154	157	139	101	128	142	261	161	169	170	176	176	177	178	153	120	112	118	117	117	127	125	124	119	126	116	114	94	105	112	129	126	118	123	124	131	133	121	121	96
15:27:24	37	20	20	25	8	144	147	150	151	153	140	139	105	127	148	256	159	161	163	172	173	177	165	156	126	113	125	111	114	122	122	123	130	125	121	112	100	102	115	127	124	107	132	126	123	128	113	115	90
15:37:24	37	19	18	16	20	136	154	146	137	147	145	131	101	121	151	253	161	163	160	174	167	181	163	147	123	106	112	126	115	126	126	122	124	127	112	110	93	97	112	122	122	117	128	114	117	126	113	123	85
15:47:24	37	11	11	14	25	138	152	146	149	148	141	133	100	123	141	247	154	162	156	169	164	171	167	146	121	111	122	111	109	109	120	120	119	124	111	107	83	101	115	111	115	105	125	125	112	131	112	110	85
15:57:24	37.1	17	19	23	19	137	144	142	141	148	140	125	103	125	136	254	149	159	150	172	163	165	153	146	122	101	118	112	117	114	117	121	118	119	114	106	88	95	113	112	120	111	123	119	122	121	112	110	86
16:07:24	37.1	26	20	18	19	134	144	144	140	148	142	128	92	118	141	246	148	154	152	158	158	169	160	147	115	103	108	111	112	109	111	119	113	116	101	105	93	97	110	115	109	116	117	115	120	123	113	108	82
YFP:503,540[2]
Time	T∞ YFP:503,540[2]	A1	A2	A3	A4	A5	A6	A7	A8	A9	A10	A11	A12	B1	B2	B3	B4	B5	B6	B7	B8	B9	B10	B11	B12	C1	C2	C3	C4	C5	C6	C7	C8	C9	C10	C11	C12	D1	D2	D3	D4	D5	D6	D7	D8	D9	D10	D11	D12
00:08:15	37	322	325	305	307	30306	29809	30613	30403	30217	29306	27212	26042	27508	28988	23783	29726	30060	29855	29803	29630	28196	27013	26815	24068	14397	15279	15714	15702	15771	15173	15208	14806	14377	16844	14089	12461	15842	15710	15702	15773	16261	15597	16152	15325	14116	14612	13577	13003
00:18:15	37	292	355	343	320	32281	32020	32714	32303	31843	30977	28869	27527	29274	30336	24872	31553	31810	31786	31673	31559	30280	28714	28196	25823	15108	15962	16461	16566	16426	15887	15877	15440	15167	17793	14852	12668	16572	16357	16628	16566	17039	16296	16684	16211	14703	15227	14477	13588
00:28:15	37	315	338	356	323	33435	32932	33379	32955	32686	31742	29483	27781	30036	31784	26428	32132	32923	32702	32901	32938	31239	29569	29119	26393	15546	16551	17075	16713	17196	16546	16379	15943	15605	18312	15166	12976	16852	16543	17039	16983	17647	16793	17222	16487	15307	15899	14754	13584
00:38:15	37	340	353	365	360	33686	34128	34276	34210	33570	32430	30514	27900	30599	32583	28283	33536	33600	34026	34446	33808	32242	31207	30526	27349	15644	16964	17597	16985	17662	16756	16846	16442	15952	19314	15568	13214	17089	17186	17516	17493	17850	17411	17687	16946	15835	16085	15148	14266
00:48:15	37	360	370	385	366	34842	35641	35070	35006	34356	33159	31170	28195	30999	33148	30125	34333	34863	34478	35659	35017	33246	32212	31447	28226	15906	17260	17892	17558	18141	17424	17285	16861	16542	20197	16050	13558	17551	17764	17532	17917	18429	17720	18219	17459	16250	16768	15582	14414
00:58:15	37	372	420	407	389	35638	36224	35807	35496	35058	33955	32116	28800	31468	33858	32176	35197	36046	35378	36609	36064	34627	33257	32630	28810	16352	17596	18438	18119	18770	17909	17739	17584	17137	21644	16522	14240	17661	18251	18371	18382	19062	18320	18892	18142	16899	17268	16333	14896
01:08:15	37	385	436	406	434	36448	37301	36630	36308	35729	34788	32862	29586	31939	33743	33487	36239	36817	36596	37491	36998	35295	34054	33200	29374	16779	18049	18941	18760	19244	18440	18682	18046	17524	22617	17102	14765	18259	18668	18772	18996	19678	18949	19392	18651	17500	17747	16837	15170
01:18:15	37.1	392	421	447	447	36890	37640	36997	36604	36402	35462	33121	30247	32522	34912	34944	36255	37531	37078	38431	37681	36207	34809	34557	29867	17470	18779	19525	19306	19773	19046	19318	18615	18108	23655	17732	14996	18700	19246	19485	19600	20415	19676	20024	19195	18320	18306	17352	15881
01:28:15	37.1	436	440	454	462	37494	38193	37379	37348	36866	36156	33828	30447	32833	35573	36206	37596	37890	37910	39037	37851	36917	35497	35367	30446	17845	19322	20086	19951	20539	19501	19817	19080	18623	24969	18315	15530	19192	19545	19972	20183	20837	20182	20711	19871	18721	18858	17831	16355
01:38:15	37.1	427	446	475	437	37459	39050	37842	37552	37205	36460	33815	30942	33215	35757	37446	37548	38597	38314	39451	38671	37248	36223	36013	31381	18127	19696	20592	20324	21116	20155	20186	19630	19132	25678	18617	15895	19524	20479	20696	20685	21356	20822	21211	20395	19244	19449	18603	16841
01:48:15	37.1	436	473	490	465	37688	39089	38317	37542	37230	36833	34565	30985	33291	36323	38603	38024	38489	38304	40110	39398	38377	36989	36762	31531	18768	20270	21045	21090	21543	20746	20639	20342	19689	26569	19245	16644	20079	20974	21048	21198	21864	21348	21755	20967	20086	20022	19197	17470
01:58:15	37	455	462	494	470	37720	39502	38203	38023	37654	36821	34338	31065	33961	36565	39642	38260	39019	39208	40198	39356	38702	37437	37356	32036	19137	20763	21516	21516	22016	21342	21390	20867	20645	27090	19705	16893	20444	21356	21689	21754	22238	21785	22324	21284	20716	20676	19922	18098
02:08:15	37	474	486	520	483	38292	40198	38600	38347	37903	37094	34829	31779	34315	36998	40731	39069	39340	39398	40429	39533	39241	37847	37609	32515	19689	21340	22096	22051	22580	21972	21920	21407	21129	27468	20262	17695	20964	21818	22093	22457	22862	22539	23030	22051	21240	21137	20353	18344
02:18:15	37	454	541	520	552	38657	39951	38498	38431	38391	37425	35228	31475	34077	37032	41478	39034	39750	39321	40937	40067	39567	38206	38346	32747	20041	21622	22504	22456	23116	22588	22541	21999	21622	28023	20809	18259	21188	22198	22655	22751	23208	23062	23228	22333	21746	21752	20835	18819
02:28:15	37	493	483	523	535	38473	40434	38561	38002	38206	37579	35462	31485	34474	36801	42513	39166	40171	39538	41203	40175	39748	38736	38852	32956	20501	21865	22933	23054	23493	22975	22762	22561	22144	28745	21366	18266	21532	22849	23385	23070	23752	23652	23921	23141	22312	22115	21595	19022
02:38:15	37	507	559	549	530	38429	39865	38704	38302	38834	37498	34907	31262	33992	36830	43481	39027	40070	39555	41113	40572	40036	38354	39543	32730	21093	22545	23476	23452	23781	23425	23371	22831	22654	29059	21973	18757	21754	23005	23606	23606	23994	23792	24367	23534	22834	22745	21848	19398
02:48:15	37	505	546	575	579	37993	39859	38259	38306	38223	37216	34490	30889	34119	36709	43945	38925	39552	39399	40837	40291	39832	38351	39036	32768	21136	22641	23316	23491	24121	23435	23533	23333	23022	29033	21970	18986	21944	23309	23830	23764	24392	24078	24540	23919	23184	23009	22252	19647
02:58:15	37	504	583	544	572	37970	39763	38265	38195	37411	37290	34781	31198	34027	36788	44406	38966	39999	39456	40764	40032	40236	38978	38912	32604	21283	22893	23845	23808	24359	23940	24042	23522	23428	29346	22371	19206	22140	23526	24117	24250	24490	24492	24814	23965	23725	23358	22548	19972
03:08:15	37.1	492	554	591	590	37831	39680	38067	38222	37920	37355	34428	30533	33909	36961	44953	38995	39661	39240	41214	40288	39904	38768	38593	32907	21784	23122	24132	23993	24942	24585	24292	23731	23719	29131	22490	19569	22189	23619	24584	24546	24732	24582	24997	24366	24048	23725	22804	19910
03:18:15	37	522	560	586	583	36868	39045	37789	37199	37215	36353	34446	29997	33757	36010	44970	38772	39656	39292	40944	39827	40167	38455	38444	32494	21828	23299	24401	24240	24898	24658	24586	24194	23924	28606	22661	19772	22233	23971	24589	24644	24714	24882	25140	24446	24352	23861	22989	20366
03:28:15	37.1	550	595	598	582	36910	38500	37627	37258	37253	36593	34154	29691	33406	35988	45269	38474	39020	38488	40595	39861	39961	38506	38570	32178	21895	23471	24366	24411	24976	24802	24338	24259	24078	28233	22954	19808	22233	23842	24727	24613	25045	24828	25100	24552	24637	23938	23308	20165
03:38:15	37.1	516	566	576	591	36313	38575	36877	37035	36875	36217	33593	29347	33175	35605	45723	38251	38676	38625	39946	39436	39343	38101	38373	31569	22093	23575	24235	24384	25311	24814	24690	24575	24431	27554	22919	20063	22185	23873	25131	24743	24822	25082	25538	24942	24977	23884	23282	19963
03:48:15	37	549	588	617	570	36597	38240	36473	36855	36531	35537	33279	28907	32902	35172	45633	37852	38957	38300	40093	39354	39458	38081	37948	31726	22319	23744	24502	24668	25354	24822	25112	24614	24631	26964	23044	20312	22427	23997	25394	24691	25062	25164	25325	25048	25061	24473	23488	20122
03:58:15	37	531	566	620	634	35844	37928	36472	36792	36038	35422	33260	28489	32201	35085	45281	37646	38425	38139	39399	38489	39475	37786	37834	31530	22610	23504	24517	24637	25369	25248	25053	24713	25197	26336	23300	20353	22364	23949	25310	24978	25274	25393	25401	25113	25251	24488	23846	20228
04:08:15	37	547	605	614	611	35688	37493	35655	36018	36221	35062	32594	28307	31966	34686	45839	37161	37914	37596	39590	38985	39155	37730	37234	30897	22391	23862	24511	24501	25321	25221	24964	25112	24991	25422	23233	20589	22223	23892	25285	24885	24843	25389	25548	25184	25359	24330	23957	20166
04:18:15	37	548	594	641	616	34822	37032	35800	35592	35161	34366	32014	27897	31429	34159	45068	37318	37703	37508	39150	38369	38877	37398	37192	30697	22524	23772	24777	24414	25250	25071	25085	24699	25012	24288	23488	20649	22077	23704	25365	24702	24647	25292	25653	25187	25436	24264	23670	20318
04:28:15	37	584	620	609	655	34561	36053	34911	35082	34417	34139	31773	27130	30792	33771	44638	36033	37148	36990	38765	37914	38233	37039	36828	30307	22354	23950	24167	24585	25098	25296	24877	24795	25223	23363	23295	20329	21733	23877	25328	24716	24681	25452	25321	25240	25347	24179	23794	19831
04:38:15	37	570	643	663	638	33722	35503	34101	34385	34360	33548	31177	26287	30317	32884	43961	35982	36696	36243	37812	37344	37747	36601	36192	29598	22111	23831	24270	24329	24936	24884	24822	24560	25113	22129	22903	20075	21545	23431	25111	24370	24648	25372	25356	25074	25276	23918	23587	19683
04:48:15	37.1	543	635	646	636	33403	35230	33909	33842	33638	33062	30777	25963	29999	32492	43988	35310	35982	35956	37773	36619	37693	36047	35505	29414	22259	23753	23996	24034	24923	24635	24457	24429	24902	20927	23103	20188	21464	23361	24776	24311	24347	25317	24846	24917	25320	24008	23279	19458
04:58:15	37.1	569	626	642	658	32547	34359	33079	33319	33081	32406	30105	25263	28871	31848	43165	34767	35491	34944	36724	36529	36960	35721	35026	28851	21805	23143	23855	23790	24466	24659	24356	24211	24479	19712	22762	20034	21175	22699	24647	23975	23980	24809	24741	24684	25031	23698	23130	19138
05:08:15	37.1	578	639	625	652	31584	33485	32340	32473	32306	31794	29327	24525	28278	31466	42594	34195	34832	34245	36408	36137	36335	35417	33990	28189	21614	23116	23203	23318	24100	24120	24100	23785	24398	18627	22678	19646	20821	22670	24088	23805	23695	24633	24423	24307	24806	23396	22889	19014
05:18:15	37.1	596	676	673	685	30957	32705	31758	31952	31639	31079	28852	23941	27692	30330	42028	33338	34159	33721	35023	34922	35051	34552	33211	27491	21534	22801	23219	23172	23767	23879	23685	23678	24344	17603	21984	19484	20376	22276	24334	23664	23313	24355	24151	23905	24712	22730	22461	18623
05:28:15	37	568	658	636	644	30429	31743	30807	31410	31019	30407	28231	23671	26947	29769	41623	32673	33247	32965	34651	34596	34981	33772	32627	27449	21098	22481	22958	22987	23630	23758	23481	23634	24141	16506	21702	19081	19945	21970	23792	23089	23225	24179	23730	23879	24465	22808	22356	18253
05:38:15	37	578	669	662	630	29586	31143	30323	30578	30487	29977	27635	22766	26242	29385	41547	32061	32852	32318	33977	33628	34375	33384	31291	26430	20853	22332	22388	22530	23275	23262	23308	23270	23624	15655	21725	18993	19768	21469	23478	22735	22835	24093	23381	23253	24066	22635	21875	17929
05:48:15	37	594	623	665	671	28961	30363	29502	29933	29591	29243	26831	22430	25790	28367	40431	31224	31997	31410	33313	33137	33802	32578	30791	25827	20787	21758	22452	22352	22872	23205	23170	23003	23380	14895	21256	18555	19415	21381	23082	22400	22458	23595	23015	23174	23677	22200	21615	17466
05:58:15	37	566	686	692	685	28192	29715	28971	29432	29112	28295	26335	21572	24945	27721	40065	30451	31630	30926	32627	32144	32920	31958	30240	25346	20447	21571	21960	21638	22554	22598	22585	22485	23091	14223	21116	17984	19082	20909	22684	22103	22097	23188	22593	22857	23813	21717	21120	17347
06:08:15	37	573	653	664	699	27493	28781	27703	28507	28365	27507	25533	21038	24142	27204	39373	29919	30848	29891	32217	31165	32307	31123	29131	24472	19984	21380	21271	21297	22163	22093	22324	22202	22607	13497	20265	18046	18768	20247	22233	21791	21505	22600	22405	22536	23112	21197	20883	16755
06:18:15	37	585	645	678	697	26438	27960	27142	27770	27355	26909	24991	20232	23568	26553	39161	29143	29650	29330	31281	30914	31563	30669	28011	23951	19729	20485	20944	20765	21674	21587	21679	21652	22387	12970	20135	17658	18202	19986	21963	21385	21102	22384	21659	21796	22703	20855	20097	16329
06:28:15	37.1	597	647	654	651	25839	26993	26346	26580	26333	26108	24486	19473	22687	25661	38362	27986	28932	28431	30458	30118	30693	29746	26976	23204	19158	20405	20488	20333	21191	21327	21493	21353	22055	12537	19529	16907	17497	19440	21326	20875	20678	22079	21195	21505	22387	20376	19797	15763
06:38:15	37	582	657	683	687	24811	26042	25418	26012	25719	25497	23401	18928	22192	25256	37557	27547	28156	27799	29520	29504	29861	28763	26174	22641	18709	20181	19870	19813	20609	20631	20708	21000	21582	11712	19076	16805	17331	19001	20787	20100	19805	21647	20628	21048	21841	19760	19272	15423
06:48:15	37.1	611	657	691	671	24096	25256	24729	25215	24880	24250	22754	18202	21283	24339	36825	26399	27029	26472	28756	28326	29137	27998	24812	21837	18235	19567	19595	19170	20106	20179	20198	20258	21049	11272	18784	16003	16645	18203	20267	19750	19485	20756	20174	20339	21346	19343	18748	15020
06:58:15	37.1	585	641	653	694	23329	24332	23955	24453	23984	23580	22101	17459	20399	23265	35776	25914	26486	25900	27577	27565	27933	27124	23780	20894	17767	18981	18991	18855	19606	19565	19758	19775	20443	10638	18122	15599	16122	17778	19812	19248	18941	20505	19591	19900	20862	18821	18113	14446
07:08:15	37	578	646	672	668	22434	23403	23053	23720	23072	22777	21085	16565	19803	22467	35609	24926	25796	25080	26908	26735	27024	26198	22907	20314	17418	18548	18341	18138	18815	19000	19172	19192	20121	10321	17459	15384	15820	17330	19256	18777	18520	20054	18892	19433	20429	18040	17605	13893
07:18:15	37	613	671	708	720	22014	22794	22153	23033	22694	22084	20692	16204	18974	21609	34666	24176	24961	24256	25774	26057	26309	25520	21862	19962	16751	18058	17956	17641	18297	18502	18835	18789	19561	9780	16886	14779	15230	16925	18618	18154	17869	19465	18412	18812	19678	17543	17026	13433
07:28:15	37	598	661	683	698	21114	21861	21237	22121	21798	21416	19958	15430	18351	21126	34342	23233	24024	23773	25290	25047	25647	24745	20803	19148	16585	17510	17121	17077	17906	18096	18256	18353	19176	9534	16667	14517	14730	16172	18069	17495	17379	18918	18091	18552	19138	17120	16473	13008
07:38:15	37	624	700	682	699	20425	21260	20833	21555	21292	20427	19224	14995	17718	20336	33160	22539	23188	22707	24574	24155	24588	24106	20265	18321	16057	16975	16919	16835	17422	17391	17775	17790	18561	9302	16289	13989	14244	15564	17474	17120	16899	18378	17291	17811	18693	16639	15844	12543
07:48:15	37	616	686	666	679	19670	20409	20099	20825	20183	19891	18596	14410	17033	19630	32685	21794	22454	21907	23795	23517	23977	23263	19384	17899	15480	16507	16174	16121	16793	16788	17313	17102	18062	8952	15488	13481	13910	15243	16945	16508	16250	17694	16973	17275	18235	15928	15460	12196
07:58:15	37	584	665	706	689	18722	19606	19020	20167	19642	19251	18007	13980	16251	18899	32023	21053	21561	21383	22752	22577	22987	22144	18316	17022	15059	16025	15751	15586	16342	16285	16696	16671	17477	8645	14968	13106	13325	14565	16302	15878	15694	17114	16181	16837	17537	15543	14842	11528
08:08:15	37	595	668	674	700	18145	18885	18475	19402	18981	18401	17212	13207	15724	18173	31230	20304	20828	20385	21994	21954	22093	21656	17660	16481	14539	15343	15108	14925	15637	15874	16186	16172	16924	8337	14368	12617	12829	14014	15772	15376	15032	16701	15680	16048	17103	14804	14190	11260
08:18:15	37.1	617	682	693	682	17397	18091	17869	18606	18087	17428	16599	12553	15101	17286	30758	19347	20002	19646	21270	21276	21366	20711	16663	15812	13860	14954	14541	14410	14955	15190	15502	15421	16327	8032	13963	12219	12271	13570	15310	14786	14623	16037	14927	15417	16222	14413	13589	10782
08:28:15	37.1	585	670	680	681	16584	17347	17033	17657	17462	16984	15929	12062	14290	16868	29939	18579	19241	18743	20376	20250	20695	19993	15904	15239	13698	14487	14050	13941	14439	14590	14902	14986	15569	7854	13390	11972	11796	13036	14745	14339	13894	15458	14434	14938	15812	13774	13169	10453
08:38:15	37.1	602	664	654	680	15900	16750	16409	17054	16737	16161	15327	11513	13963	16034	29076	18073	18741	18393	19553	19859	19572	19185	15231	14591	12971	13826	13364	13430	14149	14053	14328	14508	15320	7477	12917	11625	11190	12559	14022	13672	13398	14980	13757	14495	15243	13087	12602	9999
08:48:15	37	600	670	721	689	15202	16022	15696	16680	16114	15807	14750	11098	13170	15592	28349	17454	17731	17498	18829	18750	18845	18353	14689	13943	12619	13388	12925	12717	13451	13442	13761	13851	14690	7355	12361	10884	10691	12223	13440	13228	12951	14170	13360	13784	14657	12691	12102	9508
08:58:15	37	588	667	690	672	14793	15334	15135	15957	15485	15177	14156	10547	12756	14770	27669	16754	17132	16796	18038	18100	18199	17892	14115	13320	12104	12935	12482	12315	12894	12898	13251	13375	14164	7224	12034	10561	10482	11440	12934	12663	12508	13905	12836	13377	14336	12235	11631	9197
09:08:15	37	599	674	723	688	14279	14738	14696	15250	14972	14619	13599	10274	12360	14281	27018	15940	16711	16216	17676	17501	17564	17273	13710	13052	11706	12482	12033	11913	12339	12376	12759	12885	13640	6977	11401	10154	10039	11144	12653	12231	11940	13487	12437	12872	13727	11712	11009	8896
09:18:15	37	596	661	742	712	13567	14327	13953	14804	14451	14072	13246	9712	11810	13928	26174	15512	15990	15645	16947	17018	17026	16685	13046	12453	11211	12030	11543	11237	12067	12112	12435	12469	13134	6851	10996	9784	9787	10644	12184	11781	11520	12972	11981	12480	13216	11288	10719	8544
09:28:15	37	595	699	733	702	12973	13671	13534	14088	13919	13482	12673	9426	11474	13314	25695	14981	15395	14950	16091	16275	16341	16022	12696	12146	10708	11593	11155	10963	11447	11567	11944	11941	12575	6690	10699	9391	9280	10218	11693	11331	11011	12467	11325	11855	12771	10798	10128	8198
09:38:15	37	594	671	699	705	12641	13195	13021	13647	13227	12872	12200	9114	10976	12832	25029	14354	14812	14588	15681	15944	15772	15198	12216	11567	10372	11140	10628	10583	11065	11086	11511	11549	12098	6505	10225	9083	8936	9992	11062	10906	10598	11915	10986	11507	12038	10517	9977	7908
09:48:15	37.1	601	653	705	684	12122	12629	12450	13106	13004	12373	11762	8780	10539	12413	23943	13852	14140	14072	15122	15140	15060	14619	11916	11081	9947	10707	10375	10146	10533	10693	10998	11011	11771	6297	9776	8803	8528	9560	10654	10324	10279	11444	10420	11029	11734	10238	9491	7532
09:58:15	37.1	586	693	689	713	11545	12263	12052	12484	12316	11994	11357	8290	9932	11790	23418	13233	13799	13441	14452	14671	14539	14053	11328	10673	9675	10298	9920	9731	10162	10295	10559	10685	11161	6137	9540	8294	8096	9103	10221	9951	9814	10976	10135	10536	11240	9579	9211	7304
10:08:15	37	608	684	691	694	11166	11681	11460	12073	11819	11521	10989	8098	9673	11415	22573	12723	13096	12873	13899	14106	14048	13519	10935	10222	9257	9979	9354	9304	9871	10070	10185	10170	10829	5913	9186	8181	7785	8835	9782	9668	9402	10672	9622	10251	10885	9327	8908	7062
10:18:15	37.1	573	683	700	652	10706	11404	11136	11610	11457	11253	10615	7817	9323	10981	22018	12311	12660	12446	13489	13480	13576	13127	10661	9840	8864	9518	9030	8915	9424	9320	9762	9952	10447	5852	8707	7685	7570	8360	9509	9271	9067	10185	9316	9864	10447	8841	8551	6714
10:28:15	37	579	673	710	709	10472	10911	10834	11181	10891	10705	10210	7554	8978	10574	21399	12048	12275	11972	13149	12980	12964	12721	10315	9528	8618	9283	8750	8745	9049	8971	9356	9460	9941	5661	8479	7393	7387	8126	9107	8991	8752	9793	9180	9467	10066	8608	8132	6511
10:38:15	37	619	663	698	660	10200	10694	10376	10891	10678	10422	9790	7257	8738	10146	20530	11372	11738	11729	12650	12492	12572	12264	9927	9212	8225	8818	8569	8309	8717	8898	9104	9252	9711	5665	8211	7129	6975	7885	8861	8642	8421	9351	8732	9094	9820	8394	7895	6372
10:48:15	37	606	679	691	730	9682	10003	10004	10486	10258	10033	9545	6903	8381	10046	20130	11153	11370	11268	12114	12199	12162	11880	9557	8827	7981	8578	8232	8071	8549	8457	8603	8922	9373	5532	7914	7039	6855	7601	8714	8405	8257	9110	8369	8728	9400	8103	7719	6164
10:58:15	37	611	668	706	707	9406	10017	9695	10092	10005	9798	9125	6805	8077	9693	19366	10553	10902	10763	11787	11724	11925	11303	9350	8656	7726	8186	7902	7823	8075	8265	8460	8597	8957	5535	7647	6768	6702	7425	8233	8167	7865	8781	8159	8408	9043	7717	7357	5881
11:08:15	37	604	704	697	699	8938	9642	9483	9780	9680	9405	8774	6456	7934	9319	18790	10363	10534	10455	11366	11469	11509	10987	9103	8267	7408	7930	7524	7554	7829	7885	8091	8354	8699	5298	7290	6582	6366	7067	8029	7892	7628	8604	7842	8300	8848	7620	7165	5622
11:18:15	37	597	699	713	699	8819	9203	9179	9367	9300	9186	8521	6368	7746	9107	18130	10092	10294	10032	10950	11057	10932	10696	8677	8084	7222	7703	7287	7218	7679	7695	7902	8008	8493	5198	7184	6268	6200	6893	7695	7514	7357	8064	7574	8041	8476	7205	6926	5531
11:28:15	37.1	606	673	686	698	8489	9029	8739	9185	9078	8751	8274	6200	7356	8732	17365	9598	10012	9807	10662	10824	10652	10354	8473	7780	6900	7281	7163	7057	7503	7357	7666	7668	8117	5119	6902	6007	5906	6699	7431	7207	7135	7931	7347	7673	8197	7049	6663	5224
11:38:15	37.1	607	675	709	698	8190	8662	8471	8879	8740	8600	8115	5895	7170	8346	17125	9408	9571	9509	10230	10392	10317	9934	8163	7530	6799	7236	6781	6669	7028	7126	7369	7327	7871	5056	6693	5849	5752	6429	7274	6933	6808	7592	7034	7430	7921	6618	6496	5120
11:48:15	37	577	695	707	718	8004	8436	8236	8382	8540	8211	7646	5777	6941	8187	16432	9084	9334	9184	10009	9999	10007	9704	8053	7185	6499	6872	6718	6560	6879	6896	7128	7103	7487	4937	6461	5745	5665	6186	7040	6844	6683	7341	6877	7136	7669	6573	6307	4969
11:58:15	37	612	686	703	728	7718	8117	8168	8251	8146	8059	7605	5580	6842	8032	15818	8770	9028	8843	9508	9566	9602	9305	7955	6926	6279	6644	6484	6341	6730	6738	6912	6956	7265	4817	6245	5480	5382	6068	6630	6579	6539	7210	6613	6875	7384	6310	6118	4805
12:08:15	37	593	654	704	691	7484	7906	7811	8084	8018	7806	7330	5363	6555	7760	15395	8519	8784	8652	9398	9491	9311	9105	7570	6880	5970	6475	6260	6199	6477	6590	6569	6755	7022	4844	6033	5272	5267	5852	6510	6392	6202	6899	6545	6692	7173	6030	6027	4641
12:18:15	37	614	688	710	701	7319	7865	7661	7748	7710	7596	7098	5270	6374	7577	15003	8272	8668	8434	9071	9141	9032	8752	7468	6634	5971	6377	6101	6030	6411	6362	6526	6627	6793	4727	5933	5196	5134	5767	6373	6226	6067	6701	6237	6565	6901	5983	5899	4583
12:28:15	37	590	711	718	706	7111	7596	7374	7603	7567	7460	6956	5162	6099	7323	14512	8000	8312	8262	8853	8791	8899	8498	7402	6482	5684	6244	5911	5765	6171	6149	6252	6407	6744	4790	5756	4963	5060	5608	6191	6091	5862	6534	6095	6387	6697	5907	5570	4387
12:38:15	37	586	704	712	726	7016	7358	7090	7385	7296	7230	6742	5001	5988	7160	14165	7878	8084	7971	8587	8476	8686	8227	7160	6272	5604	5984	5679	5598	5987	6031	6104	6186	6405	4613	5592	4914	4934	5436	6071	5782	5830	6454	5892	6176	6502	5583	5511	4312
12:48:15	37.1	598	690	683	726	6735	7134	6994	7188	7058	7025	6524	4915	5902	6934	13877	7556	8004	7710	8405	8333	8417	8030	7055	6032	5363	5696	5716	5594	5788	5862	5968	6013	6368	4616	5425	4726	4755	5267	5827	5806	5592	6149	5734	5964	6395	5545	5319	4191
12:58:15	37	578	693	723	693	6659	6906	6900	6918	6941	6759	6426	4674	5819	6720	13150	7404	7710	7520	8134	8188	8144	7796	6838	5940	5219	5745	5439	5333	5561	5664	5846	5895	6118	4510	5320	4572	4545	5122	5679	5513	5424	6061	5577	5824	6192	5401	5202	4084
13:08:15	37.1	611	675	704	702	6490	6840	6562	6849	6781	6562	6212	4627	5592	6557	12919	7378	7481	7291	7785	7884	7857	7607	6639	5702	5147	5479	5283	5318	5529	5527	5544	5705	5832	4505	5140	4448	4574	4984	5580	5416	5302	5872	5574	5748	6014	5294	5134	4084
13:18:15	37	623	672	690	708	6332	6636	6592	6540	6696	6480	5975	4527	5531	6358	12644	7112	7306	7141	7843	7594	7686	7512	6471	5578	4984	5362	5144	5090	5445	5393	5557	5583	5669	4459	4963	4293	4462	4889	5493	5290	5220	5658	5405	5542	5964	5130	4999	3856
13:28:15	37	591	696	685	718	6238	6449	6349	6470	6462	6310	5921	4370	5403	6305	12246	6964	7242	6961	7472	7550	7469	7304	6454	5513	4830	5185	5101	4978	5287	5278	5409	5435	5628	4340	4880	4187	4356	4835	5264	5201	5071	5625	5280	5458	5731	5030	4832	3796
13:38:15	37	604	676	718	694	5999	6469	6308	6383	6388	6277	5838	4317	5188	6100	11803	6881	6977	6790	7309	7389	7329	7085	6334	5274	4694	5055	4933	4936	5183	5158	5177	5262	5445	4402	4814	4159	4223	4698	5180	5080	4904	5416	5134	5347	5614	4941	4778	3645
13:48:15	37	592	664	724	722	5880	6219	6098	6181	6231	6032	5649	4168	5212	6042	11568	6692	6838	6774	7282	7280	7292	6953	6237	5251	4651	4989	4789	4806	5050	5016	5087	5114	5357	4260	4642	4090	4162	4659	5127	4909	4914	5278	5016	5166	5492	4819	4701	3717
13:58:15	37	626	695	709	686	5784	6103	5996	5991	6048	6058	5556	4192	4974	5881	11167	6552	6678	6629	7163	7014	7093	6755	6104	5146	4567	4986	4823	4703	4917	4936	4979	5217	5287	4251	4600	4012	4129	4535	5008	4856	4778	5185	4906	5050	5447	4758	4591	3678
14:08:15	37	620	701	701	699	5688	6090	5922	6013	5970	5876	5522	4036	4969	5825	10952	6403	6595	6401	6973	6869	6987	6661	5985	5016	4452	4759	4613	4697	4753	4894	4902	4934	5066	4212	4469	3886	4010	4398	4971	4687	4779	5072	4932	5023	5298	4650	4508	3573
14:18:15	37.1	619	711	730	713	5541	5914	5822	5898	5834	5638	5213	3879	4886	5731	10675	6187	6417	6258	6766	6772	6813	6498	5834	4890	4304	4625	4602	4470	4810	4741	4814	4825	5096	4139	4330	3750	3925	4334	4774	4686	4609	5008	4748	4866	5047	4536	4375	3397
14:28:15	37	619	700	706	715	5466	5930	5680	5700	5797	5614	5193	3893	4738	5539	10434	6177	6284	6306	6667	6601	6785	6361	5870	4815	4236	4575	4455	4377	4687	4746	4693	4666	4920	4165	4336	3633	3903	4314	4724	4584	4501	4814	4625	4749	5048	4389	4391	3304
14:38:15	37.1	609	694	705	678	5405	5687	5600	5634	5680	5503	5076	3822	4746	5464	10096	5987	6142	6098	6623	6457	6530	6232	5705	4802	4152	4445	4361	4378	4557	4545	4619	4709	4912	4101	4215	3597	3795	4179	4643	4533	4394	4740	4494	4578	4925	4363	4293	3329
14:48:15	37.1	609	712	706	723	5236	5663	5522	5406	5440	5539	5049	3821	4595	5387	9786	5886	6106	6051	6401	6474	6391	6233	5607	4598	4034	4389	4345	4224	4468	4484	4451	4571	4627	4026	4117	3516	3725	4138	4491	4454	4406	4637	4435	4612	4768	4170	4203	3241
14:58:15	37	603	674	697	674	5207	5497	5368	5443	5336	5316	4876	3602	4524	5333	9446	5743	5870	5907	6299	6238	6232	5977	5572	4507	4023	4312	4266	4202	4376	4405	4455	4493	4606	3993	4066	3421	3599	4046	4521	4394	4229	4544	4428	4424	4715	4158	4113	3178
15:08:15	37	589	706	708	692	5151	5365	5313	5329	5265	5281	4763	3620	4462	5145	9382	5763	5923	5761	6230	6158	6225	5956	5428	4405	4012	4198	4156	4183	4374	4374	4385	4358	4610	3858	3921	3407	3599	3988	4355	4266	4210	4581	4306	4490	4695	4132	4018	3179
15:18:15	37	610	716	704	746	5129	5355	5248	5212	5232	5156	4860	3572	4409	5147	9344	5579	5687	5716	6021	6077	6070	5904	5462	4360	3866	4170	4111	4162	4261	4252	4264	4296	4502	3962	3914	3353	3553	4015	4325	4213	4205	4493	4285	4340	4530	4083	3960	3043
15:28:15	37	622	685	708	738	4952	5220	5220	5051	5154	5037	4728	3469	4396	5025	9128	5483	5652	5584	6028	5890	5913	5775	5383	4398	3840	4096	4046	4066	4164	4212	4273	4319	4460	3793	3864	3186	3467	3943	4302	4188	4132	4446	4249	4365	4550	3986	3905	3086
15:38:15	37	595	698	705	720	4917	5152	5028	5058	5116	5069	4602	3434	4346	4985	8842	5385	5630	5615	5900	5789	5926	5683	5140	4229	3773	4043	4012	3933	4138	4104	4197	4168	4380	3867	3719	3204	3477	3874	4231	4038	4035	4196	4187	4204	4452	3959	3848	2974
15:48:15	37	605	685	740	725	4751	5027	4979	5022	5052	4950	4561	3313	4162	4959	8674	5426	5536	5487	5757	5718	5761	5644	5213	4130	3693	4001	4014	3967	4143	4076	4102	4160	4270	3779	3697	3230	3344	3749	4164	4013	4005	4342	4069	4170	4391	3915	3814	2869
15:58:15	37.1	602	716	722	740	4774	5072	4974	4886	5019	4849	4424	3357	4201	4786	8519	5325	5398	5482	5715	5611	5712	5415	5088	4135	3561	3885	4007	3854	4034	4000	4090	4025	4151	3745	3714	3150	3336	3660	4036	3969	3955	4182	4004	4126	4304	3811	3856	2845
16:08:15	37.1	603	662	723	707	4721	5007	4916	4803	4847	4822	4377	3302	4126	4726	8361	5213	5300	5293	5632	5571	5620	5415	5014	3985	3655	3867	3830	3883	3921	3982	3988	4023	4193	3681	3666	3088	3248	3702	4023	3925	3956	4141	3939	3970	4263	3808	3640	2855
OD600:600
Time	T∞ OD600:600	A1	A2	A3	A4	A5	A6	A7	A8	A9	A10	A11	A12	B1	B2	B3	B4	B5	B6	B7	B8	B9	B10	B11	B12	C1	C2	C3	C4	C5	C6	C7	C8	C9	C10	C11	C12	D1	D2	D3	D4	D5	D6	D7	D8	D9	D10	D11	D12
00:09:06	37	0.879	0.887	0.897	0.885	0.81	0.818	0.812	0.822	0.81	0.802	0.796	0.788	0.764	0.79	0.594	0.794	0.803	0.793	0.799	0.791	0.789	0.788	0.798	0.782	0.766	0.795	0.808	0.804	0.811	0.798	0.791	0.784	0.773	0.825	0.777	0.732	0.807	0.81	0.821	0.809	0.817	0.8	0.813	0.791	0.761	0.794	0.801	0.766
00:19:06	37	0.891	0.897	0.91	0.898	0.814	0.809	0.817	0.815	0.814	0.807	0.791	0.786	0.768	0.783	0.594	0.792	0.811	0.8	0.808	0.8	0.792	0.797	0.807	0.787	0.775	0.803	0.813	0.809	0.817	0.8	0.797	0.787	0.777	0.828	0.771	0.739	0.815	0.818	0.822	0.813	0.822	0.805	0.813	0.794	0.767	0.801	0.81	0.776
00:29:06	37.1	0.904	0.909	0.92	0.908	0.825	0.823	0.827	0.824	0.823	0.82	0.79	0.781	0.774	0.802	0.617	0.792	0.817	0.796	0.82	0.811	0.796	0.806	0.819	0.792	0.784	0.806	0.82	0.812	0.826	0.807	0.8	0.791	0.78	0.83	0.78	0.729	0.819	0.823	0.831	0.818	0.825	0.809	0.824	0.802	0.778	0.81	0.819	0.789
00:39:06	37	0.915	0.923	0.932	0.922	0.826	0.829	0.833	0.829	0.824	0.817	0.797	0.776	0.771	0.792	0.626	0.796	0.817	0.8	0.829	0.822	0.804	0.817	0.832	0.8	0.785	0.812	0.824	0.815	0.835	0.817	0.806	0.794	0.786	0.836	0.788	0.738	0.829	0.831	0.84	0.83	0.838	0.817	0.835	0.812	0.786	0.819	0.829	0.797
00:49:06	37	0.926	0.933	0.943	0.933	0.828	0.839	0.838	0.834	0.835	0.828	0.807	0.786	0.773	0.799	0.645	0.81	0.825	0.815	0.839	0.834	0.82	0.825	0.836	0.807	0.794	0.819	0.828	0.822	0.845	0.824	0.815	0.803	0.792	0.847	0.798	0.748	0.833	0.838	0.848	0.834	0.845	0.825	0.845	0.82	0.796	0.831	0.838	0.807
00:59:06	37.1	0.935	0.945	0.954	0.945	0.834	0.844	0.844	0.841	0.843	0.836	0.817	0.791	0.78	0.806	0.654	0.82	0.831	0.82	0.848	0.837	0.828	0.831	0.845	0.813	0.801	0.827	0.838	0.833	0.851	0.832	0.823	0.813	0.803	0.856	0.807	0.76	0.84	0.845	0.855	0.842	0.851	0.836	0.853	0.832	0.805	0.839	0.848	0.816
01:09:06	37.1	0.945	0.956	0.964	0.955	0.841	0.858	0.85	0.848	0.849	0.844	0.824	0.796	0.79	0.811	0.668	0.831	0.838	0.832	0.85	0.844	0.839	0.837	0.853	0.822	0.805	0.833	0.843	0.838	0.857	0.839	0.834	0.82	0.809	0.867	0.816	0.766	0.843	0.85	0.861	0.848	0.859	0.841	0.858	0.836	0.81	0.845	0.857	0.824
01:19:06	37.1	0.954	0.965	0.974	0.966	0.847	0.86	0.855	0.852	0.853	0.85	0.832	0.809	0.799	0.819	0.678	0.837	0.843	0.842	0.861	0.851	0.845	0.845	0.862	0.826	0.811	0.839	0.849	0.844	0.863	0.845	0.841	0.828	0.816	0.879	0.822	0.775	0.85	0.855	0.868	0.855	0.865	0.847	0.865	0.843	0.817	0.85	0.864	0.83
01:29:06	37.1	0.961	0.975	0.984	0.975	0.85	0.866	0.86	0.858	0.858	0.856	0.838	0.815	0.805	0.831	0.692	0.843	0.85	0.848	0.863	0.859	0.853	0.85	0.868	0.831	0.818	0.847	0.855	0.85	0.869	0.853	0.848	0.832	0.824	0.889	0.83	0.777	0.858	0.862	0.874	0.86	0.87	0.852	0.872	0.848	0.823	0.858	0.873	0.837
01:39:06	37.1	0.968	0.983	0.992	0.986	0.854	0.868	0.865	0.862	0.863	0.862	0.843	0.822	0.81	0.839	0.702	0.85	0.853	0.849	0.866	0.862	0.858	0.857	0.876	0.84	0.821	0.85	0.859	0.854	0.875	0.858	0.853	0.843	0.829	0.901	0.836	0.787	0.862	0.881	0.879	0.866	0.877	0.86	0.878	0.854	0.829	0.864	0.879	0.844
01:49:06	37.1	0.974	0.991	1	0.992	0.858	0.871	0.869	0.865	0.866	0.863	0.846	0.824	0.816	0.844	0.718	0.855	0.857	0.854	0.87	0.867	0.863	0.861	0.882	0.843	0.826	0.855	0.864	0.86	0.88	0.863	0.859	0.844	0.834	0.91	0.844	0.795	0.866	0.886	0.884	0.872	0.881	0.864	0.882	0.86	0.834	0.868	0.886	0.849
01:59:06	37	0.979	0.999	1.007	1	0.863	0.877	0.873	0.871	0.869	0.868	0.85	0.833	0.819	0.849	0.728	0.856	0.861	0.86	0.88	0.874	0.868	0.866	0.888	0.848	0.83	0.86	0.869	0.865	0.884	0.867	0.864	0.848	0.839	0.92	0.848	0.802	0.87	0.891	0.889	0.875	0.886	0.868	0.886	0.864	0.839	0.874	0.892	0.855
02:09:06	37	0.984	1.004	1.014	1.006	0.866	0.878	0.878	0.872	0.872	0.872	0.854	0.832	0.825	0.851	0.736	0.859	0.862	0.862	0.878	0.877	0.87	0.87	0.892	0.852	0.836	0.864	0.874	0.868	0.887	0.872	0.868	0.855	0.843	0.929	0.853	0.799	0.876	0.896	0.894	0.88	0.892	0.873	0.891	0.869	0.844	0.878	0.898	0.86
02:19:06	37	0.988	1.012	1.021	1.012	0.871	0.885	0.881	0.876	0.876	0.874	0.858	0.835	0.827	0.857	0.747	0.863	0.867	0.864	0.883	0.88	0.875	0.875	0.9	0.856	0.839	0.868	0.877	0.872	0.893	0.877	0.873	0.86	0.849	0.941	0.857	0.804	0.879	0.9	0.9	0.885	0.893	0.877	0.896	0.873	0.848	0.883	0.903	0.865
02:29:06	37.1	0.992	1.016	1.025	1.017	0.873	0.885	0.885	0.882	0.881	0.879	0.862	0.839	0.83	0.857	0.757	0.867	0.871	0.87	0.886	0.885	0.879	0.879	0.906	0.859	0.843	0.872	0.881	0.876	0.896	0.879	0.876	0.864	0.853	0.95	0.862	0.807	0.887	0.905	0.902	0.887	0.898	0.881	0.9	0.878	0.854	0.888	0.908	0.868
02:39:06	37	0.995	1.021	1.03	1.022	0.876	0.889	0.887	0.883	0.883	0.88	0.863	0.843	0.833	0.861	0.766	0.867	0.874	0.872	0.889	0.887	0.882	0.882	0.912	0.864	0.846	0.876	0.885	0.88	0.9	0.883	0.881	0.864	0.857	0.959	0.867	0.82	0.887	0.908	0.905	0.892	0.903	0.886	0.904	0.879	0.857	0.891	0.913	0.872
02:49:06	37.1	0.999	1.025	1.034	1.025	0.879	0.897	0.891	0.887	0.887	0.884	0.868	0.846	0.838	0.863	0.775	0.87	0.876	0.873	0.897	0.89	0.885	0.885	0.916	0.867	0.85	0.879	0.89	0.885	0.905	0.889	0.885	0.872	0.861	0.969	0.871	0.821	0.891	0.913	0.91	0.896	0.908	0.891	0.908	0.885	0.861	0.894	0.918	0.877
02:59:06	37.1	1.002	1.028	1.038	1.028	0.883	0.895	0.892	0.888	0.889	0.888	0.871	0.847	0.838	0.866	0.783	0.872	0.877	0.876	0.896	0.894	0.889	0.89	0.92	0.869	0.853	0.883	0.892	0.887	0.908	0.89	0.888	0.875	0.865	0.977	0.875	0.82	0.893	0.916	0.913	0.899	0.909	0.893	0.911	0.889	0.866	0.9	0.922	0.881
03:09:06	37.1	1.003	1.031	1.04	1.032	0.884	0.898	0.895	0.892	0.892	0.889	0.873	0.85	0.84	0.866	0.794	0.876	0.881	0.88	0.897	0.896	0.892	0.893	0.926	0.873	0.856	0.886	0.895	0.889	0.911	0.894	0.891	0.878	0.868	0.987	0.879	0.831	0.896	0.919	0.916	0.902	0.912	0.895	0.914	0.891	0.868	0.902	0.925	0.883
03:19:06	37.1	1.005	1.034	1.043	1.033	0.887	0.895	0.898	0.892	0.894	0.893	0.877	0.851	0.841	0.869	0.805	0.881	0.886	0.885	0.901	0.901	0.895	0.898	0.93	0.876	0.858	0.889	0.899	0.893	0.914	0.898	0.895	0.881	0.872	0.997	0.881	0.825	0.901	0.921	0.919	0.905	0.915	0.898	0.917	0.894	0.87	0.905	0.929	0.887
03:29:06	37.1	1.008	1.037	1.046	1.036	0.888	0.9	0.898	0.893	0.897	0.894	0.88	0.853	0.844	0.872	0.809	0.881	0.888	0.887	0.903	0.902	0.898	0.899	0.935	0.879	0.861	0.891	0.9	0.895	0.916	0.902	0.897	0.882	0.875	1.004	0.884	0.833	0.904	0.925	0.922	0.907	0.917	0.901	0.919	0.896	0.875	0.908	0.932	0.888
03:39:06	37	1.009	1.041	1.05	1.04	0.892	0.902	0.902	0.897	0.9	0.898	0.882	0.856	0.846	0.876	0.818	0.885	0.892	0.892	0.91	0.905	0.903	0.904	0.941	0.881	0.863	0.894	0.902	0.898	0.919	0.905	0.902	0.888	0.878	1.011	0.886	0.836	0.905	0.927	0.925	0.911	0.921	0.905	0.923	0.9	0.878	0.911	0.937	0.891
03:49:06	37	1.009	1.043	1.052	1.044	0.895	0.902	0.904	0.9	0.904	0.902	0.887	0.86	0.849	0.877	0.822	0.888	0.893	0.892	0.909	0.907	0.905	0.906	0.944	0.885	0.866	0.896	0.905	0.899	0.921	0.907	0.904	0.888	0.881	1.017	0.89	0.832	0.908	0.929	0.928	0.915	0.922	0.907	0.925	0.902	0.881	0.914	0.939	0.893
03:59:06	37.1	1.01	1.044	1.054	1.045	0.895	0.907	0.906	0.901	0.904	0.902	0.886	0.858	0.852	0.878	0.825	0.891	0.896	0.895	0.913	0.913	0.908	0.908	0.949	0.887	0.869	0.9	0.91	0.901	0.924	0.91	0.907	0.891	0.885	1.024	0.892	0.839	0.91	0.931	0.93	0.915	0.924	0.909	0.926	0.904	0.883	0.916	0.943	0.895
04:09:06	37.1	1.009	1.045	1.055	1.045	0.896	0.905	0.907	0.904	0.906	0.904	0.888	0.859	0.854	0.882	0.827	0.891	0.897	0.897	0.914	0.913	0.91	0.911	0.954	0.889	0.87	0.901	0.91	0.902	0.927	0.911	0.909	0.893	0.887	1.028	0.894	0.842	0.909	0.932	0.931	0.916	0.926	0.911	0.93	0.908	0.887	0.917	0.943	0.897
04:19:06	37	1.008	1.045	1.055	1.046	0.899	0.912	0.91	0.905	0.908	0.907	0.89	0.861	0.853	0.882	0.829	0.894	0.899	0.897	0.915	0.914	0.912	0.914	0.958	0.892	0.871	0.903	0.913	0.906	0.93	0.914	0.912	0.898	0.89	1.033	0.897	0.841	0.913	0.934	0.936	0.92	0.93	0.915	0.933	0.912	0.89	0.921	0.948	0.9
04:29:06	37.1	1.008	1.047	1.058	1.049	0.902	0.907	0.911	0.906	0.91	0.909	0.893	0.867	0.858	0.885	0.832	0.895	0.9	0.9	0.918	0.918	0.919	0.917	0.961	0.894	0.875	0.906	0.914	0.908	0.931	0.916	0.915	0.899	0.893	1.034	0.898	0.848	0.914	0.937	0.936	0.922	0.932	0.917	0.935	0.911	0.891	0.922	0.95	0.901
04:39:06	37.1	1.006	1.047	1.058	1.048	0.902	0.913	0.913	0.908	0.914	0.91	0.894	0.864	0.856	0.887	0.835	0.896	0.903	0.902	0.922	0.919	0.916	0.917	0.963	0.895	0.875	0.906	0.915	0.909	0.933	0.917	0.916	0.902	0.894	1.038	0.901	0.847	0.916	0.938	0.939	0.924	0.936	0.92	0.937	0.914	0.892	0.924	0.951	0.901
04:49:06	37.1	1.007	1.048	1.058	1.05	0.905	0.909	0.912	0.909	0.913	0.911	0.894	0.865	0.861	0.887	0.839	0.901	0.905	0.901	0.922	0.922	0.92	0.922	0.967	0.897	0.877	0.909	0.916	0.911	0.933	0.919	0.918	0.902	0.894	1.038	0.901	0.846	0.92	0.939	0.941	0.923	0.934	0.92	0.938	0.916	0.895	0.926	0.953	0.903
04:59:06	37	1.006	1.048	1.058	1.049	0.905	0.912	0.914	0.91	0.915	0.914	0.897	0.865	0.859	0.889	0.837	0.9	0.908	0.907	0.923	0.923	0.922	0.924	0.969	0.898	0.878	0.91	0.918	0.912	0.936	0.92	0.92	0.903	0.897	1.041	0.902	0.85	0.917	0.941	0.943	0.926	0.937	0.923	0.94	0.917	0.898	0.927	0.953	0.903
05:09:06	37	1.006	1.049	1.059	1.051	0.906	0.912	0.916	0.913	0.917	0.916	0.899	0.868	0.859	0.891	0.843	0.9	0.908	0.908	0.925	0.925	0.924	0.926	0.974	0.9	0.878	0.911	0.919	0.913	0.937	0.921	0.921	0.907	0.898	1.043	0.904	0.847	0.919	0.942	0.943	0.928	0.937	0.924	0.941	0.917	0.897	0.928	0.956	0.904
05:19:06	37.1	1.006	1.049	1.059	1.05	0.906	0.914	0.916	0.914	0.918	0.916	0.9	0.864	0.86	0.892	0.84	0.903	0.908	0.906	0.929	0.926	0.924	0.928	0.974	0.9	0.88	0.911	0.92	0.915	0.94	0.923	0.923	0.907	0.9	1.046	0.905	0.847	0.92	0.943	0.944	0.928	0.938	0.925	0.941	0.919	0.9	0.931	0.956	0.904
05:29:06	37	1.004	1.048	1.058	1.05	0.907	0.918	0.916	0.914	0.919	0.918	0.901	0.87	0.86	0.892	0.842	0.905	0.911	0.908	0.928	0.928	0.928	0.931	0.976	0.901	0.881	0.912	0.921	0.916	0.94	0.924	0.924	0.91	0.901	1.045	0.906	0.847	0.92	0.943	0.945	0.93	0.94	0.927	0.942	0.919	0.9	0.931	0.957	0.904
05:39:06	37.1	1.003	1.048	1.059	1.05	0.908	0.916	0.919	0.914	0.92	0.919	0.902	0.868	0.86	0.892	0.844	0.906	0.914	0.913	0.928	0.928	0.928	0.929	0.979	0.903	0.881	0.913	0.921	0.915	0.941	0.925	0.924	0.91	0.902	1.045	0.907	0.848	0.921	0.944	0.946	0.932	0.941	0.927	0.943	0.921	0.901	0.931	0.958	0.904
05:49:06	37.1	1.002	1.048	1.059	1.05	0.91	0.918	0.92	0.916	0.92	0.92	0.903	0.869	0.862	0.894	0.846	0.908	0.913	0.914	0.931	0.931	0.931	0.932	0.977	0.902	0.882	0.915	0.922	0.917	0.942	0.927	0.925	0.909	0.902	1.044	0.906	0.85	0.921	0.945	0.948	0.932	0.942	0.929	0.944	0.921	0.901	0.93	0.958	0.904
05:59:06	37	1.001	1.047	1.057	1.049	0.91	0.919	0.921	0.918	0.922	0.92	0.904	0.865	0.862	0.894	0.849	0.906	0.913	0.911	0.932	0.931	0.93	0.931	0.98	0.903	0.882	0.916	0.923	0.918	0.941	0.926	0.927	0.913	0.904	1.045	0.908	0.847	0.922	0.946	0.948	0.933	0.942	0.93	0.946	0.923	0.904	0.932	0.96	0.905
06:09:06	37	0.999	1.047	1.057	1.049	0.911	0.92	0.921	0.918	0.924	0.923	0.905	0.866	0.862	0.895	0.845	0.909	0.919	0.918	0.934	0.934	0.931	0.936	0.98	0.904	0.883	0.915	0.923	0.918	0.942	0.927	0.926	0.911	0.904	1.045	0.909	0.849	0.921	0.946	0.948	0.933	0.942	0.93	0.945	0.922	0.903	0.931	0.961	0.904
06:19:06	37.1	0.998	1.046	1.057	1.048	0.912	0.921	0.92	0.919	0.923	0.921	0.906	0.868	0.861	0.896	0.847	0.909	0.915	0.917	0.933	0.933	0.931	0.936	0.981	0.905	0.883	0.915	0.924	0.918	0.942	0.927	0.927	0.911	0.904	1.044	0.908	0.848	0.922	0.946	0.949	0.934	0.943	0.931	0.946	0.923	0.904	0.933	0.962	0.903
06:29:06	37.1	0.997	1.046	1.057	1.048	0.914	0.92	0.922	0.918	0.926	0.923	0.905	0.864	0.862	0.897	0.849	0.909	0.918	0.919	0.934	0.934	0.933	0.936	0.982	0.906	0.883	0.916	0.924	0.919	0.943	0.927	0.928	0.914	0.906	1.044	0.908	0.847	0.922	0.947	0.949	0.935	0.944	0.931	0.946	0.923	0.903	0.934	0.961	0.903
06:39:06	37.1	0.996	1.045	1.056	1.047	0.913	0.92	0.922	0.919	0.924	0.923	0.906	0.868	0.863	0.897	0.848	0.909	0.918	0.916	0.936	0.934	0.933	0.936	0.983	0.907	0.884	0.917	0.925	0.919	0.944	0.928	0.927	0.911	0.906	1.044	0.909	0.848	0.922	0.947	0.95	0.934	0.943	0.93	0.946	0.924	0.905	0.933	0.962	0.903
06:49:06	37.1	0.993	1.044	1.054	1.046	0.913	0.92	0.921	0.92	0.925	0.924	0.905	0.862	0.861	0.896	0.849	0.91	0.917	0.918	0.936	0.937	0.936	0.938	0.986	0.906	0.884	0.916	0.924	0.92	0.943	0.927	0.927	0.913	0.906	1.041	0.907	0.848	0.925	0.947	0.95	0.935	0.943	0.93	0.945	0.923	0.904	0.932	0.96	0.902
06:59:06	37.1	0.992	1.043	1.054	1.045	0.912	0.922	0.922	0.919	0.926	0.923	0.906	0.861	0.861	0.897	0.851	0.913	0.919	0.919	0.939	0.934	0.933	0.938	0.985	0.905	0.883	0.917	0.925	0.92	0.943	0.928	0.928	0.914	0.906	1.041	0.907	0.845	0.922	0.946	0.948	0.935	0.943	0.932	0.946	0.923	0.904	0.933	0.961	0.9
07:09:06	37	0.99	1.042	1.053	1.044	0.912	0.921	0.921	0.919	0.925	0.924	0.905	0.86	0.861	0.898	0.851	0.913	0.923	0.917	0.936	0.936	0.935	0.938	0.984	0.905	0.883	0.917	0.923	0.919	0.943	0.927	0.927	0.914	0.906	1.038	0.907	0.846	0.923	0.948	0.95	0.935	0.944	0.933	0.947	0.925	0.907	0.934	0.961	0.899
07:19:06	37.1	0.989	1.041	1.052	1.043	0.912	0.92	0.922	0.921	0.925	0.922	0.905	0.864	0.861	0.899	0.852	0.911	0.918	0.919	0.938	0.937	0.935	0.94	0.985	0.904	0.884	0.917	0.925	0.919	0.943	0.928	0.928	0.913	0.905	1.036	0.906	0.844	0.92	0.945	0.948	0.934	0.943	0.931	0.946	0.924	0.904	0.932	0.96	0.898
07:29:06	37.1	0.987	1.04	1.051	1.043	0.913	0.92	0.922	0.921	0.925	0.923	0.905	0.862	0.863	0.898	0.848	0.911	0.92	0.919	0.936	0.936	0.934	0.941	0.988	0.905	0.884	0.917	0.924	0.919	0.944	0.927	0.928	0.912	0.905	1.035	0.906	0.844	0.922	0.946	0.949	0.935	0.944	0.932	0.947	0.924	0.904	0.932	0.959	0.898
07:39:06	37	0.985	1.038	1.05	1.042	0.914	0.92	0.921	0.919	0.924	0.923	0.904	0.857	0.859	0.898	0.854	0.913	0.92	0.92	0.939	0.938	0.935	0.94	0.984	0.904	0.882	0.915	0.923	0.918	0.942	0.926	0.927	0.911	0.905	1.031	0.905	0.842	0.92	0.945	0.949	0.934	0.943	0.931	0.945	0.921	0.904	0.931	0.957	0.896
07:49:06	37.1	0.983	1.038	1.049	1.04	0.911	0.92	0.921	0.919	0.925	0.923	0.904	0.857	0.859	0.897	0.855	0.912	0.919	0.919	0.935	0.935	0.934	0.938	0.985	0.903	0.882	0.916	0.924	0.918	0.942	0.926	0.926	0.913	0.904	1.029	0.904	0.84	0.923	0.946	0.948	0.934	0.942	0.932	0.945	0.921	0.902	0.931	0.957	0.894
07:59:06	37.1	0.981	1.036	1.048	1.039	0.913	0.92	0.922	0.921	0.925	0.922	0.904	0.86	0.859	0.899	0.851	0.913	0.922	0.921	0.936	0.935	0.935	0.939	0.986	0.903	0.882	0.916	0.923	0.917	0.942	0.925	0.925	0.91	0.903	1.028	0.904	0.85	0.919	0.944	0.947	0.934	0.944	0.931	0.944	0.923	0.905	0.93	0.958	0.893
08:09:06	37.1	0.978	1.035	1.046	1.038	0.912	0.918	0.919	0.919	0.924	0.921	0.903	0.857	0.863	0.897	0.857	0.914	0.922	0.917	0.936	0.936	0.933	0.938	0.983	0.902	0.883	0.917	0.923	0.917	0.942	0.925	0.924	0.91	0.903	1.027	0.904	0.845	0.919	0.944	0.946	0.932	0.941	0.93	0.944	0.922	0.903	0.929	0.954	0.892
08:19:06	37.1	0.975	1.034	1.046	1.037	0.911	0.916	0.92	0.92	0.924	0.922	0.903	0.857	0.858	0.898	0.853	0.913	0.922	0.92	0.936	0.935	0.934	0.939	0.984	0.901	0.881	0.915	0.922	0.916	0.941	0.925	0.926	0.91	0.903	1.024	0.902	0.837	0.918	0.944	0.946	0.932	0.941	0.93	0.943	0.921	0.902	0.927	0.955	0.891
08:29:06	37	0.974	1.032	1.044	1.035	0.91	0.917	0.92	0.918	0.923	0.919	0.901	0.853	0.855	0.898	0.859	0.911	0.92	0.919	0.937	0.937	0.939	0.939	0.982	0.9	0.879	0.913	0.921	0.915	0.94	0.924	0.926	0.91	0.902	1.021	0.901	0.837	0.917	0.942	0.946	0.931	0.939	0.929	0.942	0.92	0.901	0.926	0.953	0.889
08:39:06	37.1	0.971	1.03	1.042	1.034	0.909	0.916	0.92	0.919	0.923	0.921	0.901	0.854	0.854	0.895	0.86	0.911	0.92	0.915	0.935	0.934	0.935	0.939	0.981	0.9	0.88	0.913	0.921	0.916	0.939	0.923	0.925	0.908	0.902	1.021	0.901	0.835	0.916	0.942	0.946	0.931	0.94	0.929	0.942	0.921	0.902	0.927	0.953	0.887
08:49:06	37.1	0.969	1.029	1.04	1.032	0.908	0.914	0.918	0.917	0.922	0.919	0.9	0.852	0.853	0.894	0.86	0.911	0.918	0.916	0.933	0.934	0.935	0.938	0.982	0.898	0.878	0.913	0.92	0.914	0.938	0.921	0.922	0.908	0.9	1.018	0.898	0.833	0.913	0.94	0.944	0.929	0.938	0.928	0.94	0.919	0.901	0.927	0.951	0.885
08:59:06	37	0.968	1.028	1.038	1.03	0.908	0.912	0.918	0.916	0.92	0.917	0.899	0.848	0.851	0.894	0.868	0.91	0.919	0.919	0.936	0.935	0.935	0.938	0.979	0.898	0.877	0.912	0.918	0.913	0.937	0.92	0.922	0.908	0.9	1.017	0.897	0.832	0.916	0.939	0.943	0.929	0.938	0.927	0.94	0.918	0.899	0.924	0.95	0.884
09:09:06	37	0.964	1.025	1.036	1.028	0.907	0.912	0.917	0.915	0.92	0.916	0.897	0.844	0.852	0.895	0.87	0.911	0.921	0.917	0.934	0.934	0.934	0.937	0.979	0.895	0.876	0.911	0.918	0.911	0.936	0.919	0.921	0.903	0.898	1.014	0.897	0.829	0.913	0.938	0.943	0.929	0.939	0.927	0.939	0.918	0.899	0.922	0.948	0.883
09:19:06	37	0.963	1.023	1.036	1.027	0.907	0.91	0.916	0.915	0.918	0.914	0.896	0.841	0.852	0.892	0.861	0.909	0.919	0.915	0.933	0.931	0.932	0.936	0.978	0.894	0.876	0.911	0.917	0.91	0.935	0.919	0.92	0.905	0.898	1.014	0.895	0.838	0.912	0.937	0.941	0.927	0.935	0.927	0.939	0.918	0.9	0.924	0.949	0.881
09:29:06	37.1	0.961	1.022	1.034	1.024	0.904	0.911	0.915	0.914	0.918	0.913	0.894	0.844	0.849	0.891	0.867	0.91	0.917	0.914	0.932	0.933	0.935	0.935	0.976	0.893	0.874	0.909	0.915	0.909	0.934	0.918	0.919	0.905	0.897	1.012	0.894	0.833	0.911	0.936	0.94	0.926	0.936	0.926	0.936	0.915	0.897	0.92	0.946	0.879
09:39:06	37.1	0.961	1.02	1.032	1.022	0.905	0.908	0.915	0.913	0.916	0.912	0.894	0.842	0.847	0.89	0.866	0.908	0.915	0.917	0.932	0.933	0.933	0.934	0.975	0.892	0.873	0.907	0.914	0.909	0.933	0.916	0.918	0.902	0.896	1.011	0.892	0.834	0.91	0.934	0.939	0.925	0.933	0.923	0.934	0.913	0.894	0.919	0.945	0.877
09:49:06	37.1	0.959	1.018	1.029	1.019	0.905	0.908	0.913	0.912	0.917	0.912	0.892	0.836	0.845	0.889	0.862	0.908	0.914	0.914	0.929	0.926	0.928	0.932	0.972	0.889	0.872	0.908	0.914	0.908	0.933	0.916	0.917	0.901	0.895	1.011	0.891	0.823	0.91	0.934	0.939	0.925	0.933	0.923	0.934	0.913	0.894	0.918	0.943	0.875
09:59:06	37.1	0.957	1.014	1.026	1.017	0.903	0.908	0.911	0.911	0.915	0.91	0.892	0.838	0.844	0.889	0.865	0.905	0.913	0.912	0.93	0.928	0.927	0.932	0.972	0.888	0.871	0.906	0.913	0.906	0.932	0.914	0.916	0.9	0.893	1.009	0.89	0.827	0.908	0.933	0.938	0.924	0.93	0.921	0.933	0.91	0.892	0.917	0.941	0.875
10:09:06	37	0.955	1.012	1.025	1.016	0.902	0.903	0.911	0.911	0.914	0.91	0.89	0.838	0.843	0.887	0.866	0.904	0.912	0.911	0.928	0.926	0.927	0.931	0.97	0.887	0.87	0.904	0.91	0.906	0.93	0.913	0.914	0.899	0.892	1.008	0.889	0.821	0.907	0.932	0.935	0.921	0.929	0.919	0.931	0.91	0.891	0.916	0.94	0.871
10:19:06	37.1	0.953	1.011	1.024	1.015	0.902	0.904	0.909	0.907	0.911	0.906	0.887	0.829	0.841	0.887	0.863	0.904	0.912	0.908	0.927	0.926	0.925	0.929	0.967	0.885	0.869	0.903	0.91	0.904	0.929	0.912	0.914	0.898	0.892	1.006	0.887	0.817	0.906	0.93	0.934	0.921	0.93	0.92	0.931	0.91	0.891	0.914	0.938	0.87
10:29:06	37	0.951	1.01	1.023	1.014	0.899	0.902	0.909	0.907	0.91	0.906	0.887	0.831	0.839	0.886	0.865	0.903	0.911	0.908	0.925	0.923	0.923	0.928	0.965	0.882	0.867	0.902	0.908	0.904	0.927	0.911	0.912	0.899	0.89	1.006	0.885	0.816	0.905	0.929	0.933	0.921	0.926	0.919	0.928	0.906	0.889	0.911	0.935	0.868
10:39:06	37	0.95	1.009	1.021	1.013	0.898	0.902	0.907	0.907	0.909	0.904	0.885	0.826	0.839	0.886	0.865	0.901	0.91	0.91	0.927	0.922	0.923	0.927	0.963	0.882	0.867	0.901	0.908	0.901	0.925	0.908	0.909	0.897	0.889	1.004	0.883	0.824	0.903	0.927	0.932	0.918	0.924	0.916	0.926	0.904	0.887	0.91	0.933	0.865
10:49:06	37.1	0.949	1.008	1.02	1.012	0.896	0.897	0.907	0.905	0.909	0.902	0.884	0.826	0.837	0.884	0.863	0.9	0.907	0.905	0.925	0.924	0.92	0.924	0.961	0.879	0.865	0.9	0.906	0.9	0.923	0.907	0.908	0.895	0.887	1.002	0.881	0.813	0.902	0.926	0.93	0.917	0.923	0.914	0.924	0.904	0.887	0.908	0.932	0.864
10:59:06	37	0.947	1.007	1.019	1.011	0.896	0.899	0.904	0.905	0.906	0.901	0.883	0.822	0.836	0.882	0.86	0.899	0.906	0.904	0.923	0.919	0.921	0.925	0.961	0.878	0.865	0.899	0.905	0.897	0.921	0.905	0.907	0.892	0.886	1.004	0.88	0.82	0.9	0.925	0.928	0.914	0.921	0.912	0.923	0.902	0.885	0.908	0.93	0.861
11:09:06	37.1	0.944	1.006	1.019	1.01	0.895	0.895	0.903	0.903	0.904	0.899	0.878	0.818	0.835	0.882	0.86	0.896	0.906	0.904	0.925	0.919	0.918	0.924	0.959	0.876	0.863	0.898	0.903	0.896	0.92	0.903	0.905	0.889	0.883	1	0.877	0.81	0.897	0.923	0.928	0.913	0.918	0.91	0.92	0.9	0.883	0.904	0.927	0.859
11:19:06	37	0.94	1.005	1.017	1.01	0.893	0.894	0.903	0.903	0.904	0.898	0.878	0.816	0.833	0.881	0.864	0.897	0.904	0.905	0.925	0.919	0.918	0.922	0.956	0.874	0.862	0.896	0.901	0.895	0.919	0.901	0.903	0.889	0.882	1	0.875	0.807	0.896	0.921	0.926	0.913	0.917	0.909	0.918	0.898	0.881	0.904	0.926	0.857
11:29:06	37.1	0.938	1.004	1.017	1.008	0.893	0.894	0.901	0.901	0.904	0.897	0.878	0.814	0.832	0.88	0.866	0.895	0.904	0.903	0.92	0.916	0.915	0.921	0.955	0.873	0.861	0.895	0.899	0.893	0.916	0.9	0.901	0.887	0.879	1	0.874	0.806	0.896	0.92	0.924	0.91	0.917	0.908	0.918	0.898	0.88	0.902	0.923	0.855
11:39:06	37.1	0.937	1.003	1.015	1.007	0.892	0.893	0.901	0.899	0.901	0.895	0.876	0.81	0.831	0.877	0.863	0.894	0.902	0.901	0.919	0.917	0.916	0.92	0.952	0.871	0.859	0.894	0.898	0.891	0.916	0.897	0.899	0.884	0.878	0.999	0.871	0.808	0.894	0.919	0.922	0.908	0.914	0.906	0.914	0.894	0.878	0.9	0.921	0.853
11:49:06	37.1	0.935	1.002	1.015	1.006	0.89	0.89	0.899	0.897	0.9	0.893	0.874	0.811	0.829	0.876	0.861	0.892	0.902	0.898	0.916	0.914	0.913	0.917	0.948	0.869	0.858	0.892	0.896	0.89	0.913	0.895	0.899	0.885	0.876	0.997	0.87	0.802	0.893	0.916	0.92	0.907	0.913	0.904	0.914	0.893	0.876	0.897	0.919	0.851
11:59:06	37	0.933	1.001	1.014	1.005	0.889	0.888	0.897	0.896	0.899	0.893	0.873	0.809	0.827	0.876	0.864	0.891	0.899	0.898	0.916	0.915	0.912	0.916	0.949	0.868	0.857	0.89	0.895	0.888	0.912	0.894	0.896	0.886	0.874	0.997	0.867	0.799	0.891	0.914	0.918	0.905	0.912	0.902	0.912	0.892	0.875	0.896	0.918	0.848
12:09:06	37	0.931	1	1.012	1.004	0.888	0.887	0.896	0.894	0.897	0.891	0.872	0.807	0.825	0.875	0.865	0.892	0.899	0.897	0.913	0.912	0.909	0.913	0.945	0.865	0.854	0.889	0.893	0.887	0.911	0.893	0.895	0.883	0.873	0.996	0.866	0.798	0.889	0.914	0.917	0.903	0.909	0.901	0.911	0.889	0.873	0.896	0.915	0.847
12:19:06	37	0.929	0.999	1.012	1.003	0.886	0.886	0.895	0.893	0.896	0.89	0.871	0.803	0.825	0.874	0.859	0.891	0.898	0.897	0.918	0.912	0.909	0.912	0.945	0.863	0.853	0.888	0.892	0.886	0.909	0.891	0.893	0.877	0.871	0.996	0.865	0.796	0.887	0.912	0.916	0.902	0.909	0.899	0.909	0.888	0.871	0.893	0.915	0.844
12:29:06	37	0.928	0.998	1.011	1.002	0.885	0.889	0.894	0.892	0.894	0.888	0.868	0.802	0.822	0.873	0.858	0.888	0.896	0.893	0.909	0.906	0.907	0.91	0.944	0.861	0.851	0.886	0.89	0.884	0.907	0.889	0.892	0.879	0.87	0.996	0.863	0.795	0.886	0.911	0.915	0.902	0.907	0.897	0.907	0.887	0.87	0.891	0.914	0.843
12:39:06	37	0.926	0.997	1.01	1.001	0.884	0.884	0.892	0.891	0.894	0.886	0.866	0.798	0.821	0.871	0.863	0.888	0.897	0.892	0.91	0.907	0.905	0.909	0.942	0.859	0.85	0.885	0.89	0.883	0.906	0.888	0.89	0.876	0.868	0.995	0.862	0.79	0.885	0.909	0.912	0.899	0.906	0.895	0.906	0.885	0.868	0.89	0.912	0.842
12:49:06	37.1	0.924	0.997	1.009	1	0.883	0.885	0.891	0.889	0.892	0.885	0.866	0.793	0.821	0.869	0.86	0.886	0.893	0.889	0.907	0.906	0.905	0.908	0.941	0.858	0.85	0.883	0.887	0.882	0.904	0.887	0.889	0.873	0.867	0.996	0.86	0.788	0.883	0.909	0.912	0.898	0.905	0.894	0.904	0.883	0.866	0.888	0.91	0.839
12:59:06	37.1	0.923	0.996	1.007	1	0.882	0.881	0.891	0.888	0.891	0.884	0.865	0.795	0.818	0.869	0.86	0.886	0.893	0.889	0.906	0.904	0.903	0.907	0.941	0.856	0.847	0.882	0.887	0.88	0.903	0.885	0.886	0.872	0.866	0.995	0.858	0.786	0.883	0.907	0.91	0.898	0.905	0.893	0.902	0.883	0.865	0.886	0.907	0.837
13:09:06	37.1	0.921	0.994	1.008	0.999	0.881	0.879	0.888	0.886	0.89	0.883	0.864	0.79	0.816	0.868	0.861	0.884	0.891	0.89	0.905	0.901	0.901	0.904	0.939	0.854	0.846	0.881	0.885	0.879	0.902	0.884	0.886	0.872	0.864	0.994	0.856	0.785	0.881	0.906	0.909	0.894	0.902	0.893	0.901	0.881	0.864	0.886	0.907	0.837
13:19:06	37.1	0.92	0.993	1.007	0.998	0.879	0.878	0.887	0.886	0.889	0.882	0.862	0.789	0.816	0.867	0.861	0.885	0.891	0.887	0.904	0.902	0.901	0.904	0.937	0.853	0.845	0.879	0.884	0.878	0.901	0.883	0.885	0.869	0.861	0.994	0.854	0.784	0.88	0.904	0.907	0.894	0.901	0.892	0.899	0.879	0.863	0.884	0.906	0.834
13:29:06	37	0.918	0.992	1.005	0.997	0.879	0.88	0.887	0.884	0.887	0.88	0.861	0.788	0.815	0.865	0.859	0.883	0.89	0.885	0.903	0.9	0.899	0.903	0.937	0.85	0.844	0.878	0.884	0.877	0.899	0.882	0.884	0.868	0.859	0.993	0.853	0.782	0.879	0.904	0.908	0.892	0.9	0.89	0.897	0.876	0.861	0.882	0.904	0.833
13:39:06	37	0.916	0.991	1.004	0.996	0.878	0.877	0.886	0.883	0.886	0.878	0.859	0.785	0.814	0.865	0.856	0.882	0.889	0.886	0.9	0.899	0.898	0.901	0.935	0.849	0.843	0.877	0.881	0.875	0.898	0.88	0.883	0.867	0.859	0.993	0.852	0.782	0.876	0.902	0.905	0.892	0.898	0.888	0.895	0.875	0.86	0.88	0.903	0.832
13:49:06	37	0.915	0.991	1.004	0.996	0.877	0.876	0.884	0.883	0.886	0.878	0.858	0.782	0.811	0.863	0.86	0.881	0.888	0.885	0.903	0.9	0.897	0.902	0.936	0.847	0.842	0.876	0.88	0.874	0.897	0.879	0.881	0.867	0.857	0.993	0.851	0.78	0.876	0.901	0.904	0.891	0.898	0.887	0.895	0.874	0.86	0.88	0.902	0.83
13:59:06	37	0.913	0.989	1.003	0.994	0.876	0.878	0.884	0.882	0.884	0.877	0.857	0.782	0.809	0.863	0.857	0.88	0.888	0.883	0.901	0.898	0.897	0.899	0.933	0.844	0.84	0.875	0.88	0.874	0.896	0.878	0.879	0.866	0.856	0.992	0.85	0.778	0.875	0.9	0.903	0.888	0.896	0.885	0.894	0.873	0.857	0.878	0.901	0.828
14:09:06	37	0.912	0.989	1.002	0.994	0.874	0.875	0.884	0.882	0.883	0.876	0.856	0.776	0.808	0.861	0.857	0.879	0.886	0.885	0.898	0.895	0.894	0.898	0.934	0.843	0.839	0.874	0.879	0.872	0.895	0.878	0.879	0.864	0.854	0.993	0.848	0.777	0.875	0.9	0.902	0.888	0.896	0.886	0.892	0.872	0.856	0.877	0.898	0.826
14:19:06	37.1	0.911	0.988	1.001	0.993	0.873	0.877	0.881	0.88	0.882	0.875	0.855	0.771	0.807	0.86	0.855	0.878	0.886	0.881	0.897	0.894	0.892	0.895	0.933	0.841	0.838	0.873	0.878	0.872	0.894	0.876	0.877	0.862	0.853	0.993	0.847	0.775	0.875	0.898	0.901	0.887	0.895	0.883	0.891	0.87	0.855	0.875	0.898	0.825
14:29:06	37.1	0.908	0.988	1.001	0.992	0.873	0.871	0.88	0.878	0.881	0.874	0.855	0.773	0.806	0.859	0.856	0.876	0.883	0.882	0.899	0.895	0.893	0.897	0.932	0.841	0.837	0.871	0.876	0.87	0.893	0.876	0.876	0.86	0.854	0.993	0.845	0.774	0.873	0.897	0.9	0.887	0.895	0.884	0.891	0.87	0.854	0.875	0.898	0.824
14:39:06	37.1	0.907	0.986	0.999	0.992	0.871	0.872	0.879	0.877	0.879	0.871	0.852	0.77	0.804	0.857	0.853	0.874	0.882	0.883	0.899	0.893	0.891	0.895	0.931	0.838	0.836	0.871	0.875	0.869	0.893	0.875	0.875	0.859	0.851	0.991	0.844	0.772	0.872	0.896	0.899	0.885	0.893	0.882	0.889	0.868	0.851	0.872	0.896	0.822
14:49:06	37	0.906	0.986	0.999	0.99	0.871	0.87	0.878	0.877	0.879	0.871	0.851	0.769	0.803	0.857	0.854	0.874	0.881	0.878	0.898	0.892	0.891	0.895	0.93	0.836	0.834	0.869	0.874	0.868	0.891	0.873	0.874	0.858	0.85	0.992	0.843	0.77	0.87	0.895	0.898	0.884	0.892	0.88	0.888	0.867	0.851	0.872	0.894	0.821
14:59:06	37.1	0.905	0.986	0.999	0.99	0.87	0.874	0.877	0.876	0.877	0.869	0.85	0.766	0.803	0.857	0.855	0.875	0.883	0.879	0.896	0.89	0.888	0.893	0.931	0.835	0.834	0.868	0.874	0.869	0.891	0.873	0.874	0.857	0.849	0.991	0.843	0.769	0.872	0.896	0.899	0.884	0.891	0.879	0.888	0.866	0.851	0.872	0.894	0.82
15:09:06	37	0.905	0.984	0.997	0.989	0.869	0.868	0.875	0.874	0.877	0.87	0.849	0.764	0.801	0.855	0.853	0.872	0.88	0.878	0.894	0.892	0.89	0.893	0.929	0.834	0.832	0.868	0.873	0.867	0.89	0.871	0.871	0.859	0.849	0.991	0.841	0.767	0.873	0.895	0.897	0.883	0.89	0.879	0.887	0.865	0.851	0.871	0.892	0.818
15:19:06	37	0.903	0.985	0.997	0.989	0.869	0.872	0.876	0.874	0.876	0.869	0.849	0.762	0.8	0.854	0.852	0.873	0.881	0.876	0.891	0.888	0.886	0.889	0.928	0.833	0.831	0.867	0.872	0.867	0.89	0.871	0.871	0.855	0.848	0.992	0.841	0.766	0.87	0.894	0.896	0.883	0.89	0.877	0.887	0.866	0.848	0.872	0.892	0.817
15:29:06	37	0.901	0.984	0.997	0.988	0.867	0.866	0.874	0.873	0.875	0.867	0.846	0.757	0.799	0.856	0.854	0.872	0.88	0.878	0.895	0.889	0.887	0.889	0.927	0.831	0.83	0.866	0.872	0.865	0.887	0.871	0.87	0.856	0.847	0.991	0.839	0.765	0.868	0.893	0.897	0.883	0.889	0.877	0.887	0.864	0.848	0.871	0.891	0.816
15:39:06	37	0.9	0.982	0.997	0.988	0.867	0.866	0.875	0.872	0.874	0.866	0.848	0.758	0.798	0.854	0.853	0.872	0.88	0.877	0.89	0.889	0.885	0.89	0.927	0.829	0.829	0.865	0.871	0.865	0.888	0.87	0.869	0.854	0.846	0.992	0.839	0.763	0.867	0.892	0.895	0.882	0.89	0.877	0.886	0.864	0.847	0.87	0.889	0.815
15:49:06	37	0.899	0.982	0.996	0.988	0.866	0.87	0.873	0.872	0.874	0.865	0.843	0.753	0.798	0.853	0.851	0.87	0.877	0.875	0.889	0.887	0.885	0.889	0.926	0.828	0.829	0.865	0.871	0.865	0.888	0.87	0.869	0.853	0.847	0.991	0.838	0.762	0.867	0.892	0.895	0.882	0.887	0.876	0.885	0.863	0.847	0.869	0.89	0.813
15:59:06	37.1	0.897	0.982	0.995	0.987	0.865	0.868	0.873	0.87	0.873	0.865	0.844	0.753	0.796	0.853	0.852	0.869	0.876	0.874	0.888	0.885	0.884	0.887	0.926	0.826	0.827	0.864	0.87	0.864	0.887	0.869	0.867	0.854	0.846	0.992	0.836	0.761	0.866	0.893	0.894	0.881	0.888	0.875	0.884	0.862	0.845	0.868	0.89	0.812
16:09:06	37.1	0.897	0.982	0.996	0.986	0.865	0.866	0.872	0.869	0.873	0.864	0.843	0.752	0.796	0.852	0.85	0.868	0.875	0.873	0.887	0.885	0.885	0.887	0.925	0.825	0.828	0.865	0.871	0.864	0.886	0.869	0.868	0.853	0.844	0.99	0.835	0.759	0.866	0.891	0.895	0.881	0.887	0.875	0.886	0.864	0.846	0.868	0.888	0.812
Results
	1	2	3	4	5	6	7	8	9	10	11	12
A	1100	1300	1400	1200	4900	4800	7000	5800	5200	6700	5400	4500	Max V [YFP:503,540]
	1	1	1	1	1	1	1	1	1	1	1	1	R-Squared [YFP:503,540]
	04:12:24	08:42:24	14:42:24	15:32:24	00:12:24	00:12:24	00:12:24	00:12:24	00:12:24	00:12:24	00:12:24	00:12:24	t at Max V [YFP:503,540]
	04:13:46	08:28:56	14:36:41	15:30:44	00:07:24	00:07:24	00:07:24	00:07:24	00:07:24	00:07:24	00:07:24	00:07:24	Lagtime [YFP:503,540]
	4400	7600	6700	7000	197500	221100	210100	190000	162600	167100	165700	148500	Max V [YFP:503,540[2]]
	1	1	1	1	1	1	1	1	1	1	1	1	R-Squared [YFP:503,540[2]]
	01:23:15	02:33:15	08:43:15	10:43:15	00:13:15	00:13:15	00:13:15	00:13:15	00:13:15	00:13:15	00:13:15	00:13:15	t at Max V [YFP:503,540[2]]
	01:02:20	02:07:28	07:46:10	09:47:49	00:08:15	00:08:15	00:08:15	00:08:15	00:08:15	00:08:15	00:08:15	00:08:15	Lagtime [YFP:503,540[2]]
	1.29	1.36	1.28	1.37	1.09	1.41	0.98	0.98	1.1	1.26	1.06	1.25	Max V [OD600:600]
	1	1	1	1	1	1	1	1	1	1	1	1	R-Squared [OD600:600]
	00:24:06	00:34:06	00:14:06	00:34:06	00:24:06	01:04:06	00:24:06	00:24:06	00:44:06	00:24:06	00:44:06	01:14:06	t at Max V [OD600:600]
	00:09:43	00:12:38	00:09:06	00:11:52	00:15:42	00:40:27	00:14:18	00:26:33	00:26:06	00:15:03	00:38:26	01:02:18	Lagtime [OD600:600]
B	5600	6900	5400	5500	5600	6200	5900	6200	5000	6100	5300	4600	Max V [YFP:503,540]
	1	1	1	1	1	1	1	1	1	1	1	1	R-Squared [YFP:503,540]
	00:12:24	00:12:24	00:12:24	00:12:24	00:12:24	00:12:24	00:12:24	00:12:24	00:12:24	00:12:24	00:12:24	00:12:24	t at Max V [YFP:503,540]
	00:07:24	00:07:24	00:07:24	00:07:24	00:07:24	00:07:24	00:07:24	00:07:24	00:07:24	00:07:24	00:07:24	00:07:24	Lagtime [YFP:503,540]
	176600	144800	205100	182700	175000	193100	187000	192900	208400	170100	140700	175500	Max V [YFP:503,540[2]]
	1	1	1	1	1	1	1	1	1	1	1	1	R-Squared [YFP:503,540[2]]
	00:13:15	00:23:15	00:53:15	00:13:15	00:13:15	00:13:15	00:13:15	00:13:15	00:13:15	00:13:15	00:33:15	00:13:15	t at Max V [YFP:503,540[2]]
	00:08:15	00:08:56	00:17:20	00:08:15	00:08:15	00:08:15	00:08:15	00:08:15	00:08:15	00:08:15	00:11:52	00:08:15	Lagtime [YFP:503,540[2]]
	1.06	1.88	2.26	1.39	0.79	1.57	1.26	1.19	1.59	1.05	1.25	0.85	Max V [OD600:600]
	1	1	1	1	1	1	1	1	1	1	1	1	R-Squared [OD600:600]
	01:04:06	00:24:06	00:24:06	00:44:06	00:14:06	00:44:06	00:24:06	00:44:06	00:44:06	00:34:06	00:34:06	01:04:06	t at Max V [OD600:600]
	00:44:00	00:22:59	00:18:45	00:38:01	00:09:06	00:34:58	00:12:02	00:12:58	00:29:55	00:11:35	00:12:23	00:22:52	Lagtime [OD600:600]
C	2300	2700	-3200	3100	3800	3100	3600	-3400	2900	-5600	-2800	-2700	Max V [YFP:503,540]
	1	1	1	1	1	1	1	1	1	1	1	1	R-Squared [YFP:503,540]
	01:42:24	01:12:24	06:32:24	01:42:24	00:12:24	01:32:24	00:12:24	07:02:24	00:12:24	04:22:24	07:32:24	07:32:24	t at Max V [YFP:503,540]
	00:49:08	00:35:55	07:13:58	00:53:32	00:07:24	00:45:09	00:07:24	07:47:42	00:07:24	05:00:48	07:54:54	07:54:48	Lagtime [YFP:503,540]
	-72700	-89500	-83500	86400	-79100	-75000	94300	-75100	95600	144700	-85100	80200	Max V [YFP:503,540[2]]
	1	1	1	1	1	1	1	1	1	1	1	1	R-Squared [YFP:503,540[2]]
	08:33:15	06:13:15	07:23:15	00:13:15	07:03:15	10:13:15	01:03:15	08:13:15	01:53:15	00:53:15	06:03:15	02:03:15	t at Max V [YFP:503,540[2]]
	08:18:38	07:16:25	07:45:06	00:08:15	07:46:44	09:00:13	00:31:25	08:26:26	00:52:41	00:25:05	07:20:49	01:02:59	Lagtime [YFP:503,540[2]]
	0.96	0.8	1	1.11	1.01	0.96	1.07	1.14	1.04	1.19	1.02	1.34	Max V [OD600:600]
	1	1	1	1	1	1	1	1	1	1	1	1	R-Squared [OD600:600]
	00:44:06	00:14:06	00:54:06	00:54:06	00:44:06	00:34:06	01:04:06	01:34:06	00:54:06	01:14:06	00:44:06	02:34:06	t at Max V [OD600:600]
	00:19:31	00:09:06	00:28:54	00:32:58	00:15:38	00:19:19	00:28:55	00:47:21	00:30:09	00:34:14	00:29:00	01:33:17	Lagtime [OD600:600]
D	-3300	2800	-3000	-3000	3000	4000	-3300	-2800	3600	2900	3400	2700	Max V [YFP:503,540]
	1	1	1	1	1	1	1	1	1	1	1	1	R-Squared [YFP:503,540]
	06:22:24	01:12:24	07:02:24	08:12:24	00:52:24	00:12:24	06:22:24	06:32:24	01:52:24	01:42:24	00:42:24	02:32:24	t at Max V [YFP:503,540]
	06:44:04	00:36:41	07:39:44	08:09:24	00:26:44	00:07:24	07:12:33	07:34:11	01:04:37	00:48:05	00:25:56	01:24:48	Lagtime [YFP:503,540]
	73000	93400	92600	79300	-87300	-89100	-80000	88600	-88100	-78100	90000	71100	Max V [YFP:503,540[2]]
	1	1	1	1	1	1	1	1	1	1	1	1	R-Squared [YFP:503,540[2]]
	00:13:15	01:33:15	00:13:15	00:13:15	06:33:15	06:43:15	07:33:15	00:13:15	08:13:15	07:03:15	00:13:15	01:13:15	t at Max V [YFP:503,540[2]]
	00:08:15	00:47:11	00:08:15	00:08:15	07:18:51	07:46:09	07:52:29	00:08:15	08:42:09	07:52:09	00:08:15	00:37:46	Lagtime [YFP:503,540[2]]
	1	1.87	0.91	1.21	1.29	1.13	1.1	1.15	1.04	1.17	1.04	1.22	Max V [OD600:600]
	1	1	1	1	1	1	1	1	1	1	1	1	R-Squared [OD600:600]
	00:34:06	01:34:06	00:34:06	00:34:06	00:34:06	00:54:06	00:24:06	00:54:06	00:24:06	00:44:06	00:54:06	00:24:06	t at Max V [OD600:600]
	00:17:00	01:01:30	00:18:20	00:21:50	00:22:49	00:27:04	00:19:17	00:23:32	00:13:14	00:17:49	00:13:26	00:10:15	Lagtime [OD600:600]
E	3300	2600	3300	3000	3500	3400	2800	3700	3800	-2800	2600	-2300	Max V [YFP:503,540]
	1	1	1	1	1	1	1	1	1	1	1	1	R-Squared [YFP:503,540]
	00:42:24	00:12:24	00:12:24	00:12:24	00:42:24	00:22:24	00:12:24	00:12:24	00:12:24	05:02:24	00:42:24	06:12:24	t at Max V [YFP:503,540]
	00:21:02	00:07:24	00:07:24	00:07:24	00:21:58	00:10:03	00:07:24	00:07:24	00:07:24	05:40:15	00:17:47	05:59:34	Lagtime [YFP:503,540]
	118300	122700	109200	137500	116200	130200	109200	145800	124200	107300	104700	86100	Max V [YFP:503,540[2]]
	1	1	1	1	1	1	1	1	1	1	1	1	R-Squared [YFP:503,540[2]]
	00:13:15	00:13:15	00:13:15	00:13:15	00:13:15	00:13:15	00:13:15	00:13:15	00:13:15	00:13:15	00:13:15	00:13:15	t at Max V [YFP:503,540[2]]
	00:08:15	00:08:15	00:08:15	00:08:15	00:08:15	00:08:15	00:08:15	00:08:15	00:08:15	00:08:15	00:08:15	00:08:15	Lagtime [YFP:503,540[2]]
	1.1	1.04	1.33	1.05	0.98	1.01	0.96	1.31	1.29	1.02	1.51	1.35	Max V [OD600:600]
	1	1	1	1	1	1	1	1	1	1	1	1	R-Squared [OD600:600]
	00:14:06	00:34:06	00:24:06	00:34:06	00:34:06	00:34:06	01:44:06	01:54:06	00:24:06	00:34:06	00:34:06	00:14:06	t at Max V [OD600:600]
	00:09:06	00:12:39	00:14:08	00:15:00	00:11:27	00:12:10	00:37:07	01:00:10	00:13:08	00:14:00	00:15:04	00:09:06	Lagtime [OD600:600]
F	-3000	3700	3700	4200	3900	3700	2900	3000	3400	3100	-2900	2900	Max V [YFP:503,540]
	1	1	1	1	1	1	1	1	1	1	1	1	R-Squared [YFP:503,540]
	05:12:24	00:12:24	00:12:24	00:12:24	00:12:24	00:12:24	00:12:24	00:32:24	00:12:24	00:22:24	04:12:24	00:12:24	t at Max V [YFP:503,540]
	05:13:24	00:07:24	00:07:24	00:07:24	00:07:24	00:07:24	00:07:24	00:12:04	00:07:24	00:07:43	05:00:30	00:07:24	Lagtime [YFP:503,540]
	103300	96800	104700	86900	111200	122300	109600	85900	102500	101300	101700	89500	Max V [YFP:503,540[2]]
	1	1	1	1	1	1	1	1	1	1	1	1	R-Squared [YFP:503,540[2]]
	00:13:15	00:13:15	00:13:15	00:13:15	00:13:15	00:13:15	00:13:15	00:13:15	00:13:15	00:23:15	00:13:15	00:13:15	t at Max V [YFP:503,540[2]]
	00:08:15	00:08:15	00:08:15	00:08:15	00:08:15	00:08:15	00:08:15	00:08:15	00:08:15	00:10:28	00:08:15	00:08:15	Lagtime [YFP:503,540[2]]
	1.08	0.99	0.94	0.97	0.89	1.06	1.47	1.32	1.36	1.56	1.33	1.15	Max V [OD600:600]
	1	1	1	1	1	1	1	1	1	1	1	1	R-Squared [OD600:600]
	00:14:06	00:14:06	00:24:06	00:24:06	00:34:06	00:14:06	00:14:06	00:14:06	00:14:06	00:14:06	00:14:06	00:24:06	t at Max V [OD600:600]
	00:09:06	00:09:06	00:13:21	00:10:20	00:11:48	00:09:06	00:09:06	00:09:06	00:09:06	00:09:06	00:09:06	00:12:35	Lagtime [OD600:600]
G	2200	-2300	2300	-2300	2400	2000	-2000	2100	-2000	-2200	2000	2000	Max V [YFP:503,540]
	1	1	1	1	1	1	1	1	1	1	1	1	R-Squared [YFP:503,540]
	00:12:24	09:02:24	02:32:24	10:42:24	01:12:24	02:12:24	07:22:24	00:12:24	08:12:24	08:32:24	01:02:24	01:22:24	t at Max V [YFP:503,540]
	00:07:24	08:36:06	01:34:47	10:49:08	00:45:44	01:20:24	08:04:24	00:07:24	07:50:54	07:53:19	00:30:54	00:56:24	Lagtime [YFP:503,540]
	-49800	-55200	52400	-50400	44400	65600	-55000	-59300	-62200	59900	59200	49800	Max V [YFP:503,540[2]]
	1	1	1	1	1	1	1	1	1	1	1	1	R-Squared [YFP:503,540[2]]
	06:03:15	08:33:15	00:13:15	08:43:15	00:13:15	00:13:15	06:13:15	07:33:15	06:43:15	00:13:15	00:13:15	01:23:15	t at Max V [YFP:503,540[2]]
	06:25:35	08:07:04	00:08:15	09:51:43	00:08:15	00:08:15	07:30:28	07:50:57	07:08:14	00:08:15	00:08:15	00:40:49	Lagtime [YFP:503,540[2]]
	0.83	0.81	0.84	-2.43	0.79	0.7	0.69	0.9	0.95	1.03	1.29	1.15	Max V [OD600:600]
	1	1	1	1	1	1	1	1	1	1	1	1	R-Squared [OD600:600]
	00:54:06	00:34:06	00:24:06	06:04:06	01:14:06	00:24:06	00:54:06	00:54:06	00:34:06	00:34:06	00:34:06	00:34:06	t at Max V [OD600:600]
	00:25:00	00:14:10	00:15:25	06:49:18	00:43:09	00:14:06	00:23:01	00:19:59	00:19:31	00:26:11	00:16:00	00:09:53	Lagtime [OD600:600]
H	-1600	-2500	-2600	-2000	1800	-2200	-2000	2200	-2700	2300	3500	-3000	Max V [YFP:503,540]
	1	1	1	1	1	1	1	1	1	1	1	1	R-Squared [YFP:503,540]
	04:42:24	12:02:24	08:02:24	05:12:24	00:12:24	04:32:24	03:02:24	00:12:24	08:42:24	00:12:24	00:12:24	05:22:24	t at Max V [YFP:503,540]
	04:40:32	11:20:36	07:31:38	05:29:54	00:07:24	05:01:02	03:56:54	00:07:24	09:16:40	00:07:24	00:07:24	05:23:04	Lagtime [YFP:503,540]
	-50300	62900	-52100	-65200	62400	-58900	70500	59300	-49400	-51100	-50800	-37300	Max V [YFP:503,540[2]]
	1	1	1	1	1	1	1	1	1	1	1	1	R-Squared [YFP:503,540[2]]
	05:13:15	01:23:15	07:03:15	06:33:15	00:13:15	06:13:15	00:13:15	00:13:15	09:23:15	06:33:15	06:43:15	06:43:15	t at Max V [YFP:503,540[2]]
	04:47:38	00:47:52	06:46:06	06:10:05	00:08:15	05:57:25	00:08:15	00:08:15	09:59:07	06:17:20	06:16:51	05:44:43	Lagtime [YFP:503,540[2]]
	0.89	-2.06	1.16	1.16	0.79	1.31	0.75	0.88	-2.27	1.17	0.89	0.65	Max V [OD600:600]
	1	1	1	1	1	1	1	1	1	1	1	1	R-Squared [OD600:600]
	01:14:06	00:24:06	01:04:06	01:34:06	00:54:06	00:44:06	00:34:06	01:24:06	00:24:06	00:24:06	00:44:06	01:24:06	t at Max V [OD600:600]
	00:58:26	00:17:07	00:43:40	01:03:25	00:32:08	00:32:00	00:19:30	00:25:28	00:22:51	00:11:04	00:18:46	00:47:43	Lagtime [OD600:600]
[truncated: 48 more columns]

## Sheet: A11.02-R35-test-plate1
Software Version	3.04.17
Experiment File Path:	C:\Users\murra\Box\biocircuits\CYH\A11.02-R35-test.xpt
Protocol File Path:	C:\Users\Biotek4\Box\biocircuits\CYH\YFP.prt
Plate Number	Plate 1
Date	2022-01-16
Time	11:24:39
Reader Type:	Synergy H1
Reader Serial Number:	18060417
Reading Type	Reader
Procedure Details
Plate Type	96 WELL PLATE (Use plate lid)
Eject plate on completion
Set Temperature	Setpoint 37∞C
	Preheat before moving to next step
Start Kinetic	Runtime 16:00:00 (HH:MM:SS), Interval 0:10:00, 97 Reads
Shake	Linear: Continuous
	Frequency: 1096 cpm (1 mm)
Read	YFP
	Fluorescence Endpoint
	Full Plate
	Filter Set 1
	Excitation: 503, Emission: 540
	Optics: Bottom, Gain: 61
	Filter Set 2
	Excitation: 503, Emission: 540
	Optics: Bottom, Gain: 100
	Light Source: Xenon Flash, Lamp Energy: High
	Read Speed: Normal, Delay: 100 msec, Measurements/Data Point: 10
	Read Height: 7 mm
Read	OD600
	Absorbance Endpoint
	Full Plate
	Wavelengths: 600
	Read Speed: Normal, Delay: 100 msec, Measurements/Data Point: 8
End Kinetic
Layout
	1	2	3	4	5	6	7	8	9	10	11	12
A	SPL1	SPL9	SPL17	SPL25	SPL33	SPL41	SPL49	SPL57	SPL65	SPL73	SPL81	SPL89	Well ID
B	SPL2	SPL10	SPL18	SPL26	SPL34	SPL42	SPL50	SPL58	SPL66	SPL74	SPL82	SPL90	Well ID
C	SPL3	SPL11	SPL19	SPL27	SPL35	SPL43	SPL51	SPL59	SPL67	SPL75	SPL83	SPL91	Well ID
D	SPL4	SPL12	SPL20	SPL28	SPL36	SPL44	SPL52	SPL60	SPL68	SPL76	SPL84	SPL92	Well ID
E	SPL5	SPL13	SPL21	SPL29	SPL37	SPL45	SPL53	SPL61	SPL69	SPL77	SPL85	SPL93	Well ID
F	SPL6	SPL14	SPL22	SPL30	SPL38	SPL46	SPL54	SPL62	SPL70	SPL78	SPL86	SPL94	Well ID
G	SPL7	SPL15	SPL23	SPL31	SPL39	SPL47	SPL55	SPL63	SPL71	SPL79	SPL87	SPL95	Well ID
H	SPL8	SPL16	SPL24	SPL32	SPL40	SPL48	SPL56	SPL64	SPL72	SPL80	SPL88	SPL96	Well ID
YFP:503,540
Time	T∞ YFP:503,540	A1	A2	A3	A4	A5	A6	A7	A8	A9	A10	A11	A12	B1	B2	B3	B4	B5	B6	B7	B8	B9	B10	B11	B12	C1	C2	C3	C4	C5	C6	C7	C8	C9	C10	C11	C12	D1	D2	D3	D4	D5	D6	D7	D8	D9	D10	D11	D12
00:07:24	37	13	8	11	5	0	7	4	11	16	6	10	3	1	13	0	7	8	12	6	17	6	11	14	11	7	11	4	11	4	3	1	20	17	10	14	9	0	13	11	13	7	0	9	16	13	5	10	11
00:17:24	37	14	10	3	15	14	8	15	15	10	19	2	9	15	20	17	19	9	0	14	7	2	9	4	14	9	0	0	15	11	2	7	14	3	17	11	14	11	13	14	9	8	11	8	3	5	14	18	17
00:27:24	37	12	12	18	0	7	3	20	10	3	8	7	15	11	1	17	9	13	0	13	15	0	12	13	13	17	0	16	8	8	0	0	18	7	2	12	3	15	16	16	0	7	14	9	2	8	27	0	12
00:37:24	37	6	10	0	3	11	0	14	10	8	3	1	10	9	13	16	7	0	0	16	15	6	16	14	5	6	2	1	15	21	13	17	12	12	11	14	24	18	1	15	17	14	4	24	7	13	17	6	11
00:47:24	37	6	10	9	16	5	10	10	13	8	7	27	11	20	10	7	11	14	0	15	9	14	4	9	6	10	0	13	29	12	3	17	20	16	4	12	18	11	0	3	22	12	14	8	13	3	3	17	22
00:57:24	37	5	12	3	2	19	15	11	10	8	11	7	14	11	6	10	13	11	11	18	6	13	1	15	20	10	20	16	24	13	11	16	15	18	6	9	17	11	9	21	20	12	11	7	12	14	22	14	16
01:07:24	37	4	11	10	7	4	10	25	4	9	3	10	9	12	22	10	20	18	15	15	17	17	20	10	15	11	10	15	11	9	17	31	27	14	15	0	11	21	15	21	11	11	16	8	20	18	11	10	22
01:17:24	37	6	12	4	6	21	13	18	25	21	18	25	18	16	18	18	21	19	11	11	11	13	12	17	14	28	28	19	19	15	22	29	13	30	21	17	30	21	14	27	15	13	21	23	29	14	16	20	22
01:27:24	37	17	0	14	15	27	27	33	21	17	24	15	5	20	20	9	12	27	16	27	21	27	8	16	14	31	28	22	22	33	30	32	26	20	18	20	20	34	28	22	26	25	20	22	20	33	24	32	32
01:37:24	37	14	4	2	5	30	19	29	27	26	31	32	17	32	32	16	25	31	31	38	29	32	21	25	23	39	33	38	28	30	41	41	36	36	34	27	34	33	24	36	28	39	21	31	29	29	27	30	31
01:47:24	37	2	5	4	5	22	31	33	32	25	43	32	29	34	27	17	25	38	32	37	29	30	30	26	26	40	43	45	45	42	38	34	42	44	36	36	35	42	43	40	50	36	40	47	41	41	41	38	42
01:57:24	37	0	16	8	6	30	40	34	35	42	36	36	30	35	37	19	41	41	41	42	39	42	34	39	36	47	45	53	44	48	48	55	46	44	43	39	47	44	40	52	45	50	43	50	42	47	40	47	41
02:07:24	37	8	9	6	9	49	51	54	42	48	46	49	35	48	50	20	44	47	47	44	38	43	42	46	43	58	59	51	50	59	57	56	59	59	47	54	51	57	58	60	60	58	49	61	51	57	48	56	52
02:17:24	37	3	2	10	7	48	52	59	55	49	55	49	52	54	60	21	52	47	52	53	49	59	48	45	45	65	73	67	68	68	76	74	79	67	63	69	71	68	66	72	60	70	69	60	64	68	56	66	58
02:27:24	37	2	14	8	8	59	62	69	59	57	66	59	52	56	61	23	54	69	62	68	67	69	62	57	58	75	73	72	73	83	77	94	86	68	74	79	71	84	80	86	76	79	75	73	76	76	72	78	71
02:37:24	37	10	10	9	4	68	71	80	71	70	73	67	63	86	76	31	77	74	70	85	70	71	66	71	61	92	100	92	97	93	96	96	94	88	82	85	83	100	98	95	93	100	89	84	87	78	87	84	86
02:47:24	37	8	11	9	18	85	73	95	97	82	82	74	78	94	90	42	96	91	101	100	83	90	77	78	76	114	117	119	113	120	110	129	120	114	92	112	106	117	110	109	111	117	104	106	110	103	114	104	99
02:57:24	37	13	15	5	7	107	101	111	97	100	95	92	80	110	109	45	112	107	109	121	97	112	95	88	94	141	137	132	134	139	137	143	136	125	122	128	118	135	146	145	132	139	115	129	127	117	125	112	114
03:07:24	37	10	7	11	13	113	112	123	125	127	114	113	101	121	124	55	122	139	120	139	122	113	115	104	103	161	161	155	150	160	155	171	156	149	135	151	144	151	159	151	152	157	146	159	148	144	152	139	138
03:17:24	37	14	14	14	8	129	127	140	137	128	132	119	112	149	142	69	146	146	147	153	138	134	127	119	119	175	181	177	173	180	181	190	193	174	154	172	165	180	177	180	173	187	179	181	168	169	176	164	159
03:27:24	37	12	5	7	7	146	147	161	147	154	150	145	128	169	166	78	156	162	162	168	149	154	147	129	127	205	212	206	196	202	200	207	207	193	184	192	191	206	205	206	194	206	200	193	196	181	201	183	186
03:37:24	37	11	10	20	16	166	166	185	176	173	171	153	148	197	189	90	183	193	184	211	171	169	161	162	157	245	245	226	223	242	236	252	251	222	201	228	222	236	236	239	239	254	220	226	234	221	223	222	213
03:47:24	37	17	12	8	11	203	198	226	205	210	206	190	176	242	231	95	234	239	227	254	202	213	204	199	183	283	289	278	274	279	275	293	292	267	243	277	255	277	275	278	286	287	261	270	261	265	272	252	250
03:57:24	37	13	15	13	8	237	240	275	246	242	246	229	211	286	278	99	268	274	273	301	246	255	233	230	227	330	342	309	305	322	325	347	344	303	276	312	300	323	327	335	323	341	307	311	312	299	316	301	286
04:07:24	37	16	20	15	20	289	304	333	304	304	307	285	249	355	342	132	332	333	328	368	284	325	296	285	274	380	388	382	377	375	392	399	393	357	327	370	354	386	401	384	378	388	367	371	367	352	360	347	333
04:17:24	37	11	21	14	15	373	369	398	379	383	377	347	301	438	420	141	406	400	414	471	371	392	372	344	328	453	451	422	429	440	430	463	453	426	376	424	403	453	446	445	445	474	415	436	429	405	427	415	405
04:27:24	37	9	11	11	14	441	451	489	456	438	441	404	367	510	508	166	503	511	505	545	459	470	432	407	411	486	501	489	486	497	512	506	505	486	443	484	443	491	497	504	498	513	484	492	490	468	487	469	439
04:37:24	37	12	19	16	10	514	535	552	514	512	511	473	421	583	578	196	587	593	581	603	522	553	509	476	475	541	563	549	543	553	557	574	553	531	499	534	497	549	567	569	545	586	534	545	535	516	519	511	485
04:47:24	37	25	20	16	20	575	588	593	577	566	562	523	489	622	632	208	651	654	637	679	589	603	563	551	504	582	584	595	598	598	602	620	611	582	552	579	541	587	603	615	606	626	597	611	583	571	586	580	546
04:57:24	37	15	20	16	10	629	642	657	625	620	602	558	523	687	682	245	690	704	677	745	651	658	619	585	547	619	642	632	644	645	650	663	673	620	587	604	564	627	640	665	656	669	641	645	643	599	642	605	579
05:07:24	37	17	17	19	21	696	712	741	704	702	688	654	587	790	765	280	779	796	772	833	706	735	683	662	620	668	674	665	673	679	696	716	696	677	618	664	624	681	703	695	684	723	682	701	671	666	649	628	613
05:17:24	37	15	19	22	24	797	831	856	805	796	787	724	667	887	879	325	881	889	871	949	793	835	784	765	702	721	747	735	733	737	745	775	756	738	677	718	681	739	757	751	764	773	732	747	723	716	744	698	660
05:27:24	37	22	21	25	18	913	908	957	931	910	874	814	737	979	992	359	1008	984	972	1058	930	948	878	887	800	771	813	799	792	809	813	822	821	797	741	777	744	796	799	815	813	812	768	796	792	770	795	762	732
05:37:24	37	25	24	26	24	1011	1043	1064	1035	1034	996	914	846	1092	1087	415	1103	1118	1100	1198	1012	1068	966	981	897	822	868	857	841	858	878	862	859	862	801	815	775	821	873	876	877	887	843	856	859	826	845	832	783
05:47:24	37	24	25	29	29	1141	1145	1164	1121	1109	1117	1025	933	1190	1166	497	1216	1236	1205	1313	1135	1177	1108	1101	1003	866	916	894	889	915	913	937	918	884	853	858	841	876	908	909	927	924	898	899	898	875	885	868	818
05:57:24	37	26	32	26	23	1250	1269	1290	1227	1206	1191	1152	1045	1292	1276	568	1312	1364	1337	1407	1250	1276	1253	1222	1092	905	949	934	932	961	959	964	976	942	889	910	875	930	930	978	949	975	929	954	943	921	940	909	869
06:07:24	37	28	24	29	36	1334	1348	1367	1342	1360	1297	1213	1154	1363	1399	679	1420	1440	1443	1522	1345	1370	1330	1304	1201	959	976	984	989	1021	1002	1030	1024	970	950	955	895	969	966	999	990	1002	1010	1041	993	980	982	938	910
06:17:24	37	30	27	30	34	1472	1469	1473	1444	1439	1388	1341	1206	1463	1525	815	1545	1580	1541	1634	1465	1491	1452	1444	1305	969	1003	1031	1039	1064	1046	1065	1065	1039	978	994	962	985	1030	1057	1040	1071	1032	1044	1033	1020	1014	1012	954
06:27:24	37	29	31	35	31	1530	1586	1603	1543	1493	1502	1430	1345	1581	1575	982	1636	1668	1641	1695	1594	1633	1554	1536	1389	1032	1064	1063	1085	1083	1063	1118	1096	1045	1013	1034	1007	1029	1049	1085	1093	1105	1084	1104	1073	1064	1046	1037	971
06:37:24	37	32	36	36	35	1641	1640	1700	1641	1623	1573	1475	1401	1652	1680	1077	1717	1778	1753	1863	1693	1717	1664	1622	1488	1075	1101	1090	1112	1109	1131	1166	1134	1122	1061	1096	1052	1077	1091	1125	1109	1137	1100	1125	1123	1088	1095	1066	1020
06:47:24	37	33	34	37	31	1751	1739	1711	1710	1716	1652	1573	1496	1734	1752	1208	1837	1892	1870	1940	1799	1788	1721	1695	1558	1097	1153	1152	1141	1171	1162	1150	1170	1181	1107	1111	1045	1114	1123	1147	1158	1179	1131	1159	1158	1146	1157	1118	1054
06:57:24	37	31	35	45	30	1766	1843	1803	1726	1706	1681	1590	1494	1740	1842	1352	1949	1977	1948	1975	1866	1807	1740	1679	1598	1090	1145	1160	1177	1189	1168	1185	1168	1156	1127	1104	1039	1113	1161	1200	1192	1205	1192	1194	1169	1149	1138	1143	1040
07:07:24	37	37	34	39	36	1792	1827	1784	1757	1725	1717	1611	1515	1754	1850	1502	1952	1996	1965	1967	1877	1868	1762	1747	1598	1118	1172	1168	1174	1189	1165	1161	1178	1180	1141	1120	1054	1125	1161	1219	1210	1197	1210	1214	1183	1158	1154	1131	1048
00:00:00
00:00:00
00:00:00
00:00:00
00:00:00
00:00:00
00:00:00
00:00:00
00:00:00
00:00:00
00:00:00
00:00:00
00:00:00
00:00:00
00:00:00
00:00:00
00:00:00
00:00:00
00:00:00
00:00:00
00:00:00
00:00:00
00:00:00
00:00:00
00:00:00
00:00:00
00:00:00
00:00:00
00:00:00
00:00:00
00:00:00
00:00:00
00:00:00
00:00:00
00:00:00
00:00:00
00:00:00
00:00:00
00:00:00
00:00:00
00:00:00
00:00:00
00:00:00
00:00:00
00:00:00
00:00:00
00:00:00
00:00:00
00:00:00
00:00:00
00:00:00
00:00:00
00:00:00
00:00:00
YFP:503,540[2]
Time	T∞ YFP:503,540[2]	A1	A2	A3	A4	A5	A6	A7	A8	A9	A10	A11	A12	B1	B2	B3	B4	B5	B6	B7	B8	B9	B10	B11	B12	C1	C2	C3	C4	C5	C6	C7	C8	C9	C10	C11	C12	D1	D2	D3	D4	D5	D6	D7	D8	D9	D10	D11	D12
00:08:15	37	199	213	201	209	231	194	257	196	238	234	210	252	209	225	192	218	261	257	258	244	238	199	199	241	185	225	192	233	225	235	257	240	229	238	240	262	207	270	235	223	248	246	191	206	236	247	262	221
00:18:15	37	215	207	206	200	222	247	229	233	214	211	266	234	198	243	192	220	213	208	256	225	206	238	237	211	227	237	250	258	206	243	242	259	216	230	222	229	265	261	253	256	304	214	238	268	253	262	227	239
00:28:15	37	199	204	218	228	253	248	244	237	235	251	243	228	233	274	232	223	232	218	219	247	229	235	231	235	269	264	267	277	228	273	298	247	277	265	276	279	284	263	232	244	255	263	240	270	263	256	276	263
00:38:15	37	195	204	209	199	262	261	259	306	266	272	252	237	270	271	224	248	248	221	247	251	246	243	249	251	320	334	344	294	311	303	335	316	321	307	327	331	294	279	316	325	299	291	314	284	299	315	307	344
00:48:15	37	201	224	212	203	286	281	318	312	263	319	303	288	330	272	242	316	295	337	269	282	326	289	288	291	383	419	362	319	387	371	398	384	400	358	386	415	376	391	358	367	360	378	370	401	392	362	393	352
00:58:15	37	191	251	225	226	375	350	393	370	363	354	297	349	394	372	292	353	356	363	376	371	361	343	388	341	505	522	460	478	504	456	498	462	429	427	497	482	449	464	437	456	514	426	479	463	421	447	484	465
01:08:15	37	236	210	203	191	454	443	469	453	424	482	459	431	471	475	332	473	455	464	520	414	446	378	373	447	603	569	548	532	630	597	663	638	587	570	626	528	587	575	594	543	594	516	543	611	563	558	550	593
01:18:15	37	199	213	207	235	568	560	569	553	578	595	540	522	569	592	357	540	522	591	596	526	480	486	522	554	736	776	679	711	717	682	729	732	728	671	742	763	758	762	743	782	728	717	711	685	643	713	708	715
01:28:15	37	220	231	191	224	690	671	751	685	738	693	672	599	793	703	399	757	677	655	769	644	731	634	651	640	932	942	918	824	872	931	976	969	862	763	936	884	894	916	948	897	910	829	882	890	827	904	822	886
01:38:15	37	212	220	229	239	896	891	975	902	932	899	866	792	1002	944	459	907	933	924	998	853	841	836	827	821	1132	1195	1093	1085	1093	1141	1293	1271	1069	981	1125	1144	1219	1190	1163	1084	1162	1040	1078	1100	1062	1083	1055	1074
01:48:15	37	214	236	251	248	1106	1136	1205	1168	1084	1128	1017	1013	1170	1139	520	1143	1159	1127	1200	1123	1098	1043	1102	1005	1441	1482	1422	1395	1375	1393	1449	1437	1352	1241	1425	1378	1377	1413	1389	1380	1405	1317	1347	1337	1231	1407	1293	1379
01:58:15	37	216	244	248	247	1296	1282	1397	1291	1248	1307	1225	1163	1319	1375	582	1361	1295	1405	1521	1300	1354	1310	1166	1182	1733	1720	1597	1680	1649	1720	1729	1756	1621	1473	1644	1664	1652	1759	1743	1644	1661	1505	1563	1654	1568	1615	1604	1595
02:08:15	37	237	230	266	225	1531	1613	1681	1596	1601	1657	1387	1377	1631	1650	752	1572	1613	1680	1748	1448	1550	1444	1401	1404	2022	1997	1901	1947	2042	1990	2166	2015	1897	1797	1984	1834	1954	1952	1986	1968	1946	1847	1919	1968	1882	1858	1839	1880
02:18:15	37	264	261	230	257	1806	1890	1964	1825	1777	1771	1725	1521	2039	1976	831	1923	1847	1961	2109	1705	1835	1648	1684	1678	2489	2402	2313	2249	2370	2345	2448	2420	2366	2087	2288	2342	2287	2349	2377	2397	2413	2209	2259	2217	2105	2322	2096	2113
02:28:15	37	265	229	276	257	2078	2115	2241	2139	2175	2180	1997	1940	2278	2271	961	2275	2289	2247	2502	1962	2181	1888	1914	1921	2843	2932	2732	2770	2749	2720	2980	2876	2666	2365	2682	2676	2829	2794	2668	2706	2815	2567	2690	2658	2514	2602	2538	2610
02:38:15	37	261	219	238	252	2538	2477	2726	2518	2509	2476	2334	2196	2655	2670	1195	2754	2668	2677	2841	2441	2574	2267	2268	2267	3390	3267	3296	3102	3234	3304	3512	3396	3208	2797	3071	3210	3333	3318	3264	3332	3283	3086	3251	3177	2967	3173	3035	2991
02:48:15	37	279	273	261	297	2851	2997	3245	2933	2902	2981	2892	2491	3236	3150	1443	3163	3187	3298	3598	2883	3267	2844	2642	2610	3917	4027	3741	3884	4083	3975	4183	4071	3730	3400	3780	3823	3943	3961	3945	3787	3950	3660	3711	3804	3555	3776	3527	3500
02:58:15	37	294	304	303	305	3414	3529	3900	3588	3483	3447	3359	2975	3838	3768	1652	3799	3812	3843	4146	3293	3556	3498	3082	3154	4620	4751	4538	4529	4797	4943	4859	4827	4538	4055	4713	4498	4616	4723	4575	4684	4783	4360	4670	4343	4278	4412	4276	4269
03:08:15	37	321	332	357	324	4153	4070	4541	4200	4043	4024	3744	3512	4472	4307	1996	4367	4420	4582	4930	4111	4212	4004	3703	3567	5611	5754	5419	5356	5522	5643	5818	5732	5271	4750	5473	5215	5709	5646	5563	5534	5625	5164	5311	5389	5129	5152	5029	4823
03:18:15	37	323	341	326	346	4881	4783	5166	4665	4505	4586	4106	4167	5031	5061	2246	5036	5194	5054	5377	4894	5006	4632	4384	4288	6273	6301	6300	6239	6494	6514	6563	6478	5965	5724	6041	5661	6279	6321	6672	6329	6608	6013	6341	6093	6103	6283	5664	5648
03:28:15	37	341	330	355	375	5412	5534	5790	5421	5434	5383	4821	4726	5970	5869	2591	5930	5897	5905	6493	5507	5435	5297	4952	4806	7267	7363	7139	6844	7149	7278	7937	7362	6920	6492	7025	6856	7267	7565	7351	7358	7392	7117	6895	7018	6624	6951	6528	6604
03:38:15	37	357	412	411	421	6328	6156	7016	6236	6316	6285	5761	5249	7124	6834	2989	6762	6832	6699	7466	6366	6544	5761	5957	5558	8593	8684	8390	8382	8506	8434	8849	8725	8127	7388	8111	7830	8505	8537	8507	8455	8709	8012	8471	8426	8016	8157	7732	7696
03:48:15	37	405	419	418	376	7540	7535	8307	7614	7714	7518	7014	6257	8505	8195	3502	8352	8445	8379	9001	7478	7900	7142	6979	6741	10089	10281	9704	9622	10159	10314	10364	10312	9752	8738	10003	9308	10585	10459	10106	10004	10344	9267	9466	9672	9056	9655	9305	8809
03:58:15	37	464	459	435	466	8905	9134	9863	9046	8937	8850	8433	7481	10457	9965	4120	9738	9927	9768	10967	8882	9624	8608	8363	8032	11959	11934	11375	11066	12065	11909	12044	11957	11313	10402	11277	10999	12002	12060	11886	11556	12145	11020	11391	11303	10939	11396	10802	10412
04:08:15	37	483	494	512	541	11124	11072	12111	11303	11310	11036	10546	8983	13036	12142	4641	12169	12075	12110	13814	10901	11435	10490	10482	10007	13923	14333	13261	13209	13231	13956	14551	13994	13244	11899	13223	12558	14098	14056	14281	13688	14178	12886	13105	13111	12943	12938	12804	12499
04:18:15	37	510	483	554	516	13532	13719	15467	14034	14053	13792	12947	11316	15835	15538	5305	14817	14992	15572	16331	13481	14215	13464	12993	12351	15858	16007	15297	15427	15939	15815	16041	16318	15302	13988	15652	14480	15785	16538	16183	15683	16515	15229	15773	15354	14726	15360	14499	14212
04:28:15	37	554	554	542	606	16937	16787	18066	17137	16665	16256	15204	13996	18469	18081	6099	18262	18548	18075	19947	16627	17626	16133	15297	14832	17399	18296	17607	17720	18069	18033	18070	18247	17571	15801	16704	16052	18008	17995	18538	18438	18656	17340	18214	17076	16795	17476	16812	15900
04:38:15	37	587	590	622	597	19797	19877	20922	19280	18924	18742	17881	15780	20957	20393	7341	21102	21708	21316	22933	19797	20220	18889	18199	16936	19407	19850	19497	19324	19623	19588	20482	20483	19198	17917	18597	17701	19528	19855	20326	20077	20753	19501	19724	19535	18582	19624	18453	17539
04:48:15	37	604	638	588	572	21472	21550	21995	21305	21156	20872	19513	17453	22929	22545	8043	23277	23743	23643	24599	21647	21886	20447	20099	18780	21084	21472	20821	21567	21642	21965	22234	22213	21507	19335	20913	19276	21264	21234	22119	22071	22307	21140	21726	20707	20516	21259	20387	19596
04:58:15	37	654	622	691	692	23462	23493	23738	22853	22830	22102	20730	19199	24067	24753	9175	25469	25333	25750	26328	23648	23627	22407	21782	20114	22370	22631	23031	23138	23386	23403	23492	23472	22742	21810	22152	20855	22146	22408	23021	23165	23416	23097	23154	23024	22165	22905	22090	20654
05:08:15	37	679	724	757	755	25959	25966	26932	26320	25695	25065	22891	20976	28012	28221	10125	28087	28363	28555	30267	25941	26771	24991	25068	22756	24839	24864	24616	24443	24799	24787	25888	25157	24185	23300	23917	22568	24380	25290	25319	25645	25733	23792	24962	23895	23131	24089	23265	22452
05:18:15	37	720	787	810	736	28958	29831	30378	29436	28334	27594	26256	23970	31319	31348	11641	32114	31925	32197	33861	29307	30268	28240	28087	25558	25661	27253	26564	26405	27039	27412	27476	27434	26134	24888	25754	24300	26253	27023	27346	27454	27979	26452	26937	26448	25528	26409	25131	23775
05:28:15	37	859	838	873	841	32301	33034	34363	32522	32317	32387	29052	26793	35356	34398	12879	34622	35330	34713	38372	32992	33633	31968	31750	28220	27369	28279	28117	28646	28758	28669	29286	29623	28341	26717	27223	26949	28016	28159	29860	28925	29818	28603	28983	28002	27673	27767	27046	26083
05:38:15	37	820	852	891	895	36787	36996	38267	37308	36177	35518	32515	30365	37790	38492	15538	39464	39660	39635	42750	37245	37975	35527	34799	32185	28989	30098	29842	29941	30538	31167	31506	30647	30386	28540	29053	27956	29308	30013	31042	30034	31035	30613	30676	29860	29245	30049	28650	27260
05:48:15	37	878	986	950	982	39897	40175	41196	40575	39060	38776	36163	33274	42218	42327	17170	42758	43490	42901	45851	41182	40933	39819	38583	35472	30848	31933	31722	32531	32366	32581	33046	32452	31661	29629	30358	28945	30129	32191	32767	32947	33536	32033	32828	32047	31154	31434	30690	28872
05:58:15	37	953	973	1069	1061	43195	43281	44561	43610	43448	42038	40097	36270	45217	45455	20412	46460	47997	47263	49872	44132	45167	42879	42433	39025	32667	33070	33069	34121	33058	33679	33802	34046	33206	32020	33002	30299	32797	33071	33857	34335	34863	34347	34019	33324	33094	32880	31790	29998
06:08:15	37	1001	1044	1096	1097	46990	48373	49003	46404	47092	45881	41489	40067	50051	49348	24398	50008	51023	50201	53089	48877	48742	46085	46704	42161	33328	34836	34803	34734	34643	35364	35522	36066	35248	33645	34129	31508	33455	34275	36048	35145	35958	34932	35744	34907	34515	33981	33316	31155
06:18:15	37	1056	1101	1102	1100	50306	50828	52891	51036	49864	49816	45921	42587	52925	51643	29908	53849	55552	55109	57034	51801	52721	50385	49973	45711	35259	35559	36629	36430	36739	36691	36842	36959	36970	34855	35810	34122	34904	36144	36357	37135	37499	36742	36560	36485	35803	35518	34857	33179
06:28:15	37	1083	1043	1120	1128	54202	54651	56147	53835	53737	53102	49222	45969	54996	57449	35706	57470	59521	57887	60164	55683	55743	54314	53758	49816	36066	37495	36701	38097	37283	37583	38775	38436	37635	36165	37135	35268	36276	37345	37476	38384	39535	37760	38496	38131	36639	36988	36241	34643
06:38:15	37	1057	1148	1120	1191	57217	58826	59749	57576	56749	56334	52429	48635	59393	59092	38985	60716	62416	61501	64325	57933	60505	57981	57368	52526	36716	38975	38992	38644	39079	39827	40370	40233	38916	38246	37697	36216	37717	38789	38905	39689	39994	40031	40501	39445	38749	38839	38299	36103
06:48:15	37	1079	1209	1179	1243	62636	62042	61514	60211	59412	57797	55111	52036	59819	63026	43455	64260	66636	66496	68166	62679	63658	59327	58180	53553	37604	39478	40209	40143	40523	41344	41220	40786	40495	38794	38415	36264	39579	39850	40736	40677	41851	40903	41301	40895	40634	39052	39082	36852
06:58:15	37	1093	1230	1178	1270	62883	64899	64500	59479	60797	57662	55031	52386	61328	65076	47822	65436	68905	67416	69009	64992	64098	60648	60153	55455	38181	39931	41168	41830	41033	40837	41066	41404	40286	39979	38915	36978	38706	40237	42078	41050	41560	42134	42478	41502	40969	40198	39397	36950
07:08:15	37	1210	1217	1281	1244	63015	65284	64622	61522	60048	57660	56506	53479	61858	65319	53451	69335	70220	68551	69712	66399	64508	61740	60870	56773	39126	40784	40761	41332	42789	40798	41410	42254	40719	40444	38675	36909	39401	40748	41562	42384	42880	42495	41425	41916	40332	40892	39499	37159
00:00:00
00:00:00
00:00:00
00:00:00
00:00:00
00:00:00
00:00:00
00:00:00
00:00:00
00:00:00
00:00:00
00:00:00
00:00:00
00:00:00
00:00:00
00:00:00
00:00:00
00:00:00
00:00:00
00:00:00
00:00:00
00:00:00
00:00:00
00:00:00
00:00:00
00:00:00
00:00:00
00:00:00
00:00:00
00:00:00
00:00:00
00:00:00
00:00:00
00:00:00
00:00:00
00:00:00
00:00:00
00:00:00
00:00:00
00:00:00
00:00:00
00:00:00
00:00:00
00:00:00
00:00:00
00:00:00
00:00:00
00:00:00
00:00:00
00:00:00
00:00:00
00:00:00
00:00:00
00:00:00
OD600:600
Time	T∞ OD600:600	A1	A2	A3	A4	A5	A6	A7	A8	A9	A10	A11	A12	B1	B2	B3	B4	B5	B6	B7	B8	B9	B10	B11	B12	C1	C2	C3	C4	C5	C6	C7	C8	C9	C10	C11	C12	D1	D2	D3	D4	D5	D6	D7	D8	D9	D10	D11	D12
00:09:06	37	0.092	0.092	0.091	0.088	0.102	0.089	0.089	0.103	0.094	0.088	0.087	0.091	0.106	0.089	0.093	0.085	0.09	0.093	0.088	0.086	0.089	0.104	0.095	0.089	0.092	0.1	0.089	0.089	0.089	0.09	0.087	0.09	0.086	0.086	0.086	0.088	0.092	0.1	0.09	0.088	0.087	0.086	0.086	0.09	0.086	0.086	0.088	0.088
00:19:06	36.9	0.089	0.09	0.093	0.09	0.092	0.095	0.092	0.088	0.095	0.09	0.088	0.096	0.092	0.097	0.094	0.089	0.09	0.095	0.091	0.087	0.086	0.088	0.1	0.088	0.094	0.089	0.087	0.09	0.089	0.088	0.089	0.088	0.087	0.089	0.087	0.089	0.097	0.097	0.09	0.087	0.088	0.086	0.087	0.086	0.091	0.086	0.086	0.089
00:29:06	37	0.091	0.091	0.093	0.091	0.094	0.092	0.092	0.09	0.098	0.093	0.09	0.091	0.097	0.088	0.089	0.088	0.096	0.091	0.091	0.088	0.091	0.096	0.087	0.097	0.089	0.089	0.088	0.091	0.09	0.089	0.09	0.092	0.088	0.088	0.088	0.091	0.093	0.091	0.091	0.089	0.088	0.087	0.089	0.087	0.096	0.087	0.087	0.089
00:39:06	37	0.093	0.093	0.096	0.094	0.093	0.093	0.094	0.09	0.092	0.093	0.092	0.092	0.095	0.089	0.085	0.089	0.092	0.092	0.093	0.089	0.092	0.091	0.09	0.092	0.091	0.089	0.09	0.093	0.092	0.093	0.092	0.091	0.089	0.089	0.09	0.093	0.093	0.093	0.093	0.09	0.091	0.088	0.089	0.089	0.092	0.089	0.088	0.091
00:49:06	37	0.097	0.097	0.1	0.099	0.092	0.094	0.096	0.094	0.094	0.095	0.094	0.095	0.096	0.091	0.086	0.091	0.096	0.095	0.096	0.093	0.091	0.093	0.091	0.094	0.094	0.093	0.092	0.094	0.094	0.093	0.094	0.093	0.092	0.091	0.092	0.096	0.094	0.095	0.096	0.092	0.093	0.09	0.091	0.091	0.102	0.091	0.09	0.093
00:59:06	37	0.101	0.101	0.104	0.103	0.095	0.098	0.1	0.096	0.098	0.099	0.097	0.098	0.098	0.095	0.086	0.093	0.097	0.098	0.1	0.095	0.095	0.096	0.095	0.098	0.097	0.095	0.095	0.098	0.097	0.097	0.098	0.097	0.095	0.094	0.096	0.099	0.097	0.099	0.099	0.095	0.096	0.093	0.095	0.094	0.102	0.095	0.093	0.097
01:09:06	37	0.106	0.106	0.11	0.109	0.098	0.101	0.104	0.1	0.102	0.102	0.101	0.102	0.102	0.098	0.088	0.097	0.101	0.101	0.103	0.098	0.098	0.1	0.097	0.101	0.101	0.099	0.099	0.101	0.101	0.1	0.102	0.103	0.098	0.098	0.099	0.103	0.101	0.103	0.102	0.099	0.1	0.096	0.098	0.098	0.098	0.098	0.096	0.1
01:19:06	37	0.112	0.112	0.116	0.114	0.102	0.105	0.109	0.104	0.106	0.107	0.105	0.106	0.107	0.103	0.088	0.1	0.104	0.105	0.107	0.102	0.102	0.104	0.101	0.105	0.105	0.103	0.103	0.105	0.105	0.104	0.106	0.104	0.102	0.101	0.103	0.107	0.105	0.106	0.106	0.102	0.103	0.1	0.102	0.101	0.102	0.101	0.1	0.104
01:29:06	37	0.118	0.118	0.122	0.121	0.106	0.11	0.114	0.109	0.111	0.112	0.11	0.11	0.112	0.107	0.09	0.105	0.109	0.11	0.113	0.106	0.106	0.108	0.105	0.109	0.11	0.107	0.107	0.109	0.109	0.109	0.111	0.113	0.106	0.105	0.108	0.112	0.11	0.111	0.111	0.107	0.108	0.104	0.105	0.105	0.106	0.105	0.104	0.108
01:39:06	37	0.126	0.126	0.13	0.129	0.111	0.114	0.119	0.113	0.115	0.116	0.115	0.115	0.117	0.111	0.09	0.109	0.114	0.114	0.117	0.11	0.111	0.113	0.11	0.114	0.115	0.112	0.112	0.114	0.114	0.113	0.116	0.114	0.111	0.11	0.113	0.116	0.115	0.115	0.115	0.112	0.112	0.108	0.11	0.11	0.11	0.11	0.109	0.113
01:49:06	37	0.135	0.135	0.14	0.139	0.117	0.12	0.126	0.119	0.121	0.123	0.121	0.119	0.123	0.118	0.091	0.114	0.119	0.119	0.122	0.116	0.116	0.118	0.115	0.119	0.121	0.118	0.117	0.119	0.119	0.119	0.121	0.12	0.117	0.115	0.119	0.122	0.12	0.12	0.12	0.117	0.117	0.112	0.115	0.115	0.115	0.116	0.114	0.118
01:59:06	37	0.145	0.145	0.151	0.15	0.123	0.126	0.132	0.126	0.128	0.13	0.127	0.126	0.13	0.124	0.093	0.121	0.125	0.125	0.129	0.121	0.122	0.124	0.12	0.126	0.127	0.124	0.123	0.125	0.125	0.125	0.128	0.126	0.123	0.121	0.126	0.13	0.126	0.127	0.127	0.123	0.124	0.118	0.121	0.12	0.12	0.122	0.12	0.124
02:09:06	37	0.158	0.159	0.165	0.164	0.131	0.133	0.141	0.134	0.136	0.138	0.135	0.134	0.139	0.133	0.095	0.129	0.133	0.133	0.138	0.128	0.13	0.131	0.128	0.133	0.136	0.133	0.131	0.133	0.133	0.133	0.136	0.134	0.13	0.128	0.134	0.138	0.135	0.135	0.134	0.13	0.132	0.125	0.128	0.128	0.127	0.129	0.127	0.132
02:19:06	37	0.174	0.174	0.181	0.179	0.14	0.141	0.152	0.144	0.147	0.148	0.145	0.143	0.149	0.142	0.097	0.137	0.142	0.143	0.148	0.137	0.14	0.141	0.138	0.142	0.145	0.142	0.14	0.142	0.142	0.143	0.146	0.146	0.139	0.136	0.143	0.147	0.144	0.145	0.143	0.139	0.141	0.133	0.137	0.137	0.136	0.138	0.136	0.141
02:29:06	37	0.191	0.19	0.197	0.196	0.15	0.152	0.164	0.156	0.159	0.16	0.158	0.154	0.161	0.153	0.099	0.148	0.153	0.154	0.16	0.147	0.151	0.152	0.149	0.154	0.157	0.154	0.15	0.152	0.153	0.154	0.158	0.156	0.15	0.146	0.155	0.16	0.156	0.156	0.154	0.15	0.152	0.143	0.147	0.147	0.146	0.149	0.146	0.152
02:39:06	37	0.209	0.209	0.217	0.216	0.164	0.164	0.178	0.171	0.173	0.174	0.172	0.168	0.174	0.166	0.102	0.161	0.166	0.167	0.174	0.16	0.163	0.165	0.162	0.167	0.17	0.168	0.163	0.165	0.166	0.167	0.172	0.169	0.163	0.158	0.17	0.174	0.169	0.169	0.167	0.162	0.164	0.154	0.159	0.159	0.157	0.161	0.159	0.166
02:49:06	37	0.227	0.225	0.232	0.232	0.178	0.178	0.193	0.185	0.189	0.191	0.19	0.183	0.19	0.181	0.103	0.175	0.181	0.182	0.19	0.175	0.179	0.179	0.176	0.183	0.184	0.182	0.177	0.179	0.181	0.18	0.187	0.184	0.177	0.172	0.185	0.19	0.183	0.183	0.18	0.176	0.179	0.168	0.172	0.173	0.171	0.175	0.172	0.18
02:59:06	37	0.251	0.249	0.253	0.255	0.194	0.195	0.21	0.203	0.206	0.209	0.207	0.199	0.209	0.199	0.105	0.191	0.197	0.198	0.207	0.19	0.196	0.195	0.193	0.199	0.201	0.197	0.192	0.194	0.197	0.198	0.204	0.202	0.193	0.187	0.203	0.207	0.2	0.2	0.196	0.192	0.195	0.183	0.188	0.189	0.186	0.191	0.188	0.196
03:09:06	37	0.278	0.276	0.282	0.282	0.214	0.213	0.231	0.222	0.227	0.229	0.228	0.218	0.228	0.218	0.108	0.21	0.216	0.218	0.228	0.208	0.214	0.214	0.212	0.218	0.221	0.217	0.21	0.212	0.215	0.216	0.224	0.222	0.213	0.205	0.224	0.227	0.219	0.218	0.214	0.209	0.213	0.2	0.206	0.206	0.203	0.209	0.206	0.215
03:19:06	37	0.306	0.304	0.311	0.312	0.23	0.231	0.242	0.238	0.239	0.242	0.241	0.239	0.242	0.232	0.113	0.227	0.233	0.233	0.24	0.228	0.232	0.234	0.232	0.237	0.236	0.233	0.23	0.233	0.236	0.237	0.242	0.242	0.234	0.225	0.243	0.244	0.234	0.235	0.234	0.23	0.233	0.218	0.226	0.225	0.222	0.23	0.227	0.236
03:29:06	37	0.34	0.338	0.345	0.344	0.245	0.246	0.268	0.258	0.263	0.264	0.262	0.25	0.268	0.253	0.118	0.243	0.248	0.252	0.264	0.241	0.25	0.25	0.247	0.252	0.257	0.251	0.241	0.243	0.247	0.248	0.256	0.255	0.245	0.243	0.257	0.261	0.251	0.251	0.245	0.24	0.243	0.235	0.237	0.236	0.236	0.243	0.24	0.247
03:39:06	37	0.379	0.377	0.382	0.382	0.274	0.272	0.294	0.283	0.289	0.291	0.289	0.278	0.291	0.278	0.123	0.269	0.276	0.277	0.288	0.266	0.277	0.277	0.276	0.28	0.281	0.274	0.262	0.266	0.271	0.273	0.282	0.281	0.269	0.258	0.283	0.288	0.279	0.277	0.269	0.266	0.27	0.251	0.259	0.259	0.258	0.268	0.264	0.274
03:49:06	37	0.409	0.406	0.411	0.412	0.3	0.296	0.32	0.313	0.318	0.32	0.318	0.305	0.318	0.306	0.13	0.293	0.302	0.304	0.315	0.293	0.303	0.304	0.304	0.307	0.307	0.303	0.29	0.289	0.294	0.298	0.308	0.305	0.295	0.286	0.31	0.314	0.304	0.302	0.295	0.29	0.296	0.276	0.284	0.284	0.283	0.292	0.289	0.299
03:59:06	37	0.425	0.421	0.423	0.424	0.327	0.32	0.35	0.341	0.345	0.347	0.346	0.332	0.348	0.334	0.138	0.32	0.329	0.332	0.344	0.32	0.331	0.332	0.334	0.335	0.335	0.331	0.318	0.318	0.323	0.325	0.336	0.335	0.323	0.312	0.339	0.341	0.332	0.329	0.323	0.317	0.325	0.302	0.313	0.313	0.31	0.321	0.316	0.326
04:09:06	37	0.433	0.433	0.437	0.437	0.357	0.35	0.383	0.373	0.378	0.379	0.378	0.36	0.383	0.368	0.147	0.352	0.36	0.363	0.378	0.35	0.362	0.363	0.366	0.365	0.368	0.362	0.346	0.347	0.352	0.355	0.367	0.365	0.352	0.34	0.369	0.371	0.364	0.36	0.353	0.346	0.353	0.332	0.341	0.34	0.337	0.351	0.347	0.355
04:19:06	37	0.45	0.452	0.454	0.455	0.389	0.382	0.408	0.402	0.406	0.407	0.406	0.39	0.406	0.396	0.156	0.384	0.393	0.395	0.404	0.383	0.395	0.396	0.395	0.397	0.398	0.393	0.38	0.381	0.385	0.388	0.398	0.401	0.386	0.371	0.4	0.402	0.395	0.393	0.387	0.379	0.386	0.36	0.37	0.371	0.369	0.385	0.379	0.39
04:29:06	37	0.468	0.469	0.475	0.475	0.41	0.399	0.425	0.417	0.422	0.421	0.422	0.414	0.424	0.416	0.167	0.408	0.416	0.415	0.421	0.409	0.417	0.419	0.412	0.418	0.418	0.414	0.406	0.408	0.412	0.413	0.42	0.42	0.414	0.404	0.423	0.419	0.416	0.415	0.413	0.405	0.41	0.394	0.401	0.402	0.396	0.41	0.408	0.411
04:39:06	37	0.486	0.49	0.495	0.496	0.426	0.415	0.439	0.436	0.438	0.436	0.435	0.425	0.434	0.432	0.18	0.424	0.433	0.432	0.436	0.426	0.432	0.432	0.428	0.432	0.435	0.43	0.423	0.425	0.428	0.428	0.434	0.436	0.43	0.424	0.438	0.434	0.433	0.432	0.428	0.423	0.427	0.415	0.421	0.421	0.42	0.426	0.426	0.425
04:49:06	36.9	0.505	0.508	0.515	0.514	0.44	0.425	0.454	0.45	0.45	0.451	0.449	0.44	0.455	0.442	0.195	0.439	0.449	0.447	0.452	0.44	0.448	0.449	0.446	0.447	0.451	0.449	0.44	0.442	0.444	0.445	0.449	0.452	0.444	0.437	0.45	0.45	0.452	0.449	0.447	0.441	0.445	0.431	0.437	0.438	0.436	0.44	0.441	0.44
04:59:06	37	0.527	0.531	0.538	0.539	0.454	0.44	0.464	0.46	0.464	0.462	0.461	0.451	0.457	0.459	0.207	0.451	0.459	0.46	0.461	0.454	0.462	0.462	0.462	0.46	0.466	0.458	0.455	0.458	0.461	0.461	0.467	0.467	0.461	0.454	0.466	0.467	0.467	0.465	0.465	0.457	0.463	0.448	0.454	0.455	0.452	0.458	0.456	0.461
05:09:06	37	0.551	0.556	0.562	0.563	0.467	0.453	0.475	0.476	0.479	0.477	0.476	0.462	0.479	0.476	0.217	0.466	0.474	0.472	0.479	0.461	0.469	0.473	0.474	0.468	0.484	0.481	0.468	0.472	0.474	0.474	0.482	0.481	0.475	0.469	0.481	0.481	0.484	0.483	0.479	0.474	0.479	0.465	0.47	0.467	0.465	0.475	0.471	0.476
05:19:06	37	0.573	0.578	0.584	0.584	0.482	0.469	0.49	0.489	0.49	0.485	0.485	0.475	0.492	0.485	0.233	0.482	0.492	0.489	0.495	0.478	0.484	0.49	0.488	0.488	0.502	0.496	0.49	0.49	0.49	0.491	0.499	0.497	0.489	0.483	0.497	0.491	0.498	0.5	0.496	0.491	0.495	0.481	0.488	0.488	0.485	0.493	0.489	0.492
05:29:06	37	0.591	0.595	0.599	0.599	0.496	0.487	0.508	0.501	0.504	0.504	0.505	0.494	0.507	0.502	0.254	0.495	0.499	0.5	0.51	0.498	0.5	0.499	0.504	0.503	0.514	0.512	0.505	0.506	0.506	0.506	0.512	0.518	0.506	0.5	0.512	0.511	0.514	0.518	0.511	0.505	0.51	0.498	0.504	0.502	0.502	0.505	0.504	0.504
05:39:06	37	0.599	0.604	0.608	0.609	0.511	0.503	0.525	0.521	0.524	0.522	0.522	0.511	0.522	0.519	0.272	0.507	0.518	0.518	0.523	0.508	0.516	0.517	0.521	0.517	0.528	0.526	0.521	0.52	0.52	0.522	0.528	0.527	0.516	0.51	0.526	0.528	0.525	0.528	0.528	0.522	0.526	0.509	0.519	0.517	0.513	0.519	0.515	0.521
05:49:06	37	0.606	0.612	0.615	0.616	0.526	0.519	0.539	0.537	0.54	0.537	0.536	0.527	0.533	0.535	0.295	0.525	0.535	0.534	0.538	0.525	0.531	0.534	0.538	0.533	0.546	0.544	0.536	0.536	0.537	0.539	0.546	0.544	0.535	0.525	0.543	0.546	0.543	0.545	0.54	0.536	0.54	0.526	0.531	0.53	0.53	0.535	0.531	0.537
05:59:06	37	0.613	0.619	0.623	0.623	0.54	0.531	0.552	0.549	0.551	0.551	0.551	0.541	0.546	0.546	0.318	0.538	0.55	0.546	0.553	0.54	0.547	0.55	0.552	0.548	0.561	0.56	0.553	0.554	0.554	0.555	0.563	0.564	0.553	0.546	0.559	0.559	0.558	0.56	0.554	0.552	0.556	0.541	0.547	0.547	0.545	0.548	0.547	0.552
06:09:06	37	0.621	0.626	0.63	0.631	0.553	0.546	0.567	0.564	0.567	0.566	0.566	0.555	0.561	0.558	0.342	0.55	0.562	0.559	0.566	0.555	0.562	0.565	0.569	0.563	0.572	0.573	0.569	0.57	0.57	0.57	0.578	0.575	0.568	0.563	0.575	0.576	0.569	0.573	0.569	0.566	0.569	0.557	0.561	0.563	0.562	0.566	0.561	0.57
06:19:06	37	0.628	0.633	0.637	0.638	0.567	0.557	0.579	0.577	0.581	0.58	0.58	0.568	0.575	0.571	0.364	0.563	0.576	0.573	0.581	0.568	0.576	0.581	0.584	0.575	0.587	0.586	0.582	0.584	0.585	0.584	0.592	0.593	0.583	0.576	0.592	0.592	0.584	0.586	0.581	0.577	0.583	0.569	0.576	0.577	0.576	0.582	0.579	0.586
06:29:06	37	0.634	0.64	0.643	0.645	0.579	0.569	0.592	0.591	0.595	0.593	0.593	0.58	0.586	0.584	0.382	0.576	0.588	0.585	0.592	0.582	0.59	0.595	0.599	0.588	0.602	0.6	0.595	0.597	0.598	0.599	0.606	0.607	0.599	0.594	0.606	0.606	0.597	0.6	0.595	0.593	0.596	0.583	0.591	0.594	0.594	0.6	0.594	0.601
06:39:06	37	0.64	0.647	0.65	0.651	0.592	0.58	0.603	0.603	0.607	0.606	0.605	0.591	0.598	0.596	0.394	0.588	0.6	0.597	0.604	0.594	0.603	0.608	0.612	0.601	0.613	0.614	0.608	0.611	0.61	0.61	0.619	0.617	0.613	0.609	0.62	0.621	0.609	0.612	0.608	0.605	0.609	0.598	0.605	0.607	0.608	0.613	0.61	0.615
06:49:06	37	0.646	0.653	0.656	0.658	0.602	0.591	0.611	0.612	0.615	0.615	0.614	0.602	0.607	0.605	0.405	0.599	0.611	0.607	0.613	0.606	0.613	0.617	0.621	0.61	0.623	0.624	0.62	0.622	0.622	0.622	0.629	0.627	0.625	0.621	0.63	0.629	0.62	0.623	0.619	0.617	0.62	0.61	0.617	0.619	0.621	0.624	0.623	0.626
06:59:06	37	0.652	0.659	0.663	0.663	0.611	0.599	0.618	0.618	0.621	0.621	0.62	0.609	0.614	0.614	0.416	0.609	0.62	0.615	0.621	0.614	0.62	0.625	0.628	0.618	0.632	0.633	0.63	0.632	0.632	0.631	0.638	0.635	0.636	0.631	0.637	0.637	0.627	0.632	0.628	0.626	0.628	0.621	0.627	0.627	0.63	0.632	0.631	0.633
07:09:06	37	0.657	0.665	0.668	0.669	0.616	0.604	0.624	0.624	0.627	0.626	0.626	0.616	0.619	0.62	0.426	0.615	0.627	0.622	0.628	0.621	0.626	0.63	0.635	0.624	0.638	0.639	0.637	0.639	0.64	0.638	0.645	0.646	0.64	0.638	0.644	0.642	0.634	0.639	0.635	0.633	0.635	0.629	0.635	0.635	0.637	0.64	0.638	0.638
00:00:00
00:00:00
00:00:00
00:00:00
00:00:00
00:00:00
00:00:00
00:00:00
00:00:00
00:00:00
00:00:00
00:00:00
00:00:00
00:00:00
00:00:00
00:00:00
00:00:00
00:00:00
00:00:00
00:00:00
00:00:00
00:00:00
00:00:00
00:00:00
00:00:00
00:00:00
00:00:00
00:00:00
00:00:00
00:00:00
00:00:00
00:00:00
00:00:00
00:00:00
00:00:00
00:00:00
00:00:00
00:00:00
00:00:00
00:00:00
00:00:00
00:00:00
00:00:00
00:00:00
00:00:00
00:00:00
00:00:00
00:00:00
00:00:00
00:00:00
00:00:00
00:00:00
00:00:00
00:00:00
Results
	1	2	3	4	5	6	7	8	9	10	11	12
A	1300	-1200	-1800	-1500	13800	13500	13000	12600	15400	12200	12800	13900	Max V [YFP:503,540]
	1	1	1	1	1	1	1	1	1	1	1	1	R-Squared [YFP:503,540]
	04:42:24	01:22:24	00:32:24	00:22:24	06:12:24	05:32:24	06:22:24	05:22:24	06:02:24	05:32:24	06:12:24	06:22:24	t at Max V [YFP:503,540]
	04:38:10	01:20:44	00:31:17	00:24:04	04:30:44	04:20:40	04:24:24	04:14:23	04:40:08	04:16:15	04:33:25	04:50:51	Lagtime [YFP:503,540]
	13900	13400	11900	12000	541900	509200	444200	478600	438800	479300	443200	379700	Max V [YFP:503,540[2]]
	1	1	1	1	1	1	1	1	1	1	1	1	R-Squared [YFP:503,540[2]]
	05:23:15	05:43:15	05:53:15	04:53:15	06:43:15	06:03:15	06:03:15	05:33:15	05:53:15	05:23:15	06:13:15	06:03:15	t at Max V [YFP:503,540[2]]
	04:40:46	04:50:34	04:45:19	04:18:00	04:53:05	04:33:38	04:18:31	04:20:42	04:19:47	04:21:10	04:35:07	04:23:23	Lagtime [YFP:503,540[2]]
	3.95	3.9	3.72	3.78	3.18	3.17	3.32	3.25	3.29	3.24	3.17	2.98	Max V [OD600:600]
	1	1	1	1	1	1	1	1	1	1	1	1	R-Squared [OD600:600]
	03:34:06	03:34:06	03:34:06	03:34:06	04:14:06	04:14:06	04:04:06	04:04:06	04:04:06	04:04:06	04:04:06	04:14:06	t at Max V [OD600:600]
	02:26:30	02:26:03	02:20:44	02:21:27	02:48:58	02:46:44	02:40:29	02:45:52	02:42:48	02:39:23	02:37:29	02:38:36	Lagtime [OD600:600]
B	11800	12600	16700	12700	14000	13200	16800	13700	14200	14500	14000	10900	Max V [YFP:503,540]
	1	1	1	1	1	1	1	1	1	1	1	1	R-Squared [YFP:503,540]
	06:22:24	06:12:24	06:22:24	05:22:24	06:12:24	05:52:24	06:32:24	05:22:24	06:22:24	05:52:24	06:12:24	06:02:24	t at Max V [YFP:503,540]
	04:13:30	04:17:24	05:28:36	04:08:35	04:25:07	04:17:01	04:46:52	04:20:45	04:32:49	04:31:45	04:35:15	04:18:14	Lagtime [YFP:503,540]
	483400	580600	579800	484200	452900	499500	451100	474600	476200	430000	427100	410500	Max V [YFP:503,540[2]]
	1	1	1	1	1	1	1	1	1	1	1	1	R-Squared [YFP:503,540[2]]
	06:03:15	06:23:15	06:23:15	05:33:15	06:13:15	06:43:15	05:23:15	06:43:15	06:33:15	06:13:15	06:03:15	06:23:15	t at Max V [YFP:503,540[2]]
	04:25:09	04:49:41	05:27:00	04:17:12	04:16:10	04:35:38	04:03:46	04:36:42	04:31:42	04:21:32	04:19:22	04:27:29	Lagtime [YFP:503,540[2]]
	3.57	3.4	2.41	3.23	3.36	3.2	3.43	3.27	3.3	3.3	3.2	3.12	Max V [OD600:600]
	1	1	1	1	1	1	1	1	1	1	1	1	R-Squared [OD600:600]
	04:04:06	04:04:06	06:04:06	04:14:06	04:14:06	04:14:06	04:04:06	04:14:06	04:14:06	04:14:06	04:04:06	04:14:06	t at Max V [OD600:600]
	02:51:25	02:47:06	04:25:54	02:46:23	02:48:48	02:44:53	02:44:44	02:48:24	02:46:28	02:50:50	02:44:23	02:40:31	Lagtime [OD600:600]
C	7300	7300	7300	7200	7200	8200	7500	6500	7700	6700	6200	6700	Max V [YFP:503,540]
	1	1	1	1	1	1	1	1	1	1	1	1	R-Squared [YFP:503,540]
	04:12:24	05:12:24	04:02:24	04:02:24	05:22:24	04:22:24	05:42:24	05:22:24	06:32:24	04:22:24	06:32:24	06:12:24	t at Max V [YFP:503,540]
	03:16:18	03:36:35	03:15:37	03:16:34	03:35:36	03:25:20	03:42:36	03:24:10	04:13:54	03:22:46	03:42:53	03:55:10	Lagtime [YFP:503,540]
	246900	239900	231000	259000	270800	262500	250700	232400	230900	247500	264400	264900	Max V [YFP:503,540[2]]
	1	1	1	1	1	1	1	1	1	1	1	1	R-Squared [YFP:503,540[2]]
	05:03:15	04:03:15	04:23:15	05:43:15	04:13:15	05:13:15	04:03:15	04:13:15	04:43:15	04:53:15	05:53:15	05:23:15	t at Max V [YFP:503,540[2]]
	03:28:24	03:09:27	03:12:52	03:43:33	03:20:13	03:34:43	03:11:14	03:09:04	03:16:06	03:31:05	03:54:20	03:47:30	Lagtime [YFP:503,540[2]]
	3.26	3.16	3.44	3.34	3.28	3.25	3.15	3.59	3.47	3.33	3.14	3.09	Max V [OD600:600]
	1	1	1	1	1	1	1	1	1	1	1	1	R-Squared [OD600:600]
	04:04:06	04:14:06	04:14:06	04:14:06	04:14:06	04:14:06	04:04:06	04:14:06	04:14:06	04:24:06	04:14:06	04:14:06	t at Max V [OD600:600]
	02:44:23	02:46:19	02:54:30	02:51:44	02:48:44	02:47:34	02:40:15	02:52:25	02:52:27	02:53:31	02:39:10	02:37:29	Lagtime [OD600:600]
D	6700	7400	6900	8000	8600	8100	8700	6900	6700	9500	7400	7200	Max V [YFP:503,540]
	1	1	1	1	1	1	1	1	1	1	1	1	R-Squared [YFP:503,540]
	04:12:24	04:02:24	05:52:24	05:12:24	04:12:24	06:02:24	06:02:24	05:22:24	05:02:24	05:12:24	06:12:24	04:12:24	t at Max V [YFP:503,540]
	03:09:47	03:14:58	03:37:15	03:43:32	03:23:06	04:02:43	04:08:47	03:34:56	03:29:56	03:59:37	04:02:00	03:22:41	Lagtime [YFP:503,540]
	266800	288200	251400	291300	250100	266000	266800	255300	239700	242200	231300	230800	Max V [YFP:503,540[2]]
	1	1	1	1	1	1	1	1	1	1	1	1	R-Squared [YFP:503,540[2]]
	05:53:15	05:03:15	05:23:15	05:43:15	05:43:15	05:13:15	04:13:15	05:13:15	05:13:15	04:13:15	04:23:15	05:23:15	t at Max V [YFP:503,540[2]]
	03:56:06	03:41:26	03:30:25	03:55:55	03:35:09	03:39:44	03:19:51	03:35:28	03:32:44	03:15:51	03:16:42	03:36:12	Lagtime [YFP:503,540[2]]
	3.21	3.25	3.4	3.23	3.31	3.31	3.08	3.1	3.17	3.39	3.25	3.43	Max V [OD600:600]
	1	1	1	1	1	1	1	1	1	1	1	1	R-Squared [OD600:600]
	04:04:06	04:14:06	04:14:06	04:14:06	04:14:06	04:24:06	04:24:06	04:24:06	04:14:06	04:14:06	04:14:06	04:14:06	t at Max V [OD600:600]
	02:44:22	02:49:04	02:51:36	02:49:17	02:48:39	02:56:10	02:46:50	02:48:35	02:49:50	02:50:58	02:49:30	02:51:12	Lagtime [OD600:600]
E	6900	7600	6800	9000	8200	7800	8400	7800	7800	7500	7000	7300	Max V [YFP:503,540]
	1	1	1	1	1	1	1	1	1	1	1	1	R-Squared [YFP:503,540]
	05:12:24	05:22:24	05:12:24	05:42:24	05:32:24	05:12:24	06:02:24	05:12:24	06:02:24	05:22:24	05:52:24	06:02:24	t at Max V [YFP:503,540]
	03:47:24	03:55:49	03:42:24	04:15:37	04:03:23	03:52:24	04:13:57	03:55:21	04:09:58	04:00:20	04:03:15	04:15:04	Lagtime [YFP:503,540]
	226900	261700	228300	251300	254900	260900	260800	243900	264200	230100	230600	216900	Max V [YFP:503,540[2]]
	1	1	1	1	1	1	1	1	1	1	1	1	R-Squared [YFP:503,540[2]]
	05:43:15	05:53:15	05:03:15	05:13:15	05:53:15	05:33:15	06:03:15	05:03:15	05:03:15	06:03:15	05:23:15	05:13:15	t at Max V [YFP:503,540[2]]
	03:47:15	04:01:48	03:37:30	03:46:10	03:54:24	03:52:55	03:59:53	03:46:23	03:52:29	03:52:30	03:50:50	03:47:01	Lagtime [YFP:503,540[2]]
	3.6	3.47	3.67	3.68	3.66	3.62	3.62	3.6	3.51	3.47	3.52	3.62	Max V [OD600:600]
	1	1	1	1	1	1	1	1	1	1	1	1	R-Squared [OD600:600]
	03:44:06	03:44:06	03:44:06	03:44:06	03:44:06	03:44:06	03:44:06	03:54:06	03:44:06	03:44:06	03:44:06	03:44:06	t at Max V [OD600:600]
	02:27:28	02:29:41	02:29:53	02:29:24	02:28:35	02:27:38	02:28:18	02:31:46	02:26:20	02:24:24	02:25:12	02:29:21	Lagtime [OD600:600]
F	7100	8700	6700	6500	7800	7100	7000	7300	7300	7000	6500	6400	Max V [YFP:503,540]
	1	1	1	1	1	1	1	1	1	1	1	1	R-Squared [YFP:503,540]
	04:52:24	06:02:24	05:52:24	04:52:24	05:22:24	05:22:24	05:32:24	05:12:24	05:42:24	05:32:24	05:32:24	05:32:24	t at Max V [YFP:503,540]
	03:41:29	04:20:44	03:47:42	03:36:01	03:51:30	03:47:49	03:47:07	03:50:33	03:58:22	03:54:41	03:53:42	03:56:09	Lagtime [YFP:503,540]
	224200	248500	243600	279600	281900	228900	262800	276200	254200	226000	211000	218700	Max V [YFP:503,540[2]]
	1	1	1	1	1	1	1	1	1	1	1	1	R-Squared [YFP:503,540[2]]
	05:13:15	05:43:15	05:13:15	05:13:15	05:13:15	05:13:15	06:03:15	05:23:15	05:53:15	05:13:15	06:03:15	05:23:15	t at Max V [YFP:503,540[2]]
	03:38:00	03:52:14	03:43:00	03:54:47	03:54:07	03:37:43	04:03:19	03:59:08	04:01:13	03:43:46	03:50:10	03:51:24	Lagtime [YFP:503,540[2]]
	3.76	3.63	3.5	3.72	3.57	3.62	3.61	3.32	3.61	3.69	3.56	3.68	Max V [OD600:600]
	1	1	1	1	1	1	1	1	1	1	1	1	R-Squared [OD600:600]
	03:34:06	03:44:06	03:34:06	03:44:06	03:44:06	03:44:06	03:44:06	03:44:06	03:44:06	03:44:06	03:44:06	03:44:06	t at Max V [OD600:600]
	02:22:22	02:27:43	02:23:28	02:29:09	02:26:53	02:29:24	02:29:13	02:22:50	02:28:03	02:27:56	02:28:24	02:31:03	Lagtime [OD600:600]
G	6900	5700	5800	5900	6100	6300	6700	7000	6200	5600	6500	5600	Max V [YFP:503,540]
	1	1	1	1	1	1	1	1	1	1	1	1	R-Squared [YFP:503,540]
	04:12:24	04:22:24	04:12:24	03:52:24	04:02:24	04:02:24	04:02:24	04:12:24	03:42:24	04:22:24	04:02:24	04:12:24	t at Max V [YFP:503,540]
	03:15:31	02:59:20	03:03:47	02:57:04	02:57:14	02:58:50	03:05:54	03:12:15	02:55:38	02:59:33	03:12:56	03:06:41	Lagtime [YFP:503,540]
	213200	254300	243800	229800	215100	202400	192500	195900	190200	190300	197300	194200	Max V [YFP:503,540[2]]
	1	1	1	1	1	1	1	1	1	1	1	1	R-Squared [YFP:503,540[2]]
	04:03:15	04:03:15	04:13:15	04:03:15	04:03:15	04:03:15	04:13:15	03:43:15	04:03:15	04:03:15	03:53:15	04:13:15	t at Max V [YFP:503,540[2]]
	03:06:13	03:09:20	03:15:42	03:04:28	02:56:54	02:53:14	02:53:05	02:55:02	02:50:40	02:53:53	03:00:46	03:03:51	Lagtime [YFP:503,540[2]]
	3.42	3.51	3.57	3.25	3.28	3.3	3.47	3.12	3.2	3.26	3.41	3.57	Max V [OD600:600]
	1	1	1	1	1	1	1	1	1	1	1	1	R-Squared [OD600:600]
	03:44:06	03:54:06	03:54:06	03:44:06	03:44:06	03:54:06	03:44:06	03:44:06	03:44:06	03:54:06	03:54:06	03:54:06	t at Max V [OD600:600]
	02:29:41	02:34:55	02:40:27	02:26:44	02:26:23	02:29:46	02:31:35	02:23:26	02:22:12	02:28:49	02:32:04	02:36:25	Lagtime [OD600:600]
H	5400	5500	5200	5900	6100	5800	5800	5700	5900	6000	4800	5800	Max V [YFP:503,540]
	1	1	1	1	1	1	1	1	1	1	1	1	R-Squared [YFP:503,540]
	05:02:24	06:22:24	04:22:24	04:12:24	04:52:24	03:52:24	04:02:24	03:42:24	06:22:24	04:02:24	04:22:24	04:02:24	t at Max V [YFP:503,540]
	03:15:00	04:50:19	03:25:17	03:01:38	03:21:40	02:55:10	02:57:34	02:53:22	05:15:42	03:05:24	02:46:47	03:10:51	Lagtime [YFP:503,540]
	207500	227100	246200	249400	204900	240600	224100	210900	175600	226800	201600	195000	Max V [YFP:503,540[2]]
	1	1	1	1	1	1	1	1	1	1	1	1	R-Squared [YFP:503,540[2]]
	04:03:15	06:23:15	04:43:15	04:03:15	05:33:15	04:03:15	04:13:15	03:53:15	06:13:15	03:53:15	04:03:15	04:03:15	t at Max V [YFP:503,540[2]]
	03:01:38	05:02:56	03:45:59	03:11:24	03:37:13	03:08:16	03:05:08	02:58:43	05:03:48	03:04:56	02:57:08	03:08:04	Lagtime [YFP:503,540[2]]
	3.37	2.52	3.36	3.45	3.19	3.24	3.41	3.6	2.54	3.59	3.36	3.54	Max V [OD600:600]
	1	1	1	1	1	1	1	1	1	1	1	1	R-Squared [OD600:600]
	03:44:06	06:04:06	04:34:06	03:54:06	03:54:06	03:44:06	03:54:06	03:54:06	06:14:06	03:54:06	03:44:06	03:54:06	t at Max V [OD600:600]
	02:30:46	04:26:46	03:08:30	02:33:32	02:30:53	02:23:05	02:36:28	02:37:33	04:37:29	02:38:41	02:26:22	02:35:14	Lagtime [OD600:600]
[truncated: 48 more columns]

## Sheet: A11.02-R35-test-plate2
Software Version	3.04.17
Experiment File Path:	C:\Users\murra\Box\biocircuits\CYH\A11.02-R35-test.xpt
Protocol File Path:	C:\Users\Biotek4\Box\biocircuits\CYH\YFP.prt
Plate Number	Plate 2
Date	2022-01-16
Time	19:38:27
Reader Type:	Synergy H1
Reader Serial Number:	18060417
Reading Type	Reader
Procedure Details
Plate Type	96 WELL PLATE (Use plate lid)
Eject plate on completion
Set Temperature	Setpoint 37∞C
	Preheat before moving to next step
Start Kinetic	Runtime 16:00:00 (HH:MM:SS), Interval 0:10:00, 97 Reads
Shake	Linear: Continuous
	Frequency: 1096 cpm (1 mm)
Read	YFP
	Fluorescence Endpoint
	Full Plate
	Filter Set 1
	Excitation: 503, Emission: 540
	Optics: Bottom, Gain: 61
	Filter Set 2
	Excitation: 503, Emission: 540
	Optics: Bottom, Gain: 100
	Light Source: Xenon Flash, Lamp Energy: High
	Read Speed: Normal, Delay: 100 msec, Measurements/Data Point: 10
	Read Height: 7 mm
Read	OD600
	Absorbance Endpoint
	Full Plate
	Wavelengths: 600
	Read Speed: Normal, Delay: 100 msec, Measurements/Data Point: 8
End Kinetic
Layout
	1	2	3	4	5	6	7	8	9	10	11	12
A	SPL1	SPL9	SPL17	SPL25	SPL33	SPL41	SPL49	SPL57	SPL65	SPL73	SPL81	SPL89	Well ID
B	SPL2	SPL10	SPL18	SPL26	SPL34	SPL42	SPL50	SPL58	SPL66	SPL74	SPL82	SPL90	Well ID
C	SPL3	SPL11	SPL19	SPL27	SPL35	SPL43	SPL51	SPL59	SPL67	SPL75	SPL83	SPL91	Well ID
D	SPL4	SPL12	SPL20	SPL28	SPL36	SPL44	SPL52	SPL60	SPL68	SPL76	SPL84	SPL92	Well ID
E	SPL5	SPL13	SPL21	SPL29	SPL37	SPL45	SPL53	SPL61	SPL69	SPL77	SPL85	SPL93	Well ID
F	SPL6	SPL14	SPL22	SPL30	SPL38	SPL46	SPL54	SPL62	SPL70	SPL78	SPL86	SPL94	Well ID
G	SPL7	SPL15	SPL23	SPL31	SPL39	SPL47	SPL55	SPL63	SPL71	SPL79	SPL87	SPL95	Well ID
H	SPL8	SPL16	SPL24	SPL32	SPL40	SPL48	SPL56	SPL64	SPL72	SPL80	SPL88	SPL96	Well ID
YFP:503,540
Time	T∞ YFP:503,540	A1	A2	A3	A4	A5	A6	A7	A8	A9	A10	A11	A12	B1	B2	B3	B4	B5	B6	B7	B8	B9	B10	B11	B12	C1	C2	C3	C4	C5	C6	C7	C8	C9	C10	C11	C12	D1	D2	D3	D4	D5	D6	D7	D8	D9	D10	D11	D12
00:07:24	37	5	10	3	0	2028	2003	2009	1880	1934	1811	1696	1752	2022	2141	1682	2145	2178	2105	2162	1966	1940	1904	1875	1869	1268	1281	1177	1183	1230	1273	1265	1252	1267	1230	1228	1065	1282	1234	1253	1085	1164	1183	1237	1264	1124	1158	1039	1049
00:17:24	37	13	8	7	5	1875	2174	2034	1872	1868	1843	1653	1789	2087	2159	1576	2115	2277	2230	2245	2102	1971	1966	1882	1832	1235	1286	1262	1279	1396	1307	1229	1297	1328	1282	1320	1103	1306	1297	1258	1127	1197	1205	1276	1293	1106	1151	1018	1074
00:27:24	37	6	2	9	8	1799	1948	1836	1770	1755	1755	1648	1639	1958	2026	1645	2104	2177	2107	2136	1937	1901	1830	1736	1705	1253	1311	1314	1317	1373	1355	1322	1304	1330	1338	1297	1097	1244	1269	1299	1111	1213	1229	1272	1297	1121	1151	1031	1037
00:37:24	37	13	10	6	11	1778	1836	1784	1685	1714	1658	1570	1584	1826	1931	1584	2105	2116	2088	2113	1949	1888	1803	1663	1681	1241	1308	1281	1324	1357	1383	1336	1313	1312	1316	1307	1020	1240	1290	1268	1156	1227	1271	1297	1306	1159	1226	1048	1070
00:47:24	37	3	10	10	8	1729	1751	1719	1677	1708	1633	1534	1537	1832	1938	1552	2016	2021	1968	2047	1923	1789	1717	1654	1606	1186	1258	1266	1255	1296	1324	1292	1261	1236	1278	1269	1010	1230	1265	1223	1122	1207	1219	1242	1252	1125	1168	1026	1056
00:57:24	37	9	18	7	13	1704	1741	1721	1609	1635	1593	1464	1475	1743	1845	1534	1927	1933	1834	1939	1786	1648	1579	1568	1551	1138	1205	1204	1240	1245	1276	1249	1193	1196	1202	1197	946	1186	1211	1176	1093	1159	1189	1174	1223	1086	1117	998	1028
01:07:24	37	17	17	15	20	1649	1722	1674	1595	1556	1489	1395	1411	1652	1729	1506	1843	1854	1756	1816	1745	1628	1530	1512	1478	1147	1186	1139	1177	1206	1218	1200	1173	1126	1159	1185	913	1149	1192	1143	1034	1141	1180	1178	1187	1042	1091	962	958
01:17:24	37	19	15	17	22	1622	1700	1644	1562	1563	1491	1379	1368	1644	1706	1535	1793	1804	1785	1827	1661	1557	1499	1451	1487	1142	1256	1178	1244	1247	1213	1198	1178	1080	1178	1226	885	1112	1175	1135	1020	1080	1158	1142	1176	1067	1086	931	949
01:27:24	37	20	27	26	31	1609	1655	1607	1491	1559	1461	1399	1341	1600	1663	1494	1760	1787	1723	1761	1624	1539	1487	1431	1418	1157	1256	1246	1269	1305	1277	1243	1223	1145	1150	1262	927	1170	1212	1165	1008	1117	1145	1230	1245	1068	1129	922	956
01:37:24	37	24	17	25	21	1605	1622	1615	1521	1499	1437	1337	1352	1592	1636	1450	1722	1769	1723	1742	1591	1529	1440	1413	1395	1185	1284	1269	1336	1339	1389	1342	1317	1124	1159	1258	891	1176	1242	1185	1052	1184	1178	1256	1308	1071	1148	963	960
01:47:24	37	21	29	30	27	1565	1626	1575	1479	1494	1445	1299	1322	1550	1622	1455	1692	1724	1683	1735	1580	1499	1416	1410	1419	1284	1321	1340	1369	1385	1429	1423	1351	1091	1155	1330	940	1189	1307	1233	1077	1272	1284	1322	1367	1074	1171	984	987
01:57:24	37	32	37	26	27	1540	1548	1546	1442	1463	1415	1303	1283	1537	1602	1407	1695	1720	1643	1701	1572	1488	1413	1374	1376	1295	1396	1436	1466	1488	1545	1445	1433	1121	1174	1409	941	1242	1366	1279	1111	1288	1358	1392	1394	1106	1218	1014	1011
00:00:00
00:00:00
00:00:00
00:00:00
00:00:00
00:00:00
00:00:00
00:00:00
00:00:00
00:00:00
00:00:00
00:00:00
00:00:00
00:00:00
00:00:00
00:00:00
00:00:00
00:00:00
00:00:00
00:00:00
00:00:00
00:00:00
00:00:00
00:00:00
00:00:00
00:00:00
00:00:00
00:00:00
00:00:00
00:00:00
00:00:00
00:00:00
00:00:00
00:00:00
00:00:00
00:00:00
00:00:00
00:00:00
00:00:00
00:00:00
00:00:00
00:00:00
00:00:00
00:00:00
00:00:00
00:00:00
00:00:00
00:00:00
00:00:00
00:00:00
00:00:00
00:00:00
00:00:00
00:00:00
00:00:00
00:00:00
00:00:00
00:00:00
00:00:00
00:00:00
00:00:00
00:00:00
00:00:00
00:00:00
00:00:00
00:00:00
00:00:00
00:00:00
00:00:00
00:00:00
00:00:00
00:00:00
00:00:00
00:00:00
00:00:00
00:00:00
00:00:00
00:00:00
00:00:00
00:00:00
00:00:00
00:00:00
00:00:00
00:00:00
00:00:00
YFP:503,540[2]
Time	T∞ YFP:503,540[2]	A1	A2	A3	A4	A5	A6	A7	A8	A9	A10	A11	A12	B1	B2	B3	B4	B5	B6	B7	B8	B9	B10	B11	B12	C1	C2	C3	C4	C5	C6	C7	C8	C9	C10	C11	C12	D1	D2	D3	D4	D5	D6	D7	D8	D9	D10	D11	D12
00:08:15	37	275	256	250	246	70423	75961	70990	74416	72678	69003	62009	69058	76055	80023	56381	79280	84347	80691	81782	76082	73035	68433	65804	67093	45171	48093	46315	45586	43273	47015	46963	44126	41233	43585	43824	34214	45336	45465	43812	39579	40463	43413	44377	45453	40766	43539	36931	36731
00:18:15	37	218	199	225	221	76560	74445	76944	73947	76448	70271	67028	68388	76165	77554	62033	79802	84198	80490	79764	76040	69707	65687	67471	67843	45398	49610	47476	48208	44857	47409	46500	44723	41508	41911	44167	34443	46522	45949	44974	39996	42053	44210	45243	46583	41310	43743	37607	37592
00:28:15	37	230	249	274	262	77618	75863	72765	72741	73118	69699	63862	64107	69213	74324	61085	77317	78963	77495	78372	73006	70640	65328	63208	64962	46257	48049	46520	47325	45694	48782	46149	46700	41762	40139	43205	33519	46127	46326	44784	41235	42978	45170	46011	46225	42015	43831	37505	38197
00:38:15	37	310	335	306	299	76255	73923	74463	71083	70218	67980	61583	63486	70073	73121	61236	77840	78150	77399	78521	72117	68465	66637	64855	64922	45172	46121	46627	47295	48379	48554	49005	47577	43177	40501	46684	37643	43817	44767	44059	41016	43209	44386	45529	45908	40876	42652	39092	38136
00:48:15	37	290	309	328	318	70471	71097	68277	65346	66244	63786	57527	59112	67370	70138	55474	73897	74231	70343	72230	69875	65564	62714	60886	61756	43683	45126	44612	45068	46072	46836	44818	43898	44638	43844	44213	35639	43402	44044	43640	40187	41132	43265	43217	44251	40079	40854	36301	37255
00:58:15	37	390	382	386	414	67123	65991	66800	62520	64665	62101	57313	57462	63011	68165	52507	69744	72311	67972	70503	64286	63006	59087	59100	59695	42661	43393	44295	44053	43623	45414	44215	44765	42174	41971	43513	34074	42871	43002	41908	38280	40712	40857	42316	43140	37400	39215	35601	35824
01:08:15	37	460	480	522	497	62952	62322	64515	60720	59901	58811	54206	54212	62235	63376	51426	67606	67088	65750	69050	64059	62334	57076	56074	56835	42451	43809	42924	45017	44774	45872	43565	44786	41240	41770	43380	34227	41649	43051	42669	39009	41177	41907	42780	42972	37454	39973	34530	35842
01:18:15	37	577	605	604	654	58619	58826	59125	56640	55757	55615	51521	51803	56048	59224	51475	62192	64339	63079	65527	60464	59260	54801	53972	54771	42655	43494	43418	44411	45497	45130	44042	43274	39507	40934	42741	33028	41359	41800	41053	37862	40563	41499	41904	41642	37511	38499	34468	34685
01:28:15	37	750	696	734	720	56670	57216	56745	53801	53760	53452	49070	48658	54762	57668	50794	61345	62326	58725	60738	56842	55047	52833	50364	49238	39501	42626	42433	44547	44838	45396	43902	43926	39011	39776	43444	34349	41646	42920	41762	37043	39984	41866	42984	43716	37839	40037	33891	35596
01:38:15	37	752	872	762	793	54779	55705	55473	52554	50956	49861	46475	46571	54298	55967	49828	58873	59351	58010	60084	55442	53408	50018	48951	49249	41260	44151	44146	45631	46138	46970	45274	44650	38325	39657	45114	33575	41031	43863	42757	37821	41922	42543	43141	45248	37537	40298	33354	34324
01:48:15	37	882	847	924	925	53159	54891	53170	50996	50893	48914	44996	44817	52598	54499	49030	57366	58558	56465	58587	54501	50599	49202	47050	48705	43671	45725	46287	47205	46927	49739	48467	47161	38188	39900	47309	33322	40510	45135	43580	38147	44239	43450	46645	47173	38172	41206	34699	34783
01:58:15	37	1011	1039	956	1030	53931	53639	53373	50002	49920	48076	43919	44249	52255	55347	47861	57106	57773	55039	57294	53624	49957	48312	46178	47149	45173	47966	48001	49877	49850	51406	50758	49616	39012	40506	48873	34204	42656	46363	44207	38754	44684	46585	47264	49247	37992	42327	35891	34980
00:00:00
00:00:00
00:00:00
00:00:00
00:00:00
00:00:00
00:00:00
00:00:00
00:00:00
00:00:00
00:00:00
00:00:00
00:00:00
00:00:00
00:00:00
00:00:00
00:00:00
00:00:00
00:00:00
00:00:00
00:00:00
00:00:00
00:00:00
00:00:00
00:00:00
00:00:00
00:00:00
00:00:00
00:00:00
00:00:00
00:00:00
00:00:00
00:00:00
00:00:00
00:00:00
00:00:00
00:00:00
00:00:00
00:00:00
00:00:00
00:00:00
00:00:00
00:00:00
00:00:00
00:00:00
00:00:00
00:00:00
00:00:00
00:00:00
00:00:00
00:00:00
00:00:00
00:00:00
00:00:00
00:00:00
00:00:00
00:00:00
00:00:00
00:00:00
00:00:00
00:00:00
00:00:00
00:00:00
00:00:00
00:00:00
00:00:00
00:00:00
00:00:00
00:00:00
00:00:00
00:00:00
00:00:00
00:00:00
00:00:00
00:00:00
00:00:00
00:00:00
00:00:00
00:00:00
00:00:00
00:00:00
00:00:00
00:00:00
00:00:00
00:00:00
OD600:600
Time	T∞ OD600:600	A1	A2	A3	A4	A5	A6	A7	A8	A9	A10	A11	A12	B1	B2	B3	B4	B5	B6	B7	B8	B9	B10	B11	B12	C1	C2	C3	C4	C5	C6	C7	C8	C9	C10	C11	C12	D1	D2	D3	D4	D5	D6	D7	D8	D9	D10	D11	D12
00:09:06	37	0.664	0.67	0.672	0.659	0.613	0.592	0.611	0.597	0.602	0.588	0.576	0.592	0.611	0.622	0.428	0.613	0.618	0.617	0.609	0.598	0.584	0.585	0.591	0.606	0.622	0.628	0.61	0.611	0.604	0.61	0.6	0.591	0.587	0.587	0.613	0.518	0.609	0.6	0.564	0.513	0.537	0.555	0.57	0.581	0.547	0.57	0.513	0.54
00:19:06	37	0.673	0.681	0.691	0.669	0.611	0.594	0.606	0.594	0.593	0.587	0.575	0.578	0.608	0.618	0.469	0.599	0.609	0.61	0.595	0.592	0.574	0.58	0.587	0.603	0.617	0.622	0.603	0.605	0.603	0.603	0.589	0.58	0.582	0.588	0.607	0.516	0.605	0.597	0.559	0.509	0.532	0.552	0.567	0.578	0.547	0.566	0.517	0.542
00:29:06	37	0.711	0.713	0.713	0.716	0.614	0.647	0.619	0.601	0.593	0.591	0.592	0.617	0.619	0.624	0.474	0.622	0.622	0.621	0.614	0.606	0.602	0.591	0.594	0.61	0.635	0.638	0.622	0.617	0.616	0.638	0.616	0.635	0.592	0.603	0.64	0.527	0.617	0.608	0.569	0.517	0.542	0.566	0.585	0.596	0.562	0.583	0.529	0.555
00:39:06	37	0.736	0.735	0.732	0.741	0.705	0.693	0.709	0.697	0.703	0.69	0.683	0.712	0.665	0.67	0.481	0.668	0.675	0.675	0.67	0.659	0.648	0.653	0.666	0.694	0.673	0.677	0.669	0.678	0.686	0.696	0.69	0.687	0.647	0.632	0.715	0.605	0.646	0.647	0.604	0.547	0.582	0.608	0.631	0.644	0.609	0.635	0.581	0.618
00:49:06	37	0.751	0.753	0.752	0.757	0.74	0.719	0.738	0.732	0.752	0.733	0.725	0.76	0.703	0.713	0.481	0.701	0.707	0.715	0.706	0.693	0.678	0.687	0.709	0.735	0.706	0.707	0.702	0.714	0.717	0.725	0.716	0.706	0.722	0.73	0.739	0.645	0.696	0.687	0.651	0.596	0.625	0.646	0.664	0.674	0.645	0.669	0.621	0.664
00:59:06	37	0.75	0.751	0.747	0.751	0.78	0.732	0.777	0.776	0.797	0.774	0.765	0.795	0.736	0.746	0.503	0.734	0.744	0.745	0.737	0.723	0.715	0.722	0.75	0.774	0.739	0.737	0.732	0.748	0.755	0.764	0.754	0.762	0.755	0.764	0.782	0.69	0.736	0.724	0.696	0.641	0.667	0.688	0.704	0.717	0.684	0.712	0.653	0.711
01:09:06	37	0.767	0.767	0.762	0.764	0.784	0.717	0.786	0.791	0.806	0.793	0.785	0.799	0.746	0.755	0.532	0.749	0.756	0.769	0.755	0.742	0.738	0.743	0.768	0.782	0.747	0.748	0.743	0.753	0.766	0.778	0.771	0.784	0.771	0.79	0.791	0.732	0.747	0.734	0.716	0.684	0.706	0.706	0.72	0.727	0.705	0.727	0.696	0.728
01:19:06	37	0.784	0.791	0.793	0.794	0.76	0.7	0.776	0.783	0.785	0.797	0.79	0.804	0.747	0.757	0.558	0.753	0.758	0.767	0.762	0.754	0.749	0.756	0.78	0.8	0.765	0.762	0.744	0.768	0.772	0.784	0.781	0.789	0.785	0.8	0.81	0.747	0.757	0.749	0.719	0.695	0.709	0.716	0.733	0.755	0.728	0.739	0.709	0.739
01:29:06	37.1	0.813	0.821	0.823	0.823	0.755	0.718	0.768	0.757	0.769	0.795	0.788	0.8	0.751	0.756	0.578	0.753	0.754	0.759	0.76	0.752	0.745	0.76	0.762	0.772	0.77	0.787	0.75	0.771	0.779	0.768	0.76	0.794	0.797	0.812	0.81	0.783	0.783	0.769	0.748	0.701	0.726	0.739	0.758	0.78	0.756	0.773	0.739	0.757
01:39:06	37	0.841	0.848	0.854	0.852	0.772	0.744	0.774	0.759	0.766	0.777	0.778	0.785	0.766	0.778	0.601	0.771	0.776	0.781	0.771	0.761	0.749	0.751	0.771	0.782	0.785	0.797	0.769	0.784	0.781	0.784	0.774	0.808	0.785	0.801	0.789	0.788	0.784	0.775	0.764	0.727	0.746	0.752	0.771	0.799	0.76	0.772	0.753	0.76
01:49:06	37	0.868	0.877	0.886	0.883	0.795	0.77	0.793	0.784	0.794	0.785	0.78	0.797	0.787	0.794	0.617	0.784	0.792	0.796	0.787	0.773	0.764	0.769	0.789	0.805	0.793	0.803	0.782	0.795	0.791	0.805	0.79	0.799	0.781	0.805	0.809	0.781	0.781	0.789	0.77	0.728	0.758	0.741	0.776	0.801	0.762	0.764	0.73	0.752
01:59:06	37	0.895	0.9	0.915	0.903	0.815	0.79	0.813	0.804	0.812	0.797	0.792	0.814	0.808	0.82	0.633	0.808	0.812	0.819	0.807	0.795	0.782	0.79	0.809	0.825	0.808	0.819	0.797	0.81	0.806	0.82	0.808	0.809	0.803	0.817	0.835	0.776	0.787	0.785	0.769	0.728	0.759	0.753	0.773	0.805	0.757	0.78	0.734	0.761
00:00:00
00:00:00
00:00:00
00:00:00
00:00:00
00:00:00
00:00:00
00:00:00
00:00:00
00:00:00
00:00:00
00:00:00
00:00:00
00:00:00
00:00:00
00:00:00
00:00:00
00:00:00
00:00:00
00:00:00
00:00:00
00:00:00
00:00:00
00:00:00
00:00:00
00:00:00
00:00:00
00:00:00
00:00:00
00:00:00
00:00:00
00:00:00
00:00:00
00:00:00
00:00:00
00:00:00
00:00:00
00:00:00
00:00:00
00:00:00
00:00:00
00:00:00
00:00:00
00:00:00
00:00:00
00:00:00
00:00:00
00:00:00
00:00:00
00:00:00
00:00:00
00:00:00
00:00:00
00:00:00
00:00:00
00:00:00
00:00:00
00:00:00
00:00:00
00:00:00
00:00:00
00:00:00
00:00:00
00:00:00
00:00:00
00:00:00
00:00:00
00:00:00
00:00:00
00:00:00
00:00:00
00:00:00
00:00:00
00:00:00
00:00:00
00:00:00
00:00:00
00:00:00
00:00:00
00:00:00
00:00:00
00:00:00
00:00:00
00:00:00
00:00:00
Results
	1	2	3	4	5	6	7	8	9	10	11	12
A	1100	1200	900	-1000	-15300	-22600	-19800	-10200	-11300	-10400	-7800	-15000	Max V [YFP:503,540]
	1	1	1	1	1	1	1	1	1	1	1	1	R-Squared [YFP:503,540]
	01:52:24	01:22:24	01:22:24	01:32:24	00:12:24	00:22:24	00:22:24	00:22:24	00:22:24	01:02:24	00:32:24	00:22:24	t at Max V [YFP:503,540]
	01:32:51	01:13:14	01:01:51	?????	00:07:24	00:24:58	00:18:40	00:16:37	00:11:34	00:36:26	00:21:15	00:19:52	Lagtime [YFP:503,540]
	17300	19200	16200	15700	613700	-510600	-618600	-573700	-476400	-419400	501900	-437400	Max V [YFP:503,540[2]]
	1	1	1	1	1	1	1	1	1	1	1	1	R-Squared [YFP:503,540[2]]
	01:23:15	01:53:15	01:43:15	01:13:15	00:13:15	00:53:15	00:43:15	00:43:15	01:03:15	00:43:15	00:13:15	00:43:15	t at Max V [YFP:503,540[2]]
	01:00:48	01:17:28	01:06:39	00:52:16	00:08:15	00:38:43	00:43:52	00:32:26	00:41:26	00:35:49	00:08:15	00:25:31	Lagtime [YFP:503,540[2]]
	3.77	3.11	3.23	4.64	9.09	5.28	8.92	9.65	11.03	9.86	9.05	9.54	Max V [OD600:600]
	1	1	1	1	1	1	1	1	1	1	1	1	R-Squared [OD600:600]
	00:24:06	00:24:06	01:44:06	00:24:06	00:34:06	00:24:06	00:34:06	00:34:06	00:34:06	00:34:06	00:34:06	00:34:06	t at Max V [OD600:600]
	00:16:40	00:15:26	00:42:49	00:16:53	00:29:01	00:18:42	00:28:09	00:28:40	00:29:57	00:28:46	00:27:15	00:26:28	Lagtime [OD600:600]
B	-13200	-13300	-10600	-8900	-10000	-13400	-12300	-16500	-14100	-13800	-14600	-12700	Max V [YFP:503,540]
	1	1	1	1	1	1	1	1	1	1	1	1	R-Squared [YFP:503,540]
	00:32:24	00:22:24	00:12:24	00:42:24	00:22:24	00:52:24	01:02:24	00:22:24	00:52:24	00:52:24	00:22:24	00:22:24	t at Max V [YFP:503,540]
	00:22:33	00:18:45	00:07:24	00:32:54	00:27:18	00:37:11	00:39:16	00:25:39	00:36:41	00:33:51	00:17:53	00:14:29	Lagtime [YFP:503,540]
	-695200	-478900	-576200	-541400	-523500	-705600	-629100	-558900	-421300	-392300	-426300	-553300	Max V [YFP:503,540[2]]
	1	1	1	1	1	1	1	1	1	1	1	1	R-Squared [YFP:503,540[2]]
	00:23:15	01:03:15	00:43:15	01:13:15	00:23:15	00:43:15	00:43:15	00:53:15	01:23:15	00:43:15	00:23:15	01:23:15	t at Max V [YFP:503,540[2]]
	00:18:24	00:33:29	00:46:41	00:46:41	00:17:58	00:33:35	00:33:04	00:37:09	00:45:33	00:33:40	00:22:10	00:55:59	Lagtime [YFP:503,540[2]]
	4.55	4.59	4.06	4.65	5.33	5.35	5.56	5.29	4.58	6.25	7.18	8.42	Max V [OD600:600]
	1	1	1	1	1	1	1	1	1	1	1	1	R-Squared [OD600:600]
	00:34:06	00:34:06	00:14:06	00:34:06	00:34:06	00:34:06	00:34:06	00:34:06	00:34:06	00:34:06	00:34:06	00:34:06	t at Max V [OD600:600]
	00:27:19	00:28:45	00:09:06	00:27:15	00:28:22	00:28:16	00:28:03	00:27:41	00:25:12	00:28:05	00:28:41	00:28:40	Lagtime [OD600:600]
C	9900	7500	9600	9700	16600	11600	9900	9400	-7600	-7600	9200	-7700	Max V [YFP:503,540]
	1	1	1	1	1	1	1	1	1	1	1	1	R-Squared [YFP:503,540]
	01:42:24	01:52:24	01:52:24	01:52:24	00:12:24	01:52:24	01:32:24	01:32:24	00:42:24	00:52:24	00:12:24	00:32:24	t at Max V [YFP:503,540]
	01:45:47	01:42:04	01:30:25	01:28:13	00:07:24	01:33:57	01:29:37	01:30:29	00:43:19	00:53:43	00:07:24	00:31:33	Lagtime [YFP:503,540]
	-315400	224100	214100	267200	292300	276900	-418700	-367900	-246400	334300	347900	412400	Max V [YFP:503,540[2]]
	1	1	1	1	1	1	1	1	1	1	1	1	R-Squared [YFP:503,540[2]]
	01:23:15	01:53:15	01:43:15	01:53:15	01:53:15	01:43:15	00:43:15	00:43:15	00:53:15	00:43:15	00:33:15	00:33:15	t at Max V [YFP:503,540[2]]
	01:10:16	?????	01:48:23	01:42:11	01:35:45	01:38:25	00:43:08	00:47:38	01:02:04	00:47:29	00:30:02	00:29:56	Lagtime [YFP:503,540[2]]
	3.79	3.87	4.75	6.09	7.02	5.78	7.45	5.57	7.48	9.81	7.52	7.77	Max V [OD600:600]
	1	1	1	1	1	1	1	1	1	1	1	1	R-Squared [OD600:600]
	00:34:06	00:34:06	00:34:06	00:34:06	00:34:06	00:34:06	00:34:06	00:24:06	00:44:06	00:44:06	00:34:06	00:34:06	t at Max V [OD600:600]
	00:25:32	00:26:29	00:26:34	00:28:02	00:27:23	00:24:16	00:26:55	00:21:04	00:31:05	00:34:28	00:25:34	00:27:50	Lagtime [OD600:600]
D	-6200	6500	4800	-5900	8800	10600	8800	6900	-4400	7500	4100	-7000	Max V [YFP:503,540]
	1	1	1	1	1	1	1	1	1	1	1	1	R-Squared [YFP:503,540]
	00:22:24	01:42:24	01:42:24	01:02:24	01:42:24	01:42:24	01:22:24	01:22:24	01:02:24	00:32:24	01:32:24	01:02:24	t at Max V [YFP:503,540]
	00:21:16	01:36:10	01:51:34	00:58:45	01:35:08	01:37:52	01:28:12	01:30:09	00:48:46	00:28:20	01:55:56	00:54:24	Lagtime [YFP:503,540]
	-231000	-155900	-173200	-190700	231700	313500	350400	207400	-267900	-179800	-279100	-143100	Max V [YFP:503,540[2]]
	1	1	1	1	1	1	1	1	1	1	1	1	R-Squared [YFP:503,540[2]]
	00:33:15	00:33:15	00:53:15	00:53:15	01:43:15	01:53:15	01:43:15	01:23:15	00:53:15	00:43:15	00:43:15	00:53:15	t at Max V [YFP:503,540[2]]
	00:31:40	00:33:46	00:47:15	00:51:26	01:31:57	01:48:08	01:41:47	01:36:38	00:45:41	00:33:19	00:46:00	00:51:55	Lagtime [YFP:503,540[2]]
	5.01	4.06	4.76	4.89	4.34	4.22	4.7	4.82	4.69	5.25	5.17	6.27	Max V [OD600:600]
	1	1	1	1	1	1	1	1	1	1	1	1	R-Squared [OD600:600]
	00:44:06	00:44:06	00:44:06	00:44:06	00:44:06	00:34:06	00:34:06	00:34:06	00:34:06	00:34:06	00:34:06	00:34:06	t at Max V [OD600:600]
	00:31:42	00:27:33	00:30:46	00:32:13	00:28:45	00:26:38	00:25:57	00:26:09	00:25:58	00:26:36	00:26:04	00:26:43	Lagtime [OD600:600]
E	-5500	-6700	11500	-6200	8300	9300	-6500	7500	7200	-6200	7700	10100	Max V [YFP:503,540]
	1	1	1	1	1	1	1	1	1	1	1	1	R-Squared [YFP:503,540]
	00:52:24	00:52:24	00:22:24	01:02:24	00:12:24	00:22:24	01:02:24	00:22:24	00:22:24	01:12:24	00:22:24	00:12:24	t at Max V [YFP:503,540]
	00:41:02	00:38:36	00:25:08	00:54:49	00:07:24	00:10:18	01:08:29	00:11:00	00:12:07	01:11:36	00:14:33	00:07:24	Lagtime [YFP:503,540]
	-237600	-284200	-293100	-277500	-244100	-210200	-291700	-309600	-215400	-231400	212300	453100	Max V [YFP:503,540[2]]
	1	1	1	1	1	1	1	1	1	1	1	1	R-Squared [YFP:503,540[2]]
	01:13:15	01:23:15	00:23:15	01:33:15	01:33:15	01:33:15	01:13:15	00:13:15	01:43:15	00:53:15	00:33:15	00:13:15	t at Max V [YFP:503,540[2]]
	00:49:24	00:55:11	00:19:01	01:05:12	01:10:19	01:10:00	01:01:40	00:08:15	01:18:07	00:47:07	00:33:52	00:08:15	Lagtime [YFP:503,540[2]]
	4.75	4.41	4.97	5.63	7.87	6.28	6.76	9.11	6.63	9.04	8.03	9.52	Max V [OD600:600]
	1	1	1	1	1	1	1	1	1	1	1	1	R-Squared [OD600:600]
	00:44:06	00:34:06	00:34:06	00:44:06	00:44:06	00:34:06	00:34:06	00:44:06	00:44:06	00:44:06	00:34:06	00:34:06	t at Max V [OD600:600]
	00:29:30	00:27:38	00:28:17	00:30:37	00:34:26	00:27:53	00:28:04	00:35:02	00:28:22	00:34:35	00:27:20	00:28:22	Lagtime [OD600:600]
F	-5700	-6100	-7100	-8300	-5600	-7500	-8800	-6600	-7000	-10200	-5000	-5000	Max V [YFP:503,540]
	1	1	1	1	1	1	1	1	1	1	1	1	R-Squared [YFP:503,540]
	01:22:24	00:52:24	00:52:24	00:52:24	01:02:24	01:02:24	01:02:24	01:02:24	01:02:24	00:12:24	01:12:24	01:12:24	t at Max V [YFP:503,540]
	00:42:50	00:40:01	00:39:48	00:43:47	00:40:15	00:51:24	00:44:06	00:39:22	00:51:33	00:07:24	00:45:48	00:40:00	Lagtime [YFP:503,540]
	-258300	-197500	-302900	-260200	-210500	-240000	-241900	-250300	-255600	-227300	-148300	-202100	Max V [YFP:503,540[2]]
	1	1	1	1	1	1	1	1	1	1	1	1	R-Squared [YFP:503,540[2]]
	01:33:15	00:53:15	00:53:15	00:23:15	01:23:15	00:53:15	00:53:15	01:23:15	00:53:15	01:13:15	01:23:15	01:23:15	t at Max V [YFP:503,540[2]]
	00:53:30	00:32:28	00:38:09	00:18:03	00:43:07	00:37:10	00:36:48	00:47:24	00:37:22	00:52:01	00:39:29	00:51:02	Lagtime [YFP:503,540[2]]
	5.18	4.41	4.89	4.42	4.76	4.42	5.43	4.92	5.39	5.91	5.8	7.32	Max V [OD600:600]
	1	1	1	1	1	1	1	1	1	1	1	1	R-Squared [OD600:600]
	00:44:06	00:34:06	00:34:06	00:34:06	00:34:06	00:34:06	00:34:06	00:34:06	00:34:06	00:34:06	00:34:06	00:34:06	t at Max V [OD600:600]
	00:31:06	00:26:39	00:27:41	00:27:01	00:27:21	00:26:37	00:27:03	00:26:20	00:26:18	00:26:51	00:26:48	00:26:02	Lagtime [OD600:600]
G	5000	-5600	-8700	7600	-8300	-6700	-7400	6600	-6100	-9700	6200	5300	Max V [YFP:503,540]
	1	1	1	1	1	1	1	1	1	1	1	1	R-Squared [YFP:503,540]
	01:52:24	00:52:24	00:12:24	00:22:24	00:12:24	00:12:24	00:12:24	01:22:24	00:12:24	00:12:24	00:32:24	01:52:24	t at Max V [YFP:503,540]
	01:46:24	01:01:41	00:07:24	00:20:02	00:07:24	00:07:24	00:07:24	01:23:28	00:07:24	00:07:24	00:26:16	01:30:14	Lagtime [YFP:503,540]
	215200	123100	275300	-285900	212200	-432800	-254200	-377500	283100	153900	-417000	-389300	Max V [YFP:503,540[2]]
	1	1	1	1	1	1	1	1	1	1	1	1	R-Squared [YFP:503,540[2]]
	01:53:15	01:53:15	01:43:15	00:13:15	01:43:15	00:13:15	00:13:15	00:13:15	00:33:15	01:53:15	00:13:15	00:13:15	t at Max V [YFP:503,540[2]]
	01:56:18	01:48:34	01:51:41	00:08:15	01:46:03	00:08:15	00:08:15	00:08:15	00:39:22	?????	00:08:15	00:08:15	Lagtime [YFP:503,540[2]]
	4.69	4.27	5	5.48	5.88	6.9	7.06	7.62	8.34	6.77	5.88	7.66	Max V [OD600:600]
	1	1	1	1	1	1	1	1	1	1	1	1	R-Squared [OD600:600]
	00:44:06	00:44:06	00:34:06	00:34:06	00:34:06	00:34:06	00:34:06	00:34:06	00:34:06	00:34:06	00:44:06	00:34:06	t at Max V [OD600:600]
	00:29:20	00:27:04	00:26:35	00:27:04	00:27:17	00:27:05	00:27:15	00:27:39	00:27:21	00:26:08	00:25:55	00:25:57	Lagtime [OD600:600]
H	4100	10900	10100	5200	6500	7600	5000	6800	13600	-5400	6400	4700	Max V [YFP:503,540]
	1	1	1	1	1	1	1	1	1	1	1	1	R-Squared [YFP:503,540]
	00:42:24	01:52:24	01:52:24	01:42:24	01:42:24	01:42:24	00:32:24	01:52:24	01:52:24	00:12:24	01:42:24	01:32:24	t at Max V [YFP:503,540]
	00:50:34	01:04:22	01:16:42	01:38:33	01:31:42	01:39:46	00:27:24	01:41:58	01:14:32	00:07:24	01:23:58	01:29:19	Lagtime [YFP:503,540]
	-162900	320400	344800	149000	170200	175400	192200	-161300	363900	-230700	226400	-238500	Max V [YFP:503,540[2]]
	1	1	1	1	1	1	1	1	1	1	1	1	R-Squared [YFP:503,540[2]]
	00:33:15	01:43:15	01:33:15	01:53:15	01:53:15	01:53:15	01:53:15	01:23:15	01:53:15	00:13:15	01:53:15	00:23:15	t at Max V [YFP:503,540[2]]
	00:29:49	01:00:48	01:13:57	01:55:18	01:31:03	01:42:28	01:46:37	01:16:00	01:10:22	00:08:15	01:32:51	00:18:07	Lagtime [YFP:503,540[2]]
	4.71	6	5.33	4.75	5.05	5.15	5.41	5.06	5.75	6.41	5.72	6.81	Max V [OD600:600]
	1	1	1	1	1	1	1	1	1	1	1	1	R-Squared [OD600:600]
	00:44:06	00:34:06	00:34:06	00:34:06	00:34:06	00:34:06	00:34:06	00:34:06	00:34:06	00:44:06	00:34:06	00:34:06	t at Max V [OD600:600]
	00:28:05	00:22:41	00:23:25	00:25:07	00:26:29	00:26:17	00:26:19	00:26:13	00:20:37	00:29:13	00:23:41	00:25:08	Lagtime [OD600:600]
[truncated: 48 more columns]

## Sheet: A11.02-R35-test-plate3
Software Version	3.04.17
Experiment File Path:	C:\Users\murra\Box\biocircuits\CYH\A11.02-R35-test.xpt
Protocol File Path:	C:\Users\Biotek4\Box\biocircuits\CYH\YFP.prt
Plate Number	Plate 3
Date	2022-01-16
Time	22:14:53
Reader Type:	Synergy H1
Reader Serial Number:	18060417
Reading Type	Reader
Procedure Details
Plate Type	96 WELL PLATE (Use plate lid)
Eject plate on completion
Set Temperature	Setpoint 37∞C
	Preheat before moving to next step
Start Kinetic	Runtime 16:00:00 (HH:MM:SS), Interval 0:10:00, 97 Reads
Shake	Linear: Continuous
	Frequency: 1096 cpm (1 mm)
Read	YFP
	Fluorescence Endpoint
	Full Plate
	Filter Set 1
	Excitation: 503, Emission: 540
	Optics: Bottom, Gain: 61
	Filter Set 2
	Excitation: 503, Emission: 540
	Optics: Bottom, Gain: 100
	Light Source: Xenon Flash, Lamp Energy: High
	Read Speed: Normal, Delay: 100 msec, Measurements/Data Point: 10
	Read Height: 7 mm
Read	OD600
	Absorbance Endpoint
	Full Plate
	Wavelengths: 600
	Read Speed: Normal, Delay: 100 msec, Measurements/Data Point: 8
End Kinetic
Layout
	1	2	3	4	5	6	7	8	9	10	11	12
A	SPL1	SPL9	SPL17	SPL25	SPL33	SPL41	SPL49	SPL57	SPL65	SPL73	SPL81	SPL89	Well ID
B	SPL2	SPL10	SPL18	SPL26	SPL34	SPL42	SPL50	SPL58	SPL66	SPL74	SPL82	SPL90	Well ID
C	SPL3	SPL11	SPL19	SPL27	SPL35	SPL43	SPL51	SPL59	SPL67	SPL75	SPL83	SPL91	Well ID
D	SPL4	SPL12	SPL20	SPL28	SPL36	SPL44	SPL52	SPL60	SPL68	SPL76	SPL84	SPL92	Well ID
E	SPL5	SPL13	SPL21	SPL29	SPL37	SPL45	SPL53	SPL61	SPL69	SPL77	SPL85	SPL93	Well ID
F	SPL6	SPL14	SPL22	SPL30	SPL38	SPL46	SPL54	SPL62	SPL70	SPL78	SPL86	SPL94	Well ID
G	SPL7	SPL15	SPL23	SPL31	SPL39	SPL47	SPL55	SPL63	SPL71	SPL79	SPL87	SPL95	Well ID
H	SPL8	SPL16	SPL24	SPL32	SPL40	SPL48	SPL56	SPL64	SPL72	SPL80	SPL88	SPL96	Well ID
YFP:503,540
Time	T∞ YFP:503,540	A1	A2	A3	A4	A5	A6	A7	A8	A9	A10	A11	A12	B1	B2	B3	B4	B5	B6	B7	B8	B9	B10	B11	B12	C1	C2	C3	C4	C5	C6	C7	C8	C9	C10	C11	C12	D1	D2	D3	D4	D5	D6	D7	D8	D9	D10	D11	D12
00:07:24	37	40	39	27	43	1386	1362	1388	1271	1268	1173	1094	1044	1355	1487	1286	1511	1529	1473	1457	1414	1325	1293	1228	1160	1230	1348	1357	1312	1364	1381	1364	1294	1040	1093	1327	869	1204	1344	1191	996	1101	1181	1235	1210	1046	1165	1114	1041
00:17:24	37	34	35	26	44	1417	1434	1453	1303	1276	1206	1142	1045	1409	1496	1361	1547	1586	1514	1540	1459	1376	1293	1269	1182	1355	1424	1474	1434	1444	1496	1466	1379	1122	1182	1422	926	1319	1406	1293	1084	1236	1292	1350	1283	1092	1253	1192	1107
00:27:24	37	28	43	43	42	1459	1478	1457	1320	1333	1236	1123	1048	1398	1540	1396	1567	1586	1575	1563	1495	1416	1332	1277	1212	1406	1527	1521	1500	1523	1559	1512	1478	1202	1236	1468	970	1349	1479	1356	1166	1310	1358	1431	1363	1176	1297	1262	1176
00:37:24	37	40	44	41	48	1474	1498	1510	1355	1374	1259	1185	1085	1463	1581	1593	1607	1670	1598	1588	1528	1440	1349	1321	1201	1477	1594	1629	1557	1624	1650	1625	1549	1260	1300	1548	1010	1423	1542	1419	1221	1387	1447	1504	1449	1226	1371	1353	1222
00:47:24	37	41	41	44	44	1520	1523	1560	1380	1424	1298	1219	1132	1499	1633	1869	1675	1721	1657	1656	1602	1520	1424	1405	1246	1515	1662	1674	1612	1722	1733	1729	1661	1347	1400	1623	1064	1499	1626	1503	1309	1453	1490	1595	1544	1324	1450	1386	1300
00:57:24	37	42	43	47	45	1587	1610	1600	1437	1458	1356	1228	1181	1558	1685	2133	1716	1813	1730	1738	1676	1591	1523	1489	1303	1602	1723	1806	1723	1789	1813	1798	1701	1455	1481	1687	1132	1575	1699	1544	1391	1497	1587	1715	1627	1406	1552	1483	1352
01:07:24	37	43	45	46	47	1638	1706	1697	1495	1556	1441	1355	1212	1641	1780	2377	1829	1876	1852	1863	1754	1655	1639	1650	1390	1688	1859	1850	1824	1921	1932	1907	1775	1540	1592	1748	1197	1629	1749	1671	1498	1629	1702	1764	1722	1483	1637	1543	1427
01:17:24	37	45	44	52	48	1704	1763	1780	1589	1677	1563	1453	1281	1696	1882	2673	1933	2005	1946	1986	1880	1760	1772	1811	1456	1757	1905	1932	1863	1969	2026	1979	1892	1633	1643	1852	1280	1684	1856	1790	1549	1710	1765	1872	1819	1597	1720	1611	1487
01:27:24	37	47	41	52	52	1818	1870	1874	1684	1741	1659	1524	1353	1754	1966	2866	2064	2071	2038	2113	1963	1874	1883	1989	1571	1830	2021	2030	1957	2075	2103	2047	1984	1730	1730	1923	1356	1785	1931	1852	1642	1799	1870	1943	1894	1706	1802	1735	1549
01:37:24	37	52	57	48	47	1930	2025	1970	1755	1852	1788	1645	1421	1887	2084	2990	2134	2182	2175	2211	2130	1998	2001	2162	1682	1896	2101	2099	2070	2147	2214	2170	2068	1837	1847	2002	1448	1860	2011	1952	1744	1855	1979	2018	2007	1724	1873	1815	1608
01:47:24	37	48	50	54	52	1978	2082	2068	1889	1991	1900	1736	1523	1940	2203	3251	2255	2320	2233	2323	2227	2171	2139	2313	1754	1946	2117	2187	2136	2235	2269	2217	2198	1938	1919	2079	1519	1870	2079	2074	1837	1955	2026	2106	2055	1877	1995	1914	1730
01:57:24	37	48	47	59	51	2067	2169	2087	1941	2137	2052	1883	1661	2009	2260	3441	2365	2388	2384	2467	2356	2303	2339	2356	1863	2041	2253	2275	2207	2341	2314	2332	2267	2063	2055	2210	1613	1966	2183	2152	1954	2059	2138	2203	2195	1932	2080	1967	1783
02:07:24	37	47	55	63	56	2154	2267	2193	2004	2210	2186	2005	1751	2081	2396	3598	2431	2501	2505	2603	2464	2427	2456	2438	1969	2102	2355	2342	2305	2394	2427	2405	2362	2130	2086	2296	1679	2020	2219	2293	2039	2124	2250	2277	2269	2076	2175	2077	1875
02:17:24	37	45	54	56	62	2237	2359	2309	2064	2324	2304	2081	1882	2169	2503	3813	2560	2610	2522	2737	2639	2593	2484	2558	2066	2152	2363	2450	2422	2480	2550	2506	2399	2237	2206	2310	1759	2061	2298	2416	2112	2232	2288	2398	2375	2148	2232	2132	1911
02:27:24	37	55	54	59	68	2302	2479	2368	2153	2426	2277	2083	1928	2226	2562	3812	2671	2718	2696	2888	2647	2605	2524	2634	2135	2200	2458	2499	2448	2556	2549	2545	2454	2284	2297	2366	1830	2115	2355	2412	2282	2336	2420	2426	2418	2176	2332	2207	1962
02:37:24	37	55	57	63	64	2332	2544	2447	2244	2436	2323	2170	1962	2287	2570	3978	2743	2828	2713	2792	2690	2646	2602	2687	2148	2221	2539	2547	2468	2609	2644	2576	2565	2316	2351	2474	1873	2150	2440	2524	2274	2372	2468	2503	2494	2266	2389	2270	2036
02:47:24	37	62	65	57	61	2428	2604	2491	2336	2469	2361	2199	2013	2334	2603	3995	2796	2825	2725	2878	2729	2697	2614	2799	2134	2305	2512	2611	2524	2687	2726	2664	2588	2413	2400	2524	1954	2176	2495	2588	2323	2451	2549	2598	2515	2288	2424	2349	2064
02:57:24	37	55	67	58	62	2402	2567	2474	2400	2472	2371	2236	1995	2335	2654	4070	2774	2804	2810	2930	2766	2683	2723	2955	2161	2344	2579	2648	2662	2701	2750	2728	2652	2494	2500	2555	1964	2248	2557	2638	2434	2533	2612	2677	2646	2308	2496	2418	2084
03:07:24	37	59	66	68	62	2439	2596	2463	2430	2472	2411	2238	1996	2298	2624	4041	2797	2866	2791	2956	2820	2788	2802	3018	2218	2393	2607	2739	2642	2794	2814	2765	2715	2582	2523	2574	1977	2251	2565	2710	2507	2582	2667	2742	2670	2383	2557	2464	2175
03:17:24	37	51	59	68	66	2442	2602	2485	2394	2509	2479	2284	1998	2323	2683	4091	2815	2896	2804	3028	2828	2811	2837	3114	2187	2407	2713	2772	2706	2813	2838	2802	2758	2652	2573	2634	2023	2315	2598	2778	2534	2603	2775	2748	2732	2439	2633	2558	2137
03:27:24	37	49	62	65	63	2395	2578	2447	2374	2531	2487	2320	2020	2320	2689	4092	2854	2882	2847	3122	2871	2879	2848	3187	2266	2433	2684	2795	2673	2885	2887	2842	2842	2651	2601	2636	2053	2285	2595	2787	2629	2693	2761	2786	2759	2462	2684	2501	2185
03:37:24	37	58	62	64	68	2450	2629	2497	2384	2569	2548	2343	2039	2333	2726	4117	2947	2902	2863	3102	2917	2907	2934	3268	2249	2462	2752	2723	2756	2856	2927	2901	2873	2699	2608	2661	2068	2300	2663	2902	2680	2752	2888	2820	2868	2466	2636	2539	2173
03:47:24	37	57	66	73	72	2427	2653	2523	2391	2576	2553	2406	2085	2348	2736	4159	2831	2958	2871	3129	2970	2911	3001	3415	2279	2463	2721	2830	2822	2913	2946	2945	2863	2695	2680	2713	2082	2271	2663	2897	2665	2803	2851	2932	2798	2459	2696	2569	2201
03:57:24	37	67	66	64	71	2458	2600	2514	2356	2636	2630	2416	2110	2318	2725	4140	2893	2917	2841	3150	2986	2979	3053	3455	2324	2483	2773	2829	2901	2989	2945	2966	2917	2723	2687	2682	2132	2295	2700	2956	2762	2864	2952	2913	2912	2527	2703	2503	2184
04:07:24	37	59	60	83	73	2389	2614	2475	2340	2669	2636	2463	2110	2314	2709	4167	2929	2929	2940	3166	3019	3005	3078	3484	2320	2476	2787	2873	2830	2914	3004	2997	2937	2748	2754	2741	2141	2266	2712	2961	2827	2883	2979	2996	2994	2612	2756	2631	2178
04:17:24	37	64	63	74	71	2402	2622	2468	2359	2662	2681	2470	2083	2278	2690	4156	2942	2975	2931	3218	3103	3070	3123	3630	2316	2429	2761	2934	2879	2968	2981	2920	2904	2763	2705	2739	2160	2276	2711	2976	2759	2931	2960	2987	2944	2608	2787	2694	2201
04:27:24	37	64	67	67	70	2401	2654	2451	2294	2692	2641	2505	2098	2217	2746	4178	2927	2975	2914	3236	3048	3117	3200	3657	2337	2444	2749	2909	2907	3007	2973	2981	2977	2848	2687	2717	2171	2245	2713	2989	2844	2992	3061	3010	2981	2592	2804	2635	2177
04:37:24	37	63	60	74	86	2374	2630	2442	2307	2701	2650	2503	2067	2273	2648	4069	3017	2944	2932	3295	3099	3147	3193	3642	2348	2439	2751	2900	2833	2977	2971	2970	2966	2840	2751	2722	2216	2208	2684	2977	2890	2981	3063	2995	3058	2662	2849	2681	2221
04:47:24	37	71	77	71	71	2304	2623	2417	2273	2650	2681	2544	2094	2256	2690	4213	3002	2957	2924	3241	3152	3116	3211	3689	2318	2388	2736	2846	2862	2984	3019	3048	2953	2878	2767	2729	2196	2224	2628	2968	2942	2959	3059	2950	3050	2653	2774	2638	2197
04:57:24	37	60	66	64	70	2339	2570	2368	2266	2678	2736	2541	2111	2224	2725	4139	2897	2966	2894	3277	3125	3092	3237	3708	2324	2416	2693	2807	2889	2986	2957	2995	2945	2850	2830	2656	2248	2142	2662	2971	3012	3018	3052	3020	2998	2672	2838	2659	2173
05:07:24	37	58	69	77	79	2297	2525	2381	2233	2617	2715	2540	2105	2186	2645	4162	2962	2944	2874	3223	3149	3209	3248	3764	2255	2367	2705	2836	2816	2917	2938	3000	2947	2859	2802	2654	2213	2101	2621	2958	2953	3012	3035	3025	2978	2608	2837	2654	2153
05:17:24	37	66	70	70	73	2291	2569	2360	2200	2634	2722	2557	2036	2143	2641	4134	2959	2932	2860	3259	3110	3151	3271	3725	2254	2296	2661	2845	2861	2958	2910	2988	2941	2826	2779	2664	2201	2075	2613	2934	3012	3000	3084	3017	2980	2615	2828	2645	2155
05:27:24	37	68	63	74	81	2256	2512	2306	2129	2632	2700	2484	2050	2126	2621	4124	2910	2880	2869	3275	2983	3117	3259	3759	2249	2305	2610	2771	2783	2950	2953	2953	2908	2827	2753	2601	2209	2028	2545	2930	2967	3018	3047	2961	2953	2582	2810	2583	2098
05:37:24	37	67	75	76	75	2196	2458	2231	2143	2602	2688	2497	2039	2073	2549	4155	2893	2902	2830	3175	3032	3128	3196	3770	2207	2231	2595	2744	2788	2834	2879	2900	2833	2770	2705	2623	2189	1973	2500	2847	2989	3068	3057	2895	2982	2626	2774	2558	2069
05:47:24	37	57	68	74	74	2126	2411	2190	2122	2554	2697	2447	1997	2024	2536	4034	2815	2858	2751	3183	3022	3090	3165	3660	2196	2203	2566	2685	2713	2877	2832	2892	2853	2755	2675	2535	2210	1925	2466	2887	3003	3038	3053	2970	2915	2659	2737	2503	2074
05:57:24	37	60	72	73	74	2084	2354	2138	2070	2492	2599	2401	1965	1996	2438	4058	2797	2817	2742	3124	2945	3097	3128	3620	2070	2160	2510	2659	2713	2786	2808	2857	2785	2784	2748	2544	2200	1882	2437	2835	3017	2998	3005	2888	2939	2606	2737	2503	1992
06:07:24	37	60	75	68	75	2020	2282	2130	2036	2479	2566	2382	1935	1918	2428	4057	2753	2687	2707	3054	2915	2993	3106	3633	2040	2129	2440	2608	2664	2784	2783	2757	2724	2703	2647	2488	2157	1832	2374	2788	2997	3068	3045	2844	2964	2554	2700	2431	1966
06:17:24	37	59	65	77	77	1990	2234	2066	1999	2427	2477	2359	1890	1873	2322	3993	2616	2699	2588	2949	2778	3043	3020	3570	1994	2027	2430	2530	2596	2716	2738	2745	2712	2727	2579	2413	2134	1733	2348	2758	2969	3019	2991	2854	2914	2567	2671	2401	1919
06:27:24	37	63	67	69	86	1912	2106	1977	1963	2369	2462	2257	1849	1773	2217	4017	2636	2635	2539	2870	2725	2855	2974	3460	1948	1986	2329	2542	2543	2674	2687	2705	2626	2623	2587	2349	2135	1691	2282	2690	2974	2953	2936	2823	2794	2565	2594	2378	1883
06:37:24	37	64	70	78	84	1863	2060	1868	1886	2272	2433	2220	1797	1748	2205	4002	2589	2571	2413	2796	2646	2818	2854	3352	1865	1922	2313	2517	2467	2609	2663	2689	2638	2586	2478	2259	2086	1651	2156	2623	2931	2957	2905	2734	2804	2511	2522	2272	1820
06:47:24	37	66	72	74	82	1770	2061	1870	1875	2193	2335	2145	1713	1699	2135	3936	2463	2482	2398	2772	2580	2680	2734	3333	1789	1880	2261	2393	2435	2526	2612	2618	2572	2503	2404	2255	2045	1597	2137	2575	2960	2886	2843	2689	2779	2506	2507	2202	1743
06:57:24	37	65	75	76	76	1754	1951	1789	1791	2127	2257	2094	1653	1649	2038	3900	2411	2393	2244	2638	2504	2618	2669	3252	1742	1820	2145	2372	2401	2503	2528	2542	2518	2460	2387	2230	2022	1555	2077	2489	2848	2886	2772	2661	2719	2473	2396	2116	1698
07:07:24	37	66	75	84	81	1666	1901	1714	1736	2033	2186	2016	1615	1552	1972	3849	2324	2285	2252	2575	2331	2564	2585	3096	1695	1795	2143	2278	2319	2384	2475	2471	2495	2380	2329	2130	1988	1469	2003	2485	2834	2910	2753	2599	2694	2379	2365	2038	1628
07:17:24	37	67	70	75	78	1619	1793	1643	1699	1975	2118	1953	1548	1517	1904	3892	2218	2239	2101	2462	2267	2508	2478	3075	1607	1681	2035	2234	2272	2371	2351	2412	2401	2276	2247	2025	1947	1418	1977	2371	2773	2798	2729	2518	2570	2307	2304	1976	1613
07:27:24	37	56	66	83	75	1557	1710	1550	1646	1915	2023	1876	1500	1442	1801	3723	2209	2150	2024	2338	2129	2399	2378	2910	1512	1687	1972	2134	2209	2293	2319	2338	2325	2230	2165	2003	1877	1348	1872	2290	2778	2741	2656	2429	2508	2299	2244	1956	1542
07:37:24	37	58	66	77	78	1513	1642	1501	1587	1828	1976	1858	1451	1381	1722	3719	2080	2075	1969	2204	2057	2280	2301	2839	1478	1587	1907	2089	2180	2260	2269	2291	2256	2219	2137	1942	1845	1323	1814	2205	2680	2721	2614	2408	2500	2206	2161	1844	1490
07:47:24	37	64	71	76	81	1432	1589	1459	1511	1786	1901	1736	1386	1326	1652	3718	2001	2007	1853	2104	1982	2206	2175	2684	1412	1555	1838	2033	2106	2201	2174	2237	2204	2133	2012	1872	1843	1264	1754	2167	2662	2691	2578	2328	2415	2170	2105	1794	1406
07:57:24	37	68	74	85	77	1370	1517	1384	1481	1707	1796	1663	1331	1260	1571	3706	1926	1873	1794	2089	1906	2086	2096	2578	1364	1508	1779	1959	2020	2116	2094	2157	2107	2065	1963	1796	1755	1227	1705	2098	2606	2582	2469	2265	2314	2076	2025	1725	1372
08:07:24	37	69	65	78	77	1275	1450	1330	1441	1628	1724	1578	1275	1212	1520	3634	1800	1816	1675	1969	1787	1983	2039	2481	1287	1430	1739	1921	1940	2072	2079	2050	2067	1930	1881	1736	1704	1156	1658	2004	2512	2540	2407	2239	2299	2024	1981	1676	1301
08:17:24	37	69	72	78	85	1208	1387	1291	1360	1514	1648	1532	1217	1163	1431	3545	1752	1751	1638	1873	1744	1881	1900	2394	1221	1383	1683	1862	1881	1963	1968	2032	1976	1877	1822	1693	1646	1135	1580	1930	2467	2506	2355	2138	2216	1936	1867	1585	1220
08:27:24	37	61	77	82	79	1204	1326	1222	1324	1482	1542	1469	1184	1082	1366	3470	1684	1650	1592	1804	1644	1851	1828	2275	1158	1322	1614	1808	1836	1908	1895	1942	1879	1861	1774	1623	1602	1062	1530	1885	2438	2437	2274	2067	2137	1895	1798	1524	1214
08:37:24	37	72	78	82	83	1135	1263	1163	1238	1410	1524	1394	1125	1050	1298	3486	1606	1561	1512	1744	1583	1769	1767	2182	1144	1326	1538	1746	1783	1821	1876	1923	1868	1770	1709	1565	1558	1025	1440	1799	2279	2411	2279	2006	2057	1802	1733	1481	1173
08:47:24	37	69	67	70	83	1102	1199	1122	1210	1354	1462	1319	1056	1033	1267	3431	1545	1506	1449	1658	1517	1711	1685	2075	1092	1226	1506	1670	1721	1765	1798	1843	1739	1700	1623	1492	1499	998	1418	1733	2270	2290	2180	1947	2019	1759	1651	1436	1122
08:57:24	37	61	73	76	76	1037	1166	1073	1167	1295	1404	1275	1012	966	1223	3314	1481	1473	1380	1581	1471	1621	1638	1964	1046	1163	1457	1612	1650	1680	1721	1761	1740	1628	1563	1437	1424	955	1347	1643	2194	2259	2078	1859	1915	1676	1611	1368	1069
09:07:24	37	63	77	82	78	1002	1130	1039	1104	1242	1334	1214	962	936	1188	3263	1417	1413	1338	1546	1422	1590	1575	1902	981	1143	1421	1550	1596	1685	1672	1687	1626	1564	1509	1397	1382	920	1324	1617	2119	2210	2044	1742	1856	1623	1569	1311	1050
09:17:24	37	64	76	78	77	979	1098	978	1061	1204	1288	1188	941	917	1140	3162	1387	1362	1270	1478	1375	1528	1518	1867	960	1099	1363	1491	1532	1602	1610	1618	1594	1501	1457	1343	1341	888	1266	1549	2038	2103	1960	1716	1814	1561	1488	1253	998
09:27:24	37	60	76	71	80	952	1058	979	1014	1182	1223	1137	890	868	1109	3162	1328	1304	1270	1423	1321	1463	1453	1757	924	1045	1315	1454	1458	1521	1511	1562	1540	1494	1389	1272	1256	865	1210	1461	1933	2084	1937	1654	1706	1477	1436	1190	956
09:37:24	37	63	74	74	84	915	1025	923	992	1115	1176	1093	867	833	1062	3053	1260	1254	1200	1409	1302	1418	1416	1700	892	1006	1258	1363	1411	1471	1476	1503	1438	1432	1339	1228	1206	821	1168	1426	1888	1991	1824	1604	1690	1465	1373	1169	912
09:47:24	37	65	76	78	73	891	973	928	953	1078	1157	1084	828	804	1022	2991	1230	1221	1157	1338	1244	1391	1379	1649	871	979	1188	1333	1368	1455	1415	1458	1421	1356	1305	1170	1176	790	1121	1376	1835	1931	1769	1546	1603	1390	1346	1144	882
09:57:24	37	65	79	80	80	861	932	879	918	1048	1111	1042	796	770	995	2946	1223	1176	1117	1314	1192	1309	1334	1587	850	938	1171	1281	1343	1351	1372	1424	1396	1300	1244	1147	1131	766	1084	1322	1722	1861	1706	1473	1541	1334	1285	1086	861
10:07:24	37	64	84	74	79	808	909	839	885	1001	1048	978	764	763	953	2879	1152	1151	1107	1260	1161	1276	1290	1547	804	921	1115	1231	1285	1331	1314	1372	1310	1266	1216	1098	1094	740	1033	1283	1683	1796	1629	1438	1469	1296	1221	1053	835
10:17:24	37	59	74	73	83	797	884	818	844	986	1030	949	749	734	929	2755	1125	1083	1051	1227	1121	1244	1241	1486	786	866	1076	1198	1227	1279	1288	1323	1274	1187	1190	1059	1066	715	1020	1237	1632	1718	1580	1378	1437	1259	1219	1017	800
10:27:24	37	62	72	77	82	770	856	792	826	919	1011	925	705	715	894	2651	1087	1076	1014	1198	1095	1193	1199	1435	771	852	1036	1150	1185	1233	1210	1255	1236	1178	1130	1025	1042	709	968	1200	1564	1673	1514	1342	1360	1229	1143	982	776
10:37:24	37	66	75	84	79	756	831	760	805	920	962	899	699	687	878	2655	1082	1048	998	1133	1070	1161	1190	1387	733	807	990	1107	1145	1197	1181	1214	1183	1161	1095	987	976	672	941	1159	1533	1621	1475	1308	1345	1183	1112	936	753
10:47:24	37	63	71	76	85	726	803	744	756	884	935	871	662	673	854	2544	1022	1023	947	1102	1032	1114	1145	1327	709	796	972	1058	1106	1163	1148	1182	1136	1122	1065	970	966	651	910	1108	1468	1559	1427	1238	1285	1162	1099	919	727
10:57:24	37	71	82	79	81	696	770	744	741	856	886	847	641	642	814	2486	990	957	953	1065	1019	1102	1129	1305	699	758	942	1029	1082	1132	1113	1157	1112	1067	1031	941	927	620	889	1090	1429	1506	1347	1216	1243	1125	1045	888	714
11:07:24	37	64	69	79	84	686	766	678	723	848	889	804	627	618	800	2433	965	938	910	1045	951	1081	1073	1256	666	750	908	1004	1058	1090	1070	1111	1071	1032	1001	900	880	601	839	1044	1357	1442	1315	1173	1209	1083	1030	868	675
11:17:24	37	64	82	82	84	647	729	680	704	819	870	801	600	602	774	2343	913	922	884	1018	951	1042	1047	1251	656	723	879	966	1019	1045	1039	1056	1050	1014	967	866	879	592	808	1018	1361	1401	1294	1151	1160	1055	1001	835	673
11:27:24	37	64	76	80	87	656	712	680	668	794	839	764	569	594	758	2302	916	899	848	982	908	1003	1022	1199	640	692	866	936	965	1004	1010	1039	1023	999	944	852	833	569	798	979	1279	1359	1237	1076	1148	1008	986	824	633
11:37:24	37	68	72	82	83	631	694	661	688	768	810	747	564	581	732	2242	865	875	818	967	916	981	986	1159	609	671	828	898	946	969	979	1013	971	952	912	822	799	561	765	953	1251	1306	1222	1046	1079	993	931	779	619
11:47:24	37	65	72	77	83	603	666	629	655	742	788	710	548	566	704	2143	860	860	817	955	864	951	961	1108	605	661	806	890	924	945	936	984	949	942	886	795	801	546	757	915	1219	1264	1177	1019	1093	930	896	757	607
11:57:24	37	66	83	77	85	599	649	618	626	725	755	710	531	553	705	2065	842	814	794	917	827	927	943	1070	595	627	784	836	889	910	922	939	922	883	849	772	770	515	712	921	1170	1245	1131	998	1067	913	880	758	581
12:07:24	37	59	68	84	75	583	642	597	610	713	752	680	515	526	683	2011	807	834	783	895	836	925	897	1062	568	615	762	845	866	879	888	899	908	885	824	769	728	515	694	878	1156	1185	1091	978	1005	892	866	720	567
12:17:24	37	60	78	74	76	563	635	604	605	680	716	677	504	522	671	1918	796	784	765	874	813	892	881	1026	558	588	708	789	808	851	882	893	850	839	799	749	728	505	695	859	1110	1180	1078	940	986	883	825	692	559
12:27:24	37	62	73	83	76	567	612	587	595	680	698	655	490	494	655	1865	757	765	752	833	799	856	867	985	529	587	703	781	797	836	841	864	843	839	804	711	710	492	675	815	1080	1112	1043	917	933	855	797	680	523
12:37:24	37	66	78	78	77	544	600	554	557	656	682	622	479	496	644	1815	765	756	710	812	780	863	831	993	520	563	691	763	787	822	804	842	812	805	763	699	676	478	660	802	1040	1087	1006	884	910	818	788	672	529
12:47:24	37	70	71	75	79	526	578	547	535	636	660	621	457	483	623	1716	750	734	719	811	765	844	842	952	518	549	667	728	747	794	789	813	797	789	740	678	672	451	635	778	1022	1052	963	846	897	805	752	653	517
12:57:24	37	67	72	78	91	514	586	541	542	620	659	608	448	473	606	1674	725	728	695	779	722	822	810	943	508	547	645	726	727	768	782	789	765	767	726	659	657	453	626	770	981	1018	943	838	866	791	760	644	498
13:07:24	37	61	75	83	82	499	567	517	538	613	646	580	437	474	589	1630	703	692	676	801	722	781	783	899	491	513	639	713	739	747	743	783	762	729	703	648	625	440	606	729	966	981	945	825	837	766	740	617	480
13:17:24	37	64	73	84	82	497	548	510	526	612	631	584	429	455	572	1576	680	687	678	756	722	775	783	903	477	518	629	680	700	750	730	760	726	718	690	650	608	435	581	720	926	955	891	802	811	744	705	601	483
13:27:24	37	66	70	77	88	487	540	507	503	575	610	568	413	459	580	1524	673	687	641	762	684	762	759	857	468	512	613	667	688	705	711	737	729	696	668	618	591	422	561	706	910	949	864	757	811	731	703	576	471
13:37:24	37	63	71	75	82	468	539	484	488	567	592	542	413	436	561	1481	660	673	645	740	697	727	726	875	466	490	583	665	680	695	684	728	711	691	672	592	565	423	573	689	897	909	855	766	764	711	672	574	464
13:47:24	37	72	78	78	77	471	520	493	472	573	591	545	407	431	550	1411	668	650	652	708	656	732	732	832	445	489	578	645	645	687	679	687	679	675	655	593	576	407	552	678	846	889	822	727	750	702	658	559	444
13:57:24	37	64	71	81	80	451	520	477	470	563	591	528	392	425	535	1371	647	642	612	707	664	707	713	813	447	471	565	608	634	673	683	688	680	665	639	578	542	403	547	653	841	868	795	721	756	679	654	557	440
14:07:24	37	60	76	85	88	441	509	478	453	565	557	514	377	416	526	1323	624	650	603	681	641	693	706	801	441	469	546	618	615	648	632	673	646	631	624	563	545	406	532	635	818	838	788	714	709	651	646	534	431
14:17:24	37	65	71	84	84	458	488	454	456	546	560	500	377	407	531	1273	614	608	610	678	638	699	687	768	434	453	557	592	605	641	644	673	652	630	627	556	528	391	502	639	792	825	750	686	701	660	606	530	420
14:27:24	37	67	78	86	87	437	492	440	448	528	551	507	363	405	514	1242	609	597	609	667	634	668	688	757	421	441	534	576	594	617	619	646	625	623	595	536	522	384	512	615	791	811	752	689	693	641	609	528	421
14:37:24	37	60	71	80	80	433	481	460	433	517	538	491	357	383	511	1228	609	582	582	662	617	670	659	764	422	443	515	592	589	603	609	648	609	620	560	533	509	375	502	607	784	782	723	658	676	624	607	499	404
14:47:24	37	59	75	80	83	443	471	446	422	518	531	480	347	391	493	1191	591	592	587	640	610	660	664	747	416	428	519	566	569	603	594	605	610	592	571	520	492	374	492	600	758	768	697	639	672	622	592	498	399
14:57:24	37	68	74	74	85	431	466	435	407	512	510	465	361	379	498	1162	580	577	559	648	598	646	640	720	398	427	515	536	545	586	594	601	579	597	564	511	488	368	476	583	735	752	700	638	651	616	582	497	391
15:07:24	37	62	76	74	79	430	456	437	415	503	504	462	342	386	493	1124	577	569	553	629	596	633	633	710	401	412	487	548	538	578	574	609	590	564	557	510	485	371	466	585	723	732	680	625	638	601	561	487	372
15:17:24	37	63	75	85	82	405	448	428	406	487	490	452	344	378	478	1091	565	568	546	610	581	619	613	703	383	401	501	540	541	569	553	575	570	568	538	500	461	351	470	575	714	721	659	618	638	584	540	477	389
15:27:24	37	63	75	79	83	410	451	428	393	490	489	443	332	374	485	1057	549	547	526	620	581	624	616	682	392	418	483	538	543	556	561	574	552	569	520	500	451	346	453	554	696	708	667	589	612	583	538	482	386
15:37:24	37	63	74	77	85	404	435	424	401	472	482	442	327	358	468	1038	548	550	524	601	564	604	603	676	384	400	475	524	527	543	543	561	557	548	532	477	437	347	446	537	685	696	641	593	609	574	536	471	377
15:47:24	37	65	75	83	77	394	434	399	381	474	489	423	315	370	459	1002	545	537	544	593	572	586	597	671	381	398	455	500	518	545	541	551	555	534	524	482	443	343	446	528	659	687	637	572	602	554	524	465	358
15:57:24	37	58	70	77	80	395	429	417	381	471	475	432	316	357	451	982	534	516	531	586	544	590	591	661	364	384	455	514	506	534	521	535	535	522	506	465	446	346	447	550	655	670	618	576	594	555	516	448	357
16:07:24	37	64	67	84	79	386	440	407	380	449	466	428	309	351	451	983	521	515	519	585	548	587	587	648	367	388	458	491	509	536	521	535	537	529	518	467	425	336	436	522	654	643	607	569	559	548	506	440	354
YFP:503,540[2]
Time	T∞ YFP:503,540[2]	A1	A2	A3	A4	A5	A6	A7	A8	A9	A10	A11	A12	B1	B2	B3	B4	B5	B6	B7	B8	B9	B10	B11	B12	C1	C2	C3	C4	C5	C6	C7	C8	C9	C10	C11	C12	D1	D2	D3	D4	D5	D6	D7	D8	D9	D10	D11	D12
00:08:15	37	1126	1121	1200	1202	49229	48407	48316	45100	44348	42438	39564	36970	48644	51960	46710	52156	53626	51260	51164	49105	47706	45321	43185	40824	44377	48312	48777	46217	47111	49525	48325	44829	37722	37263	46965	30803	43561	46964	41921	35157	40440	43217	45233	42354	35536	41678	39009	36434
00:18:15	37	1130	1229	1269	1283	50180	49098	50949	45768	45915	42594	39986	36832	50060	52520	47876	54583	54668	53185	52881	50301	50481	45911	44092	41475	46866	51255	51779	50193	51718	51847	51367	48756	39450	41277	49377	31549	46311	50339	44694	38192	42990	46004	47542	45238	38977	43740	42220	38336
00:28:15	37	1353	1276	1352	1379	50058	51094	51552	45777	46765	43267	39649	37328	50331	54966	50247	55916	56316	55111	54465	52205	49545	46332	44857	41817	48629	53597	53484	52417	54611	54436	53557	52048	42144	43264	52403	33785	48196	52348	48055	39928	45782	47306	50194	48062	41010	46109	43866	39745
00:38:15	37	1352	1324	1475	1451	52208	52724	52752	48054	46617	44973	41039	37851	51207	54545	57161	56186	58233	55876	55170	53315	51327	48424	46075	42663	50142	55841	56935	54837	58276	59335	56365	53726	44522	45751	54618	36059	50320	54631	50381	42589	48187	50475	52978	50895	43445	47943	46117	42507
00:48:15	37	1338	1408	1423	1531	53509	54569	55264	47982	49521	45924	42577	39935	53054	56392	66050	58660	59627	57901	57332	54836	53572	50099	48281	44454	54300	58465	59106	58503	59623	61057	60410	57066	48651	50000	57319	37552	51695	56764	52617	45827	50859	53057	55073	53512	46355	52103	48946	44385
00:58:15	37	1383	1555	1675	1640	55922	57033	56068	50584	51917	47603	44278	40902	55073	59824	75036	60652	62095	61875	60969	57437	55464	53149	52237	45652	56850	61370	61838	60799	61798	63527	63812	60600	51239	52289	60145	40353	54615	59352	55649	48387	53747	56056	57801	56525	49393	53648	51277	47187
01:08:15	37	1424	1672	1737	1709	58088	59797	59115	53655	54523	50898	46782	42888	55918	61716	83983	64159	64962	63401	64320	61354	59515	56740	57942	48481	58489	64960	65563	63745	67220	66408	66345	63572	53170	54142	63258	41965	56560	62145	59285	51435	57139	59893	61961	59472	53294	56890	54583	49795
01:18:15	37	1575	1770	1770	1770	60049	62813	62033	56432	57690	53995	49925	44149	60112	67413	93309	67625	70214	68016	69032	65300	62797	62095	63969	50653	61485	66446	67763	66598	69434	71253	69645	65578	57878	57446	64695	44814	60370	64687	62794	55462	58903	62163	65184	63043	55711	60855	57538	51412
01:28:15	37	1578	1726	1793	1772	63608	66147	64812	58232	61823	58521	53385	47463	62516	68769	OVRFLW	71857	72538	71561	74316	69930	67509	65870	69022	54065	64054	71017	70244	70076	73566	74031	71820	68690	60177	61692	67471	47470	62345	66585	65507	57518	62949	65065	67636	65959	59398	64317	60779	55440
01:38:15	37	1675	1769	1825	1783	66189	69448	68751	61811	65417	63381	57543	49953	64933	72754	OVRFLW	75989	75791	76472	77697	74721	71144	71480	76297	58389	66390	72963	74031	72364	74588	76414	75349	73696	64642	64831	71110	50091	63516	70184	68803	61190	66486	69254	71342	69133	61911	67888	62580	56950
01:48:15	37	1695	1803	1897	1978	70577	73356	73019	63653	68979	67624	61327	54105	66897	76592	OVRFLW	78285	81263	79319	82665	78346	75837	75692	82213	61459	68511	77036	76543	75402	78726	79637	77303	75578	66563	68002	74006	53060	67843	73287	71551	64545	69384	73700	73110	73153	66785	70083	66118	59287
01:58:15	37	1751	1861	2010	2006	73757	77196	73505	67492	73489	72389	66659	57968	70825	80959	OVRFLW	82921	84360	82818	87762	83012	80999	82210	84393	65903	70733	79696	80183	79156	81825	83168	81407	79944	72166	71019	75534	55643	68493	76055	76669	68323	72974	73923	78167	76406	69398	72019	69043	61983
02:08:15	37	1751	2003	2041	2003	76185	79494	77104	72094	76167	76895	70642	62134	72646	83749	OVRFLW	87816	87484	88175	92701	85928	86154	85921	85808	69802	74208	80019	82483	80610	83129	84017	83277	81343	74963	73580	78192	59264	70400	79411	78610	71273	75881	79120	80278	79240	72753	77031	71950	65272
02:18:15	37	1885	2048	2055	2054	78790	82156	80319	73564	80781	80909	73201	64762	75174	86513	OVRFLW	88578	90287	90727	94661	92177	90669	86888	88864	70988	74922	81961	85082	83058	87160	87399	86671	83460	76107	75338	80893	60938	71943	81139	81988	74264	76574	82658	83695	81988	74099	78597	75153	68035
02:28:15	37	1867	1981	2152	2146	80606	85955	83037	76706	84133	80969	73126	68019	76890	90134	OVRFLW	91743	95178	94661	OVRFLW	92965	90336	87706	92209	74507	77435	85373	88923	84792	89402	89176	87348	86639	78685	79188	81778	62930	73812	83285	85089	77682	80869	83491	87395	84368	76621	80526	77667	68601
02:38:15	37	1937	2102	2118	2128	83203	89563	83500	79411	85267	81707	75399	69085	80543	91076	OVRFLW	96674	97719	95256	OVRFLW	92276	91314	88892	95460	73711	79823	87371	89410	88129	91896	90950	91410	88506	82319	82841	85386	64948	75022	85038	89213	78733	83570	87025	89289	87946	79140	82979	79756	70310
02:48:15	37	1928	2051	2181	2150	85254	88249	88119	82469	86217	82888	76758	70264	79901	89941	OVRFLW	97574	99355	97167	99599	95352	92799	91554	97897	75929	80438	89364	91233	88547	92388	94136	92202	90539	85024	83067	87761	67480	76726	87279	91466	83129	85918	87805	91013	89470	79064	85372	82403	72325
02:58:15	37	1910	2174	2279	2207	85222	89123	85843	84723	84862	84122	76196	69722	81979	91463	OVRFLW	98158	98848	96056	OVRFLW	95922	94770	94154	OVRFLW	76420	82779	90010	91475	91762	94606	96000	95170	92219	85419	86342	88092	68988	78345	88260	92807	84191	87914	92047	92160	91832	82270	87774	83741	72776
03:08:15	37	1953	2110	2282	2292	84754	89503	87409	84753	87108	85401	78615	69922	81068	91400	OVRFLW	97481	97788	98448	OVRFLW	96690	95924	96216	OVRFLW	78078	83318	91853	95001	92934	95951	98495	95260	93685	88636	86597	90152	68364	79264	87949	94482	86884	91004	93740	94745	94325	82788	89789	86061	74911
03:18:15	37	2005	2291	2409	2335	84167	90206	87442	82304	87543	85279	79717	71470	81688	92500	OVRFLW	99219	OVRFLW	98770	OVRFLW	OVRFLW	97643	98058	OVRFLW	77044	85383	93025	95686	92007	97325	98353	97927	97284	90146	90227	91410	69559	79627	90796	96958	90103	92614	95903	95154	92943	85899	92021	85507	75929
03:28:15	37	2045	2239	2342	2347	85537	91208	87229	83542	88627	87131	80744	72573	80728	94139	OVRFLW	98863	OVRFLW	99142	OVRFLW	99416	99561	OVRFLW	OVRFLW	77196	85280	93982	97289	96408	99796	99029	99933	97245	92025	91139	92646	71306	78909	92742	98207	92058	93540	97350	97673	97378	85451	93178	87023	76860
03:38:15	37	2067	2281	2311	2293	83981	92471	87114	84205	89965	90304	81195	72155	80812	93943	OVRFLW	OVRFLW	OVRFLW	99879	OVRFLW	OVRFLW	99885	OVRFLW	OVRFLW	80446	85128	93578	97643	95702	OVRFLW	OVRFLW	OVRFLW	99659	93424	91951	93533	71482	79158	93022	OVRFLW	94607	97209	99617	98392	98821	86385	93654	87977	75972
03:48:15	37	2114	2331	2421	2364	83614	91758	87392	83061	90294	89733	82531	71238	80697	93276	OVRFLW	OVRFLW	OVRFLW	OVRFLW	OVRFLW	OVRFLW	OVRFLW	OVRFLW	OVRFLW	80222	86263	95797	98054	96730	OVRFLW	OVRFLW	OVRFLW	99564	94389	92564	93731	72262	78039	92727	OVRFLW	93562	97789	OVRFLW	OVRFLW	98845	87470	95102	88008	76312
03:58:15	37	2164	2252	2449	2441	84350	91468	85850	82002	90257	91688	83329	72569	80029	93925	OVRFLW	OVRFLW	OVRFLW	OVRFLW	OVRFLW	OVRFLW	OVRFLW	OVRFLW	OVRFLW	80617	87074	95017	98655	98615	OVRFLW	OVRFLW	OVRFLW	OVRFLW	93828	94090	95306	73905	79196	93058	OVRFLW	95184	97227	OVRFLW	OVRFLW	OVRFLW	87914	96175	89940	76530
04:08:15	37	2165	2333	2406	2333	86191	92629	87493	81130	91590	93053	85352	73472	81101	93118	OVRFLW	OVRFLW	OVRFLW	OVRFLW	OVRFLW	OVRFLW	OVRFLW	OVRFLW	OVRFLW	81139	85813	96988	OVRFLW	98469	OVRFLW	OVRFLW	OVRFLW	OVRFLW	94111	95317	95155	76024	80157	93624	OVRFLW	96185	OVRFLW	OVRFLW	OVRFLW	OVRFLW	89222	96297	90231	77238
04:18:15	37	2071	2326	2377	2412	84629	93318	86034	83043	91500	91468	86249	73178	80267	95374	OVRFLW	OVRFLW	OVRFLW	OVRFLW	OVRFLW	OVRFLW	OVRFLW	OVRFLW	OVRFLW	79402	84076	95409	OVRFLW	98517	OVRFLW	OVRFLW	OVRFLW	OVRFLW	97610	94274	93825	76367	80334	93105	OVRFLW	98860	OVRFLW	OVRFLW	OVRFLW	OVRFLW	91787	97465	91689	77772
04:28:15	37	2152	2348	2478	2501	85042	92527	87259	81767	93655	94993	88390	73282	79429	95713	OVRFLW	OVRFLW	OVRFLW	OVRFLW	OVRFLW	OVRFLW	OVRFLW	OVRFLW	OVRFLW	81825	83707	95378	99716	97396	OVRFLW	OVRFLW	OVRFLW	OVRFLW	98307	97053	94041	75743	77746	92556	OVRFLW	OVRFLW	OVRFLW	OVRFLW	OVRFLW	OVRFLW	91984	96339	91692	77433
04:38:15	37	2086	2437	2508	2467	83680	90102	85534	79887	92589	95261	87648	73286	79232	95865	OVRFLW	OVRFLW	OVRFLW	OVRFLW	OVRFLW	OVRFLW	OVRFLW	OVRFLW	OVRFLW	82315	84723	93974	OVRFLW	OVRFLW	OVRFLW	OVRFLW	OVRFLW	OVRFLW	98023	97371	95285	76819	78716	93044	OVRFLW	OVRFLW	OVRFLW	OVRFLW	OVRFLW	OVRFLW	91867	97997	91634	77315
04:48:15	37	2240	2418	2545	2584	82684	91058	83813	78820	92612	94435	88544	73212	78245	94522	OVRFLW	OVRFLW	OVRFLW	OVRFLW	OVRFLW	OVRFLW	OVRFLW	OVRFLW	OVRFLW	80612	83834	95138	99231	99478	OVRFLW	OVRFLW	OVRFLW	OVRFLW	97883	98027	95218	77121	76384	91871	OVRFLW	OVRFLW	OVRFLW	OVRFLW	OVRFLW	OVRFLW	91617	96494	92251	75601
04:58:15	37	2202	2457	2512	2610	81421	90522	83502	77924	91969	94618	86964	75139	76802	93529	OVRFLW	OVRFLW	OVRFLW	OVRFLW	OVRFLW	OVRFLW	OVRFLW	OVRFLW	OVRFLW	79993	84375	93707	99026	96526	OVRFLW	OVRFLW	OVRFLW	OVRFLW	OVRFLW	98363	92332	75547	73754	91372	OVRFLW	OVRFLW	OVRFLW	OVRFLW	OVRFLW	OVRFLW	93155	99718	92132	77177
05:08:15	37	2228	2483	2585	2569	80677	88701	82880	77130	92139	95146	87801	73435	76876	93493	OVRFLW	OVRFLW	OVRFLW	OVRFLW	OVRFLW	OVRFLW	OVRFLW	OVRFLW	OVRFLW	80111	82669	92882	98976	98576	OVRFLW	OVRFLW	OVRFLW	OVRFLW	98720	96783	93424	77028	73846	90100	OVRFLW	OVRFLW	OVRFLW	OVRFLW	OVRFLW	OVRFLW	92721	OVRFLW	92419	74525
05:18:15	37	2269	2450	2608	2592	78434	88888	80683	76896	92833	94969	87390	74746	74406	93433	OVRFLW	OVRFLW	OVRFLW	OVRFLW	OVRFLW	OVRFLW	OVRFLW	OVRFLW	OVRFLW	79892	81646	92459	97823	97836	OVRFLW	OVRFLW	OVRFLW	OVRFLW	99695	97353	91821	77496	71555	89054	OVRFLW	OVRFLW	OVRFLW	OVRFLW	OVRFLW	OVRFLW	92577	98990	93134	74636
05:28:15	37	2208	2497	2670	2696	78836	85715	80131	75098	92366	93292	86300	71895	72409	91551	OVRFLW	OVRFLW	OVRFLW	OVRFLW	OVRFLW	OVRFLW	OVRFLW	OVRFLW	OVRFLW	78423	78866	90687	97334	96517	99697	OVRFLW	OVRFLW	OVRFLW	99485	95598	91092	78094	71090	89101	OVRFLW	OVRFLW	OVRFLW	OVRFLW	OVRFLW	OVRFLW	90764	97587	89474	73654
05:38:15	37	2287	2583	2664	2575	75566	84652	78708	74347	91003	92883	88072	70284	71198	89760	OVRFLW	OVRFLW	OVRFLW	98727	OVRFLW	OVRFLW	OVRFLW	OVRFLW	OVRFLW	75713	79340	90105	95485	96181	OVRFLW	OVRFLW	OVRFLW	98888	98537	96098	89636	77211	69286	87601	OVRFLW	OVRFLW	OVRFLW	OVRFLW	OVRFLW	OVRFLW	91432	96759	89704	72060
05:48:15	37	2164	2460	2611	2728	74980	83695	75771	72047	89938	93063	86622	70474	70364	86685	OVRFLW	99109	97140	96235	OVRFLW	OVRFLW	OVRFLW	OVRFLW	OVRFLW	75234	77850	88101	95181	94681	99233	99870	OVRFLW	98497	95998	93802	88410	76156	68020	86222	OVRFLW	OVRFLW	OVRFLW	OVRFLW	OVRFLW	OVRFLW	90736	95472	87934	70827
05:58:15	37	2282	2490	2605	2730	73808	82783	73598	72375	87189	90587	84660	67821	69001	84298	OVRFLW	97676	97695	94118	OVRFLW	OVRFLW	OVRFLW	OVRFLW	OVRFLW	72964	74937	89489	91772	94131	96366	97937	97875	97255	95615	92618	87015	76718	65157	84141	96813	OVRFLW	OVRFLW	OVRFLW	99927	OVRFLW	92129	95634	86187	68950
06:08:15	37	2311	2471	2614	2711	71938	80370	73899	70447	85208	90186	83523	67370	67841	84185	OVRFLW	94373	95459	92785	OVRFLW	99782	OVRFLW	OVRFLW	OVRFLW	71456	73537	85198	91744	92140	96382	96349	96747	94572	92710	93125	85139	74588	64014	83196	96071	OVRFLW	OVRFLW	OVRFLW	99263	OVRFLW	90332	92762	84141	69035
06:18:15	37	2291	2475	2646	2625	69529	78382	71881	70105	83513	86663	82296	65805	64696	81582	OVRFLW	94132	94203	89858	OVRFLW	97155	OVRFLW	OVRFLW	OVRFLW	69941	71534	83685	89215	88598	93862	94885	96057	95510	91726	92423	84628	74936	61702	79843	94663	OVRFLW	OVRFLW	OVRFLW	98843	OVRFLW	90090	91902	82892	66524
06:28:15	37	2312	2460	2707	2705	68435	77515	70194	67792	82036	84886	79479	64076	61887	79135	OVRFLW	92240	91454	88292	OVRFLW	94668	OVRFLW	OVRFLW	OVRFLW	67995	69145	79604	86503	89195	91409	93336	94264	93178	91209	87223	81021	74970	60796	78861	94219	OVRFLW	OVRFLW	OVRFLW	97071	98141	89558	90828	81065	64190
06:38:15	37	2275	2505	2757	2785	65919	73605	66660	66005	79391	82892	77060	62060	61218	77277	OVRFLW	89981	87834	87015	97506	91826	96853	98402	OVRFLW	64902	68507	80836	85597	87308	90464	90578	92847	91029	88837	86159	79797	74524	57721	76889	93683	OVRFLW	OVRFLW	OVRFLW	96046	97526	88919	88480	78667	62916
06:48:15	37	2185	2537	2689	2720	63342	71306	64777	63651	77593	80528	73955	59339	58551	73642	OVRFLW	87717	86327	82930	95634	88501	94532	95338	OVRFLW	64303	66745	78618	84366	84719	89855	89128	91214	90140	86359	84299	79133	72786	54821	74626	89234	OVRFLW	OVRFLW	99912	93897	95897	86614	87377	75634	61671
06:58:15	37	2215	2528	2615	2767	60596	69563	62331	62860	74940	78105	72811	58286	56398	70645	OVRFLW	83904	82967	80110	91414	86190	92539	91981	OVRFLW	60745	64462	74890	80585	83461	86625	87391	89091	85432	85739	82756	76385	71686	53759	71559	87502	OVRFLW	OVRFLW	97408	92536	94451	85051	83792	74648	59417
07:08:15	37	2315	2622	2797	2776	58424	64917	60120	60548	71138	76217	70349	56208	54401	69122	OVRFLW	81554	80621	77872	87778	83211	89678	89437	OVRFLW	58058	62214	74040	79027	80197	84391	85555	87134	84832	82390	80097	74171	69416	51591	70584	84705	99763	98831	95052	89249	93305	81942	80398	72276	57131
07:18:15	37	2369	2602	2686	2709	56773	63516	57711	59049	69130	73079	67855	53727	52729	66066	OVRFLW	78387	77220	74221	85959	78924	86270	85878	OVRFLW	55233	59455	71389	77956	80249	82677	82699	84506	83546	80071	78223	71379	68738	49366	67461	82626	97460	97096	93597	88275	90844	80969	81110	67926	56174
07:28:15	37	2248	2586	2687	2680	53868	60744	56804	57230	65240	70170	65827	51670	51336	63344	OVRFLW	75817	73874	71448	80944	75006	82557	83316	OVRFLW	53868	58478	68591	75311	75730	82031	78807	81683	80407	78302	76654	68706	66246	48589	65749	79903	95275	96675	92763	85956	87993	79195	77623	66445	53867
07:38:15	37	2253	2576	2704	2701	51618	59399	52728	54343	64506	67502	62134	50791	47950	60368	OVRFLW	72743	70762	67888	78398	72136	79482	79967	97686	51313	56183	66814	73393	74232	78590	77472	81086	78342	75316	72715	67155	64454	45271	64768	76792	94077	93138	90312	82553	85824	78108	74846	63834	51412
07:48:15	37	2363	2489	2790	2748	49302	54912	49892	52920	61102	64875	59917	48058	46062	57767	OVRFLW	69222	68426	65422	74627	68906	76629	75071	92356	49561	54095	65745	71437	72360	75735	74842	77657	75989	75000	71021	64410	63017	43665	62098	75348	91958	92552	89556	81178	83211	74733	73127	61586	49215
07:58:15	37	2314	2653	2623	2691	47943	53002	48298	50272	57409	62402	58194	45983	44114	55491	OVRFLW	67576	65181	61557	71322	65006	72969	73485	89813	46858	52181	63019	68206	70650	71918	73129	75647	73702	70949	68931	63207	61312	42578	60015	71987	88736	89678	85974	78958	81213	72290	70457	59774	47585
08:08:15	37	2233	2593	2653	2770	45266	50520	46434	49738	56129	60051	55068	44428	41637	52369	OVRFLW	64677	62534	59265	69312	64054	69078	69479	86400	45167	50185	61197	65887	67873	70411	71366	73859	72252	67902	65405	60828	58664	41184	57665	70262	89372	87606	84805	77038	78738	70562	67205	57293	45532
08:18:15	37	2359	2654	2711	2802	44016	48538	44846	46758	53243	55859	53184	42071	39884	50573	OVRFLW	61065	59793	56605	64553	59781	67758	65708	82694	42872	48319	58065	64611	65105	69582	68698	70173	68139	65116	63066	58173	57581	39444	55826	68114	85666	88483	81244	73459	75516	67144	65832	56075	43938
08:28:15	37	2316	2584	2731	2794	42165	46901	42158	45948	51383	55464	51361	40536	39306	48693	OVRFLW	60019	57166	54143	63079	58226	64733	65072	79226	41870	46290	56773	62412	63679	66012	66569	69401	66811	62960	61492	56584	56569	38345	53282	65487	83091	86055	81567	72633	74676	67162	63467	53185	43139
08:38:15	37	2284	2635	2772	2969	40258	44972	41526	42935	48889	52885	48934	38905	36763	46873	OVRFLW	55735	54982	52548	61720	55689	61901	61253	76101	39340	44671	54761	60067	61665	64859	65164	66494	64458	61242	58712	54167	54642	36559	52082	64031	81692	83706	78172	70462	73026	62918	60111	50838	40504
08:48:15	37	2294	2601	2673	2766	38547	42716	38794	41489	46520	50748	46564	37539	35372	44315	OVRFLW	53594	53222	50280	57535	52951	58929	58512	72189	37495	43060	53179	58086	60050	62071	62342	62808	61501	58451	56448	51370	52251	35351	48923	59880	79032	79941	76159	67979	70256	61119	58649	48339	38851
08:58:15	37	2223	2617	2771	2871	36803	41024	38247	39780	44190	48337	44369	35393	33821	42589	OVRFLW	50970	50916	47901	56516	51444	55833	56516	68691	36615	41502	50064	55996	56678	60491	59881	60259	59340	57029	55164	49769	49846	33596	46410	57320	76718	77602	72653	64988	67077	57988	56112	47445	36951
09:08:15	37	2246	2538	2741	2818	35569	39725	36095	38615	43175	46844	43117	33916	32283	41285	OVRFLW	49392	48405	46825	55039	50848	55158	55382	66702	35032	39679	48517	54376	54779	57904	57951	59361	58011	54045	51357	48502	47613	32116	45883	55360	73134	77804	71208	63589	63895	56567	54429	45515	35737
09:18:15	37	2246	2542	2815	2815	34575	38356	34740	37282	41530	44226	41554	32970	31322	39514	OVRFLW	48297	47203	44838	52639	47398	52946	52716	64093	33922	38224	47905	50738	53958	55881	55147	56894	55250	52185	49876	45644	46064	30794	44393	54353	70686	73934	67383	60441	62018	54651	52131	43613	34456
09:28:15	37	2403	2595	2808	2805	33957	36552	33765	35349	40104	42248	38889	30954	30233	38187	OVRFLW	45238	44935	42880	50287	46254	51326	50580	62649	32708	36551	44669	49734	51682	53009	53020	54174	52765	50671	49026	44765	44225	30204	42455	51567	69475	69762	64605	57439	60531	52208	49809	42710	33348
09:38:15	37	2272	2613	2608	2856	31472	35372	32553	34148	39124	40626	37903	30013	29422	37174	OVRFLW	44275	44437	41771	48108	44556	48764	49027	59226	31002	35005	44143	48567	49509	51921	51363	53163	52386	49666	46222	42479	42759	28739	41773	49736	65380	69035	63315	55191	57706	50882	46873	40680	32377
09:48:15	37	2268	2595	2698	2773	30793	34148	31476	33122	37368	40094	36722	28902	28356	35844	OVRFLW	42883	42539	40688	46668	43766	47794	47190	56779	30313	33981	42329	47115	47860	49914	49350	51101	48957	47216	45713	41533	41190	27898	39349	47020	63148	66904	61108	54793	56027	49186	47961	39205	31602
09:58:15	37	2360	2601	2715	2803	29742	32604	30519	31744	36301	38253	35542	27690	27075	34018	OVRFLW	40405	41048	39482	44690	42419	46080	47380	55487	29578	32804	40348	44894	45927	47651	48265	49214	47489	45478	43342	39966	39860	26744	37710	44963	60768	65395	58779	51592	53447	46642	44661	38184	29981
10:08:15	37	2335	2642	2724	2765	28560	32364	30210	30745	34993	37646	33989	26670	26626	33336	98826	39903	40016	37440	43802	40566	44623	44455	53605	28308	31715	38678	43035	44689	46512	46203	47472	46053	43376	43390	38646	38357	25769	36869	44262	58368	62540	57137	49737	50621	45839	43673	37183	29139
10:18:15	37	2324	2561	2767	2741	27673	30602	27884	29419	33833	36394	33229	25396	25630	31978	97921	38973	38798	36863	42557	39172	43627	43278	50985	27464	30541	37524	41016	42351	44031	43962	46025	44861	42338	40984	37497	36435	25109	35186	42789	57672	60427	54929	48088	49175	43422	42334	35289	28210
10:28:15	37	2271	2709	2688	2893	26918	30403	27909	28424	32261	34923	32218	24999	24489	31480	95345	38186	37815	35812	41200	38772	41826	42069	50372	26493	29084	36383	39660	42202	43109	42877	43445	42896	41340	39843	36355	35346	24365	34144	41465	54258	57539	53708	46953	47985	42033	41029	34782	26646
10:38:15	37	2354	2578	2820	2774	26380	28866	27239	27742	32057	34318	31212	23842	23988	30299	90794	36326	36046	35168	39696	36638	40589	40938	48222	25601	28506	35780	38683	40099	42640	41069	42406	42105	39448	38456	34677	33949	23356	32904	40125	52539	55561	50667	44768	46699	40892	39285	33609	26346
10:48:15	37	2290	2594	2662	2850	25774	28525	25461	27020	31027	32268	30380	23330	23523	29399	88550	35562	34889	33570	39054	35639	39685	39861	46977	25213	27087	33738	36886	39233	40103	40053	41025	39632	38629	37251	34342	33205	22506	31415	38582	51616	53922	50310	43128	45151	40463	38295	32335	25235
10:58:15	37	2313	2533	2734	2907	25213	27166	24986	26533	30207	31793	29700	22776	22619	28824	86958	34523	34728	32463	37462	34785	38895	38324	45010	23911	26841	33343	36583	37140	39141	38903	39785	38886	36599	36190	32507	32395	21793	30180	37626	50423	51768	47957	42261	44066	38548	36868	31240	24249
11:08:15	37	2218	2526	2795	2873	24105	26975	24401	25515	29251	30669	28499	21908	22180	27951	84468	33571	32841	31645	36253	34494	37344	37513	44284	23239	26052	31470	35367	35898	37841	37725	38667	37526	36169	35075	32038	31670	21517	29989	36215	47955	50801	45767	40668	42556	37002	35791	29974	23608
11:18:15	37	2249	2677	2700	2819	23450	26279	24234	24364	28590	29921	27609	21008	21587	27050	81533	32297	32192	30545	35397	33284	36349	36715	43278	22954	25525	30487	34383	35653	36049	36668	37353	36726	35214	33677	31076	30601	20923	28845	35287	46660	48655	44736	38815	40459	36628	35033	29295	22683
11:28:15	37	2333	2609	2928	2828	22414	25156	23658	24109	27832	29024	26608	20445	21081	26279	78983	31544	31615	30516	34154	32384	36157	35407	41087	22131	24064	29245	32915	34162	35054	35325	36368	34901	34442	32626	29482	29733	20138	28181	34719	45602	46816	43392	38204	39644	35215	33497	27951	22147
11:38:15	37	2279	2569	2759	2946	22549	24373	22553	22544	27492	28436	25962	19844	19887	25958	76330	30519	30568	29452	33607	30914	33755	34495	40097	21531	23715	28978	31831	32976	33878	34170	35100	34393	33330	31843	28737	28670	19189	27004	33171	44606	46565	42075	36373	38006	34643	32625	27836	21605
11:48:15	37	2323	2544	2763	2868	21214	23709	22337	22717	26498	27463	25032	19239	19948	25265	74166	29708	29744	28113	33022	30867	33282	33878	38646	20773	23266	27887	30977	32147	33648	32927	34099	33686	32167	30853	27690	27639	19194	26182	32059	41892	44032	40360	36263	36939	33866	32286	26686	21219
11:58:15	37	2255	2534	2842	2812	21308	23726	21680	21841	25802	26455	24834	18549	18911	24414	72658	29517	28990	27919	32323	29480	32349	33226	38741	20363	22113	27300	29730	30937	32045	32195	33419	32010	31308	30088	27294	27097	18451	25383	31276	41387	43175	39216	34977	36074	32931	30735	25841	20755
12:08:15	37	2234	2611	2785	2959	20794	22867	20956	21114	24796	26156	24020	18097	18925	23798	69343	27829	27983	26774	31599	28595	32425	31792	36562	20092	22322	25916	28852	30209	31075	30650	31797	30920	29828	28910	26668	26105	17646	24805	30577	39772	41341	38881	33575	35127	31267	29153	25033	19868
12:18:15	37	2312	2648	2884	2857	19800	22441	20549	20224	24327	25504	23497	17347	18261	23083	66663	28188	27640	26885	30126	27980	30892	31266	36289	19234	20693	25566	29045	29023	30643	30323	30838	30157	29763	28491	25931	25189	17756	24160	29796	38496	40329	36503	32501	33941	30172	29243	24453	19715
12:28:15	37	2268	2614	2808	2851	19625	22147	20167	20030	23608	24469	22922	16775	17692	22708	65454	26842	27206	25586	29506	27484	29867	30894	34700	18822	20445	24665	27602	28749	29192	29065	30511	29387	28810	27396	25211	24394	17077	23571	28886	37067	38721	35420	31700	32438	30014	27782	23728	18612
12:38:15	37	2340	2604	2771	2795	19372	21230	19877	19375	22953	24273	22471	16793	17399	21992	62877	26789	26724	24847	29313	26981	29672	29178	34484	18567	20092	24442	26821	27173	28234	28225	29204	28895	27589	26633	24275	23669	16612	22813	27564	36461	38058	35102	30911	31961	29406	27398	23070	18902
12:48:15	37	2227	2590	2747	2844	18769	20803	18909	19298	22566	23672	21714	16051	17347	22162	61090	25643	25259	24546	28033	26595	29348	29658	33492	18237	19087	23904	26115	26493	27822	28023	28465	27451	26979	26303	23703	23074	16146	22373	26723	35559	36279	33106	29808	31064	28140	27040	22804	17987
12:58:15	37	2279	2511	2779	2912	18322	20216	18976	18705	22030	23241	20881	15492	16876	21666	59114	25582	25136	24113	26860	26068	27963	28984	32446	17423	18821	23030	24766	26494	26752	26580	27904	27719	26495	25643	23263	22517	16102	21392	26985	34979	36348	32276	29268	30629	27685	25912	22052	17629
13:08:15	37	2291	2612	2763	2777	18084	19840	18411	18185	21753	22479	20637	15006	16236	21001	56855	24628	24611	23751	26896	25586	27320	27531	32259	17165	18272	22322	24166	25357	26292	26239	27601	25693	25782	25190	22641	22127	15704	21225	26244	33401	34743	31886	28418	29208	26634	25504	21621	17409
13:18:15	37	2180	2701	2708	2807	17589	19642	18714	17721	21087	22418	20605	14893	15990	21085	55987	24097	23873	23531	26615	25224	26346	26807	31377	17129	17803	21803	24078	24680	26046	25406	25864	25685	24851	24521	22437	21376	15258	20809	24860	32342	34162	31156	28226	28667	26588	24337	20962	16693
13:28:15	37	2226	2637	2769	2852	17287	19192	18061	17385	20922	21543	19613	14885	15957	20210	53560	23763	24275	23108	26025	24863	26403	26697	29820	16820	17616	21408	23745	23967	24894	24635	25229	25109	24598	23645	21808	20900	15327	20391	24329	32352	32605	30213	26203	28299	25291	24220	20772	16759
13:38:15	37	2217	2600	2812	2819	16843	18964	17712	17450	20411	21384	19043	14177	15830	19786	53106	23239	23053	22527	25752	23827	25983	26468	29841	16284	17300	20982	23230	23313	24788	24141	25147	24632	24405	23588	21008	20298	15036	19681	24530	31010	32304	29605	26621	27059	24949	23937	20205	15921
13:48:15	37	2246	2647	2804	2882	16141	18199	17134	16835	19744	20373	18984	14259	15256	19417	49959	22767	22752	22093	25265	23527	25114	25192	28860	15807	16809	20586	22678	23086	23588	24002	24557	23851	23093	22472	20332	19823	14133	19404	23667	29730	31341	28807	26046	26682	24429	23126	19745	15694
13:58:15	37	2317	2696	2795	2812	16413	18084	16920	16580	19763	20433	18381	13762	15211	19068	48622	22536	22391	21657	24266	23118	24586	24947	28038	15920	16568	19707	21669	22468	23095	23670	23999	23627	23409	22046	20317	19448	14414	18810	23093	29418	30422	27706	24825	25760	23720	22376	20006	15390
14:08:15	37	2197	2668	2814	2731	16064	17951	16850	16036	19506	20019	18026	13732	14884	18884	47042	22186	22006	20758	24422	22332	25097	24502	28495	15393	16264	19694	21524	21425	22778	22513	23675	22965	22557	21946	19733	18757	13744	18773	23066	28516	29646	27009	24634	25838	23447	21790	18898	15088
14:18:15	37	2163	2563	2752	2864	15854	17112	16335	15949	18989	19587	17731	13156	14336	18364	45072	21802	21818	20856	23994	22095	24185	24059	27251	15330	16060	19283	20860	21318	22229	22214	23075	22123	21960	20933	19631	18404	13771	18040	21981	27761	29012	26810	23611	24489	23594	22179	18502	14942
14:28:15	37	2136	2619	2797	2977	15257	16938	16114	15850	18908	18997	17027	13063	13969	18573	43796	21223	21113	20488	23066	22060	23437	24006	27003	14668	15939	18414	20226	20777	22170	21996	22563	22039	22237	21325	19198	18411	13461	17713	21403	27718	28498	25802	23582	24192	22381	21162	18634	14575
14:38:15	37	2279	2585	2807	2817	15501	16901	15946	15509	18404	19042	17088	12618	14151	18087	43462	21245	20785	20208	23014	21166	23199	23138	26496	14751	15422	18532	19916	21002	21548	21705	22087	21494	21429	20597	18704	17380	13513	17813	21403	26953	27206	25321	23241	24006	21736	20730	17911	14516
14:48:15	37	2307	2581	2877	2905	15262	16936	15515	15229	17625	18787	16750	12530	13924	17530	41876	20815	20779	20323	22977	21589	22680	22578	25366	14360	15308	17870	19601	20078	21112	20688	21922	20972	21143	20174	17990	17098	13218	17809	20980	25750	26878	25491	22429	23366	21560	20473	17561	14291
14:58:15	37	2227	2615	2835	2863	14770	16670	15163	14906	17857	18344	17100	12174	13549	17597	40848	20512	20291	19926	22316	21157	22875	22380	25416	14349	14960	17480	19336	19778	20524	20577	21205	20533	20833	19830	18454	17115	12969	17088	20242	25860	26107	24375	22439	23223	21424	20213	17414	13643
15:08:15	37	2298	2542	2872	2799	14577	15901	15069	14611	17260	17923	16790	11897	13401	17465	38893	20537	19871	19019	21604	21157	22197	22364	24635	14070	14634	17761	19095	19437	20174	20131	21302	20521	20103	19243	18183	16936	12611	16641	20650	25363	25316	23556	21367	22846	20830	19944	17138	13134
15:18:15	37	2128	2587	2689	2931	14702	15971	15066	14516	17033	17761	16406	11387	13273	16694	38583	19756	19750	19706	21795	20549	21849	21659	24723	13613	14504	17115	18614	19101	20095	20083	20791	19862	19811	19054	17756	16474	12502	16577	19954	25019	24917	23166	21462	22278	20436	19484	16723	13293
15:28:15	37	2268	2554	2808	2839	14420	15836	14808	14353	17340	17354	15692	11524	12974	16445	37316	19467	19624	18868	21363	19947	21551	21869	24287	13328	14426	16878	18555	18974	19409	19924	20139	19593	19796	19219	17286	16083	12260	16407	19605	24154	24915	23029	21202	21692	20105	19299	16597	13291
15:38:15	37	2228	2614	2777	2882	14293	15495	14635	14126	16908	16621	15557	11504	13180	16483	36044	19297	19253	18500	20762	19873	21258	21254	23892	13338	14225	16705	17562	18309	19280	18693	19852	19358	18850	18493	16976	15803	12269	16143	19379	24294	24250	22447	20498	21303	19786	18754	16436	12941
15:48:15	37	2217	2687	2796	2848	13850	15563	14460	13802	16672	17082	15025	11100	12782	16335	35479	19059	19081	18570	20624	19794	20611	21113	23713	13479	13865	16613	17362	18225	18920	18826	19664	19233	18738	18189	16764	15209	11955	15966	19363	23380	23483	22021	20270	20450	19829	18285	16297	12773
15:58:15	37	2194	2605	2716	2815	14177	15256	14060	13681	16580	16774	15217	11013	12352	16187	34515	18502	18845	18532	20843	19490	20907	20479	22425	13514	13439	15962	17820	18019	18576	18597	19453	18681	18820	17988	16396	15471	11793	15470	18791	22973	23050	22151	19969	20615	19132	18398	15761	12413
16:08:15	37	2190	2504	2823	2785	13576	15049	14149	13547	16260	16623	14938	10859	12363	15791	33515	18326	18487	17661	20555	19147	20460	20313	22460	12933	13443	15972	17057	17554	18504	18561	18754	18125	18878	17410	16056	15021	11545	15036	18625	22579	23069	21262	19583	20043	18635	18209	15714	12288
OD600:600
Time	T∞ OD600:600	A1	A2	A3	A4	A5	A6	A7	A8	A9	A10	A11	A12	B1	B2	B3	B4	B5	B6	B7	B8	B9	B10	B11	B12	C1	C2	C3	C4	C5	C6	C7	C8	C9	C10	C11	C12	D1	D2	D3	D4	D5	D6	D7	D8	D9	D10	D11	D12
00:09:06	37.1	0.809	0.848	0.878	0.847	0.804	0.779	0.808	0.777	0.779	0.758	0.754	0.723	0.789	0.821	0.621	0.786	0.8	0.799	0.774	0.795	0.778	0.781	0.765	0.766	0.828	0.845	0.831	0.817	0.828	0.836	0.828	0.799	0.815	0.823	0.844	0.716	0.825	0.813	0.763	0.701	0.721	0.742	0.776	0.764	0.746	0.788	0.826	0.816
00:19:06	37	0.821	0.857	0.887	0.853	0.806	0.783	0.813	0.771	0.779	0.755	0.749	0.717	0.795	0.824	0.631	0.794	0.807	0.811	0.775	0.799	0.786	0.783	0.769	0.757	0.831	0.847	0.836	0.822	0.833	0.839	0.833	0.808	0.828	0.827	0.851	0.717	0.834	0.818	0.767	0.706	0.723	0.738	0.803	0.762	0.747	0.792	0.831	0.823
00:29:06	37	0.831	0.868	0.897	0.861	0.814	0.791	0.818	0.776	0.781	0.762	0.751	0.726	0.798	0.829	0.636	0.803	0.814	0.817	0.795	0.808	0.796	0.789	0.776	0.757	0.842	0.854	0.845	0.83	0.841	0.852	0.838	0.813	0.832	0.835	0.86	0.723	0.834	0.822	0.774	0.711	0.731	0.749	0.801	0.768	0.76	0.804	0.839	0.828
00:39:06	37	0.842	0.878	0.909	0.87	0.822	0.797	0.825	0.782	0.792	0.768	0.758	0.734	0.809	0.837	0.645	0.813	0.826	0.827	0.807	0.818	0.806	0.799	0.786	0.771	0.855	0.866	0.855	0.841	0.848	0.852	0.846	0.821	0.837	0.846	0.868	0.732	0.838	0.828	0.778	0.719	0.739	0.759	0.789	0.782	0.771	0.814	0.853	0.839
00:49:06	37	0.852	0.888	0.919	0.881	0.831	0.804	0.834	0.8	0.803	0.774	0.768	0.744	0.818	0.844	0.653	0.821	0.834	0.835	0.818	0.828	0.816	0.812	0.793	0.782	0.864	0.875	0.862	0.848	0.857	0.861	0.854	0.829	0.849	0.855	0.878	0.744	0.843	0.838	0.788	0.727	0.749	0.76	0.824	0.799	0.781	0.826	0.861	0.85
00:59:06	37	0.86	0.898	0.928	0.891	0.839	0.814	0.842	0.806	0.812	0.783	0.775	0.75	0.826	0.852	0.669	0.83	0.843	0.843	0.826	0.837	0.824	0.818	0.795	0.789	0.872	0.883	0.87	0.856	0.865	0.869	0.862	0.838	0.858	0.865	0.888	0.753	0.853	0.85	0.797	0.736	0.758	0.769	0.81	0.796	0.79	0.835	0.872	0.86
01:09:06	37	0.868	0.907	0.937	0.9	0.848	0.823	0.851	0.815	0.822	0.792	0.784	0.759	0.835	0.86	0.684	0.839	0.853	0.877	0.835	0.846	0.834	0.829	0.808	0.798	0.88	0.892	0.877	0.863	0.873	0.876	0.871	0.846	0.876	0.873	0.896	0.761	0.862	0.857	0.806	0.744	0.765	0.784	0.822	0.804	0.798	0.843	0.884	0.869
01:19:06	37	0.876	0.915	0.946	0.91	0.856	0.832	0.859	0.822	0.83	0.802	0.793	0.771	0.841	0.868	0.7	0.848	0.862	0.861	0.845	0.856	0.844	0.839	0.819	0.807	0.887	0.899	0.885	0.871	0.883	0.884	0.879	0.854	0.884	0.882	0.905	0.769	0.87	0.866	0.813	0.751	0.771	0.784	0.823	0.854	0.806	0.851	0.89	0.876
01:29:06	37	0.883	0.923	0.954	0.918	0.864	0.838	0.867	0.829	0.839	0.811	0.804	0.774	0.849	0.872	0.715	0.857	0.87	0.869	0.852	0.864	0.853	0.85	0.831	0.816	0.894	0.906	0.891	0.877	0.908	0.972	0.885	0.863	0.881	0.891	0.913	0.775	0.877	0.871	0.82	0.758	0.778	0.791	0.935	0.823	0.814	0.859	0.896	0.882
01:39:06	37	0.889	0.932	0.963	0.928	0.873	0.845	0.875	0.837	0.848	0.821	0.814	0.78	0.858	0.879	0.733	0.864	0.876	0.877	0.862	0.873	0.863	0.86	0.842	0.824	0.901	0.913	0.9	0.883	0.893	0.897	0.892	0.87	0.902	0.9	0.92	0.782	0.884	0.878	0.828	0.766	0.786	0.814	0.853	0.827	0.823	0.866	0.908	0.889
01:49:06	37	0.896	0.94	0.969	0.935	0.88	0.852	0.883	0.844	0.856	0.829	0.822	0.79	0.866	0.887	0.75	0.873	0.885	0.887	0.869	0.882	0.872	0.87	0.853	0.833	0.907	0.919	0.905	0.888	0.9	0.905	0.899	0.875	0.904	0.908	0.928	0.79	0.889	0.885	0.834	0.773	0.791	0.805	0.846	0.839	0.83	0.874	0.911	0.897
01:59:06	37	0.901	0.946	0.976	0.942	0.886	0.859	0.889	0.852	0.863	0.838	0.83	0.797	0.873	0.895	0.762	0.88	0.893	0.894	0.878	0.891	0.881	0.88	0.861	0.843	0.913	0.926	0.912	0.895	0.961	0.91	0.905	0.882	0.91	0.916	0.935	0.796	0.895	0.889	0.841	0.782	0.797	0.816	0.851	0.84	0.839	0.881	0.925	0.903
02:09:06	37	0.906	0.951	0.981	0.948	0.894	0.869	0.898	0.859	0.871	0.846	0.837	0.802	0.88	0.903	0.773	0.888	0.9	0.902	0.885	0.899	0.889	0.886	0.869	0.848	0.919	0.931	0.917	0.9	0.911	0.914	0.91	0.887	0.914	0.923	0.941	0.803	0.901	0.896	0.848	0.789	0.803	0.817	0.873	0.846	0.846	0.888	0.93	0.91
02:19:06	37	0.91	0.956	0.986	0.953	0.9	0.874	0.903	0.866	0.877	0.852	0.844	0.808	0.887	0.91	0.782	0.894	0.908	0.91	0.893	0.907	0.897	0.894	0.876	0.855	0.924	0.937	0.923	0.906	0.917	0.921	0.915	0.893	0.925	0.93	0.947	0.81	0.906	0.901	0.854	0.794	0.808	0.829	0.861	0.852	0.852	0.894	0.94	0.916
02:29:06	37	0.914	0.961	0.992	0.96	0.906	0.88	0.909	0.872	0.883	0.858	0.85	0.814	0.893	0.915	0.791	0.901	0.915	0.917	0.899	0.913	0.903	0.901	0.881	0.86	0.929	0.943	0.927	0.91	0.922	0.925	0.919	0.897	0.929	0.936	0.952	0.816	0.911	0.906	0.859	0.8	0.814	0.827	0.904	0.857	0.858	0.899	0.941	0.92
02:39:06	37	0.916	0.965	0.996	0.964	0.911	0.885	0.915	0.876	0.888	0.863	0.855	0.818	0.898	0.921	0.799	0.908	0.922	0.922	0.905	0.918	0.91	0.907	0.888	0.866	0.934	0.946	0.932	0.914	0.926	0.928	0.924	0.901	0.934	0.941	0.957	0.821	0.916	0.911	0.865	0.805	0.817	0.832	0.889	0.862	0.864	0.905	0.946	0.925
02:49:06	37	0.919	0.969	1	0.969	0.921	0.888	0.92	0.882	0.893	0.868	0.861	0.821	0.903	0.926	0.807	0.913	0.927	0.934	0.91	0.925	0.915	0.914	0.895	0.872	0.938	0.951	0.938	0.919	0.929	0.935	0.928	0.904	0.941	0.946	0.96	0.826	0.92	0.915	0.87	0.811	0.822	0.836	0.902	0.872	0.869	0.91	0.947	0.931
02:59:06	37	0.921	0.972	1.003	0.972	0.921	0.894	0.923	0.887	0.898	0.875	0.866	0.824	0.906	0.931	0.809	0.917	0.932	0.932	0.916	0.931	0.92	0.92	0.901	0.875	0.941	0.953	0.94	0.922	0.933	0.94	0.932	0.911	0.952	0.952	0.965	0.831	0.924	0.919	0.875	0.815	0.826	0.842	0.912	0.873	0.875	0.915	0.955	0.935
03:09:06	37	0.923	0.975	1.007	0.976	0.927	0.898	0.926	0.891	0.903	0.88	0.871	0.829	0.911	0.937	0.812	0.922	0.938	0.939	0.921	0.936	0.927	0.925	0.907	0.881	0.946	0.958	0.944	0.926	0.937	0.94	0.935	0.913	0.945	0.956	0.969	0.835	0.927	0.923	0.879	0.82	0.83	0.847	0.941	0.874	0.878	0.918	0.96	0.939
03:19:06	37	0.926	0.978	1.009	0.979	0.93	0.902	0.931	0.893	0.907	0.884	0.877	0.833	0.915	0.941	0.813	0.928	0.943	0.943	0.925	0.941	0.931	0.93	0.912	0.887	0.948	0.961	0.947	0.928	0.939	0.944	0.938	0.916	0.961	0.959	0.973	0.838	0.93	0.926	0.883	0.824	0.834	0.861	0.886	0.878	0.883	0.923	0.966	0.942
03:29:06	37	0.927	0.98	1.01	0.98	0.935	0.904	0.935	0.896	0.912	0.887	0.88	0.835	0.919	0.947	0.817	0.933	0.949	0.948	0.935	0.947	0.936	0.934	0.919	0.89	0.951	0.963	0.949	0.931	0.941	0.945	0.942	0.918	0.956	0.963	0.975	0.842	0.933	0.929	0.887	0.828	0.837	0.852	0.893	0.883	0.887	0.925	0.97	0.945
03:39:06	37	0.927	0.981	1.013	0.982	0.941	0.926	0.938	0.899	0.917	0.891	0.885	0.839	0.923	0.951	0.82	0.939	0.954	0.953	0.936	0.951	0.94	0.94	0.923	0.894	0.953	0.966	0.952	0.933	0.944	0.957	0.945	0.923	0.963	0.966	0.979	0.846	0.936	0.932	0.891	0.832	0.841	0.857	0.909	0.898	0.891	0.928	0.974	0.947
03:49:06	37	0.929	0.982	1.014	0.983	0.95	0.924	0.942	0.902	0.919	0.895	0.888	0.841	0.927	0.955	0.822	0.943	0.958	0.957	0.941	0.956	0.945	0.945	0.928	0.899	0.956	0.969	0.955	0.936	0.947	0.95	0.947	0.924	0.969	0.97	0.981	0.849	0.938	0.934	0.894	0.835	0.844	0.858	0.897	0.893	0.895	0.932	0.974	0.95
03:59:06	37	0.93	0.982	1.014	0.984	0.948	0.933	0.947	0.905	0.923	0.9	0.891	0.843	0.931	0.959	0.827	0.948	0.962	0.964	0.942	0.96	0.95	0.949	0.932	0.902	0.957	0.971	0.957	0.939	0.95	0.953	0.95	0.927	0.965	0.973	0.984	0.852	0.94	0.937	0.897	0.839	0.848	0.862	0.908	0.901	0.898	0.936	0.982	0.952
04:09:06	37	0.931	0.982	1.016	0.986	0.954	0.931	0.95	0.908	0.927	0.903	0.896	0.845	0.934	0.964	0.83	0.953	0.966	0.965	0.948	0.965	0.954	0.954	0.937	0.906	0.96	0.973	0.959	0.941	0.953	0.956	0.953	0.931	0.971	0.976	0.986	0.855	0.942	0.938	0.899	0.842	0.85	0.865	0.906	0.893	0.903	0.938	0.983	0.955
04:19:06	37	0.929	0.984	1.018	0.989	0.958	0.922	0.952	0.911	0.93	0.907	0.898	0.847	0.938	0.966	0.833	0.955	0.972	0.969	0.958	0.968	0.958	0.957	0.942	0.908	0.961	0.975	0.961	0.943	0.953	0.969	0.955	0.934	0.972	0.979	0.986	0.858	0.944	0.941	0.901	0.845	0.853	0.868	0.919	0.899	0.907	0.944	0.987	0.958
04:29:06	37	0.928	0.985	1.02	0.992	0.967	0.941	0.956	0.913	0.933	0.91	0.901	0.849	0.941	0.97	0.838	0.96	0.973	0.973	0.956	0.971	0.962	0.961	0.945	0.911	0.962	0.976	0.963	0.944	0.955	0.959	0.957	0.935	0.973	0.982	0.99	0.861	0.944	0.942	0.904	0.848	0.855	0.87	0.907	0.914	0.91	0.943	0.99	0.96
04:39:06	37	0.927	0.988	1.021	0.993	0.967	0.925	0.959	0.918	0.936	0.913	0.905	0.852	0.943	0.974	0.841	0.964	0.977	0.977	0.96	0.976	0.966	0.965	0.951	0.915	0.964	0.977	0.964	0.946	0.959	0.969	0.959	0.938	0.979	0.984	0.992	0.865	0.945	0.944	0.907	0.852	0.858	0.873	0.912	0.9	0.914	0.946	0.991	0.964
04:49:06	37	0.926	0.988	1.021	0.993	0.96	0.936	0.962	0.918	0.939	0.915	0.907	0.853	0.946	0.977	0.844	0.967	0.98	0.981	0.962	0.98	0.97	0.97	0.955	0.916	0.964	0.978	0.965	0.947	0.964	0.963	0.961	0.939	0.982	0.987	0.993	0.866	0.947	0.945	0.909	0.854	0.861	0.874	0.914	0.906	0.917	0.949	0.993	0.963
04:59:06	37	0.923	0.988	1.021	0.993	0.963	0.932	0.965	0.922	0.941	0.918	0.909	0.854	0.948	0.979	0.847	0.97	0.984	0.985	0.966	0.983	0.973	0.974	0.958	0.919	0.965	0.98	0.966	0.948	0.959	0.965	0.962	0.941	0.983	0.989	0.995	0.87	0.947	0.946	0.91	0.857	0.861	0.878	0.916	0.907	0.92	0.951	0.997	0.964
05:09:06	37	0.921	0.987	1.019	0.992	0.964	0.933	0.967	0.924	0.944	0.921	0.911	0.855	0.95	0.982	0.851	0.972	0.985	0.986	0.969	0.987	0.977	0.978	0.963	0.919	0.965	0.98	0.968	0.95	0.978	0.974	0.964	0.941	0.993	0.991	0.996	0.872	0.948	0.946	0.912	0.86	0.864	0.879	0.92	0.912	0.923	0.954	0.998	0.968
05:19:06	37	0.919	0.987	1.019	0.992	0.967	0.939	0.969	0.925	0.946	0.922	0.913	0.856	0.952	0.984	0.853	0.975	0.988	0.991	0.972	0.989	0.98	0.98	0.966	0.918	0.966	0.981	0.969	0.95	0.962	0.975	0.965	0.942	0.988	0.993	0.998	0.874	0.948	0.947	0.914	0.864	0.866	0.88	0.921	0.914	0.925	0.956	0.998	0.969
05:29:06	37	0.918	0.985	1.019	0.992	0.969	0.936	0.973	0.927	0.95	0.926	0.915	0.857	0.953	0.986	0.854	0.978	0.991	0.992	0.975	0.994	0.984	0.986	0.971	0.921	0.966	0.983	0.97	0.952	0.964	0.985	0.965	0.944	0.998	0.995	0.999	0.876	0.948	0.947	0.916	0.866	0.868	0.88	0.917	0.909	0.929	0.961	1.001	0.968
05:39:06	37	0.918	0.985	1.018	0.993	0.971	0.938	0.971	0.929	0.95	0.927	0.917	0.855	0.954	0.989	0.857	0.981	0.994	0.994	0.978	0.996	0.987	0.989	0.975	0.921	0.966	0.982	0.969	0.952	0.963	0.968	0.967	0.946	0.991	0.996	0.998	0.877	0.948	0.948	0.917	0.868	0.869	0.884	0.917	0.915	0.931	0.96	1.001	0.969
05:49:06	37	0.916	0.984	1.017	0.992	0.972	0.94	0.973	0.93	0.953	0.93	0.92	0.856	0.956	0.991	0.861	0.984	0.995	0.998	0.981	0.999	0.99	0.992	0.978	0.922	0.966	0.982	0.97	0.952	0.965	0.97	0.967	0.946	0.991	0.996	0.999	0.879	0.947	0.949	0.918	0.871	0.869	0.885	0.919	0.918	0.932	0.961	1.003	0.969
05:59:06	37	0.914	0.983	1.016	0.992	0.973	0.942	0.975	0.932	0.955	0.932	0.921	0.854	0.957	0.993	0.862	0.986	1	0.999	0.983	1.002	0.994	0.995	0.981	0.923	0.966	0.982	0.972	0.953	0.965	0.969	0.967	0.947	1.003	0.999	1	0.879	0.947	0.949	0.92	0.872	0.871	0.884	0.923	0.914	0.935	0.962	1.005	0.969
06:09:06	37	0.912	0.982	1.016	0.992	0.975	0.943	0.976	0.933	0.956	0.934	0.923	0.853	0.957	0.995	0.864	0.989	1.002	1.002	0.985	1.004	0.997	0.997	0.985	0.924	0.965	0.983	0.971	0.953	0.965	0.968	0.968	0.947	0.995	0.999	1.001	0.881	0.947	0.949	0.92	0.875	0.872	0.885	0.924	0.916	0.937	0.963	1.004	0.969
06:19:06	37	0.909	0.981	1.015	0.991	0.975	0.956	0.978	0.935	0.958	0.937	0.924	0.853	0.957	0.996	0.865	0.99	1.004	1.004	0.988	1.007	1.001	1.001	0.988	0.925	0.965	0.982	0.971	0.953	0.965	0.97	0.968	0.948	0.996	0.999	1	0.883	0.945	0.948	0.921	0.877	0.873	0.886	0.922	0.916	0.939	0.963	1.004	0.968
06:29:06	37	0.908	0.98	1.014	0.991	0.976	0.944	0.978	0.936	0.96	0.938	0.926	0.852	0.958	0.998	0.868	0.993	1.006	1.005	0.99	1.009	1.003	1.003	0.99	0.925	0.965	0.982	0.971	0.954	0.965	0.969	0.968	0.948	0.995	1	1	0.883	0.945	0.948	0.922	0.878	0.874	0.887	0.922	0.92	0.941	0.964	1.004	0.968
06:39:06	37	0.905	0.979	1.012	0.99	0.977	0.946	0.978	0.937	0.962	0.939	0.927	0.852	0.959	1	0.871	0.995	1.007	1.008	0.992	1.011	1.005	1.006	0.992	0.927	0.964	0.982	0.971	0.954	0.966	0.969	0.969	0.949	0.993	1	1	0.884	0.944	0.948	0.921	0.879	0.875	0.888	0.922	0.917	0.943	0.964	1.004	0.967
06:49:06	37	0.903	0.978	1.012	0.989	0.981	0.946	0.98	0.937	0.963	0.942	0.928	0.85	0.959	1.001	0.87	0.998	1.01	1.01	0.993	1.014	1.008	1.008	0.994	0.927	0.962	0.981	0.97	0.953	0.967	0.969	0.97	0.949	0.996	1	1	0.884	0.944	0.947	0.922	0.881	0.876	0.89	0.928	0.918	0.945	0.964	1.004	0.966
06:59:06	37	0.901	0.977	1.01	0.988	0.979	0.947	0.981	0.939	0.964	0.942	0.928	0.849	0.959	1.002	0.871	0.999	1.011	1.01	0.995	1.015	1.008	1.01	0.997	0.927	0.962	0.981	0.97	0.953	0.964	0.968	0.968	0.948	0.995	1	1	0.886	0.942	0.947	0.921	0.882	0.877	0.895	0.926	0.919	0.948	0.966	1.003	0.966
07:09:06	37	0.899	0.975	1.01	0.988	0.978	0.947	0.98	0.939	0.964	0.944	0.931	0.848	0.959	1.002	0.87	1	1.013	1.011	0.997	1.016	1.011	1.011	0.999	0.928	0.961	0.981	0.97	0.953	0.965	0.967	0.968	0.948	0.996	0.999	0.998	0.886	0.941	0.946	0.922	0.883	0.877	0.891	0.923	0.918	0.949	0.964	1.009	0.965
07:19:06	37	0.897	0.974	1.009	0.987	0.978	0.947	0.98	0.94	0.965	0.944	0.931	0.847	0.959	1.002	0.877	1.001	1.013	1.012	0.998	1.017	1.013	1.012	0.999	0.927	0.96	0.979	0.969	0.952	0.965	0.967	0.968	0.948	0.996	0.999	0.998	0.886	0.939	0.945	0.92	0.883	0.877	0.892	0.925	0.918	0.95	0.964	1.002	0.963
07:29:06	37	0.895	0.972	1.007	0.986	0.978	0.947	0.98	0.94	0.965	0.945	0.931	0.846	0.959	1.003	0.877	1.002	1.014	1.013	0.998	1.018	1.014	1.013	1.002	0.926	0.959	0.978	0.969	0.952	0.967	0.966	0.967	0.947	0.995	0.998	0.997	0.886	0.938	0.944	0.92	0.884	0.877	0.889	0.922	0.918	0.95	0.964	1.001	0.962
07:39:06	37	0.892	0.971	1.006	0.984	0.978	0.947	0.98	0.939	0.966	0.945	0.931	0.844	0.958	1.003	0.879	1.003	1.014	1.014	1	1.018	1.015	1.014	1.002	0.925	0.958	0.978	0.968	0.951	0.962	0.966	0.967	0.947	0.992	0.998	0.996	0.887	0.936	0.943	0.92	0.885	0.878	0.89	0.924	0.918	0.952	0.964	1.004	0.96
07:49:06	37	0.889	0.969	1.004	0.983	0.978	0.946	0.98	0.94	0.965	0.947	0.931	0.842	0.958	1.004	0.88	1.004	1.015	1.014	1	1.018	1.016	1.014	1.003	0.924	0.957	0.977	0.967	0.95	0.961	0.966	0.966	0.946	0.996	0.997	0.995	0.887	0.935	0.943	0.919	0.886	0.878	0.89	0.922	0.918	0.953	0.962	1	0.959
07:59:06	37	0.887	0.968	1.003	0.983	0.977	0.947	0.98	0.939	0.965	0.945	0.93	0.839	0.956	1.002	0.878	1.003	1.015	1.014	0.999	1.019	1.016	1.015	1.003	0.923	0.956	0.975	0.966	0.949	0.962	0.966	0.965	0.945	0.991	0.996	0.993	0.887	0.934	0.942	0.918	0.886	0.878	0.891	0.923	0.924	0.954	0.961	0.999	0.957
08:09:06	37	0.885	0.966	1.002	0.981	0.976	0.946	0.979	0.939	0.964	0.946	0.929	0.838	0.959	1.002	0.877	1.004	1.014	1.014	0.999	1.018	1.016	1.014	1.003	0.922	0.953	0.975	0.965	0.949	0.959	0.963	0.965	0.944	0.994	0.994	0.993	0.886	0.932	0.94	0.918	0.885	0.877	0.889	0.922	0.916	0.953	0.961	0.998	0.955
08:19:06	37	0.882	0.964	1	0.98	0.976	0.944	0.978	0.938	0.963	0.944	0.929	0.835	0.955	1.002	0.884	1.004	1.015	1.014	0.999	1.018	1.016	1.015	1.003	0.921	0.952	0.973	0.963	0.947	0.96	0.962	0.963	0.943	0.997	0.995	0.991	0.886	0.931	0.941	0.917	0.886	0.877	0.89	0.92	0.916	0.953	0.96	0.997	0.953
08:29:06	37	0.878	0.962	0.999	0.979	0.974	0.942	0.977	0.938	0.963	0.944	0.928	0.833	0.953	1.001	0.884	1.004	1.017	1.014	1	1.019	1.017	1.015	1.005	0.92	0.952	0.972	0.962	0.946	0.96	0.961	0.962	0.943	0.991	0.993	0.99	0.885	0.929	0.939	0.915	0.887	0.877	0.886	0.918	0.915	0.953	0.959	0.996	0.952
08:39:06	37	0.876	0.961	0.996	0.978	0.974	0.94	0.976	0.937	0.962	0.943	0.926	0.829	0.953	1.001	0.885	1.004	1.015	1.013	0.999	1.018	1.017	1.014	1.004	0.918	0.95	0.971	0.961	0.945	0.957	0.96	0.961	0.941	0.986	0.992	0.987	0.884	0.927	0.938	0.915	0.887	0.876	0.886	0.92	0.915	0.953	0.958	0.995	0.95
08:49:06	37	0.873	0.959	0.995	0.977	0.972	0.942	0.976	0.935	0.961	0.943	0.925	0.827	0.951	0.999	0.886	1.003	1.018	1.012	0.999	1.017	1.016	1.013	1.003	0.916	0.949	0.969	0.96	0.944	0.956	0.958	0.96	0.939	0.994	0.99	0.987	0.882	0.925	0.936	0.913	0.886	0.876	0.887	0.92	0.914	0.952	0.957	0.992	0.948
08:59:06	37	0.87	0.956	0.993	0.975	0.971	0.94	0.975	0.936	0.96	0.942	0.925	0.824	0.95	0.999	0.888	1.004	1.013	1.011	0.997	1.016	1.015	1.012	1.003	0.915	0.948	0.969	0.959	0.942	0.955	0.959	0.959	0.938	0.993	0.989	0.986	0.882	0.924	0.935	0.912	0.886	0.875	0.885	0.915	0.911	0.952	0.956	0.992	0.946
09:09:06	37	0.868	0.954	0.991	0.973	0.97	0.936	0.974	0.934	0.959	0.941	0.922	0.821	0.949	0.997	0.884	1.002	1.013	1.01	0.997	1.015	1.015	1.012	1.002	0.913	0.947	0.968	0.959	0.942	0.953	0.957	0.959	0.938	0.982	0.987	0.983	0.88	0.922	0.934	0.911	0.885	0.875	0.885	0.918	0.91	0.951	0.954	0.989	0.944
09:19:06	37	0.865	0.952	0.989	0.972	0.968	0.936	0.971	0.932	0.957	0.939	0.921	0.819	0.947	0.997	0.893	1.001	1.011	1.009	0.996	1.014	1.013	1.01	1.001	0.911	0.945	0.966	0.956	0.94	0.953	0.956	0.957	0.937	0.984	0.986	0.982	0.879	0.921	0.933	0.91	0.885	0.874	0.882	0.912	0.909	0.95	0.953	0.988	0.942
09:29:06	37	0.861	0.951	0.986	0.97	0.967	0.934	0.97	0.932	0.957	0.937	0.92	0.816	0.945	0.995	0.887	1	1.011	1.009	0.994	1.013	1.012	1.01	1	0.91	0.945	0.965	0.955	0.94	0.954	0.956	0.956	0.934	0.983	0.984	0.981	0.878	0.92	0.932	0.909	0.885	0.873	0.882	0.913	0.908	0.949	0.952	0.991	0.94
09:39:06	37	0.859	0.948	0.982	0.968	0.966	0.933	0.968	0.93	0.955	0.935	0.917	0.812	0.943	0.993	0.892	0.999	1.009	1.007	0.993	1.011	1.011	1.008	0.998	0.907	0.943	0.964	0.955	0.938	0.95	0.953	0.955	0.934	0.98	0.983	0.979	0.876	0.919	0.931	0.908	0.884	0.872	0.881	0.912	0.908	0.948	0.95	0.986	0.938
09:49:06	37	0.855	0.945	0.98	0.966	0.964	0.93	0.967	0.929	0.954	0.934	0.915	0.809	0.942	0.992	0.883	0.998	1.008	1.005	0.991	1.01	1.009	1.006	0.998	0.905	0.942	0.962	0.953	0.936	0.948	0.952	0.953	0.932	0.979	0.98	0.978	0.875	0.917	0.929	0.907	0.883	0.871	0.881	0.912	0.906	0.946	0.949	0.987	0.936
09:59:06	37	0.853	0.944	0.977	0.964	0.962	0.931	0.965	0.927	0.952	0.932	0.913	0.806	0.94	0.99	0.892	0.997	1.007	1.004	0.991	1.008	1.009	1.005	0.995	0.903	0.94	0.961	0.953	0.935	0.947	0.951	0.953	0.931	0.976	0.98	0.976	0.872	0.916	0.928	0.906	0.883	0.871	0.881	0.909	0.905	0.946	0.947	0.982	0.934
10:09:06	37	0.85	0.942	0.975	0.962	0.96	0.927	0.963	0.926	0.95	0.93	0.911	0.802	0.938	0.988	0.884	0.995	1.004	1.001	0.988	1.006	1.007	1.004	0.994	0.9	0.939	0.96	0.951	0.934	0.946	0.953	0.951	0.93	0.975	0.978	0.974	0.87	0.914	0.927	0.905	0.882	0.869	0.879	0.907	0.903	0.944	0.945	0.98	0.932
10:19:06	37	0.848	0.94	0.973	0.961	0.958	0.925	0.962	0.925	0.947	0.929	0.908	0.8	0.936	0.987	0.882	0.993	1.003	1.001	0.987	1.005	1.006	1.003	0.993	0.898	0.938	0.959	0.95	0.933	0.945	0.949	0.95	0.929	0.976	0.976	0.972	0.868	0.912	0.925	0.904	0.881	0.869	0.876	0.905	0.902	0.942	0.944	0.978	0.93
10:29:06	37	0.846	0.938	0.971	0.959	0.956	0.924	0.96	0.923	0.946	0.926	0.907	0.795	0.934	0.986	0.886	0.992	1.003	0.999	0.986	1.003	1.005	1	0.99	0.896	0.936	0.957	0.948	0.931	0.944	0.949	0.948	0.928	0.974	0.975	0.97	0.867	0.91	0.924	0.902	0.88	0.868	0.877	0.905	0.901	0.941	0.943	0.976	0.927
10:39:06	37	0.843	0.936	0.97	0.957	0.955	0.922	0.958	0.921	0.944	0.925	0.904	0.792	0.932	0.983	0.883	0.991	1	0.996	0.983	1.001	1.002	0.999	0.988	0.893	0.934	0.955	0.947	0.93	0.942	0.946	0.947	0.927	0.974	0.973	0.968	0.865	0.909	0.922	0.901	0.879	0.865	0.874	0.904	0.9	0.938	0.941	0.976	0.925
10:49:06	37	0.841	0.935	0.969	0.955	0.953	0.919	0.956	0.919	0.943	0.922	0.902	0.788	0.931	0.982	0.885	0.989	0.999	0.995	0.982	1	1	0.996	0.987	0.89	0.932	0.954	0.945	0.928	0.941	0.945	0.946	0.926	0.968	0.97	0.967	0.863	0.907	0.921	0.9	0.878	0.866	0.874	0.91	0.898	0.936	0.939	0.972	0.923
10:59:06	37.1	0.838	0.933	0.968	0.954	0.951	0.918	0.955	0.917	0.939	0.921	0.9	0.785	0.929	0.98	0.882	0.987	0.998	0.994	0.98	0.998	0.999	0.994	0.985	0.888	0.931	0.952	0.945	0.927	0.94	0.944	0.944	0.923	0.964	0.969	0.966	0.86	0.905	0.92	0.899	0.876	0.864	0.872	0.901	0.896	0.934	0.937	0.973	0.921
11:09:06	37	0.836	0.931	0.966	0.953	0.95	0.916	0.953	0.916	0.938	0.918	0.897	0.781	0.926	0.978	0.894	0.985	0.996	0.992	0.979	0.996	0.997	0.993	0.984	0.885	0.93	0.95	0.943	0.925	0.938	0.942	0.943	0.921	0.964	0.968	0.963	0.857	0.904	0.918	0.896	0.874	0.863	0.871	0.904	0.896	0.932	0.936	0.97	0.918
11:19:06	37	0.833	0.93	0.965	0.951	0.948	0.913	0.951	0.914	0.935	0.916	0.894	0.778	0.924	0.976	0.891	0.983	0.993	0.989	0.976	0.994	0.995	0.991	0.981	0.883	0.928	0.95	0.941	0.924	0.938	0.943	0.942	0.92	0.968	0.967	0.962	0.855	0.902	0.916	0.896	0.874	0.862	0.874	0.901	0.894	0.93	0.934	0.968	0.916
11:29:06	37	0.83	0.927	0.963	0.951	0.946	0.911	0.949	0.912	0.934	0.913	0.892	0.776	0.923	0.975	0.882	0.981	0.99	0.989	0.975	0.993	0.993	0.989	0.979	0.881	0.926	0.947	0.94	0.922	0.936	0.939	0.939	0.918	0.961	0.964	0.96	0.853	0.9	0.914	0.894	0.872	0.862	0.868	0.899	0.892	0.928	0.932	0.964	0.915
11:39:06	37	0.829	0.922	0.962	0.95	0.943	0.91	0.948	0.911	0.931	0.911	0.889	0.771	0.921	0.973	0.895	0.98	0.989	0.986	0.973	0.99	0.991	0.988	0.977	0.878	0.925	0.946	0.938	0.921	0.934	0.939	0.937	0.917	0.96	0.962	0.957	0.85	0.899	0.913	0.892	0.87	0.86	0.868	0.895	0.891	0.927	0.93	0.963	0.912
11:49:06	37	0.825	0.921	0.961	0.948	0.943	0.908	0.946	0.909	0.93	0.909	0.887	0.768	0.918	0.971	0.881	0.978	0.989	0.986	0.972	0.989	0.99	0.985	0.975	0.876	0.922	0.944	0.937	0.92	0.932	0.935	0.936	0.915	0.959	0.961	0.956	0.848	0.897	0.911	0.89	0.869	0.859	0.867	0.894	0.89	0.925	0.928	0.962	0.911
11:59:06	37	0.824	0.919	0.96	0.946	0.94	0.905	0.944	0.907	0.928	0.907	0.884	0.765	0.918	0.969	0.892	0.976	0.986	0.983	0.97	0.987	0.988	0.984	0.974	0.874	0.921	0.943	0.935	0.918	0.931	0.934	0.934	0.913	0.956	0.958	0.953	0.846	0.896	0.91	0.889	0.867	0.859	0.865	0.893	0.888	0.922	0.926	0.958	0.909
12:09:06	37	0.822	0.917	0.958	0.945	0.938	0.905	0.942	0.906	0.925	0.905	0.881	0.761	0.915	0.968	0.892	0.975	0.985	0.982	0.969	0.985	0.986	0.981	0.971	0.871	0.92	0.941	0.934	0.916	0.929	0.934	0.933	0.912	0.952	0.956	0.951	0.844	0.895	0.908	0.887	0.866	0.856	0.865	0.894	0.885	0.92	0.924	0.957	0.906
12:19:06	37	0.819	0.916	0.957	0.943	0.937	0.904	0.941	0.905	0.923	0.902	0.88	0.758	0.913	0.966	0.894	0.973	0.987	0.98	0.966	0.984	0.984	0.98	0.97	0.868	0.918	0.94	0.932	0.915	0.927	0.931	0.931	0.91	0.957	0.955	0.95	0.842	0.893	0.907	0.886	0.865	0.855	0.864	0.894	0.884	0.918	0.922	0.957	0.904
12:29:06	37	0.816	0.914	0.956	0.94	0.935	0.901	0.939	0.902	0.922	0.9	0.876	0.755	0.911	0.965	0.893	0.972	0.982	0.979	0.964	0.982	0.982	0.977	0.967	0.866	0.916	0.938	0.93	0.913	0.925	0.929	0.929	0.908	0.949	0.953	0.949	0.839	0.891	0.905	0.885	0.862	0.855	0.863	0.894	0.882	0.916	0.921	0.955	0.902
12:39:06	37	0.813	0.913	0.955	0.939	0.934	0.9	0.937	0.9	0.919	0.898	0.874	0.752	0.91	0.962	0.89	0.97	0.98	0.977	0.964	0.98	0.982	0.976	0.966	0.864	0.915	0.937	0.929	0.912	0.924	0.928	0.927	0.907	0.949	0.951	0.947	0.837	0.89	0.903	0.883	0.861	0.852	0.86	0.887	0.88	0.914	0.919	0.954	0.9
12:49:06	37	0.81	0.911	0.953	0.937	0.932	0.898	0.936	0.899	0.918	0.896	0.871	0.749	0.908	0.961	0.889	0.968	0.979	0.976	0.962	0.979	0.98	0.975	0.963	0.862	0.913	0.934	0.927	0.91	0.922	0.926	0.926	0.906	0.947	0.949	0.945	0.835	0.889	0.902	0.881	0.859	0.851	0.858	0.89	0.879	0.912	0.917	0.95	0.898
12:59:06	37	0.808	0.91	0.952	0.936	0.93	0.896	0.934	0.897	0.916	0.894	0.869	0.747	0.906	0.96	0.886	0.967	0.977	0.973	0.959	0.977	0.978	0.972	0.962	0.86	0.912	0.933	0.926	0.908	0.921	0.925	0.926	0.904	0.946	0.947	0.943	0.832	0.887	0.901	0.88	0.858	0.85	0.857	0.886	0.878	0.911	0.916	0.949	0.896
13:09:06	37	0.805	0.908	0.951	0.935	0.929	0.895	0.932	0.896	0.915	0.892	0.867	0.743	0.905	0.959	0.887	0.965	0.975	0.972	0.958	0.976	0.976	0.972	0.96	0.858	0.91	0.932	0.924	0.907	0.92	0.923	0.922	0.902	0.952	0.946	0.943	0.83	0.886	0.9	0.879	0.856	0.848	0.855	0.887	0.876	0.908	0.914	0.947	0.894
13:19:06	37	0.803	0.907	0.95	0.933	0.928	0.894	0.932	0.894	0.913	0.889	0.865	0.74	0.904	0.957	0.885	0.964	0.974	0.972	0.958	0.974	0.975	0.969	0.957	0.855	0.909	0.93	0.923	0.905	0.919	0.924	0.921	0.901	0.939	0.945	0.94	0.828	0.885	0.898	0.877	0.854	0.846	0.854	0.88	0.874	0.905	0.912	0.946	0.893
13:29:06	37	0.8	0.905	0.948	0.933	0.926	0.893	0.93	0.893	0.912	0.888	0.863	0.737	0.902	0.955	0.883	0.962	0.973	0.97	0.956	0.973	0.973	0.968	0.956	0.853	0.907	0.929	0.922	0.904	0.916	0.921	0.921	0.899	0.948	0.943	0.939	0.826	0.883	0.897	0.876	0.853	0.846	0.852	0.88	0.872	0.905	0.91	0.943	0.891
13:39:06	37	0.798	0.903	0.947	0.932	0.924	0.892	0.929	0.891	0.909	0.886	0.86	0.734	0.901	0.955	0.882	0.962	0.972	0.97	0.955	0.972	0.972	0.967	0.955	0.851	0.906	0.927	0.92	0.902	0.915	0.919	0.919	0.898	0.945	0.941	0.938	0.824	0.883	0.896	0.875	0.851	0.844	0.852	0.878	0.871	0.902	0.908	0.944	0.889
13:49:06	37	0.795	0.902	0.946	0.931	0.924	0.89	0.928	0.89	0.908	0.884	0.858	0.731	0.899	0.953	0.882	0.961	0.97	0.968	0.954	0.972	0.971	0.966	0.952	0.849	0.905	0.927	0.919	0.902	0.915	0.919	0.917	0.897	0.94	0.94	0.935	0.821	0.881	0.894	0.872	0.849	0.842	0.852	0.881	0.87	0.9	0.907	0.943	0.888
13:59:06	37	0.793	0.9	0.943	0.929	0.922	0.888	0.927	0.888	0.906	0.883	0.856	0.728	0.897	0.953	0.88	0.96	0.969	0.966	0.952	0.971	0.97	0.964	0.951	0.847	0.903	0.925	0.918	0.9	0.912	0.917	0.916	0.895	0.936	0.938	0.934	0.819	0.881	0.894	0.872	0.848	0.841	0.849	0.878	0.868	0.898	0.905	0.939	0.886
14:09:06	37	0.791	0.899	0.943	0.928	0.92	0.887	0.926	0.887	0.905	0.881	0.854	0.726	0.897	0.952	0.88	0.958	0.968	0.966	0.953	0.97	0.969	0.963	0.949	0.846	0.903	0.925	0.917	0.899	0.912	0.916	0.914	0.894	0.936	0.937	0.932	0.817	0.88	0.892	0.871	0.847	0.84	0.854	0.876	0.867	0.897	0.904	0.938	0.885
14:19:06	37	0.789	0.897	0.941	0.926	0.92	0.888	0.924	0.887	0.904	0.88	0.853	0.722	0.895	0.951	0.878	0.957	0.967	0.965	0.951	0.968	0.967	0.962	0.948	0.844	0.901	0.923	0.915	0.897	0.91	0.914	0.913	0.891	0.933	0.935	0.932	0.815	0.879	0.891	0.869	0.845	0.838	0.847	0.875	0.865	0.895	0.903	0.942	0.884
14:29:06	37	0.786	0.895	0.939	0.926	0.919	0.885	0.924	0.884	0.902	0.878	0.85	0.721	0.895	0.95	0.878	0.956	0.967	0.964	0.95	0.967	0.966	0.961	0.946	0.842	0.901	0.922	0.914	0.896	0.911	0.913	0.912	0.889	0.932	0.934	0.93	0.814	0.878	0.89	0.868	0.844	0.837	0.846	0.87	0.864	0.893	0.901	0.935	0.882
14:39:06	37	0.783	0.894	0.939	0.925	0.918	0.885	0.922	0.882	0.902	0.877	0.849	0.718	0.893	0.949	0.876	0.956	0.966	0.963	0.949	0.966	0.965	0.959	0.945	0.841	0.899	0.921	0.913	0.895	0.908	0.911	0.91	0.887	0.931	0.932	0.929	0.812	0.877	0.889	0.867	0.842	0.836	0.843	0.871	0.863	0.892	0.9	0.933	0.88
14:49:06	37	0.781	0.893	0.938	0.923	0.917	0.884	0.923	0.882	0.901	0.876	0.847	0.716	0.892	0.948	0.875	0.955	0.964	0.962	0.948	0.966	0.963	0.958	0.943	0.839	0.898	0.92	0.912	0.894	0.907	0.91	0.91	0.887	0.93	0.932	0.928	0.81	0.876	0.888	0.866	0.841	0.834	0.845	0.872	0.861	0.89	0.899	0.935	0.879
14:59:06	37	0.779	0.891	0.936	0.923	0.916	0.883	0.921	0.881	0.899	0.874	0.846	0.713	0.891	0.947	0.873	0.954	0.964	0.962	0.947	0.965	0.963	0.958	0.943	0.837	0.897	0.919	0.911	0.893	0.907	0.911	0.908	0.885	0.929	0.93	0.927	0.808	0.876	0.887	0.865	0.839	0.832	0.843	0.87	0.859	0.889	0.898	0.932	0.878
15:09:06	37	0.776	0.889	0.936	0.921	0.916	0.882	0.921	0.88	0.899	0.873	0.844	0.712	0.891	0.947	0.873	0.953	0.963	0.96	0.947	0.964	0.962	0.957	0.942	0.836	0.897	0.918	0.91	0.891	0.905	0.91	0.907	0.885	0.928	0.93	0.925	0.807	0.875	0.886	0.864	0.838	0.831	0.842	0.865	0.859	0.888	0.897	0.934	0.877
15:19:06	37	0.773	0.888	0.934	0.921	0.915	0.882	0.92	0.879	0.898	0.872	0.842	0.709	0.889	0.946	0.871	0.952	0.962	0.96	0.946	0.964	0.961	0.956	0.941	0.835	0.896	0.917	0.908	0.891	0.904	0.908	0.906	0.883	0.926	0.928	0.925	0.804	0.874	0.885	0.863	0.837	0.83	0.839	0.864	0.857	0.888	0.895	0.929	0.875
15:29:06	37	0.771	0.887	0.933	0.919	0.914	0.88	0.919	0.878	0.898	0.871	0.841	0.707	0.889	0.946	0.87	0.952	0.962	0.96	0.946	0.963	0.961	0.956	0.94	0.834	0.895	0.916	0.907	0.89	0.903	0.907	0.905	0.883	0.925	0.927	0.924	0.802	0.873	0.884	0.862	0.835	0.83	0.837	0.864	0.857	0.886	0.895	0.929	0.874
15:39:06	37	0.768	0.885	0.932	0.919	0.914	0.881	0.918	0.877	0.896	0.87	0.839	0.705	0.887	0.945	0.872	0.951	0.961	0.959	0.945	0.962	0.96	0.955	0.939	0.832	0.894	0.915	0.907	0.889	0.902	0.909	0.904	0.882	0.925	0.927	0.923	0.802	0.872	0.884	0.862	0.833	0.828	0.835	0.868	0.855	0.885	0.895	0.929	0.873
15:49:06	37	0.767	0.884	0.931	0.918	0.912	0.879	0.918	0.876	0.895	0.868	0.839	0.704	0.887	0.944	0.868	0.951	0.961	0.959	0.945	0.963	0.96	0.954	0.938	0.83	0.893	0.914	0.906	0.887	0.901	0.905	0.903	0.88	0.923	0.925	0.922	0.8	0.872	0.883	0.861	0.832	0.826	0.835	0.863	0.854	0.884	0.893	0.927	0.872
15:59:06	37	0.764	0.883	0.93	0.916	0.912	0.88	0.917	0.875	0.894	0.867	0.837	0.702	0.886	0.944	0.867	0.951	0.96	0.959	0.944	0.962	0.959	0.954	0.937	0.829	0.892	0.913	0.905	0.886	0.901	0.902	0.902	0.88	0.921	0.924	0.921	0.798	0.871	0.882	0.86	0.831	0.826	0.837	0.867	0.853	0.884	0.892	0.93	0.871
16:09:06	37	0.762	0.881	0.929	0.916	0.912	0.88	0.917	0.875	0.894	0.866	0.835	0.699	0.885	0.943	0.867	0.95	0.964	0.958	0.944	0.96	0.959	0.954	0.936	0.827	0.892	0.913	0.904	0.886	0.9	0.902	0.901	0.879	0.923	0.924	0.92	0.797	0.87	0.882	0.859	0.831	0.824	0.833	0.861	0.852	0.882	0.892	0.926	0.87
Results
	1	2	3	4	5	6	7	8	9	10	11	12
A	1200	1700	1900	1600	11400	15500	11600	13400	14600	15200	14700	13800	Max V [YFP:503,540]
	1	1	1	1	1	1	1	1	1	1	1	1	R-Squared [YFP:503,540]
	00:32:24	04:42:24	04:02:24	04:32:24	01:22:24	01:32:24	02:12:24	01:42:24	01:52:24	01:52:24	01:52:24	01:52:24	t at Max V [YFP:503,540]
	00:37:24	04:25:03	03:37:56	04:10:32	00:49:30	00:54:38	00:58:00	01:01:17	00:57:53	00:59:34	01:03:44	01:12:41	Lagtime [YFP:503,540]
	22300	18100	25200	-20300	438800	-464600	461900	460200	461400	486000	533200	416600	Max V [YFP:503,540[2]]
	1	1	1	1	1	1	1	1	1	1	1	1	R-Squared [YFP:503,540[2]]
	00:23:15	03:13:15	00:53:15	08:43:15	01:43:15	07:03:15	02:43:15	02:03:15	02:13:15	01:33:15	01:53:15	02:03:15	t at Max V [YFP:503,540[2]]
	00:18:04	02:13:37	00:39:24	10:05:18	00:59:36	07:43:47	01:22:05	01:09:36	00:59:17	00:55:09	01:07:26	01:07:51	Lagtime [YFP:503,540[2]]
	1.11	1.11	1.13	1.09	0.99	2.18	0.93	1.78	1.12	0.99	1.09	1.2	Max V [OD600:600]
	1	1	1	1	1	1	1	1	1	1	1	1	R-Squared [OD600:600]
	00:14:06	00:24:06	00:34:06	00:44:06	02:44:06	03:34:06	00:44:06	00:44:06	00:34:06	01:34:06	00:44:06	01:14:06	t at Max V [OD600:600]
	00:09:06	00:10:27	00:12:07	00:17:49	00:50:49	02:31:35	00:21:09	00:36:21	00:27:19	00:35:28	00:35:53	00:39:16	Lagtime [OD600:600]
B	13300	13600	29600	-13700	13800	17400	15100	17500	-18800	20000	17800	-12600	Max V [YFP:503,540]
	1	1	1	1	1	1	1	1	1	1	1	1	R-Squared [YFP:503,540]
	01:32:24	02:02:24	01:12:24	06:12:24	01:42:24	02:22:24	02:22:24	02:12:24	06:22:24	01:52:24	01:22:24	05:52:24	t at Max V [YFP:503,540]
	00:57:24	01:00:34	00:30:33	07:38:03	00:50:05	01:17:07	00:52:38	01:07:24	07:48:47	01:05:06	00:44:39	07:09:37	Lagtime [YFP:503,540]
	419400	569700	932600	493100	547200	535700	528400	624900	516200	651800	727500	444400	Max V [YFP:503,540[2]]
	1	1	1	1	1	1	1	1	1	1	1	1	R-Squared [YFP:503,540[2]]
	01:13:15	01:13:15	01:13:15	02:33:15	01:43:15	02:03:15	01:23:15	02:13:15	01:53:15	01:53:15	01:33:15	01:53:15	t at Max V [YFP:503,540[2]]
	00:50:54	00:51:08	00:28:17	01:07:58	00:57:45	00:59:20	00:44:26	01:09:19	00:53:45	01:01:39	00:52:44	01:01:49	Lagtime [YFP:503,540[2]]
	1.05	0.85	1.81	0.98	1.13	3.45	2.06	1.01	1.01	1.36	1.27	1.44	Max V [OD600:600]
	1	1	1	1	1	1	1	1	1	1	1	1	R-Squared [OD600:600]
	00:34:06	01:54:06	01:34:06	00:34:06	00:34:06	01:04:06	00:24:06	00:44:06	00:24:06	00:44:06	01:04:06	00:34:06	t at Max V [OD600:600]
	00:20:32	00:30:52	00:37:00	00:12:16	00:16:59	00:46:23	00:18:40	00:16:32	00:10:53	00:25:52	00:35:19	00:35:21	Lagtime [OD600:600]
C	12500	13600	13200	13800	13200	-12400	12300	13000	-13500	13600	13100	9400	Max V [YFP:503,540]
	1	1	1	1	1	1	1	1	1	1	1	1	R-Squared [YFP:503,540]
	00:12:24	01:02:24	00:52:24	02:52:24	01:02:24	07:12:24	01:32:24	01:42:24	08:02:24	01:52:24	01:52:24	01:52:24	t at Max V [YFP:503,540]
	00:07:24	00:29:50	00:23:23	01:19:34	00:25:12	08:35:38	00:31:52	00:37:52	09:13:20	00:46:40	00:50:00	00:38:15	Lagtime [YFP:503,540]
	415800	457100	384100	-451900	542200	489900	410400	500600	560300	-520000	363900	362100	Max V [YFP:503,540[2]]
	1	1	1	1	1	1	1	1	1	1	1	1	R-Squared [YFP:503,540[2]]
	00:43:15	01:23:15	02:23:15	07:23:15	01:03:15	00:33:15	01:53:15	01:33:15	01:53:15	06:23:15	01:33:15	02:03:15	t at Max V [YFP:503,540[2]]
	00:24:23	00:38:35	00:43:44	08:33:34	00:31:10	00:18:14	00:37:38	00:40:35	00:56:47	08:04:20	00:31:54	00:49:39	Lagtime [YFP:503,540[2]]
	1.34	1.28	0.98	1.05	6.1	8.78	0.92	0.87	2.07	1.08	1.1	1.25	Max V [OD600:600]
	1	1	1	1	1	1	1	1	1	1	1	1	R-Squared [OD600:600]
	00:34:06	00:34:06	00:34:06	00:34:06	01:54:06	01:24:06	01:04:06	00:14:06	01:34:06	00:54:06	00:44:06	00:44:06	t at Max V [OD600:600]
	00:18:48	00:22:04	00:14:24	00:16:32	01:37:14	01:13:39	00:21:43	00:09:06	00:56:47	00:19:34	00:17:39	00:26:13	Lagtime [OD600:600]
D	11500	-12600	14100	17000	13500	13200	12100	14000	15300	12200	12800	12200	Max V [YFP:503,540]
	1	1	1	1	1	1	1	1	1	1	1	1	R-Squared [YFP:503,540]
	00:12:24	06:32:24	02:02:24	02:22:24	00:12:24	02:22:24	02:12:24	01:52:24	01:42:24	01:42:24	04:02:24	01:42:24	t at Max V [YFP:503,540]
	00:07:24	07:41:51	00:49:15	01:11:45	00:07:24	00:53:32	00:41:17	00:47:03	00:53:05	00:39:22	02:08:53	00:50:55	Lagtime [YFP:503,540]
	432700	359900	511800	439600	429500	519700	505700	443500	487400	501200	-435000	402800	Max V [YFP:503,540[2]]
	1	1	1	1	1	1	1	1	1	1	1	1	R-Squared [YFP:503,540[2]]
	01:43:15	01:33:15	01:53:15	02:43:15	02:23:15	02:03:15	01:53:15	03:23:15	01:43:15	02:03:15	07:13:15	01:23:15	t at Max V [YFP:503,540[2]]
	00:52:08	00:33:44	00:50:21	00:59:07	00:54:07	00:59:10	00:53:07	01:24:11	00:44:08	00:57:43	08:24:44	00:41:04	Lagtime [YFP:503,540[2]]
	1.05	1.14	0.99	0.89	1	2.33	11.25	5.04	1.34	1.25	1.47	1.12	Max V [OD600:600]
	1	1	1	1	1	1	1	1	1	1	1	1	R-Squared [OD600:600]
	00:54:06	00:54:06	00:44:06	00:54:06	00:44:06	01:34:06	01:24:06	01:14:06	00:24:06	00:24:06	00:34:06	00:34:06	t at Max V [OD600:600]
	00:32:15	00:26:39	00:23:21	00:20:07	00:20:36	01:08:12	01:14:59	01:01:17	00:18:30	00:15:59	00:20:24	00:18:55	Lagtime [OD600:600]
E	6400	6500	-7900	7800	9000	8900	11000	-9800	8200	8700	8400	7800	Max V [YFP:503,540]
	1	1	1	1	1	1	1	1	1	1	1	1	R-Squared [YFP:503,540]
	01:22:24	01:12:24	07:02:24	01:12:24	01:12:24	02:02:24	01:42:24	06:52:24	02:12:24	01:12:24	01:12:24	02:12:24	t at Max V [YFP:503,540]
	00:40:22	00:36:19	07:52:43	00:38:18	00:40:04	00:50:26	00:58:13	08:08:56	00:49:21	00:43:09	00:41:20	01:16:53	Lagtime [YFP:503,540]
	225000	248000	240700	285900	-319200	309900	286800	-298900	290100	291700	251500	214700	Max V [YFP:503,540[2]]
	1	1	1	1	1	1	1	1	1	1	1	1	R-Squared [YFP:503,540[2]]
	01:03:15	00:53:15	01:23:15	01:23:15	07:43:15	04:43:15	01:13:15	07:33:15	02:03:15	01:03:15	01:03:15	02:03:15	t at Max V [YFP:503,540[2]]
	00:34:13	00:34:43	00:38:00	00:41:11	08:36:44	02:46:45	00:36:54	08:39:25	00:54:05	00:39:34	00:36:27	01:00:41	Lagtime [YFP:503,540[2]]
	1.73	0.97	1.17	1.86	1.02	1.14	1.64	0.99	2.32	1.69	1.52	1.56	Max V [OD600:600]
	1	1	1	1	1	1	1	1	1	1	1	1	R-Squared [OD600:600]
	00:44:06	01:04:06	00:14:06	04:04:06	01:14:06	00:34:06	00:54:06	00:34:06	01:14:06	01:44:06	01:54:06	01:24:06	t at Max V [OD600:600]
	00:18:45	00:23:38	00:09:06	02:34:19	00:23:48	00:16:44	00:32:53	00:14:33	00:49:37	00:53:36	00:47:31	00:50:31	Lagtime [OD600:600]
F	5900	9300	-9300	10300	9000	8400	11800	10100	11100	10200	9600	6800	Max V [YFP:503,540]
	1	1	1	1	1	1	1	1	1	1	1	1	R-Squared [YFP:503,540]
	01:32:24	00:52:24	06:32:24	01:22:24	02:32:24	02:02:24	01:32:24	01:32:24	01:12:24	01:12:24	01:22:24	01:12:24	t at Max V [YFP:503,540]
	00:40:58	00:37:37	07:32:34	00:50:19	01:08:31	00:57:17	00:55:27	01:01:10	00:46:35	00:42:12	00:45:50	00:42:42	Lagtime [YFP:503,540]
	274700	221200	307100	270300	-315700	270500	326000	276400	360500	322000	240400	210600	Max V [YFP:503,540[2]]
	1	1	1	1	1	1	1	1	1	1	1	1	R-Squared [YFP:503,540[2]]
	01:13:15	01:43:15	01:23:15	02:03:15	07:33:15	01:53:15	01:33:15	01:43:15	01:13:15	02:03:15	01:23:15	01:43:15	t at Max V [YFP:503,540[2]]
	00:46:08	00:38:09	00:43:38	00:50:39	09:17:25	00:51:40	00:47:44	00:54:21	00:47:10	00:55:48	00:32:53	00:45:28	Lagtime [YFP:503,540[2]]
	1.21	1.13	0.93	0.95	0.86	0.83	1.31	1.93	1.54	1.07	1.2	2.07	Max V [OD600:600]
	1	1	1	1	1	1	1	1	1	1	1	1	R-Squared [OD600:600]
	00:24:06	00:54:06	00:44:06	01:14:06	01:14:06	01:24:06	01:14:06	01:24:06	00:34:06	01:44:06	00:24:06	00:24:06	t at Max V [OD600:600]
	00:17:52	00:24:41	00:16:31	00:23:00	00:19:48	00:23:26	00:37:07	00:56:52	00:18:39	00:22:17	00:15:31	00:12:35	Lagtime [OD600:600]
G	12800	10900	8800	9800	-8000	8800	10700	10200	8500	8500	8000	7200	Max V [YFP:503,540]
	1	1	1	1	1	1	1	1	1	1	1	1	R-Squared [YFP:503,540]
	00:12:24	00:12:24	00:22:24	00:32:24	09:12:24	01:12:24	00:12:24	00:42:24	02:12:24	00:32:24	02:32:24	00:42:24	t at Max V [YFP:503,540]
	00:07:24	00:07:24	00:11:36	00:14:33	09:17:32	00:24:34	00:07:24	00:19:16	00:43:45	00:12:49	01:00:09	00:16:42	Lagtime [YFP:503,540]
	234900	270300	274400	318500	283600	338700	-342400	330300	294700	291700	286100	254600	Max V [YFP:503,540[2]]
	1	1	1	1	1	1	1	1	1	1	1	1	R-Squared [YFP:503,540[2]]
	00:33:15	01:53:15	00:13:15	01:03:15	01:53:15	00:43:15	06:03:15	02:13:15	02:23:15	00:53:15	00:13:15	01:13:15	t at Max V [YFP:503,540[2]]
	00:11:25	00:32:51	00:08:15	00:24:43	00:32:36	00:19:12	07:16:31	00:54:32	00:49:03	00:20:40	00:08:15	00:26:35	Lagtime [YFP:503,540[2]]
	1.28	0.9	1.07	0.98	1.04	1.05	1.82	-1.04	0.96	1.05	1.2	0.98	Max V [OD600:600]
	1	1	1	1	1	1	1	1	1	1	1	1	R-Squared [OD600:600]
	00:34:06	00:24:06	00:14:06	00:34:06	00:24:06	01:34:06	01:34:06	12:24:06	00:24:06	00:24:06	00:24:06	00:44:06	t at Max V [OD600:600]
	00:16:08	00:15:06	00:09:06	00:19:24	00:12:05	00:38:49	00:59:36	14:01:07	00:10:21	00:13:29	00:13:26	00:18:17	Lagtime [OD600:600]
H	-6700	-10700	-9400	9500	9400	9100	9700	-9100	9200	7900	10200	6900	Max V [YFP:503,540]
	1	1	1	1	1	1	1	1	1	1	1	1	R-Squared [YFP:503,540]
	05:12:24	07:02:24	05:42:24	01:12:24	00:12:24	00:12:24	00:52:24	07:22:24	00:52:24	00:12:24	01:02:24	00:52:24	t at Max V [YFP:503,540]
	06:01:26	08:17:24	06:42:24	00:28:40	00:07:24	00:07:24	00:25:20	07:50:29	00:26:58	00:07:24	00:32:30	00:27:33	Lagtime [YFP:503,540]
	269600	341800	328000	273300	306500	345500	328100	371900	313900	273100	301400	-228100	Max V [YFP:503,540[2]]
	1	1	1	1	1	1	1	1	1	1	1	1	R-Squared [YFP:503,540[2]]
	01:53:15	01:23:15	00:13:15	00:13:15	00:13:15	00:53:15	00:43:15	00:13:15	00:13:15	02:03:15	02:13:15	06:03:15	t at Max V [YFP:503,540[2]]
	00:56:54	00:52:28	00:08:15	00:08:15	00:08:15	00:26:35	00:20:54	00:08:15	00:08:15	00:45:27	01:03:01	06:16:20	Lagtime [YFP:503,540[2]]
	0.78	-1.79	1.05	1.31	1.34	0.88	1.2	0.76	-2.18	1.29	1.14	-0.91	Max V [OD600:600]
	1	1	1	1	1	1	1	1	1	1	1	1	R-Squared [OD600:600]
	00:24:06	00:14:06	00:34:06	00:24:06	00:14:06	00:34:06	00:54:06	00:44:06	00:24:06	00:24:06	00:34:06	11:34:06	t at Max V [OD600:600]
	00:12:03	00:09:06	00:22:55	00:20:28	00:09:06	00:14:40	00:27:41	00:19:38	00:12:27	00:18:01	00:21:02	10:53:10	Lagtime [OD600:600]
[truncated: 48 more columns]

## Sheet: FL-scale
	Phi				1	2	3	4	5	6	7	8	9	10	11	12	13	14	15	16	17	18	19		1	2	3	4	5	6	7	8	9	10	11	12	13	14	15	16	17	18	19	20	21	22	23	24	1
10	#DIV/0!	8	#DIV/0!	5	#DIV/0!	#DIV/0!	2	#DIV/0!	16	3	#DIV/0!	1	0.333333	4.33333	#DIV/0!	#DIV/0!	#DIV/0!	#DIV/0!	#DIV/0!	4.25	#DIV/0!	5.5	#DIV/0!	#DIV/0!	2.33333	2.2	1.33333	11	0.8	1	#DIV/0!	10	#DIV/0!	1.66667	1.16667	9	0	#DIV/0!	11	13	1.4	0	#DIV/0!	3.2	4.33333	2.5	2.5	#DIV/0!	#DIV/0!
20	14	2.5	#DIV/0!	15	14	#DIV/0!	7.5	#DIV/0!	3.33333	#DIV/0!	#DIV/0!	2.25	5	#DIV/0!	#DIV/0!	9.5	9	0	4.66667	#DIV/0!	1	9	2	#DIV/0!	2.25	#DIV/0!	#DIV/0!	3	#DIV/0!	0.4	#DIV/0!	14	#DIV/0!	#DIV/0!	11	7	11	2.6	14	3	1	5.5	2	1	0.625	14	#DIV/0!	17	0.7
30	#DIV/0!	1.09091	18	0	1.4	#DIV/0!	10	#DIV/0!	0.333333	1.33333	2.33333	7.5	#DIV/0!	0.333333	#DIV/0!	1.8	13	#DIV/0!	1.85714	#DIV/0!	0	4	4.33333	#DIV/0!	3.4	#DIV/0!	8	#DIV/0!	4	#DIV/0!	#DIV/0!	6	1.4	2	6	0.75	5	8	16	0	2.33333	#DIV/0!	3	#DIV/0!	4	27	0	1.71429	0.8
40	2	#DIV/0!	0	#DIV/0!	2.2	#DIV/0!	14	#DIV/0!	1	3	0.5	3.33333	2.25	4.33333	8	#DIV/0!	0	0	5.33333	15	3	2.28571	2.8	1.66667	0.461538	0.666667	#DIV/0!	#DIV/0!	2.625	2.6	#DIV/0!	4	#DIV/0!	#DIV/0!	3.5	#DIV/0!	2.57143	1	1.875	8.5	7	1	24	0.875	3.25	1.88889	0.857143	#DIV/0!	#DIV/0!
50	1.5	5	9	8	#DIV/0!	2	1.11111	#DIV/0!	2.66667	#DIV/0!	5.4	2.75	6.66667	5	2.33333	0.916667	4.66667	0	5	#DIV/0!	14	1	9	1.5	#DIV/0!	0	#DIV/0!	#DIV/0!	12	3	1.7	3.33333	8	4	#DIV/0!	9	#DIV/0!	0	1	11	2.4	2.33333	1.14286	3.25	#DIV/0!	0.5	5.66667	4.4	14
60	#DIV/0!	6	0.6	0.4	#DIV/0!	5	5.5	#DIV/0!	1.33333	11	0.777778	2.33333	3.66667	1.2	1.25	2.6	5.5	#DIV/0!	#DIV/0!	2	1.85714	#DIV/0!	1.66667	6.66667	2	6.66667	8	4	3.25	1.83333	5.33333	15	4.5	6	#DIV/0!	8.5	3.66667	3	10.5	2.22222	#DIV/0!	5.5	2.33333	1.09091	14	7.33333	14	1.77778	#DIV/0!
70	2	#DIV/0!	5	2.33333	#DIV/0!	2.5	4.16667	0.571429	2.25	1.5	#DIV/0!	3	1.5	22	2.5	6.66667	3.6	#DIV/0!	15	2.83333	8.5	3.33333	5	3	#DIV/0!	1.11111	3.75	2.75	1	8.5	6.2	6.75	2.8	5	0	2.2	3.5	3.75	5.25	2.75	1.375	8	0.888889	2.22222	3	5.5	2.5	3.66667	7.66667
80	#DIV/0!	#DIV/0!	#DIV/0!	#DIV/0!	7	6.5	9	12.5	3.5	2.57143	2.27273	3	3.2	6	4.5	5.25	3.8	2.2	5.5	3.66667	1.44444	#DIV/0!	2.125	14	3.5	4	3.16667	3.16667	2.5	2.75	7.25	6.5	2.72727	21	1.88889	15	5.25	14	3.85714	1.15385	1.625	#DIV/0!	#DIV/0!	7.25	7	2.66667	4	4.4	10
90	8.5	#DIV/0!	4.66667	5	5.4	3.85714	8.25	2.1	1.30769	3.42857	5	0.714286	4	6.66667	1.8	12	3.85714	3.2	6.75	4.2	2.7	0.8	2.28571	#DIV/0!	5.16667	4	7.33333	2.2	4.71429	3.33333	6.4	8.66667	10	9	2.5	2.85714	5.66667	4	5.5	1.625	3.57143	2.85714	4.4	3.33333	4.71429	4	5.33333	3.55556	3
100	3.5	0.666667	#DIV/0!	0.833333	3.75	19	3.625	3.85714	5.2	4.42857	5.33333	2.125	4.57143	8	16	3.57143	2.58333	15.5	6.33333	4.83333	8	1.23529	3.57143	11.5	4.875	3.66667	2.375	2.8	3	20.5	5.85714	18	3.27273	4.85714	1.92857	4.85714	3.66667	8	2.57143	2.8	2.78571	4.2	#DIV/0!	7.25	3.625	3	3.33333	2.58333	1.75
110	0.666667	#DIV/0!	#DIV/0!	#DIV/0!	5.5	3.1	3.3	4.57143	4.16667	4.77778	5.33333	2.63636	2.83333	2.25	2.83333	3.57143	6.33333	4.57143	4.11111	9.66667	5	6	3.71429	3.71429	4	4.3	4.09091	6.42857	4.66667	2.23529	4.85714	3	4	4.5	3.27273	2.69231	5.25	8.6	4	5	3.27273	8	3.91667	3.72727	6.83333	5.85714	2.71429	4.2	3.11111
120	0	#DIV/0!	#DIV/0!	#DIV/0!	2.72727	4	4.25	2.91667	10.5	#DIV/0!	4	2.30769	4.375	6.16667	2.71429	3.72727	4.55556	3.41667	2.8	3.9	2	3.4	6.5	3	3.61538	4.09091	3.78571	3.14286	#DIV/0!	4	5	5.75	2.44444	3.58333	3.54545	5.875	4.4	3.07692	3.71429	6.42857	4.54545	10.75	4.54545	2.625	5.22222	4	4.27273	8.2	2.76923
130	0.727273	2.25	#DIV/0!	9	3.76923	3.64286	4.15385	2.625	4	3.06667	3.76923	2.91667	3.69231	4.16667	4	3.66667	6.71429	3.13333	3.66667	3.45455	3.30769	3.23077	5.75	4.77778	4.83333	6.55556	2.83333	4.54545	3.93333	4.75	4.30769	4.91667	5.36364	3.91667	4.15385	3	3.5625	3.41176	5	4.28571	6.44444	4.45455	4.06667	3.4	4.75	2.4	5.6	4	2.84615
140	0.75	1	5	#DIV/0!	3	4	5.9	5.5	4.9	5	6.125	3.71429	4.15385	6.66667	4.2	3.25	2.76471	3.25	3.3125	4.08333	6.55556	2.4	5.625	3	5	5.21429	4.1875	4.85714	6.18182	6.33333	4.93333	3.95	8.375	4.84615	5.75	5.91667	3.77778	4.4	6.54545	3	3.68421	4.6	3.75	3.2	4.53333	4	4.71429	2.63636	4.18182
150	1	3.5	1.14286	8	3.47059	3.44444	4.92857	2.95	3.16667	3.47368	3.93333	3.05882	2.43478	2.65217	3.28571	4.15385	4.3125	3.26316	3.57895	4.46667	4.3125	5.63636	4.07143	3.625	3.94737	2.92	5.53846	4.29412	4.15	3.66667	3.91667	4.77778	6.18182	4.625	2.54839	4.4375	4	3.80952	5.05882	6.90909	3.59091	3.125	5.21429	3.8	5.06667	3.78947	6	4.73333	4.30769
160	1.25	1.25	2.25	1.33333	4.53333	3.08696	5	3.94444	3.68421	3.65	3.72222	4.2	4.09524	4	3.1	3.66667	4.35294	5.38462	4.04762	3.5	3.73684	4.4	3.55	3.58824	4.84211	3.84615	4	5.10526	4.89474	4.17391	3.31034	3.35714	5.5	4.55556	3.69565	4.15	4.16667	4.26087	3.65385	4.04348	4.34783	3.86957	3.81818	3.48	3.12	3.78261	4.2	9.55556	7.25
170	2.66667	#DIV/0!	1.8	#DIV/0!	3.54167	3.47619	3.8	4.61905	4.1	2.92857	2.96	4.10526	3.61538	3.91304	10.5	3.2	3.95652	7.76923	3.33333	4.88235	4.28571	4.05263	3.12	4.22222	4.07143	3.65625	4.40741	5.13636	4.44444	3.92857	5.16	4	5.18182	3.83333	5.33333	4.6087	4.68	3.4375	3.40625	6.16667	4.03448	4.33333	4.24	4.23077	4.68182	5.18182	4.16	3.3	5.69231
180	6.5	3	5	1.75	4.65217	3.48276	3.36364	3.59259	3.33333	3.06452	3.83333	3.07692	4.23077	3.89286	3.46154	5.33333	3.82143	4.03704	4.17241	3.88	4.30769	4.31818	3.38462	3.35714	4.02857	4.28125	4.88889	4.32258	4.21212	4.02941	4.76667	5.44	4.46429	4.69231	3.55556	4.91667	3.97059	4.86667	4.53125	4	4.63333	3.83333	3.58333	3.84848	4.03448	4.62963	4.14815	4.07143	3.90476
190	1.66667	3.5	#DIV/0!	1.3	3.32353	3.02703	4.24138	5	3.96875	3.67742	4.03571	3.74074	3.66667	3.44444	4.58333	3.48571	4.48387	3.63636	3.475	3.2973	3.89655	3.83333	4	3.96154	4.025	3.92683	4.42857	4.05405	4.10256	3.875	4.62162	5.03226	4.80645	3.64865	4.08108	4.8	4.19444	4.54286	3.775	3.61905	4.75758	4.29412	4.67647	4	4.36364	4.34286	4.21212	4.05882	4.3913
200	7	7	7	2	3.68571	3.62857	3.78378	3.2619	3.65714	3.66667	3.96667	3.6129	4.02703	4.05714	3.63158	4.05556	4.42424	3.97297	4.02632	3.53846	3.52632	3.73529	3.4	3.71875	4.375	4.89189	4.21429	3.84444	4.28571	3.93478	4.52381	5.36111	4.14286	3.66667	4.3	4.85294	4.28571	4.02273	4.61538	5.08824	4.15556	4.06818	4.76316	3.81818	4.44737	3.91111	4.9697	3.78571	4.44444
210	1.5	5	1.75	1.4	3.65	3.4186	3.92683	3.4186	3.66667	3.57143	3.53659	3.65714	3.75556	3.68889	5.57143	3.62791	3.68182	4.05	3.65217	3.725	3.42222	3.58537	4.16129	3.96875	4.1	4.15686	4.03922	4.08333	3.88462	3.92157	3.76364	4.70455	4.38636	4.6	3.69231	5.45714	3.96154	3.41667	4.20408	4.04167	4.12	4.65116	4.19565	4.17021	4.02222	4.78571	4.69231	4.13333	3.72973
220	3.66667	#DIV/0!	5	3.2	3.86047	3.32	3.7	3.45098	3.60417	3.42	3.12245	3.44186	3.51786	3.43636	4.5	3.58824	3.71154	3.40741	3.34921	3.97674	3.59574	3.74419	3.76744	3.65116	4.45455	4.29825	4.03571	4.12963	4.48148	3.80645	5.14286	4.82692	3.96429	3.79245	4.38462	4.93333	3.80645	4.37037	4.34545	4.42593	4.30508	4.23077	4.18519	3.9661	3.81034	4.64583	4.7234	4.53191	3.48936
230	2.83333	#DIV/0!	#DIV/0!	2.2	3.5	3.73585	3.47692	3.25397	3.55932	3.12121	3.45455	2.98305	3.66667	3.72581	5	4.03448	3.51471	3.60317	4.09677	3.74074	3.61017	3.84906	3.75472	3.51923	4.28788	4.01389	4.02899	3.91429	4.16418	3.87324	4.12676	5.21429	4.04545	3.85714	3.5974	3.80597	3.79452	3.92857	4.08824	4.08571	4.1	4.07812	3.91304	4.20968	4.64912	3.53247	4.34483	4.09836	4.13462
240	2.16667	3.75	2.6	2.66667	3.29167	3.58209	3.81944	3.36986	3.36111	3.61765	3.36765	3.63793	3.62025	3.5641	3.09375	3.57333	3.91429	3.68919	3.58333	3.61765	3.35526	3.5303	3.77049	4.12727	4.07407	4.5	3.96154	4.12162	4.07595	3.69318	4.44872	4.35443	4.09459	3.94286	3.9	4.41176	3.84524	4.03704	4.03614	4.30667	3.91954	3.88608	4.2027	4.39437	4.21127	4.21333	4.56061	3.97222	3.70588
250	8	6.66667	1.36364	5	3.17582	3.66265	3.54255	3.26882	3.10204	3.23158	3.35294	3.23377	3.4466	3.52577	3.77143	3.86047	3.78409	3.68539	3.7551	3.78667	3.91566	4	3.47561	3.2619	4.17582	4.26374	4.29213	4.14286	3.78788	4.55814	4.33696	4.51724	4.15116	4.03704	4.45783	4.53846	4.10638	4.22105	4.08511	4.15385	4.04167	4.07778	4.31395	4.1236	4.19048	4.23529	4.39241	3.96429	4.10811
260	2.75	3.5	2.33333	3	3.48598	3.69	3.55357	3.60952	3.5463	3.36607	3.33654	3.13542	3.47619	3.65217	3.71053	3.53043	3.50877	3.6	3.925	3.63725	3.73333	3.68317	3.58333	3.52688	4.39806	4.29524	4.17822	4.125	4	3.94495	4.13393	4.23364	4.39175	4	4.55914	4.74118	4.08108	4.09174	4.2381	4.49495	4.15789	4.27835	4.36	3.9	3.97059	4.10577	4.51087	4.5	4.0241
270	1.5	1.22222	3.66667	2.33333	3.528	3.66667	3.64925	3.50769	3.36923	3.44531	3.25806	3.36697	3.75	3.70803	3.95238	3.99206	3.93077	3.88462	3.89286	3.9913	3.67188	3.456	3.47863	3.51282	4.18966	4.35652	3.94355	4.37838	4.24786	4.45217	4.68519	4.3913	4.5	4.06422	4.03333	4.34314	4.09167	4.00806	4.42105	4.36842	4.07143	4.03333	4.03279	4.01639	3.93277	4.16239	4.22523	4.18095	4.21591
280	#DIV/0!	6.33333	2.28571	2	3.69784	3.61486	3.7047	3.44966	3.60563	3.59859	3.55639	3.53782	3.93919	3.80263	4.08333	3.7871	3.90132	4.03472	3.69939	3.67606	3.95	3.60993	3.808	4.02542	4.1938	4.13971	3.97826	4.14504	4.0365	4.25191	4.15942	4.38889	4.248	4.09016	4.04545	4.73333	4.22308	4.29545	4.41085	4.00735	4.30882	4.04545	4.06716	4.08397	3.96923	4.2541	4.29412	4.21739	3.77885
290	25	2.5	16	3.33333	3.61635	3.74522	3.50888	3.62893	3.49383	3.55696	3.6069	3.62222	3.7697	3.8303	3.46667	3.82941	3.78035	3.81437	3.97076	3.7044	3.79245	3.65584	3.77397	3.65217	4.51163	4.08392	4.19014	4.21127	4.15278	4.33094	4.62687	4.39568	4.15714	3.8069	4.19565	4.54622	3.96622	4.13014	4.39286	4.04	4.22973	4.35766	4.15646	4.19424	4.10791	4.34074	4.39394	4.23256	4.03509
300	1.875	6.66667	1.77778	1.66667	3.65698	3.73256	3.67039	3.37838	3.42541	3.42045	3.55414	3.46358	3.57812	3.72678	3.95161	3.72973	3.84699	3.86857	3.78173	3.8982	3.76	3.72892	3.67925	3.48408	4.29861	4.36735	4.4507	4.07595	4.13462	4.33333	4.25	4.48667	4.21769	4.04828	4.34532	4.33846	4.23649	4.21053	4.52381	4.65248	4.28846	3.90854	4.10828	4.12179	3.99333	4.45833	4.44853	4.25735	3.98425
310	1.88889	2.42857	6.33333	2.1	3.56923	3.54229	3.46262	3.50249	3.42439	3.45729	3.63333	3.55758	3.60731	3.75	3.88889	3.78155	3.75472	3.72947	3.75225	3.67708	3.51675	3.55729	3.54011	3.54286	4.04848	4.23899	4.0303	4.2327	4.06587	4.37736	4.31325	4.43312	4.23125	4.09272	4.31169	4.69173	4.39355	4.08721	4.37107	4.17073	4.27811	4.13333	4.22289	4.14198	4.21519	4.08176	4.30137	3.92949	3.75168
320	7.5	2.375	4.4	4	3.52655	3.55128	3.64255	3.57778	3.55357	3.57727	3.36744	3.47396	3.69583	3.6625	3.96341	3.83043	3.78298	3.77056	3.85772	3.46288	3.71111	3.62963	3.54167	3.58163	4.3697	4.2931	4.22414	4.16477	4.11732	4.28161	4.45402	4.34483	4.31579	4.12805	4.10286	4.63265	4.24713	4.15934	4.26705	4.36571	4.08995	4.23121	4.17318	4.0618	4.23669	4.17978	4.30864	4.09938	4.13158
330	2.44444	2.625	3.57143	2	3.62302	3.42642	3.63878	3.724	3.48659	3.48207	3.44915	3.38073	3.72243	3.84496	3.77895	3.8327	3.81395	3.85714	3.75177	3.875	3.68872	3.70464	3.72689	3.68664	4.19022	4.25654	4.25	4.37569	4.1701	4.21244	4.41935	4.29843	4.45251	4.09392	4.04688	4.48193	4.3027	4.2957	4.38172	4.34759	4.1641	4.06349	4.27957	4.32787	4.16216	4.14062	4.11892	4.35714	4.00592
340	3.125	4	4.33333	1.6	3.57244	3.44224	3.68166	3.79121	3.56552	3.68889	3.43609	3.58475	3.60396	3.82746	3.6087	3.89753	3.8157	3.87324	3.91503	3.69343	3.84173	3.673	3.68797	3.69136	4.30366	4.38384	4.20098	4.24747	4.04717	4.36816	4.20488	4.36041	4.48958	4.12887	4.2228	4.40341	4.21026	4.21739	4.51546	4.385	4.26442	4.17327	4.34518	4.295	4.17172	4.40104	4.35602	4.27869	4.16854
350	3.42857	12.5	4.14286	1.70588	3.71661	3.6465	3.67192	3.59295	3.60065	3.62662	3.54671	3.53409	3.78981	3.78571	4.14167	3.8239	3.97428	3.8254	3.94294	3.75828	3.79677	3.76871	3.69463	3.71481	4.39594	4.3619	4.23697	4.35784	4.25581	4.28638	4.4619	4.47805	4.37624	4.22277	4.14493	4.4734	4.23188	4.3445	4.30806	4.37264	4.181	4.21596	4.24057	4.40196	4.26829	4.33824	4.36181	4.28272	4.02618
360	2.16667	16	2.36364	1.64286	3.77644	3.69971	3.7069	3.69578	3.63253	3.68731	3.6	3.59107	3.7341	3.75294	3.73684	3.83626	3.96512	3.94395	3.88674	3.81098	3.85498	3.95268	3.86709	3.80488	4.2891	4.41395	4.30415	4.1982	4.38813	4.33937	4.46296	4.51852	4.3814	4.21327	4.19355	4.60526	4.26606	4.28571	4.44545	4.27477	4.23913	4.28111	4.18421	4.38605	4.34434	4.31193	4.45588	4.2598	4.08416
370	2.8	3	4.14286	3.27273	3.82235	3.7135	3.70461	3.71745	3.7883	3.78134	3.67576	3.74675	3.72404	3.8224	3.83616	3.89041	3.89189	3.88949	3.94301	3.8102	3.79501	3.82184	3.74713	3.88673	4.43981	4.29956	4.29694	4.28139	4.36325	4.30043	4.68182	4.51101	4.42922	4.3379	4.22566	4.38725	4.23144	4.39091	4.28755	4.23077	4.22785	4.41048	4.41102	4.45291	4.375	4.52535	4.38318	4.46078	4.0463
380	6	9	3.75	3.09091	3.90451	3.6817	3.73858	3.73127	3.75718	3.76152	3.76685	3.65455	3.8099	4.00262	3.88095	3.98196	4.01015	3.96144	4.05459	3.8151	3.94444	3.90323	3.87131	3.84956	4.34529	4.30472	4.38723	4.51739	4.52766	4.39496	4.45607	4.45607	4.51739	4.23377	4.26609	4.47442	4.24569	4.49782	4.47881	4.29752	4.37143	4.24691	4.3682	4.39574	4.3038	4.38961	4.47788	4.39631	4.13242
390	3.625	1.9375	3.5	3.44444	3.87342	3.84951	3.88136	3.70913	3.6326	3.79293	3.78307	3.87608	3.91337	3.92768	3.94378	3.89524	3.93396	3.94471	3.96956	3.89731	4.00245	3.9542	3.86902	3.85833	4.52632	4.43333	4.32114	4.46502	4.38462	4.252	4.40157	4.51029	4.19679	4.20332	4.25514	4.47556	4.26971	4.196	4.50207	4.32016	4.38492	4.25098	4.38095	4.2749	4.36066	4.34025	4.39407	4.31556	4.18919
400	2.66667	5.14286	2.76923	3.88889	3.91647	3.8051	3.9261	3.85211	3.75694	3.84597	3.633	3.80707	3.82407	3.91608	4.03371	3.99302	4.06865	4.02989	4.13082	3.96487	3.98376	3.98086	3.92736	3.85492	4.40574	4.36905	4.34263	4.31008	4.29845	4.35	4.48462	4.37838	4.47012	4.29555	4.33202	4.71749	4.45041	4.29528	4.53629	4.28185	4.32319	4.21456	4.32692	4.26996	4.25	4.39759	4.33333	4.18033	4.22422
410	3.3	3.77778	2.84615	3.44444	3.97052	3.80525	3.8192	3.80846	3.94483	3.80645	3.82725	3.8359	3.92308	3.91071	3.92208	4.06416	4.06009	4.04762	4.07563	3.98009	3.95575	3.92922	4.01659	3.98465	4.4413	4.50391	4.36364	4.28947	4.3694	4.41825	4.29104	4.36567	4.4566	4.20913	4.42629	4.24797	4.18797	4.23774	4.48047	4.40304	4.30292	4.31679	4.37358	4.45385	4.34091	4.53725	4.60082	4.26721	4.16
420	3.1	3.88889	4.5	2.30769	3.7897	3.92128	3.93668	3.76035	3.74123	3.80317	3.80383	3.80153	3.86667	3.95279	3.91884	4.12924	4.02648	4.04149	3.92644	3.86335	3.80421	3.84956	3.84211	3.995	4.39516	4.43798	4.15771	4.26449	4.35531	4.27839	4.30909	4.17143	4.41221	4.20522	4.34646	4.29339	4.24809	4.31599	4.61538	4.39852	4.28826	4.22695	4.37363	4.13074	4.27138	4.34351	4.53571	4.22764	4.21333
430	3.7	1.78947	3.54545	4	3.67967	3.80625	3.74004	3.81128	3.78289	3.84978	3.79059	3.79699	3.86344	3.85417	3.9013	3.93548	3.9761	4.07676	3.98178	3.89419	3.94093	3.89823	4.01609	3.995	4.40157	4.40602	4.27839	4.28467	4.21631	4.33086	4.14643	4.36296	4.38662	4.24164	4.30769	4.37344	4.29389	4.38113	4.61742	4.38406	4.17073	4.29078	4.32028	4.30182	4.33708	4.35472	4.40078	4.27755	4.26432
440	1	10	0.6	#DIV/0!	3.66727	3.77925	3.61331	3.5272	3.68381	3.53021	3.50413	3.8847	3.88846	4.12524	4.04327	3.95028	4.06343	3.96422	4.03358	3.81748	4.09283	4.23111	4.51807	4.79231	4.48057	4.46341	4.07266	4.12195	4.39286	4.56272	4.55036	4.65428	4.87308	4.57249	4.53137	4.45607	4.33108	4.22603	4.475	3.74138	3.91919	4.16549	4.25086	4.43509	4.29008	4.40304	4.47845	4.60088	3.95652
					average
					4.06903
1220	4.57143	3.63158	3.16	4.2	2.67969
1230	2.78261	4.31579	3.90476	3.36	2.56746
1240	4	4.22222	4.21053	3.95455	2.69959
1250	3.4	3.78947	5.125	3.6087	2.65126
1260	4.33333	3.42857	4.27778	3.95238	2.65639
1270	4.71429	3.95238	5.5	3.86364	2.78605
1280	3.10526	3.4	3.81818	3.40909	2.71163
1290	4.61538	3.54545	3.52381	3.61905	2.68095
[truncated: 47 more columns]

## Sheet: Complie-Test-OD
Test-OD	Phi				1	2	3	4	5	6	7	8	9	10	11	12	13	14	15	16	17	18	19		1	2	3	4	5	6	7	8	9	10	11	12	13	14	15	16	17	18	19	20	21	22	23	24	1
10	0.092	0.092	0.091	0.088	0.102	0.089	0.089	0.103	0.094	0.088	0.087	0.091	0.106	0.089	0.093	0.085	0.09	0.093	0.088	0.086	0.089	0.104	0.095	0.089	0.092	0.1	0.089	0.089	0.089	0.09	0.087	0.09	0.086	0.086	0.086	0.088	0.092	0.1	0.09	0.088	0.087	0.086	0.086	0.09	0.086	0.086	0.088	0.088	0.092
20	0.089	0.09	0.093	0.09	0.092	0.095	0.092	0.088	0.095	0.09	0.088	0.096	0.092	0.097	0.094	0.089	0.09	0.095	0.091	0.087	0.086	0.088	0.1	0.088	0.094	0.089	0.087	0.09	0.089	0.088	0.089	0.088	0.087	0.089	0.087	0.089	0.097	0.097	0.09	0.087	0.088	0.086	0.087	0.086	0.091	0.086	0.086	0.089	0.092
30	0.091	0.091	0.093	0.091	0.094	0.092	0.092	0.09	0.098	0.093	0.09	0.091	0.097	0.088	0.089	0.088	0.096	0.091	0.091	0.088	0.091	0.096	0.087	0.097	0.089	0.089	0.088	0.091	0.09	0.089	0.09	0.092	0.088	0.088	0.088	0.091	0.093	0.091	0.091	0.089	0.088	0.087	0.089	0.087	0.096	0.087	0.087	0.089	0.093
40	0.093	0.093	0.096	0.094	0.093	0.093	0.094	0.09	0.092	0.093	0.092	0.092	0.095	0.089	0.085	0.089	0.092	0.092	0.093	0.089	0.092	0.091	0.09	0.092	0.091	0.089	0.09	0.093	0.092	0.093	0.092	0.091	0.089	0.089	0.09	0.093	0.093	0.093	0.093	0.09	0.091	0.088	0.089	0.089	0.092	0.089	0.088	0.091	0.095
50	0.097	0.097	0.1	0.099	0.092	0.094	0.096	0.094	0.094	0.095	0.094	0.095	0.096	0.091	0.086	0.091	0.096	0.095	0.096	0.093	0.091	0.093	0.091	0.094	0.094	0.093	0.092	0.094	0.094	0.093	0.094	0.093	0.092	0.091	0.092	0.096	0.094	0.095	0.096	0.092	0.093	0.09	0.091	0.091	0.102	0.091	0.09	0.093	0.098
60	0.101	0.101	0.104	0.103	0.095	0.098	0.1	0.096	0.098	0.099	0.097	0.098	0.098	0.095	0.086	0.093	0.097	0.098	0.1	0.095	0.095	0.096	0.095	0.098	0.097	0.095	0.095	0.098	0.097	0.097	0.098	0.097	0.095	0.094	0.096	0.099	0.097	0.099	0.099	0.095	0.096	0.093	0.095	0.094	0.102	0.095	0.093	0.097	0.103
70	0.106	0.106	0.11	0.109	0.098	0.101	0.104	0.1	0.102	0.102	0.101	0.102	0.102	0.098	0.088	0.097	0.101	0.101	0.103	0.098	0.098	0.1	0.097	0.101	0.101	0.099	0.099	0.101	0.101	0.1	0.102	0.103	0.098	0.098	0.099	0.103	0.101	0.103	0.102	0.099	0.1	0.096	0.098	0.098	0.098	0.098	0.096	0.1	0.108
80	0.112	0.112	0.116	0.114	0.102	0.105	0.109	0.104	0.106	0.107	0.105	0.106	0.107	0.103	0.088	0.1	0.104	0.105	0.107	0.102	0.102	0.104	0.101	0.105	0.105	0.103	0.103	0.105	0.105	0.104	0.106	0.104	0.102	0.101	0.103	0.107	0.105	0.106	0.106	0.102	0.103	0.1	0.102	0.101	0.102	0.101	0.1	0.104	0.113
90	0.118	0.118	0.122	0.121	0.106	0.11	0.114	0.109	0.111	0.112	0.11	0.11	0.112	0.107	0.09	0.105	0.109	0.11	0.113	0.106	0.106	0.108	0.105	0.109	0.11	0.107	0.107	0.109	0.109	0.109	0.111	0.113	0.106	0.105	0.108	0.112	0.11	0.111	0.111	0.107	0.108	0.104	0.105	0.105	0.106	0.105	0.104	0.108	0.119
100	0.126	0.126	0.13	0.129	0.111	0.114	0.119	0.113	0.115	0.116	0.115	0.115	0.117	0.111	0.09	0.109	0.114	0.114	0.117	0.11	0.111	0.113	0.11	0.114	0.115	0.112	0.112	0.114	0.114	0.113	0.116	0.114	0.111	0.11	0.113	0.116	0.115	0.115	0.115	0.112	0.112	0.108	0.11	0.11	0.11	0.11	0.109	0.113	0.125
110	0.135	0.135	0.14	0.139	0.117	0.12	0.126	0.119	0.121	0.123	0.121	0.119	0.123	0.118	0.091	0.114	0.119	0.119	0.122	0.116	0.116	0.118	0.115	0.119	0.121	0.118	0.117	0.119	0.119	0.119	0.121	0.12	0.117	0.115	0.119	0.122	0.12	0.12	0.12	0.117	0.117	0.112	0.115	0.115	0.115	0.116	0.114	0.118	0.133
120	0.145	0.145	0.151	0.15	0.123	0.126	0.132	0.126	0.128	0.13	0.127	0.126	0.13	0.124	0.093	0.121	0.125	0.125	0.129	0.121	0.122	0.124	0.12	0.126	0.127	0.124	0.123	0.125	0.125	0.125	0.128	0.126	0.123	0.121	0.126	0.13	0.126	0.127	0.127	0.123	0.124	0.118	0.121	0.12	0.12	0.122	0.12	0.124	0.143
130	0.158	0.159	0.165	0.164	0.131	0.133	0.141	0.134	0.136	0.138	0.135	0.134	0.139	0.133	0.095	0.129	0.133	0.133	0.138	0.128	0.13	0.131	0.128	0.133	0.136	0.133	0.131	0.133	0.133	0.133	0.136	0.134	0.13	0.128	0.134	0.138	0.135	0.135	0.134	0.13	0.132	0.125	0.128	0.128	0.127	0.129	0.127	0.132	0.155
140	0.174	0.174	0.181	0.179	0.14	0.141	0.152	0.144	0.147	0.148	0.145	0.143	0.149	0.142	0.097	0.137	0.142	0.143	0.148	0.137	0.14	0.141	0.138	0.142	0.145	0.142	0.14	0.142	0.142	0.143	0.146	0.146	0.139	0.136	0.143	0.147	0.144	0.145	0.143	0.139	0.141	0.133	0.137	0.137	0.136	0.138	0.136	0.141	0.169
150	0.191	0.19	0.197	0.196	0.15	0.152	0.164	0.156	0.159	0.16	0.158	0.154	0.161	0.153	0.099	0.148	0.153	0.154	0.16	0.147	0.151	0.152	0.149	0.154	0.157	0.154	0.15	0.152	0.153	0.154	0.158	0.156	0.15	0.146	0.155	0.16	0.156	0.156	0.154	0.15	0.152	0.143	0.147	0.147	0.146	0.149	0.146	0.152	0.184
160	0.209	0.209	0.217	0.216	0.164	0.164	0.178	0.171	0.173	0.174	0.172	0.168	0.174	0.166	0.102	0.161	0.166	0.167	0.174	0.16	0.163	0.165	0.162	0.167	0.17	0.168	0.163	0.165	0.166	0.167	0.172	0.169	0.163	0.158	0.17	0.174	0.169	0.169	0.167	0.162	0.164	0.154	0.159	0.159	0.157	0.161	0.159	0.166	0.202
170	0.227	0.225	0.232	0.232	0.178	0.178	0.193	0.185	0.189	0.191	0.19	0.183	0.19	0.181	0.103	0.175	0.181	0.182	0.19	0.175	0.179	0.179	0.176	0.183	0.184	0.182	0.177	0.179	0.181	0.18	0.187	0.184	0.177	0.172	0.185	0.19	0.183	0.183	0.18	0.176	0.179	0.168	0.172	0.173	0.171	0.175	0.172	0.18	0.222
180	0.251	0.249	0.253	0.255	0.194	0.195	0.21	0.203	0.206	0.209	0.207	0.199	0.209	0.199	0.105	0.191	0.197	0.198	0.207	0.19	0.196	0.195	0.193	0.199	0.201	0.197	0.192	0.194	0.197	0.198	0.204	0.202	0.193	0.187	0.203	0.207	0.2	0.2	0.196	0.192	0.195	0.183	0.188	0.189	0.186	0.191	0.188	0.196	0.236
190	0.278	0.276	0.282	0.282	0.214	0.213	0.231	0.222	0.227	0.229	0.228	0.218	0.228	0.218	0.108	0.21	0.216	0.218	0.228	0.208	0.214	0.214	0.212	0.218	0.221	0.217	0.21	0.212	0.215	0.216	0.224	0.222	0.213	0.205	0.224	0.227	0.219	0.218	0.214	0.209	0.213	0.2	0.206	0.206	0.203	0.209	0.206	0.215	0.262
200	0.306	0.304	0.311	0.312	0.23	0.231	0.242	0.238	0.239	0.242	0.241	0.239	0.242	0.232	0.113	0.227	0.233	0.233	0.24	0.228	0.232	0.234	0.232	0.237	0.236	0.233	0.23	0.233	0.236	0.237	0.242	0.242	0.234	0.225	0.243	0.244	0.234	0.235	0.234	0.23	0.233	0.218	0.226	0.225	0.222	0.23	0.227	0.236	0.288
210	0.34	0.338	0.345	0.344	0.245	0.246	0.268	0.258	0.263	0.264	0.262	0.25	0.268	0.253	0.118	0.243	0.248	0.252	0.264	0.241	0.25	0.25	0.247	0.252	0.257	0.251	0.241	0.243	0.247	0.248	0.256	0.255	0.245	0.243	0.257	0.261	0.251	0.251	0.245	0.24	0.243	0.235	0.237	0.236	0.236	0.243	0.24	0.247	0.316
220	0.379	0.377	0.382	0.382	0.274	0.272	0.294	0.283	0.289	0.291	0.289	0.278	0.291	0.278	0.123	0.269	0.276	0.277	0.288	0.266	0.277	0.277	0.276	0.28	0.281	0.274	0.262	0.266	0.271	0.273	0.282	0.281	0.269	0.258	0.283	0.288	0.279	0.277	0.269	0.266	0.27	0.251	0.259	0.259	0.258	0.268	0.264	0.274	0.35
230	0.409	0.406	0.411	0.412	0.3	0.296	0.32	0.313	0.318	0.32	0.318	0.305	0.318	0.306	0.13	0.293	0.302	0.304	0.315	0.293	0.303	0.304	0.304	0.307	0.307	0.303	0.29	0.289	0.294	0.298	0.308	0.305	0.295	0.286	0.31	0.314	0.304	0.302	0.295	0.29	0.296	0.276	0.284	0.284	0.283	0.292	0.289	0.299	0.386
240	0.425	0.421	0.423	0.424	0.327	0.32	0.35	0.341	0.345	0.347	0.346	0.332	0.348	0.334	0.138	0.32	0.329	0.332	0.344	0.32	0.331	0.332	0.334	0.335	0.335	0.331	0.318	0.318	0.323	0.325	0.336	0.335	0.323	0.312	0.339	0.341	0.332	0.329	0.323	0.317	0.325	0.302	0.313	0.313	0.31	0.321	0.316	0.326	0.413
250	0.433	0.433	0.437	0.437	0.357	0.35	0.383	0.373	0.378	0.379	0.378	0.36	0.383	0.368	0.147	0.352	0.36	0.363	0.378	0.35	0.362	0.363	0.366	0.365	0.368	0.362	0.346	0.347	0.352	0.355	0.367	0.365	0.352	0.34	0.369	0.371	0.364	0.36	0.353	0.346	0.353	0.332	0.341	0.34	0.337	0.351	0.347	0.355	0.431
260	0.45	0.452	0.454	0.455	0.389	0.382	0.408	0.402	0.406	0.407	0.406	0.39	0.406	0.396	0.156	0.384	0.393	0.395	0.404	0.383	0.395	0.396	0.395	0.397	0.398	0.393	0.38	0.381	0.385	0.388	0.398	0.401	0.386	0.371	0.4	0.402	0.395	0.393	0.387	0.379	0.386	0.36	0.37	0.371	0.369	0.385	0.379	0.39	0.447
270	0.468	0.469	0.475	0.475	0.41	0.399	0.425	0.417	0.422	0.421	0.422	0.414	0.424	0.416	0.167	0.408	0.416	0.415	0.421	0.409	0.417	0.419	0.412	0.418	0.418	0.414	0.406	0.408	0.412	0.413	0.42	0.42	0.414	0.404	0.423	0.419	0.416	0.415	0.413	0.405	0.41	0.394	0.401	0.402	0.396	0.41	0.408	0.411	0.464
280	0.486	0.49	0.495	0.496	0.426	0.415	0.439	0.436	0.438	0.436	0.435	0.425	0.434	0.432	0.18	0.424	0.433	0.432	0.436	0.426	0.432	0.432	0.428	0.432	0.435	0.43	0.423	0.425	0.428	0.428	0.434	0.436	0.43	0.424	0.438	0.434	0.433	0.432	0.428	0.423	0.427	0.415	0.421	0.421	0.42	0.426	0.426	0.425	0.478
290	0.505	0.508	0.515	0.514	0.44	0.425	0.454	0.45	0.45	0.451	0.449	0.44	0.455	0.442	0.195	0.439	0.449	0.447	0.452	0.44	0.448	0.449	0.446	0.447	0.451	0.449	0.44	0.442	0.444	0.445	0.449	0.452	0.444	0.437	0.45	0.45	0.452	0.449	0.447	0.441	0.445	0.431	0.437	0.438	0.436	0.44	0.441	0.44	0.493
300	0.527	0.531	0.538	0.539	0.454	0.44	0.464	0.46	0.464	0.462	0.461	0.451	0.457	0.459	0.207	0.451	0.459	0.46	0.461	0.454	0.462	0.462	0.462	0.46	0.466	0.458	0.455	0.458	0.461	0.461	0.467	0.467	0.461	0.454	0.466	0.467	0.467	0.465	0.465	0.457	0.463	0.448	0.454	0.455	0.452	0.458	0.456	0.461	0.511
310	0.551	0.556	0.562	0.563	0.467	0.453	0.475	0.476	0.479	0.477	0.476	0.462	0.479	0.476	0.217	0.466	0.474	0.472	0.479	0.461	0.469	0.473	0.474	0.468	0.484	0.481	0.468	0.472	0.474	0.474	0.482	0.481	0.475	0.469	0.481	0.481	0.484	0.483	0.479	0.474	0.479	0.465	0.47	0.467	0.465	0.475	0.471	0.476	0.519
320	0.573	0.578	0.584	0.584	0.482	0.469	0.49	0.489	0.49	0.485	0.485	0.475	0.492	0.485	0.233	0.482	0.492	0.489	0.495	0.478	0.484	0.49	0.488	0.488	0.502	0.496	0.49	0.49	0.49	0.491	0.499	0.497	0.489	0.483	0.497	0.491	0.498	0.5	0.496	0.491	0.495	0.481	0.488	0.488	0.485	0.493	0.489	0.492	0.537
330	0.591	0.595	0.599	0.599	0.496	0.487	0.508	0.501	0.504	0.504	0.505	0.494	0.507	0.502	0.254	0.495	0.499	0.5	0.51	0.498	0.5	0.499	0.504	0.503	0.514	0.512	0.505	0.506	0.506	0.506	0.512	0.518	0.506	0.5	0.512	0.511	0.514	0.518	0.511	0.505	0.51	0.498	0.504	0.502	0.502	0.505	0.504	0.504	0.547
340	0.599	0.604	0.608	0.609	0.511	0.503	0.525	0.521	0.524	0.522	0.522	0.511	0.522	0.519	0.272	0.507	0.518	0.518	0.523	0.508	0.516	0.517	0.521	0.517	0.528	0.526	0.521	0.52	0.52	0.522	0.528	0.527	0.516	0.51	0.526	0.528	0.525	0.528	0.528	0.522	0.526	0.509	0.519	0.517	0.513	0.519	0.515	0.521	0.563
350	0.606	0.612	0.615	0.616	0.526	0.519	0.539	0.537	0.54	0.537	0.536	0.527	0.533	0.535	0.295	0.525	0.535	0.534	0.538	0.525	0.531	0.534	0.538	0.533	0.546	0.544	0.536	0.536	0.537	0.539	0.546	0.544	0.535	0.525	0.543	0.546	0.543	0.545	0.54	0.536	0.54	0.526	0.531	0.53	0.53	0.535	0.531	0.537	0.579
360	0.613	0.619	0.623	0.623	0.54	0.531	0.552	0.549	0.551	0.551	0.551	0.541	0.546	0.546	0.318	0.538	0.55	0.546	0.553	0.54	0.547	0.55	0.552	0.548	0.561	0.56	0.553	0.554	0.554	0.555	0.563	0.564	0.553	0.546	0.559	0.559	0.558	0.56	0.554	0.552	0.556	0.541	0.547	0.547	0.545	0.548	0.547	0.552	0.591
370	0.621	0.626	0.63	0.631	0.553	0.546	0.567	0.564	0.567	0.566	0.566	0.555	0.561	0.558	0.342	0.55	0.562	0.559	0.566	0.555	0.562	0.565	0.569	0.563	0.572	0.573	0.569	0.57	0.57	0.57	0.578	0.575	0.568	0.563	0.575	0.576	0.569	0.573	0.569	0.566	0.569	0.557	0.561	0.563	0.562	0.566	0.561	0.57	0.604
380	0.628	0.633	0.637	0.638	0.567	0.557	0.579	0.577	0.581	0.58	0.58	0.568	0.575	0.571	0.364	0.563	0.576	0.573	0.581	0.568	0.576	0.581	0.584	0.575	0.587	0.586	0.582	0.584	0.585	0.584	0.592	0.593	0.583	0.576	0.592	0.592	0.584	0.586	0.581	0.577	0.583	0.569	0.576	0.577	0.576	0.582	0.579	0.586	0.613
390	0.634	0.64	0.643	0.645	0.579	0.569	0.592	0.591	0.595	0.593	0.593	0.58	0.586	0.584	0.382	0.576	0.588	0.585	0.592	0.582	0.59	0.595	0.599	0.588	0.602	0.6	0.595	0.597	0.598	0.599	0.606	0.607	0.599	0.594	0.606	0.606	0.597	0.6	0.595	0.593	0.596	0.583	0.591	0.594	0.594	0.6	0.594	0.601	0.619
400	0.64	0.647	0.65	0.651	0.592	0.58	0.603	0.603	0.607	0.606	0.605	0.591	0.598	0.596	0.394	0.588	0.6	0.597	0.604	0.594	0.603	0.608	0.612	0.601	0.613	0.614	0.608	0.611	0.61	0.61	0.619	0.617	0.613	0.609	0.62	0.621	0.609	0.612	0.608	0.605	0.609	0.598	0.605	0.607	0.608	0.613	0.61	0.615	0.625
410	0.646	0.653	0.656	0.658	0.602	0.591	0.611	0.612	0.615	0.615	0.614	0.602	0.607	0.605	0.405	0.599	0.611	0.607	0.613	0.606	0.613	0.617	0.621	0.61	0.623	0.624	0.62	0.622	0.622	0.622	0.629	0.627	0.625	0.621	0.63	0.629	0.62	0.623	0.619	0.617	0.62	0.61	0.617	0.619	0.621	0.624	0.623	0.626	0.631
420	0.652	0.659	0.663	0.663	0.611	0.599	0.618	0.618	0.621	0.621	0.62	0.609	0.614	0.614	0.416	0.609	0.62	0.615	0.621	0.614	0.62	0.625	0.628	0.618	0.632	0.633	0.63	0.632	0.632	0.631	0.638	0.635	0.636	0.631	0.637	0.637	0.627	0.632	0.628	0.626	0.628	0.621	0.627	0.627	0.63	0.632	0.631	0.633	0.637
430	0.657	0.665	0.668	0.669	0.616	0.604	0.624	0.624	0.627	0.626	0.626	0.616	0.619	0.62	0.426	0.615	0.627	0.622	0.628	0.621	0.626	0.63	0.635	0.624	0.638	0.639	0.637	0.639	0.64	0.638	0.645	0.646	0.64	0.638	0.644	0.642	0.634	0.639	0.635	0.633	0.635	0.629	0.635	0.635	0.637	0.64	0.638	0.638	0.642
440	0.664	0.67	0.672	0.659	0.613	0.592	0.611	0.597	0.602	0.588	0.576	0.592	0.611	0.622	0.428	0.613	0.618	0.617	0.609	0.598	0.584	0.585	0.591	0.606	0.622	0.628	0.61	0.611	0.604	0.61	0.6	0.591	0.587	0.587	0.613	0.518	0.609	0.6	0.564	0.513	0.537	0.555	0.57	0.581	0.547	0.57	0.513	0.54	0.613
450	0.673	0.681	0.691	0.669	0.611	0.594	0.606	0.594	0.593	0.587	0.575	0.578	0.608	0.618	0.469	0.599	0.609	0.61	0.595	0.592	0.574	0.58	0.587	0.603	0.617	0.622	0.603	0.605	0.603	0.603	0.589	0.58	0.582	0.588	0.607	0.516	0.605	0.597	0.559	0.509	0.532	0.552	0.567	0.578	0.547	0.566	0.517	0.542	0.607
460	0.711	0.713	0.713	0.716	0.614	0.647	0.619	0.601	0.593	0.591	0.592	0.617	0.619	0.624	0.474	0.622	0.622	0.621	0.614	0.606	0.602	0.591	0.594	0.61	0.635	0.638	0.622	0.617	0.616	0.638	0.616	0.635	0.592	0.603	0.64	0.527	0.617	0.608	0.569	0.517	0.542	0.566	0.585	0.596	0.562	0.583	0.529	0.555	0.622
470	0.736	0.735	0.732	0.741	0.705	0.693	0.709	0.697	0.703	0.69	0.683	0.712	0.665	0.67	0.481	0.668	0.675	0.675	0.67	0.659	0.648	0.653	0.666	0.694	0.673	0.677	0.669	0.678	0.686	0.696	0.69	0.687	0.647	0.632	0.715	0.605	0.646	0.647	0.604	0.547	0.582	0.608	0.631	0.644	0.609	0.635	0.581	0.618	0.659
480	0.751	0.753	0.752	0.757	0.74	0.719	0.738	0.732	0.752	0.733	0.725	0.76	0.703	0.713	0.481	0.701	0.707	0.715	0.706	0.693	0.678	0.687	0.709	0.735	0.706	0.707	0.702	0.714	0.717	0.725	0.716	0.706	0.722	0.73	0.739	0.645	0.696	0.687	0.651	0.596	0.625	0.646	0.664	0.674	0.645	0.669	0.621	0.664	0.706
490	0.75	0.751	0.747	0.751	0.78	0.732	0.777	0.776	0.797	0.774	0.765	0.795	0.736	0.746	0.503	0.734	0.744	0.745	0.737	0.723	0.715	0.722	0.75	0.774	0.739	0.737	0.732	0.748	0.755	0.764	0.754	0.762	0.755	0.764	0.782	0.69	0.736	0.724	0.696	0.641	0.667	0.688	0.704	0.717	0.684	0.712	0.653	0.711	0.741
500	0.767	0.767	0.762	0.764	0.784	0.717	0.786	0.791	0.806	0.793	0.785	0.799	0.746	0.755	0.532	0.749	0.756	0.769	0.755	0.742	0.738	0.743	0.768	0.782	0.747	0.748	0.743	0.753	0.766	0.778	0.771	0.784	0.771	0.79	0.791	0.732	0.747	0.734	0.716	0.684	0.706	0.706	0.72	0.727	0.705	0.727	0.696	0.728	0.753
510	0.784	0.791	0.793	0.794	0.76	0.7	0.776	0.783	0.785	0.797	0.79	0.804	0.747	0.757	0.558	0.753	0.758	0.767	0.762	0.754	0.749	0.756	0.78	0.8	0.765	0.762	0.744	0.768	0.772	0.784	0.781	0.789	0.785	0.8	0.81	0.747	0.757	0.749	0.719	0.695	0.709	0.716	0.733	0.755	0.728	0.739	0.709	0.739	0.758
520	0.813	0.821	0.823	0.823	0.755	0.718	0.768	0.757	0.769	0.795	0.788	0.8	0.751	0.756	0.578	0.753	0.754	0.759	0.76	0.752	0.745	0.76	0.762	0.772	0.77	0.787	0.75	0.771	0.779	0.768	0.76	0.794	0.797	0.812	0.81	0.783	0.783	0.769	0.748	0.701	0.726	0.739	0.758	0.78	0.756	0.773	0.739	0.757	0.772
530	0.841	0.848	0.854	0.852	0.772	0.744	0.774	0.759	0.766	0.777	0.778	0.785	0.766	0.778	0.601	0.771	0.776	0.781	0.771	0.761	0.749	0.751	0.771	0.782	0.785	0.797	0.769	0.784	0.781	0.784	0.774	0.808	0.785	0.801	0.789	0.788	0.784	0.775	0.764	0.727	0.746	0.752	0.771	0.799	0.76	0.772	0.753	0.76	0.776
540	0.868	0.877	0.886	0.883	0.795	0.77	0.793	0.784	0.794	0.785	0.78	0.797	0.787	0.794	0.617	0.784	0.792	0.796	0.787	0.773	0.764	0.769	0.789	0.805	0.793	0.803	0.782	0.795	0.791	0.805	0.79	0.799	0.781	0.805	0.809	0.781	0.781	0.789	0.77	0.728	0.758	0.741	0.776	0.801	0.762	0.764	0.73	0.752	0.789
550	0.895	0.9	0.915	0.903	0.815	0.79	0.813	0.804	0.812	0.797	0.792	0.814	0.808	0.82	0.633	0.808	0.812	0.819	0.807	0.795	0.782	0.79	0.809	0.825	0.808	0.819	0.797	0.81	0.806	0.82	0.808	0.809	0.803	0.817	0.835	0.776	0.787	0.785	0.769	0.728	0.759	0.753	0.773	0.805	0.757	0.78	0.734	0.761	0.809
560	0.809	0.848	0.878	0.847	0.804	0.779	0.808	0.777	0.779	0.758	0.754	0.723	0.789	0.821	0.621	0.786	0.8	0.799	0.774	0.795	0.778	0.781	0.765	0.766	0.828	0.845	0.831	0.817	0.828	0.836	0.828	0.799	0.815	0.823	0.844	0.716	0.825	0.813	0.763	0.701	0.721	0.742	0.776	0.764	0.746	0.788	0.826	0.816	0.797
570	0.821	0.857	0.887	0.853	0.806	0.783	0.813	0.771	0.779	0.755	0.749	0.717	0.795	0.824	0.631	0.794	0.807	0.811	0.775	0.799	0.786	0.783	0.769	0.757	0.831	0.847	0.836	0.822	0.833	0.839	0.833	0.808	0.828	0.827	0.851	0.717	0.834	0.818	0.767	0.706	0.723	0.738	0.803	0.762	0.747	0.792	0.831	0.823	0.808
580	0.831	0.868	0.897	0.861	0.814	0.791	0.818	0.776	0.781	0.762	0.751	0.726	0.798	0.829	0.636	0.803	0.814	0.817	0.795	0.808	0.796	0.789	0.776	0.757	0.842	0.854	0.845	0.83	0.841	0.852	0.838	0.813	0.832	0.835	0.86	0.723	0.834	0.822	0.774	0.711	0.731	0.749	0.801	0.768	0.76	0.804	0.839	0.828	0.821
590	0.842	0.878	0.909	0.87	0.822	0.797	0.825	0.782	0.792	0.768	0.758	0.734	0.809	0.837	0.645	0.813	0.826	0.827	0.807	0.818	0.806	0.799	0.786	0.771	0.855	0.866	0.855	0.841	0.848	0.852	0.846	0.821	0.837	0.846	0.868	0.732	0.838	0.828	0.778	0.719	0.739	0.759	0.789	0.782	0.771	0.814	0.853	0.839	0.833
600	0.852	0.888	0.919	0.881	0.831	0.804	0.834	0.8	0.803	0.774	0.768	0.744	0.818	0.844	0.653	0.821	0.834	0.835	0.818	0.828	0.816	0.812	0.793	0.782	0.864	0.875	0.862	0.848	0.857	0.861	0.854	0.829	0.849	0.855	0.878	0.744	0.843	0.838	0.788	0.727	0.749	0.76	0.824	0.799	0.781	0.826	0.861	0.85	0.85
610	0.86	0.898	0.928	0.891	0.839	0.814	0.842	0.806	0.812	0.783	0.775	0.75	0.826	0.852	0.669	0.83	0.843	0.843	0.826	0.837	0.824	0.818	0.795	0.789	0.872	0.883	0.87	0.856	0.865	0.869	0.862	0.838	0.858	0.865	0.888	0.753	0.853	0.85	0.797	0.736	0.758	0.769	0.81	0.796	0.79	0.835	0.872	0.86	0.859
620	0.868	0.907	0.937	0.9	0.848	0.823	0.851	0.815	0.822	0.792	0.784	0.759	0.835	0.86	0.684	0.839	0.853	0.877	0.835	0.846	0.834	0.829	0.808	0.798	0.88	0.892	0.877	0.863	0.873	0.876	0.871	0.846	0.876	0.873	0.896	0.761	0.862	0.857	0.806	0.744	0.765	0.784	0.822	0.804	0.798	0.843	0.884	0.869	0.867
630	0.876	0.915	0.946	0.91	0.856	0.832	0.859	0.822	0.83	0.802	0.793	0.771	0.841	0.868	0.7	0.848	0.862	0.861	0.845	0.856	0.844	0.839	0.819	0.807	0.887	0.899	0.885	0.871	0.883	0.884	0.879	0.854	0.884	0.882	0.905	0.769	0.87	0.866	0.813	0.751	0.771	0.784	0.823	0.854	0.806	0.851	0.89	0.876	0.875
640	0.883	0.923	0.954	0.918	0.864	0.838	0.867	0.829	0.839	0.811	0.804	0.774	0.849	0.872	0.715	0.857	0.87	0.869	0.852	0.864	0.853	0.85	0.831	0.816	0.894	0.906	0.891	0.877	0.908	0.972	0.885	0.863	0.881	0.891	0.913	0.775	0.877	0.871	0.82	0.758	0.778	0.791	0.935	0.823	0.814	0.859	0.896	0.882	0.884
650	0.889	0.932	0.963	0.928	0.873	0.845	0.875	0.837	0.848	0.821	0.814	0.78	0.858	0.879	0.733	0.864	0.876	0.877	0.862	0.873	0.863	0.86	0.842	0.824	0.901	0.913	0.9	0.883	0.893	0.897	0.892	0.87	0.902	0.9	0.92	0.782	0.884	0.878	0.828	0.766	0.786	0.814	0.853	0.827	0.823	0.866	0.908	0.889	0.891
660	0.896	0.94	0.969	0.935	0.88	0.852	0.883	0.844	0.856	0.829	0.822	0.79	0.866	0.887	0.75	0.873	0.885	0.887	0.869	0.882	0.872	0.87	0.853	0.833	0.907	0.919	0.905	0.888	0.9	0.905	0.899	0.875	0.904	0.908	0.928	0.79	0.889	0.885	0.834	0.773	0.791	0.805	0.846	0.839	0.83	0.874	0.911	0.897	0.898
670	0.901	0.946	0.976	0.942	0.886	0.859	0.889	0.852	0.863	0.838	0.83	0.797	0.873	0.895	0.762	0.88	0.893	0.894	0.878	0.891	0.881	0.88	0.861	0.843	0.913	0.926	0.912	0.895	0.961	0.91	0.905	0.882	0.91	0.916	0.935	0.796	0.895	0.889	0.841	0.782	0.797	0.816	0.851	0.84	0.839	0.881	0.925	0.903	0.904
680	0.906	0.951	0.981	0.948	0.894	0.869	0.898	0.859	0.871	0.846	0.837	0.802	0.88	0.903	0.773	0.888	0.9	0.902	0.885	0.899	0.889	0.886	0.869	0.848	0.919	0.931	0.917	0.9	0.911	0.914	0.91	0.887	0.914	0.923	0.941	0.803	0.901	0.896	0.848	0.789	0.803	0.817	0.873	0.846	0.846	0.888	0.93	0.91	0.91
690	0.91	0.956	0.986	0.953	0.9	0.874	0.903	0.866	0.877	0.852	0.844	0.808	0.887	0.91	0.782	0.894	0.908	0.91	0.893	0.907	0.897	0.894	0.876	0.855	0.924	0.937	0.923	0.906	0.917	0.921	0.915	0.893	0.925	0.93	0.947	0.81	0.906	0.901	0.854	0.794	0.808	0.829	0.861	0.852	0.852	0.894	0.94	0.916	0.916
700	0.914	0.961	0.992	0.96	0.906	0.88	0.909	0.872	0.883	0.858	0.85	0.814	0.893	0.915	0.791	0.901	0.915	0.917	0.899	0.913	0.903	0.901	0.881	0.86	0.929	0.943	0.927	0.91	0.922	0.925	0.919	0.897	0.929	0.936	0.952	0.816	0.911	0.906	0.859	0.8	0.814	0.827	0.904	0.857	0.858	0.899	0.941	0.92	0.922
710	0.916	0.965	0.996	0.964	0.911	0.885	0.915	0.876	0.888	0.863	0.855	0.818	0.898	0.921	0.799	0.908	0.922	0.922	0.905	0.918	0.91	0.907	0.888	0.866	0.934	0.946	0.932	0.914	0.926	0.928	0.924	0.901	0.934	0.941	0.957	0.821	0.916	0.911	0.865	0.805	0.817	0.832	0.889	0.862	0.864	0.905	0.946	0.925	0.928
720	0.919	0.969	1	0.969	0.921	0.888	0.92	0.882	0.893	0.868	0.861	0.821	0.903	0.926	0.807	0.913	0.927	0.934	0.91	0.925	0.915	0.914	0.895	0.872	0.938	0.951	0.938	0.919	0.929	0.935	0.928	0.904	0.941	0.946	0.96	0.826	0.92	0.915	0.87	0.811	0.822	0.836	0.902	0.872	0.869	0.91	0.947	0.931	0.932
730	0.921	0.972	1.003	0.972	0.921	0.894	0.923	0.887	0.898	0.875	0.866	0.824	0.906	0.931	0.809	0.917	0.932	0.932	0.916	0.931	0.92	0.92	0.901	0.875	0.941	0.953	0.94	0.922	0.933	0.94	0.932	0.911	0.952	0.952	0.965	0.831	0.924	0.919	0.875	0.815	0.826	0.842	0.912	0.873	0.875	0.915	0.955	0.935	0.938
740	0.923	0.975	1.007	0.976	0.927	0.898	0.926	0.891	0.903	0.88	0.871	0.829	0.911	0.937	0.812	0.922	0.938	0.939	0.921	0.936	0.927	0.925	0.907	0.881	0.946	0.958	0.944	0.926	0.937	0.94	0.935	0.913	0.945	0.956	0.969	0.835	0.927	0.923	0.879	0.82	0.83	0.847	0.941	0.874	0.878	0.918	0.96	0.939	0.941
750	0.926	0.978	1.009	0.979	0.93	0.902	0.931	0.893	0.907	0.884	0.877	0.833	0.915	0.941	0.813	0.928	0.943	0.943	0.925	0.941	0.931	0.93	0.912	0.887	0.948	0.961	0.947	0.928	0.939	0.944	0.938	0.916	0.961	0.959	0.973	0.838	0.93	0.926	0.883	0.824	0.834	0.861	0.886	0.878	0.883	0.923	0.966	0.942	0.945
760	0.927	0.98	1.01	0.98	0.935	0.904	0.935	0.896	0.912	0.887	0.88	0.835	0.919	0.947	0.817	0.933	0.949	0.948	0.935	0.947	0.936	0.934	0.919	0.89	0.951	0.963	0.949	0.931	0.941	0.945	0.942	0.918	0.956	0.963	0.975	0.842	0.933	0.929	0.887	0.828	0.837	0.852	0.893	0.883	0.887	0.925	0.97	0.945	0.949
770	0.927	0.981	1.013	0.982	0.941	0.926	0.938	0.899	0.917	0.891	0.885	0.839	0.923	0.951	0.82	0.939	0.954	0.953	0.936	0.951	0.94	0.94	0.923	0.894	0.953	0.966	0.952	0.933	0.944	0.957	0.945	0.923	0.963	0.966	0.979	0.846	0.936	0.932	0.891	0.832	0.841	0.857	0.909	0.898	0.891	0.928	0.974	0.947	0.953
780	0.929	0.982	1.014	0.983	0.95	0.924	0.942	0.902	0.919	0.895	0.888	0.841	0.927	0.955	0.822	0.943	0.958	0.957	0.941	0.956	0.945	0.945	0.928	0.899	0.956	0.969	0.955	0.936	0.947	0.95	0.947	0.924	0.969	0.97	0.981	0.849	0.938	0.934	0.894	0.835	0.844	0.858	0.897	0.893	0.895	0.932	0.974	0.95	0.957
790	0.93	0.982	1.014	0.984	0.948	0.933	0.947	0.905	0.923	0.9	0.891	0.843	0.931	0.959	0.827	0.948	0.962	0.964	0.942	0.96	0.95	0.949	0.932	0.902	0.957	0.971	0.957	0.939	0.95	0.953	0.95	0.927	0.965	0.973	0.984	0.852	0.94	0.937	0.897	0.839	0.848	0.862	0.908	0.901	0.898	0.936	0.982	0.952	0.96
800	0.931	0.982	1.016	0.986	0.954	0.931	0.95	0.908	0.927	0.903	0.896	0.845	0.934	0.964	0.83	0.953	0.966	0.965	0.948	0.965	0.954	0.954	0.937	0.906	0.96	0.973	0.959	0.941	0.953	0.956	0.953	0.931	0.971	0.976	0.986	0.855	0.942	0.938	0.899	0.842	0.85	0.865	0.906	0.893	0.903	0.938	0.983	0.955	0.963
810	0.929	0.984	1.018	0.989	0.958	0.922	0.952	0.911	0.93	0.907	0.898	0.847	0.938	0.966	0.833	0.955	0.972	0.969	0.958	0.968	0.958	0.957	0.942	0.908	0.961	0.975	0.961	0.943	0.953	0.969	0.955	0.934	0.972	0.979	0.986	0.858	0.944	0.941	0.901	0.845	0.853	0.868	0.919	0.899	0.907	0.944	0.987	0.958	0.966
820	0.928	0.985	1.02	0.992	0.967	0.941	0.956	0.913	0.933	0.91	0.901	0.849	0.941	0.97	0.838	0.96	0.973	0.973	0.956	0.971	0.962	0.961	0.945	0.911	0.962	0.976	0.963	0.944	0.955	0.959	0.957	0.935	0.973	0.982	0.99	0.861	0.944	0.942	0.904	0.848	0.855	0.87	0.907	0.914	0.91	0.943	0.99	0.96	0.969
830	0.927	0.988	1.021	0.993	0.967	0.925	0.959	0.918	0.936	0.913	0.905	0.852	0.943	0.974	0.841	0.964	0.977	0.977	0.96	0.976	0.966	0.965	0.951	0.915	0.964	0.977	0.964	0.946	0.959	0.969	0.959	0.938	0.979	0.984	0.992	0.865	0.945	0.944	0.907	0.852	0.858	0.873	0.912	0.9	0.914	0.946	0.991	0.964	0.973
840	0.926	0.988	1.021	0.993	0.96	0.936	0.962	0.918	0.939	0.915	0.907	0.853	0.946	0.977	0.844	0.967	0.98	0.981	0.962	0.98	0.97	0.97	0.955	0.916	0.964	0.978	0.965	0.947	0.964	0.963	0.961	0.939	0.982	0.987	0.993	0.866	0.947	0.945	0.909	0.854	0.861	0.874	0.914	0.906	0.917	0.949	0.993	0.963	0.975
850	0.923	0.988	1.021	0.993	0.963	0.932	0.965	0.922	0.941	0.918	0.909	0.854	0.948	0.979	0.847	0.97	0.984	0.985	0.966	0.983	0.973	0.974	0.958	0.919	0.965	0.98	0.966	0.948	0.959	0.965	0.962	0.941	0.983	0.989	0.995	0.87	0.947	0.946	0.91	0.857	0.861	0.878	0.916	0.907	0.92	0.951	0.997	0.964	0.977
860	0.921	0.987	1.019	0.992	0.964	0.933	0.967	0.924	0.944	0.921	0.911	0.855	0.95	0.982	0.851	0.972	0.985	0.986	0.969	0.987	0.977	0.978	0.963	0.919	0.965	0.98	0.968	0.95	0.978	0.974	0.964	0.941	0.993	0.991	0.996	0.872	0.948	0.946	0.912	0.86	0.864	0.879	0.92	0.912	0.923	0.954	0.998	0.968	0.979
870	0.919	0.987	1.019	0.992	0.967	0.939	0.969	0.925	0.946	0.922	0.913	0.856	0.952	0.984	0.853	0.975	0.988	0.991	0.972	0.989	0.98	0.98	0.966	0.918	0.966	0.981	0.969	0.95	0.962	0.975	0.965	0.942	0.988	0.993	0.998	0.874	0.948	0.947	0.914	0.864	0.866	0.88	0.921	0.914	0.925	0.956	0.998	0.969	0.981
880	0.918	0.985	1.019	0.992	0.969	0.936	0.973	0.927	0.95	0.926	0.915	0.857	0.953	0.986	0.854	0.978	0.991	0.992	0.975	0.994	0.984	0.986	0.971	0.921	0.966	0.983	0.97	0.952	0.964	0.985	0.965	0.944	0.998	0.995	0.999	0.876	0.948	0.947	0.916	0.866	0.868	0.88	0.917	0.909	0.929	0.961	1.001	0.968	0.983
890	0.918	0.985	1.018	0.993	0.971	0.938	0.971	0.929	0.95	0.927	0.917	0.855	0.954	0.989	0.857	0.981	0.994	0.994	0.978	0.996	0.987	0.989	0.975	0.921	0.966	0.982	0.969	0.952	0.963	0.968	0.967	0.946	0.991	0.996	0.998	0.877	0.948	0.948	0.917	0.868	0.869	0.884	0.917	0.915	0.931	0.96	1.001	0.969	0.984
900	0.916	0.984	1.017	0.992	0.972	0.94	0.973	0.93	0.953	0.93	0.92	0.856	0.956	0.991	0.861	0.984	0.995	0.998	0.981	0.999	0.99	0.992	0.978	0.922	0.966	0.982	0.97	0.952	0.965	0.97	0.967	0.946	0.991	0.996	0.999	0.879	0.947	0.949	0.918	0.871	0.869	0.885	0.919	0.918	0.932	0.961	1.003	0.969	0.985
910	0.914	0.983	1.016	0.992	0.973	0.942	0.975	0.932	0.955	0.932	0.921	0.854	0.957	0.993	0.862	0.986	1	0.999	0.983	1.002	0.994	0.995	0.981	0.923	0.966	0.982	0.972	0.953	0.965	0.969	0.967	0.947	1.003	0.999	1	0.879	0.947	0.949	0.92	0.872	0.871	0.884	0.923	0.914	0.935	0.962	1.005	0.969	0.988
920	0.912	0.982	1.016	0.992	0.975	0.943	0.976	0.933	0.956	0.934	0.923	0.853	0.957	0.995	0.864	0.989	1.002	1.002	0.985	1.004	0.997	0.997	0.985	0.924	0.965	0.983	0.971	0.953	0.965	0.968	0.968	0.947	0.995	0.999	1.001	0.881	0.947	0.949	0.92	0.875	0.872	0.885	0.924	0.916	0.937	0.963	1.004	0.969	0.988
930	0.909	0.981	1.015	0.991	0.975	0.956	0.978	0.935	0.958	0.937	0.924	0.853	0.957	0.996	0.865	0.99	1.004	1.004	0.988	1.007	1.001	1.001	0.988	0.925	0.965	0.982	0.971	0.953	0.965	0.97	0.968	0.948	0.996	0.999	1	0.883	0.945	0.948	0.921	0.877	0.873	0.886	0.922	0.916	0.939	0.963	1.004	0.968	0.989
940	0.908	0.98	1.014	0.991	0.976	0.944	0.978	0.936	0.96	0.938	0.926	0.852	0.958	0.998	0.868	0.993	1.006	1.005	0.99	1.009	1.003	1.003	0.99	0.925	0.965	0.982	0.971	0.954	0.965	0.969	0.968	0.948	0.995	1	1	0.883	0.945	0.948	0.922	0.878	0.874	0.887	0.922	0.92	0.941	0.964	1.004	0.968	0.989
950	0.905	0.979	1.012	0.99	0.977	0.946	0.978	0.937	0.962	0.939	0.927	0.852	0.959	1	0.871	0.995	1.007	1.008	0.992	1.011	1.005	1.006	0.992	0.927	0.964	0.982	0.971	0.954	0.966	0.969	0.969	0.949	0.993	1	1	0.884	0.944	0.948	0.921	0.879	0.875	0.888	0.922	0.917	0.943	0.964	1.004	0.967	0.99
960	0.903	0.978	1.012	0.989	0.981	0.946	0.98	0.937	0.963	0.942	0.928	0.85	0.959	1.001	0.87	0.998	1.01	1.01	0.993	1.014	1.008	1.008	0.994	0.927	0.962	0.981	0.97	0.953	0.967	0.969	0.97	0.949	0.996	1	1	0.884	0.944	0.947	0.922	0.881	0.876	0.89	0.928	0.918	0.945	0.964	1.004	0.966	0.991
970	0.901	0.977	1.01	0.988	0.979	0.947	0.981	0.939	0.964	0.942	0.928	0.849	0.959	1.002	0.871	0.999	1.011	1.01	0.995	1.015	1.008	1.01	0.997	0.927	0.962	0.981	0.97	0.953	0.964	0.968	0.968	0.948	0.995	1	1	0.886	0.942	0.947	0.921	0.882	0.877	0.895	0.926	0.919	0.948	0.966	1.003	0.966	0.992
980	0.899	0.975	1.01	0.988	0.978	0.947	0.98	0.939	0.964	0.944	0.931	0.848	0.959	1.002	0.87	1	1.013	1.011	0.997	1.016	1.011	1.011	0.999	0.928	0.961	0.981	0.97	0.953	0.965	0.967	0.968	0.948	0.996	0.999	0.998	0.886	0.941	0.946	0.922	0.883	0.877	0.891	0.923	0.918	0.949	0.964	1.009	0.965	0.992
990	0.897	0.974	1.009	0.987	0.978	0.947	0.98	0.94	0.965	0.944	0.931	0.847	0.959	1.002	0.877	1.001	1.013	1.012	0.998	1.017	1.013	1.012	0.999	0.927	0.96	0.979	0.969	0.952	0.965	0.967	0.968	0.948	0.996	0.999	0.998	0.886	0.939	0.945	0.92	0.883	0.877	0.892	0.925	0.918	0.95	0.964	1.002	0.963	0.992
1000	0.895	0.972	1.007	0.986	0.978	0.947	0.98	0.94	0.965	0.945	0.931	0.846	0.959	1.003	0.877	1.002	1.014	1.013	0.998	1.018	1.014	1.013	1.002	0.926	0.959	0.978	0.969	0.952	0.967	0.966	0.967	0.947	0.995	0.998	0.997	0.886	0.938	0.944	0.92	0.884	0.877	0.889	0.922	0.918	0.95	0.964	1.001	0.962	0.992
1010	0.892	0.971	1.006	0.984	0.978	0.947	0.98	0.939	0.966	0.945	0.931	0.844	0.958	1.003	0.879	1.003	1.014	1.014	1	1.018	1.015	1.014	1.002	0.925	0.958	0.978	0.968	0.951	0.962	0.966	0.967	0.947	0.992	0.998	0.996	0.887	0.936	0.943	0.92	0.885	0.878	0.89	0.924	0.918	0.952	0.964	1.004	0.96	0.992
1020	0.889	0.969	1.004	0.983	0.978	0.946	0.98	0.94	0.965	0.947	0.931	0.842	0.958	1.004	0.88	1.004	1.015	1.014	1	1.018	1.016	1.014	1.003	0.924	0.957	0.977	0.967	0.95	0.961	0.966	0.966	0.946	0.996	0.997	0.995	0.887	0.935	0.943	0.919	0.886	0.878	0.89	0.922	0.918	0.953	0.962	1	0.959	0.992
1030	0.887	0.968	1.003	0.983	0.977	0.947	0.98	0.939	0.965	0.945	0.93	0.839	0.956	1.002	0.878	1.003	1.015	1.014	0.999	1.019	1.016	1.015	1.003	0.923	0.956	0.975	0.966	0.949	0.962	0.966	0.965	0.945	0.991	0.996	0.993	0.887	0.934	0.942	0.918	0.886	0.878	0.891	0.923	0.924	0.954	0.961	0.999	0.957	0.992
1040	0.885	0.966	1.002	0.981	0.976	0.946	0.979	0.939	0.964	0.946	0.929	0.838	0.959	1.002	0.877	1.004	1.014	1.014	0.999	1.018	1.016	1.014	1.003	0.922	0.953	0.975	0.965	0.949	0.959	0.963	0.965	0.944	0.994	0.994	0.993	0.886	0.932	0.94	0.918	0.885	0.877	0.889	0.922	0.916	0.953	0.961	0.998	0.955	0.991
1050	0.882	0.964	1	0.98	0.976	0.944	0.978	0.938	0.963	0.944	0.929	0.835	0.955	1.002	0.884	1.004	1.015	1.014	0.999	1.018	1.016	1.015	1.003	0.921	0.952	0.973	0.963	0.947	0.96	0.962	0.963	0.943	0.997	0.995	0.991	0.886	0.931	0.941	0.917	0.886	0.877	0.89	0.92	0.916	0.953	0.96	0.997	0.953	0.991
1060	0.878	0.962	0.999	0.979	0.974	0.942	0.977	0.938	0.963	0.944	0.928	0.833	0.953	1.001	0.884	1.004	1.017	1.014	1	1.019	1.017	1.015	1.005	0.92	0.952	0.972	0.962	0.946	0.96	0.961	0.962	0.943	0.991	0.993	0.99	0.885	0.929	0.939	0.915	0.887	0.877	0.886	0.918	0.915	0.953	0.959	0.996	0.952	0.99
1070	0.876	0.961	0.996	0.978	0.974	0.94	0.976	0.937	0.962	0.943	0.926	0.829	0.953	1.001	0.885	1.004	1.015	1.013	0.999	1.018	1.017	1.014	1.004	0.918	0.95	0.971	0.961	0.945	0.957	0.96	0.961	0.941	0.986	0.992	0.987	0.884	0.927	0.938	0.915	0.887	0.876	0.886	0.92	0.915	0.953	0.958	0.995	0.95	0.989
1080	0.873	0.959	0.995	0.977	0.972	0.942	0.976	0.935	0.961	0.943	0.925	0.827	0.951	0.999	0.886	1.003	1.018	1.012	0.999	1.017	1.016	1.013	1.003	0.916	0.949	0.969	0.96	0.944	0.956	0.958	0.96	0.939	0.994	0.99	0.987	0.882	0.925	0.936	0.913	0.886	0.876	0.887	0.92	0.914	0.952	0.957	0.992	0.948	0.988
1090	0.87	0.956	0.993	0.975	0.971	0.94	0.975	0.936	0.96	0.942	0.925	0.824	0.95	0.999	0.888	1.004	1.013	1.011	0.997	1.016	1.015	1.012	1.003	0.915	0.948	0.969	0.959	0.942	0.955	0.959	0.959	0.938	0.993	0.989	0.986	0.882	0.924	0.935	0.912	0.886	0.875	0.885	0.915	0.911	0.952	0.956	0.992	0.946	0.988
1100	0.868	0.954	0.991	0.973	0.97	0.936	0.974	0.934	0.959	0.941	0.922	0.821	0.949	0.997	0.884	1.002	1.013	1.01	0.997	1.015	1.015	1.012	1.002	0.913	0.947	0.968	0.959	0.942	0.953	0.957	0.959	0.938	0.982	0.987	0.983	0.88	0.922	0.934	0.911	0.885	0.875	0.885	0.918	0.91	0.951	0.954	0.989	0.944	0.987
1110	0.865	0.952	0.989	0.972	0.968	0.936	0.971	0.932	0.957	0.939	0.921	0.819	0.947	0.997	0.893	1.001	1.011	1.009	0.996	1.014	1.013	1.01	1.001	0.911	0.945	0.966	0.956	0.94	0.953	0.956	0.957	0.937	0.984	0.986	0.982	0.879	0.921	0.933	0.91	0.885	0.874	0.882	0.912	0.909	0.95	0.953	0.988	0.942	0.985
1120	0.861	0.951	0.986	0.97	0.967	0.934	0.97	0.932	0.957	0.937	0.92	0.816	0.945	0.995	0.887	1	1.011	1.009	0.994	1.013	1.012	1.01	1	0.91	0.945	0.965	0.955	0.94	0.954	0.956	0.956	0.934	0.983	0.984	0.981	0.878	0.92	0.932	0.909	0.885	0.873	0.882	0.913	0.908	0.949	0.952	0.991	0.94	0.985
1130	0.859	0.948	0.982	0.968	0.966	0.933	0.968	0.93	0.955	0.935	0.917	0.812	0.943	0.993	0.892	0.999	1.009	1.007	0.993	1.011	1.011	1.008	0.998	0.907	0.943	0.964	0.955	0.938	0.95	0.953	0.955	0.934	0.98	0.983	0.979	0.876	0.919	0.931	0.908	0.884	0.872	0.881	0.912	0.908	0.948	0.95	0.986	0.938	0.983
1140	0.855	0.945	0.98	0.966	0.964	0.93	0.967	0.929	0.954	0.934	0.915	0.809	0.942	0.992	0.883	0.998	1.008	1.005	0.991	1.01	1.009	1.006	0.998	0.905	0.942	0.962	0.953	0.936	0.948	0.952	0.953	0.932	0.979	0.98	0.978	0.875	0.917	0.929	0.907	0.883	0.871	0.881	0.912	0.906	0.946	0.949	0.987	0.936	0.981
1150	0.853	0.944	0.977	0.964	0.962	0.931	0.965	0.927	0.952	0.932	0.913	0.806	0.94	0.99	0.892	0.997	1.007	1.004	0.991	1.008	1.009	1.005	0.995	0.903	0.94	0.961	0.953	0.935	0.947	0.951	0.953	0.931	0.976	0.98	0.976	0.872	0.916	0.928	0.906	0.883	0.871	0.881	0.909	0.905	0.946	0.947	0.982	0.934	0.98
1160	0.85	0.942	0.975	0.962	0.96	0.927	0.963	0.926	0.95	0.93	0.911	0.802	0.938	0.988	0.884	0.995	1.004	1.001	0.988	1.006	1.007	1.004	0.994	0.9	0.939	0.96	0.951	0.934	0.946	0.953	0.951	0.93	0.975	0.978	0.974	0.87	0.914	0.927	0.905	0.882	0.869	0.879	0.907	0.903	0.944	0.945	0.98	0.932	0.978
1170	0.848	0.94	0.973	0.961	0.958	0.925	0.962	0.925	0.947	0.929	0.908	0.8	0.936	0.987	0.882	0.993	1.003	1.001	0.987	1.005	1.006	1.003	0.993	0.898	0.938	0.959	0.95	0.933	0.945	0.949	0.95	0.929	0.976	0.976	0.972	0.868	0.912	0.925	0.904	0.881	0.869	0.876	0.905	0.902	0.942	0.944	0.978	0.93	0.977
1180	0.846	0.938	0.971	0.959	0.956	0.924	0.96	0.923	0.946	0.926	0.907	0.795	0.934	0.986	0.886	0.992	1.003	0.999	0.986	1.003	1.005	1	0.99	0.896	0.936	0.957	0.948	0.931	0.944	0.949	0.948	0.928	0.974	0.975	0.97	0.867	0.91	0.924	0.902	0.88	0.868	0.877	0.905	0.901	0.941	0.943	0.976	0.927	0.975
1190	0.843	0.936	0.97	0.957	0.955	0.922	0.958	0.921	0.944	0.925	0.904	0.792	0.932	0.983	0.883	0.991	1	0.996	0.983	1.001	1.002	0.999	0.988	0.893	0.934	0.955	0.947	0.93	0.942	0.946	0.947	0.927	0.974	0.973	0.968	0.865	0.909	0.922	0.901	0.879	0.865	0.874	0.904	0.9	0.938	0.941	0.976	0.925	0.974
1200	0.841	0.935	0.969	0.955	0.953	0.919	0.956	0.919	0.943	0.922	0.902	0.788	0.931	0.982	0.885	0.989	0.999	0.995	0.982	1	1	0.996	0.987	0.89	0.932	0.954	0.945	0.928	0.941	0.945	0.946	0.926	0.968	0.97	0.967	0.863	0.907	0.921	0.9	0.878	0.866	0.874	0.91	0.898	0.936	0.939	0.972	0.923	0.972
1210	0.838	0.933	0.968	0.954	0.951	0.918	0.955	0.917	0.939	0.921	0.9	0.785	0.929	0.98	0.882	0.987	0.998	0.994	0.98	0.998	0.999	0.994	0.985	0.888	0.931	0.952	0.945	0.927	0.94	0.944	0.944	0.923	0.964	0.969	0.966	0.86	0.905	0.92	0.899	0.876	0.864	0.872	0.901	0.896	0.934	0.937	0.973	0.921	0.971
1220	0.836	0.931	0.966	0.953	0.95	0.916	0.953	0.916	0.938	0.918	0.897	0.781	0.926	0.978	0.894	0.985	0.996	0.992	0.979	0.996	0.997	0.993	0.984	0.885	0.93	0.95	0.943	0.925	0.938	0.942	0.943	0.921	0.964	0.968	0.963	0.857	0.904	0.918	0.896	0.874	0.863	0.871	0.904	0.896	0.932	0.936	0.97	0.918	0.969
1230	0.833	0.93	0.965	0.951	0.948	0.913	0.951	0.914	0.935	0.916	0.894	0.778	0.924	0.976	0.891	0.983	0.993	0.989	0.976	0.994	0.995	0.991	0.981	0.883	0.928	0.95	0.941	0.924	0.938	0.943	0.942	0.92	0.968	0.967	0.962	0.855	0.902	0.916	0.896	0.874	0.862	0.874	0.901	0.894	0.93	0.934	0.968	0.916	0.968
1240	0.83	0.927	0.963	0.951	0.946	0.911	0.949	0.912	0.934	0.913	0.892	0.776	0.923	0.975	0.882	0.981	0.99	0.989	0.975	0.993	0.993	0.989	0.979	0.881	0.926	0.947	0.94	0.922	0.936	0.939	0.939	0.918	0.961	0.964	0.96	0.853	0.9	0.914	0.894	0.872	0.862	0.868	0.899	0.892	0.928	0.932	0.964	0.915	0.966
1250	0.829	0.922	0.962	0.95	0.943	0.91	0.948	0.911	0.931	0.911	0.889	0.771	0.921	0.973	0.895	0.98	0.989	0.986	0.973	0.99	0.991	0.988	0.977	0.878	0.925	0.946	0.938	0.921	0.934	0.939	0.937	0.917	0.96	0.962	0.957	0.85	0.899	0.913	0.892	0.87	0.86	0.868	0.895	0.891	0.927	0.93	0.963	0.912	0.965
1260	0.825	0.921	0.961	0.948	0.943	0.908	0.946	0.909	0.93	0.909	0.887	0.768	0.918	0.971	0.881	0.978	0.989	0.986	0.972	0.989	0.99	0.985	0.975	0.876	0.922	0.944	0.937	0.92	0.932	0.935	0.936	0.915	0.959	0.961	0.956	0.848	0.897	0.911	0.89	0.869	0.859	0.867	0.894	0.89	0.925	0.928	0.962	0.911	0.963
1270	0.824	0.919	0.96	0.946	0.94	0.905	0.944	0.907	0.928	0.907	0.884	0.765	0.918	0.969	0.892	0.976	0.986	0.983	0.97	0.987	0.988	0.984	0.974	0.874	0.921	0.943	0.935	0.918	0.931	0.934	0.934	0.913	0.956	0.958	0.953	0.846	0.896	0.91	0.889	0.867	0.859	0.865	0.893	0.888	0.922	0.926	0.958	0.909	0.962
1280	0.822	0.917	0.958	0.945	0.938	0.905	0.942	0.906	0.925	0.905	0.881	0.761	0.915	0.968	0.892	0.975	0.985	0.982	0.969	0.985	0.986	0.981	0.971	0.871	0.92	0.941	0.934	0.916	0.929	0.934	0.933	0.912	0.952	0.956	0.951	0.844	0.895	0.908	0.887	0.866	0.856	0.865	0.894	0.885	0.92	0.924	0.957	0.906	0.96
1290	0.819	0.916	0.957	0.943	0.937	0.904	0.941	0.905	0.923	0.902	0.88	0.758	0.913	0.966	0.894	0.973	0.987	0.98	0.966	0.984	0.984	0.98	0.97	0.868	0.918	0.94	0.932	0.915	0.927	0.931	0.931	0.91	0.957	0.955	0.95	0.842	0.893	0.907	0.886	0.865	0.855	0.864	0.894	0.884	0.918	0.922	0.957	0.904	0.958
1300	0.816	0.914	0.956	0.94	0.935	0.901	0.939	0.902	0.922	0.9	0.876	0.755	0.911	0.965	0.893	0.972	0.982	0.979	0.964	0.982	0.982	0.977	0.967	0.866	0.916	0.938	0.93	0.913	0.925	0.929	0.929	0.908	0.949	0.953	0.949	0.839	0.891	0.905	0.885	0.862	0.855	0.863	0.894	0.882	0.916	0.921	0.955	0.902	0.957
1310	0.813	0.913	0.955	0.939	0.934	0.9	0.937	0.9	0.919	0.898	0.874	0.752	0.91	0.962	0.89	0.97	0.98	0.977	0.964	0.98	0.982	0.976	0.966	0.864	0.915	0.937	0.929	0.912	0.924	0.928	0.927	0.907	0.949	0.951	0.947	0.837	0.89	0.903	0.883	0.861	0.852	0.86	0.887	0.88	0.914	0.919	0.954	0.9	0.955
1320	0.81	0.911	0.953	0.937	0.932	0.898	0.936	0.899	0.918	0.896	0.871	0.749	0.908	0.961	0.889	0.968	0.979	0.976	0.962	0.979	0.98	0.975	0.963	0.862	0.913	0.934	0.927	0.91	0.922	0.926	0.926	0.906	0.947	0.949	0.945	0.835	0.889	0.902	0.881	0.859	0.851	0.858	0.89	0.879	0.912	0.917	0.95	0.898	0.953
1330	0.808	0.91	0.952	0.936	0.93	0.896	0.934	0.897	0.916	0.894	0.869	0.747	0.906	0.96	0.886	0.967	0.977	0.973	0.959	0.977	0.978	0.972	0.962	0.86	0.912	0.933	0.926	0.908	0.921	0.925	0.926	0.904	0.946	0.947	0.943	0.832	0.887	0.901	0.88	0.858	0.85	0.857	0.886	0.878	0.911	0.916	0.949	0.896	0.952
1340	0.805	0.908	0.951	0.935	0.929	0.895	0.932	0.896	0.915	0.892	0.867	0.743	0.905	0.959	0.887	0.965	0.975	0.972	0.958	0.976	0.976	0.972	0.96	0.858	0.91	0.932	0.924	0.907	0.92	0.923	0.922	0.902	0.952	0.946	0.943	0.83	0.886	0.9	0.879	0.856	0.848	0.855	0.887	0.876	0.908	0.914	0.947	0.894	0.951
1350	0.803	0.907	0.95	0.933	0.928	0.894	0.932	0.894	0.913	0.889	0.865	0.74	0.904	0.957	0.885	0.964	0.974	0.972	0.958	0.974	0.975	0.969	0.957	0.855	0.909	0.93	0.923	0.905	0.919	0.924	0.921	0.901	0.939	0.945	0.94	0.828	0.885	0.898	0.877	0.854	0.846	0.854	0.88	0.874	0.905	0.912	0.946	0.893	0.95
1360	0.8	0.905	0.948	0.933	0.926	0.893	0.93	0.893	0.912	0.888	0.863	0.737	0.902	0.955	0.883	0.962	0.973	0.97	0.956	0.973	0.973	0.968	0.956	0.853	0.907	0.929	0.922	0.904	0.916	0.921	0.921	0.899	0.948	0.943	0.939	0.826	0.883	0.897	0.876	0.853	0.846	0.852	0.88	0.872	0.905	0.91	0.943	0.891	0.949
1370	0.798	0.903	0.947	0.932	0.924	0.892	0.929	0.891	0.909	0.886	0.86	0.734	0.901	0.955	0.882	0.962	0.972	0.97	0.955	0.972	0.972	0.967	0.955	0.851	0.906	0.927	0.92	0.902	0.915	0.919	0.919	0.898	0.945	0.941	0.938	0.824	0.883	0.896	0.875	0.851	0.844	0.852	0.878	0.871	0.902	0.908	0.944	0.889	0.948
1380	0.795	0.902	0.946	0.931	0.924	0.89	0.928	0.89	0.908	0.884	0.858	0.731	0.899	0.953	0.882	0.961	0.97	0.968	0.954	0.972	0.971	0.966	0.952	0.849	0.905	0.927	0.919	0.902	0.915	0.919	0.917	0.897	0.94	0.94	0.935	0.821	0.881	0.894	0.872	0.849	0.842	0.852	0.881	0.87	0.9	0.907	0.943	0.888	0.947
1390	0.793	0.9	0.943	0.929	0.922	0.888	0.927	0.888	0.906	0.883	0.856	0.728	0.897	0.953	0.88	0.96	0.969	0.966	0.952	0.971	0.97	0.964	0.951	0.847	0.903	0.925	0.918	0.9	0.912	0.917	0.916	0.895	0.936	0.938	0.934	0.819	0.881	0.894	0.872	0.848	0.841	0.849	0.878	0.868	0.898	0.905	0.939	0.886	0.946
1400	0.791	0.899	0.943	0.928	0.92	0.887	0.926	0.887	0.905	0.881	0.854	0.726	0.897	0.952	0.88	0.958	0.968	0.966	0.953	0.97	0.969	0.963	0.949	0.846	0.903	0.925	0.917	0.899	0.912	0.916	0.914	0.894	0.936	0.937	0.932	0.817	0.88	0.892	0.871	0.847	0.84	0.854	0.876	0.867	0.897	0.904	0.938	0.885	0.945
1410	0.789	0.897	0.941	0.926	0.92	0.888	0.924	0.887	0.904	0.88	0.853	0.722	0.895	0.951	0.878	0.957	0.967	0.965	0.951	0.968	0.967	0.962	0.948	0.844	0.901	0.923	0.915	0.897	0.91	0.914	0.913	0.891	0.933	0.935	0.932	0.815	0.879	0.891	0.869	0.845	0.838	0.847	0.875	0.865	0.895	0.903	0.942	0.884	0.944
1420	0.786	0.895	0.939	0.926	0.919	0.885	0.924	0.884	0.902	0.878	0.85	0.721	0.895	0.95	0.878	0.956	0.967	0.964	0.95	0.967	0.966	0.961	0.946	0.842	0.901	0.922	0.914	0.896	0.911	0.913	0.912	0.889	0.932	0.934	0.93	0.814	0.878	0.89	0.868	0.844	0.837	0.846	0.87	0.864	0.893	0.901	0.935	0.882	0.943
1430	0.783	0.894	0.939	0.925	0.918	0.885	0.922	0.882	0.902	0.877	0.849	0.718	0.893	0.949	0.876	0.956	0.966	0.963	0.949	0.966	0.965	0.959	0.945	0.841	0.899	0.921	0.913	0.895	0.908	0.911	0.91	0.887	0.931	0.932	0.929	0.812	0.877	0.889	0.867	0.842	0.836	0.843	0.871	0.863	0.892	0.9	0.933	0.88	0.942
1440	0.781	0.893	0.938	0.923	0.917	0.884	0.923	0.882	0.901	0.876	0.847	0.716	0.892	0.948	0.875	0.955	0.964	0.962	0.948	0.966	0.963	0.958	0.943	0.839	0.898	0.92	0.912	0.894	0.907	0.91	0.91	0.887	0.93	0.932	0.928	0.81	0.876	0.888	0.866	0.841	0.834	0.845	0.872	0.861	0.89	0.899	0.935	0.879	0.941
1450	0.779	0.891	0.936	0.923	0.916	0.883	0.921	0.881	0.899	0.874	0.846	0.713	0.891	0.947	0.873	0.954	0.964	0.962	0.947	0.965	0.963	0.958	0.943	0.837	0.897	0.919	0.911	0.893	0.907	0.911	0.908	0.885	0.929	0.93	0.927	0.808	0.876	0.887	0.865	0.839	0.832	0.843	0.87	0.859	0.889	0.898	0.932	0.878	0.94
1460	0.776	0.889	0.936	0.921	0.916	0.882	0.921	0.88	0.899	0.873	0.844	0.712	0.891	0.947	0.873	0.953	0.963	0.96	0.947	0.964	0.962	0.957	0.942	0.836	0.897	0.918	0.91	0.891	0.905	0.91	0.907	0.885	0.928	0.93	0.925	0.807	0.875	0.886	0.864	0.838	0.831	0.842	0.865	0.859	0.888	0.897	0.934	0.877	0.94
1470	0.773	0.888	0.934	0.921	0.915	0.882	0.92	0.879	0.898	0.872	0.842	0.709	0.889	0.946	0.871	0.952	0.962	0.96	0.946	0.964	0.961	0.956	0.941	0.835	0.896	0.917	0.908	0.891	0.904	0.908	0.906	0.883	0.926	0.928	0.925	0.804	0.874	0.885	0.863	0.837	0.83	0.839	0.864	0.857	0.888	0.895	0.929	0.875	0.939
1480	0.771	0.887	0.933	0.919	0.914	0.88	0.919	0.878	0.898	0.871	0.841	0.707	0.889	0.946	0.87	0.952	0.962	0.96	0.946	0.963	0.961	0.956	0.94	0.834	0.895	0.916	0.907	0.89	0.903	0.907	0.905	0.883	0.925	0.927	0.924	0.802	0.873	0.884	0.862	0.835	0.83	0.837	0.864	0.857	0.886	0.895	0.929	0.874	0.938
1490	0.768	0.885	0.932	0.919	0.914	0.881	0.918	0.877	0.896	0.87	0.839	0.705	0.887	0.945	0.872	0.951	0.961	0.959	0.945	0.962	0.96	0.955	0.939	0.832	0.894	0.915	0.907	0.889	0.902	0.909	0.904	0.882	0.925	0.927	0.923	0.802	0.872	0.884	0.862	0.833	0.828	0.835	0.868	0.855	0.885	0.895	0.929	0.873	0.938
1500	0.767	0.884	0.931	0.918	0.912	0.879	0.918	0.876	0.895	0.868	0.839	0.704	0.887	0.944	0.868	0.951	0.961	0.959	0.945	0.963	0.96	0.954	0.938	0.83	0.893	0.914	0.906	0.887	0.901	0.905	0.903	0.88	0.923	0.925	0.922	0.8	0.872	0.883	0.861	0.832	0.826	0.835	0.863	0.854	0.884	0.893	0.927	0.872	0.937
1510	0.764	0.883	0.93	0.916	0.912	0.88	0.917	0.875	0.894	0.867	0.837	0.702	0.886	0.944	0.867	0.951	0.96	0.959	0.944	0.962	0.959	0.954	0.937	0.829	0.892	0.913	0.905	0.886	0.901	0.902	0.902	0.88	0.921	0.924	0.921	0.798	0.871	0.882	0.86	0.831	0.826	0.837	0.867	0.853	0.884	0.892	0.93	0.871	0.937
1520	0.762	0.881	0.929	0.916	0.912	0.88	0.917	0.875	0.894	0.866	0.835	0.699	0.885	0.943	0.867	0.95	0.964	0.958	0.944	0.96	0.959	0.954	0.936	0.827	0.892	0.913	0.904	0.886	0.9	0.902	0.901	0.879	0.923	0.924	0.92	0.797	0.87	0.882	0.859	0.831	0.824	0.833	0.861	0.852	0.882	0.892	0.926	0.87	0.936
[truncated: 47 more columns]

## Sheet: Net-OD
Test-OD	Phi				1	2	3	4	5	6	7	8	9	10	11	12	13	14	15	16	17	18	19		1	2	3	4	5	6	7	8	9	10	11	12	13	14	15	16	17	18	19	20	21	22	23	24	1
10	0.003	0.002	0.002	0.003	0.016	0.002	0.003	0.007	0.004	0	0.001	0.003	0.001	0.002	0.004	0.009	0	0.001	0	0.005	0.004	0.014	0.008	0.002	0.003	0.013	0.001	0.004	0.003	0.001	0.001	0.005	0.003	0	0.003	0	0.001	0.011	0	0.003	0.001	0	0.005	0.001	0	0.011	0	0.002	0.008
20	0.004	0.008	0	0.007	0.003	0.007	0.003	0.005	0.006	0.004	0.001	0.007	0.006	0.008	0.013	0.002	0.001	0.006	0	0.006	0.012	0.002	0.008	0.001	0.003	0.002	0.001	0.004	0.003	0.001	0.002	0.006	0.001	0.002	0.005	0.001	0.008	0.006	0.001	0.001	0.002	0.001	0.003	0.003	0.001	0.001	0.004	0.002	0.004
30	0.002	0.004	0	0.004	0.006	0.002	0	0.004	0.007	0.002	0.001	0.001	0.004	0	0.006	0.002	0.007	0.002	0.001	0.002	0.002	0.002	0.004	0.007	0	0	0.001	0.004	0.002	0.001	0.002	0.004	0.001	0	0.002	0.002	0.004	0.002	0.004	0.002	0	0	0.002	0.001	0.007	0.001	0.003	0	0.001
40	0.002	0.003	0.001	0.003	0.003	0.002	0.001	0.007	0.001	0.001	0.001	0.001	0.01	0.003	0.003	0.001	0.001	0.001	0.002	0.001	0.003	0	0	0.001	0.002	0.003	0	0.004	0.003	0.003	0.003	0.001	0	0	0.002	0.004	0.001	0.003	0.002	0.001	0.002	0	0.001	0.001	0.003	0	0.001	0.001	0
50	0.001	0.001	0.002	0.005	0	0.001	0	0.007	0.002	0.002	0.001	0	0.01	0.002	0.005	0.002	0.002	0.003	0.002	0.001	0.006	0.004	0.002	0	0.001	0	0.001	0.003	0.003	0.001	0.002	0.001	0.001	0	0.002	0.005	0	0.002	0.002	0.001	0.001	0	0	0.001	0.011	0.001	0.005	0	0
60	0.002	0.003	0	0.004	0	0.002	0.002	0.009	0.001	0	0.002	0	0.008	0.002	0.004	0.003	0.001	0.001	0.002	0	0.001	0	0.001	0.001	0.002	0.001	0.001	0.004	0.003	0.001	0.003	0.001	0	0	0.002	0.005	0.001	0.002	0.004	0.001	0.001	0.001	0	0.001	0.008	0	0.002	0.001	0
70	0.003	0.004	0	0.005	0.002	0	0.001	0.01	0.001	0.001	0.002	0	0.006	0.003	0.005	0.003	0.001	0.001	0.001	0.001	0.002	0	0.003	0	0	0.001	0.001	0.003	0.003	0.001	0.003	0.002	0	0	0.002	0.006	0	0.003	0.004	0.001	0.001	0.001	0.001	0	0.001	0.001	0.002	0	0
80	0.003	0.003	0	0.006	0.002	0	0.001	0.011	0.002	0.001	0.003	0.001	0.007	0.003	0.004	0.004	0	0	0	0.001	0.003	0	0.003	0	0.001	0.001	0.001	0.003	0.003	0.001	0.003	0.001	0.001	0.001	0.002	0.006	0	0.002	0.004	0	0	0	0	0.001	0.001	0.002	0.002	0	0
90	0.003	0.004	0.001	0.006	0.003	0.001	0.001	0.012	0.002	0.001	0.003	0.003	0.003	0.003	0.005	0.003	0.001	0.002	0.003	0.001	0.002	0.001	0.003	0.001	0	0.001	0	0.003	0.003	0.001	0.004	0.005	0	0.001	0.002	0.006	0	0.002	0.005	0.001	0.001	0	0.001	0.001	0.001	0.002	0.002	0.001	0
100	0.004	0.004	0.001	0.007	0.003	0	0.002	0.012	0.003	0.001	0.002	0.001	0.004	0.004	0.004	0.004	0.001	0.004	0.001	0.002	0.002	0	0.003	0	0	0.002	0	0.003	0.003	0	0.004	0.001	0	0.001	0.002	0.006	0.001	0.001	0.004	0.001	0	0.001	0	0.001	0	0.002	0.002	0	0.002
110	0.004	0.005	0.002	0.006	0.002	0	0.002	0.013	0.003	0.001	0.002	0.003	0.004	0.004	0.003	0.006	0.001	0	0.002	0.001	0.002	0.001	0.003	0.001	0	0.002	0.001	0.002	0.002	0.001	0.004	0.002	0.001	0.001	0.002	0.007	0.002	0.001	0.003	0	0.002	0.003	0.001	0.002	0.001	0.002	0.002	0.001	0.003
120	0.007	0.007	0.003	0.007	0.003	0	0.001	0.013	0.004	0.002	0.004	0.004	0.004	0.005	0.004	0.005	0.002	0.001	0.002	0.003	0.004	0.002	0.005	0.001	0.001	0.002	0	0.002	0.002	0	0.005	0.003	0.001	0.001	0.002	0.009	0.003	0	0.004	0	0	0.002	0	0.002	0.001	0.002	0.001	0.002	0.003
130	0.006	0.005	0.002	0.006	0.004	0.001	0	0.013	0.005	0.002	0.005	0.004	0.005	0.005	0.004	0.006	0.001	0.001	0	0.003	0.003	0.003	0.004	0.002	0.001	0.002	0.001	0.002	0.002	0	0.005	0.002	0.001	0.002	0.003	0.01	0.003	0.001	0.002	0.002	0.001	0.002	0.001	0.002	0.001	0.003	0.002	0.001	0.004
140	0.006	0.007	0.002	0.007	0.004	0.002	0.001	0.015	0.006	0.004	0.006	0.006	0.007	0.007	0.003	0.008	0.003	0.007	0.004	0.005	0.004	0.004	0.005	0.003	0.002	0.003	0.001	0.002	0.002	0.001	0.006	0.006	0.001	0.002	0.003	0.011	0.004	0	0.003	0.001	0.001	0.003	0.002	0.002	0.002	0.004	0.001	0.002	0.004
150	0.009	0.01	0.006	0.008	0.008	0.004	0	0.016	0.008	0.005	0.008	0.008	0.006	0.008	0.003	0.007	0.003	0.002	0.004	0.007	0.005	0.005	0.004	0.005	0.003	0.002	0.002	0.001	0.001	0	0.006	0.004	0.002	0.002	0.004	0.014	0.004	0.002	0.002	0.001	0	0.003	0.002	0.002	0.002	0.003	0.002	0.002	0.006
160	0.011	0.01	0.005	0.009	0.007	0.003	0	0.015	0.009	0.006	0.008	0.006	0.009	0.01	0.003	0.009	0.005	0.003	0.004	0.007	0.006	0.006	0.006	0.005	0.004	0.002	0.002	0.001	0.001	0.001	0.008	0.002	0.002	0.003	0.003	0.015	0.004	0.001	0.003	0.002	0.002	0.003	0.002	0.003	0.004	0.005	0.003	0.002	0.006
170	0.01	0.012	0.011	0.01	0.007	0.005	0.002	0.017	0.01	0.006	0.007	0.008	0.012	0.011	0.001	0.01	0.003	0.003	0.002	0.005	0.005	0.007	0.008	0.005	0.005	0.003	0.002	0.001	0.002	0.002	0.01	0.001	0.003	0.003	0.003	0.018	0.007	0.003	0	0.004	0.005	0.005	0.005	0.004	0.003	0.005	0.003	0.003	0.008
180	0.012	0.014	0.014	0.013	0.008	0.004	0.005	0.017	0.012	0.007	0.009	0.009	0.013	0.012	0	0.011	0.005	0.006	0.007	0.007	0.007	0.009	0.009	0.007	0.006	0.005	0.003	0	0.001	0.001	0.009	0.005	0.002	0.005	0.004	0.02	0.008	0.004	0	0.005	0.005	0.005	0.004	0.003	0.003	0.006	0.002	0.003	0.011
190	0.012	0.014	0.012	0.013	0.009	0.007	0.006	0.019	0.009	0.006	0.008	0.012	0.006	0.011	0.002	0.013	0.007	0.006	0.003	0.009	0.01	0.012	0.011	0.009	0.006	0.004	0.003	0	0.001	0.001	0.012	0.008	0.005	0.004	0.001	0.023	0.009	0.005	0	0.006	0.006	0.005	0.004	0.005	0.005	0.007	0.002	0.003	0.012
200	0.02	0.022	0.018	0.019	0.007	0.001	0.005	0.016	0.013	0.006	0.008	0.002	0.017	0.014	0.001	0.009	0.002	0.001	0.007	0.005	0.004	0.005	0.004	0.001	0.004	0.003	0.003	0.001	0.002	0	0.009	0.007	0.004	0.006	0.001	0.019	0.007	0.001	0.002	0.003	0.005	0.01	0.007	0.007	0.008	0.006	0.003	0.002	0.011
210	0.024	0.027	0.025	0.026	0.018	0.01	0.007	0.024	0.017	0.012	0.016	0.016	0.014	0.019	0.002	0.017	0.011	0.007	0.008	0.01	0.01	0.014	0.014	0.012	0.008	0.006	0.006	0.002	0	0.003	0.011	0.009	0.002	0	0.004	0.02	0.016	0.01	0.006	0.009	0.01	0.005	0.008	0.01	0.007	0.009	0.003	0.006	0.013
220	0.021	0.023	0.023	0.023	0.01	0.008	0.003	0.022	0.014	0.009	0.014	0.014	0.018	0.019	0.004	0.017	0.009	0.008	0.01	0.012	0.01	0.013	0.009	0.011	0.004	0.005	0.009	0.003	0.001	0.003	0.012	0.009	0.004	0.009	0.005	0.027	0.009	0.006	0.006	0.006	0.007	0.011	0.009	0.01	0.009	0.01	0.004	0.005	0.016
230	0.014	0.015	0.017	0.015	0.012	0.006	0.007	0.02	0.015	0.009	0.015	0.015	0.02	0.018	0.003	0.015	0.008	0.008	0.011	0.013	0.012	0.014	0.011	0.013	0.006	0.002	0.006	0.005	0.002	0.002	0.014	0.006	0.005	0.007	0.006	0.027	0.012	0.008	0.003	0.008	0.006	0.009	0.006	0.009	0.008	0.01	0.004	0.006	0.013
240	0.011	0.018	0.017	0.018	0.013	0.012	0.009	0.024	0.02	0.013	0.017	0.015	0.026	0.023	0.005	0.019	0.012	0.009	0.011	0.012	0.012	0.014	0.01	0.012	0.009	0.006	0.009	0.007	0.005	0.006	0.012	0.01	0.005	0.008	0.005	0.028	0.015	0.011	0.004	0.012	0.008	0.012	0.007	0.009	0.009	0.011	0.004	0.005	0.005
250	0.015	0.019	0.017	0.016	0.021	0.021	0.011	0.025	0.024	0.015	0.017	0.024	0.019	0.021	0.004	0.021	0.011	0.015	0.014	0.016	0.015	0.016	0.012	0.018	0.009	0.004	0.011	0.004	0.005	0.006	0.013	0.005	0.004	0.009	0.007	0.031	0.016	0.009	0.001	0.011	0.01	0.01	0.008	0.01	0.009	0.01	0	0.007	0.008
260	0.019	0.022	0.021	0.018	0.014	0.016	0.01	0.021	0.017	0.012	0.015	0.02	0.017	0.017	0.006	0.017	0.01	0.01	0.011	0.016	0.014	0.012	0.012	0.015	0.005	0.006	0.01	0.006	0.006	0.006	0.011	0.008	0.005	0.011	0.005	0.03	0.01	0.006	0.001	0.013	0.013	0.018	0.016	0.014	0.013	0.01	0.005	0.005	0.011
270	0.02	0.026	0.021	0.023	0.013	0.015	0.01	0.024	0.019	0.014	0.015	0.015	0.012	0.015	0.005	0.015	0.008	0.011	0.009	0.009	0.006	0.006	0.014	0.011	0.001	0.004	0.008	0.001	0.002	0.003	0.008	0.004	0.004	0.008	0.003	0.015	0.009	0.005	0.003	0.006	0.009	0.013	0.01	0.008	0.012	0.007	0.002	0.007	0.006
280	0.025	0.028	0.024	0.021	0.012	0.012	0.011	0.021	0.016	0.012	0.016	0.018	0.021	0.018	0.006	0.015	0.007	0.009	0.017	0.014	0.009	0.015	0.017	0.011	0	0.007	0.01	0.002	0.003	0.005	0.003	0.005	0.002	0.006	0.005	0.01	0.011	0.006	0.001	0.003	0.007	0.006	0.006	0.004	0.003	0.004	0.002	0.012	0.01
290	0.03	0.035	0.029	0.028	0.015	0.018	0.01	0.021	0.019	0.012	0.018	0.015	0.014	0.022	0.008	0.018	0.007	0.01	0.013	0.015	0.007	0.011	0.015	0.011	0.008	0.001	0.007	0	0.004	0.004	0.002	0	0.003	0.012	0.014	0.008	0.012	0.011	0.001	0.005	0.007	0.013	0.008	0.005	0.011	0.014	0.008	0.014	0.012
300	0.029	0.033	0.027	0.024	0.013	0.014	0.012	0.024	0.017	0.014	0.018	0.017	0.023	0.02	0.007	0.019	0.011	0.01	0.02	0.01	0.006	0.009	0.015	0.012	0.01	0.01	0.006	0.002	0.002	0.005	0.002	0.001	0.004	0.01	0.011	0.01	0.01	0.01	0	0.009	0.008	0.015	0.013	0.011	0.014	0.014	0.01	0.008	0.001
310	0.028	0.034	0.028	0.025	0.012	0.013	0.016	0.022	0.018	0.008	0.016	0.019	0.012	0.016	0.006	0.019	0.013	0.017	0.014	0.025	0.017	0.018	0.021	0.019	0.011	0.008	0.012	0.004	0.001	0.004	0.004	0.005	0.003	0.011	0.012	0.008	0.006	0.003	0.002	0.008	0.007	0.013	0.01	0.014	0.015	0.01	0.01	0.008	0.012
320	0.024	0.029	0.023	0.02	0.012	0.014	0.009	0.022	0.016	0.018	0.016	0.015	0.014	0.021	0.008	0.014	0.006	0.006	0.008	0.016	0.014	0.007	0.021	0.011	0.004	0.009	0.008	0.005	0.001	0.005	0.006	0.001	0.005	0.011	0.011	0.006	0.011	0.006	0.002	0.007	0.007	0.012	0.009	0.01	0.011	0.009	0.009	0.008	0.008
330	0.016	0.022	0.018	0.016	0.007	0.011	0.009	0.019	0.014	0.012	0.015	0.015	0.016	0.015	0.006	0.016	0.012	0.01	0.005	0.011	0.009	0.014	0.01	0.009	0.01	0.008	0.009	0.005	0.004	0.008	0.002	0.004	0.005	0.01	0.011	0.008	0.008	0.001	0.007	0.009	0.007	0.012	0.007	0.011	0.009	0.013	0.01	0.01	0.01
340	0.017	0.021	0.017	0.015	0.011	0.017	0.009	0.018	0.013	0.012	0.015	0.013	0.015	0.015	0.011	0.016	0.006	0.005	0.01	0.014	0.01	0.013	0.013	0.011	0.011	0.008	0.006	0.004	0.002	0.006	0.003	0	0.009	0.014	0.007	0.016	0.014	0.01	0	0.005	0.004	0.007	0.002	0.008	0.003	0.007	0.009	0.006	0.005
350	0.018	0.021	0.018	0.015	0.01	0.014	0.009	0.018	0.011	0.011	0.01	0.007	0.013	0.013	0.008	0.012	0.003	0.007	0.008	0.012	0.011	0.006	0.007	0.006	0.008	0.005	0.004	0.001	0.001	0.001	0.013	0.008	0.003	0.007	0.009	0.014	0.009	0.007	0.002	0.003	0.001	0.009	0.005	0.004	0.006	0.008	0.012	0.007	0.004
360	0.018	0.022	0.017	0.015	0.006	0.013	0.004	0.015	0.011	0.006	0.007	0.006	0.012	0.009	0.01	0.012	0.001	0.002	0.004	0.007	0.006	0.005	0.01	0.005	0.007	0.003	0.002	0.002	0.002	0.001	0.011	0.01	0.002	0.005	0.007	0.012	0.008	0.005	0.003	0.002	0.001	0.005	0.005	0.006	0.007	0.011	0.01	0.001	0.004
370	0.017	0.022	0.017	0.015	0.006	0.012	0.004	0.015	0.009	0.005	0.007	0.007	0.012	0.011	0.013	0.009	0.001	0.001	0.005	0.007	0.007	0.007	0.01	0.003	0.007	0.004	0	0.003	0.004	0.001	0.011	0.006	0.001	0.004	0.006	0.016	0.009	0.006	0.001	0.002	0.001	0.004	0.004	0.005	0.005	0.006	0.013	0.001	0.002
380	0.017	0.021	0.017	0.014	0.003	0.014	0.002	0.013	0.007	0.004	0.005	0.007	0.008	0.012	0.013	0.008	0.003	0.001	0.004	0.008	0.007	0.005	0.008	0.006	0.005	0.001	0.001	0.006	0.006	0.001	0.012	0.011	0.003	0.003	0.003	0.021	0.005	0.003	0.001	0.001	0.003	0.004	0	0.002	0.004	0.004	0.009	0	0.001
390	0.017	0.022	0.017	0.013	0.003	0.014	0.002	0.01	0.004	0.003	0.006	0.008	0.008	0.009	0.003	0.006	0.002	0	0.005	0.006	0.006	0.004	0.008	0.006	0.004	0.001	0.003	0.005	0.006	0	0.012	0.011	0.005	0	0.003	0.017	0.006	0.004	0.001	0.002	0.004	0.002	0.001	0	0.002	0	0.009	0	0.002
400	0.017	0.021	0.018	0.014	0.001	0.013	0.001	0.009	0.002	0	0.004	0.008	0.005	0.007	0.001	0.006	0.003	0.002	0.002	0.004	0.003	0.002	0.005	0.003	0.005	0	0	0.005	0.005	0.002	0.013	0.009	0.006	0.002	0.003	0.017	0.006	0.004	0	0	0.002	0.001	0	0.001	0.001	0.003	0.009	0.001	0.002
410	0.017	0.022	0.018	0.014	0	0.013	0.003	0.009	0.004	0.001	0.004	0.007	0.006	0.006	0.003	0.004	0.005	0.001	0.004	0.004	0.004	0.004	0.004	0.003	0.006	0	0.002	0.004	0.005	0.002	0.011	0.007	0.005	0.002	0.002	0.013	0.006	0.002	0.001	0	0.002	0.002	0.003	0.001	0.002	0.003	0.006	0.002	0.001
420	0.017	0.022	0.017	0.014	0	0.013	0.004	0.01	0.004	0.002	0.004	0.007	0.007	0.007	0.005	0.004	0.004	0	0.005	0.006	0.005	0.004	0.005	0.002	0.005	0	0.001	0.004	0.003	0.003	0.008	0.004	0.006	0.001	0.002	0.011	0.006	0.002	0.001	0.001	0	0.004	0.004	0.003	0.003	0.004	0.007	0.001	0.001
430	0.017	0.021	0.017	0.014	0.001	0.009	0.002	0.009	0.003	0.002	0.003	0.004	0.007	0.007	0.008	0.007	0.002	0.003	0.004	0.006	0.007	0.005	0.003	0.002	0.005	0.002	0	0.002	0.003	0.003	0.007	0.008	0.003	0.001	0.003	0.009	0.005	0.003	0.002	0.001	0	0.004	0.003	0.003	0.002	0.003	0.007	0.002	0
440	0.019	0.018	0.02	0.006	0.031	0.05	0.057	0.072	0.062	0.072	0.075	0.057	0	0.014	0.027	0	0.001	0.004	0.01	0.024	0.001	0.01	0.018	0.05	0.006	0.003	0.005	0.009	0.003	0.005	0.009	0.016	0.007	0.038	0.021	0.078	0.016	0.022	0.046	0.095	0.076	0.037	0.042	0.022	0.042	0.017	0.028	0.007	0.016
450	0.018	0.022	0.029	0.011	0.021	0.033	0.047	0.064	0.057	0.054	0.058	0.053	0.003	0.022	0.03	0.002	0.008	0.001	0.02	0.022	0.007	0.01	0.022	0.056	0.009	0.007	0.002	0.01	0.009	0.007	0.007	0.014	0.002	0.028	0.009	0.071	0.01	0.014	0.04	0.088	0.071	0.036	0.037	0.024	0.032	0.013	0.016	0.003	0.013
460	0.032	0.029	0.022	0.03	0.014	0.013	0.028	0.048	0.056	0.051	0.046	0.022	0.014	0.027	0.037	0.022	0.02	0.017	0.001	0.001	0.024	0.024	0.028	0.059	0.019	0.016	0.008	0.014	0.015	0.034	0.012	0.041	0.006	0.026	0.012	0.072	0.005	0.015	0.035	0.082	0.066	0.026	0.023	0.009	0.029	0.004	0.009	0.011	0.003
470	0.012	0.007	0	0.02	0.061	0.049	0.046	0.032	0.033	0.03	0.031	0.051	0.045	0.063	0.033	0.054	0.058	0.054	0.041	0.033	0.051	0.067	0.081	0.125	0.04	0.036	0.038	0.055	0.061	0.075	0.07	0.076	0.043	0.021	0.066	0.017	0.008	0.011	0.018	0.071	0.041	0.005	0.004	0.019	0.001	0.028	0.02	0.051	0.011
480	0.008	0.009	0.014	0.001	0.07	0.045	0.052	0.038	0.06	0.043	0.042	0.074	0.055	0.077	0.028	0.062	0.069	0.074	0.055	0.044	0.055	0.075	0.095	0.135	0.036	0.031	0.035	0.059	0.061	0.069	0.059	0.056	0.083	0.043	0.061	0.007	0.024	0.016	0.006	0.057	0.034	0	0.002	0.017	0.008	0.031	0.029	0.065	0.027
490	0.021	0.03	0.029	0.022	0.082	0.027	0.069	0.061	0.084	0.057	0.055	0.083	0.066	0.088	0.028	0.065	0.077	0.079	0.062	0.049	0.068	0.084	0.109	0.142	0.039	0.031	0.034	0.06	0.068	0.079	0.068	0.081	0.082	0.038	0.068	0.005	0.031	0.023	0.009	0.045	0.024	0.015	0.017	0.029	0.01	0.044	0.028	0.076	0.036
500	0.022	0.029	0.038	0.029	0.051	0.011	0.038	0.035	0.048	0.038	0.037	0.046	0.039	0.059	0.034	0.047	0.051	0.063	0.04	0.025	0.048	0.066	0.086	0.113	0.015	0.01	0.014	0.031	0.039	0.057	0.047	0.065	0.058	0.035	0.052	0.008	0.011	0.003	0.004	0.035	0.017	0.006	0.002	0	0.004	0.016	0.033	0.054	0.015
510	0.024	0.028	0.031	0.022	0.012	0.039	0.008	0.008	0.002	0.019	0.021	0.04	0.016	0.037	0.038	0.026	0.028	0.037	0.024	0.018	0.032	0.054	0.073	0.098	0.014	0.01	0.006	0.029	0.023	0.037	0.031	0.045	0.047	0.015	0.046	0.009	0.001	0.01	0.029	0.051	0.034	0.024	0.016	0.006	0.012	0.001	0.015	0.037	0.008
520	0.018	0.019	0.025	0.019	0.021	0.045	0.015	0.037	0.027	0.006	0.007	0.021	0.003	0.015	0.032	0.006	0.002	0.001	0.005	0.007	0.003	0.031	0.023	0.056	0.005	0.007	0.024	0.012	0.012	0.002	0.01	0.03	0.035	0	0.029	0.029	0.002	0.011	0.022	0.068	0.047	0.026	0.016	0.008	0.005	0.016	0.023	0.031	0.016
530	0.02	0.023	0.023	0.018	0.025	0.037	0.026	0.056	0.053	0.023	0.016	0.011	0.007	0.016	0.04	0.008	0.002	0.003	0.001	0.016	0.017	0.001	0.012	0.041	0.018	0.011	0.027	0.007	0.003	0.003	0.019	0.024	0.006	0.031	0.011	0.016	0.019	0.017	0.021	0.062	0.047	0.028	0.024	0.008	0.023	0.008	0.017	0.017	0.028
540	0.016	0.015	0.011	0.011	0.018	0.034	0.029	0.045	0.039	0.026	0.026	0.02	0.002	0.022	0.041	0.009	0.006	0.013	0.004	0.019	0.02	0	0.014	0.054	0.033	0.019	0.038	0.01	0.016	0	0.019	0.003	0.015	0.044	0.008	0.009	0.042	0.028	0.038	0.086	0.059	0.062	0.04	0.007	0.042	0.033	0.024	0.009	0.032
550	0.015	0.014	0.006	0.014	0.009	0.038	0.022	0.032	0.023	0.028	0.027	0.006	0.016	0.026	0.036	0.01	0.013	0.012	0.003	0.013	0.016	0.016	0.019	0.061	0.038	0.007	0.041	0.016	0.022	0.007	0.019	0.009	0.009	0.06	0.006	0.024	0.056	0.058	0.059	0.095	0.076	0.062	0.053	0.02	0.062	0.036	0.038	0.018	0.022
560	0.07	0.039	0.019	0.038	0.006	0.039	0.004	0.045	0.031	0.044	0.042	0.065	0.025	0.031	0.027	0.008	0.003	0.006	0.025	0.004	0.011	0.007	0.033	0.016	0.062	0.05	0.023	0.013	0.017	0.038	0.037	0.015	0.042	0.002	0.067	0.016	0.018	0.003	0.058	0.108	0.096	0.058	0.037	0.027	0.015	0.006	0.025	0.05	0.002
570	0.07	0.04	0.023	0.045	0.008	0.026	0.004	0.044	0.035	0.052	0.042	0.069	0.027	0.041	0.037	0.002	0.004	0.011	0.033	0.001	0.006	0.014	0.038	0.03	0.056	0.044	0.023	0.013	0.016	0.039	0.036	0.021	0.051	0.001	0.08	0.022	0.019	0	0.055	0.107	0.099	0.067	0.01	0.032	0.02	0.009	0.021	0.047	0.002
580	0.073	0.041	0.023	0.047	0.011	0.032	0.009	0.048	0.042	0.058	0.039	0.055	0.024	0.027	0.019	0.011	0.003	0.021	0.025	0.003	0	0.017	0.043	0.035	0.058	0.048	0.025	0.018	0.015	0.045	0.038	0.022	0.052	0.005	0.08	0.006	0.015	0.001	0.057	0.107	0.094	0.06	0.023	0.034	0.018	0.006	0.02	0.039	0.007
590	0.073	0.045	0.023	0.052	0.004	0.032	0.008	0.047	0.032	0.049	0.039	0.042	0.038	0.045	0.019	0.017	0.009	0.027	0.022	0.004	0.002	0.018	0.046	0.029	0.07	0.054	0.031	0.026	0.013	0.035	0.04	0.027	0.051	0.01	0.08	0.006	0.009	0.003	0.062	0.111	0.099	0.058	0.046	0.03	0.015	0.005	0.024	0.042	0.014
600	0.074	0.045	0.024	0.052	0.003	0.035	0.004	0.034	0.032	0.054	0.039	0.042	0.045	0.045	0.008	0.011	0.009	0.02	0.021	0.006	0.004	0.013	0.043	0.025	0.07	0.056	0.034	0.026	0.012	0.037	0.039	0.026	0.057	0.008	0.08	0.004	0.01	0	0.06	0.107	0.096	0.065	0.021	0.021	0.015	0.005	0.023	0.043	0.023
610	0.075	0.047	0.026	0.054	0.005	0.03	0.002	0.035	0.031	0.053	0.042	0.041	0.046	0.046	0.015	0.01	0.012	0.023	0.022	0	0.004	0.013	0.05	0.024	0.071	0.056	0.032	0.023	0.014	0.037	0.039	0.025	0.055	0.009	0.081	0.007	0.013	0.005	0.058	0.106	0.093	0.067	0.043	0.036	0.015	0.004	0.024	0.044	0.021
620	0.077	0.049	0.027	0.055	0.007	0.035	0.001	0.033	0.027	0.052	0.04	0.037	0.045	0.049	0.016	0.008	0.015	0.045	0.015	0.002	0.005	0.008	0.045	0.024	0.075	0.059	0.034	0.025	0.016	0.037	0.037	0.026	0.067	0.006	0.08	0.005	0.019	0.007	0.055	0.104	0.094	0.057	0.036	0.032	0.012	0.002	0.027	0.045	0.027
630	0.078	0.05	0.028	0.056	0.009	0.028	0.004	0.03	0.023	0.048	0.039	0.038	0.042	0.049	0.022	0.011	0.019	0.019	0.016	0.005	0.001	0.006	0.043	0.019	0.076	0.06	0.036	0.027	0.02	0.039	0.038	0.026	0.068	0.003	0.083	0.006	0.02	0.011	0.055	0.104	0.094	0.063	0.042	0.011	0.011	0.001	0.026	0.046	0.028
640	0.078	0.052	0.03	0.057	0.014	0.028	0.007	0.029	0.019	0.045	0.034	0.041	0.044	0.041	0.023	0.014	0.02	0.021	0.011	0.005	0	0	0.037	0.015	0.076	0.059	0.036	0.027	0.039	0.119	0.037	0.031	0.057	0.002	0.083	0.002	0.019	0.009	0.054	0.102	0.092	0.061	0.063	0.025	0.009	0.001	0.023	0.045	0.038
650	0.079	0.051	0.029	0.058	0.019	0.023	0.01	0.025	0.015	0.041	0.029	0.042	0.048	0.04	0.031	0.014	0.023	0.028	0.004	0.011	0.005	0.003	0.034	0.016	0.08	0.063	0.041	0.029	0.018	0.039	0.039	0.027	0.073	0.001	0.084	0.005	0.022	0.003	0.051	0.1	0.091	0.046	0.025	0.027	0.006	0.002	0.029	0.045	0.042
660	0.078	0.051	0.031	0.057	0.022	0.019	0.014	0.021	0.01	0.034	0.024	0.034	0.05	0.043	0.032	0.018	0.028	0.033	0.001	0.015	0.009	0.009	0.029	0.01	0.081	0.064	0.041	0.028	0.02	0.042	0.04	0.031	0.07	0.002	0.084	0.005	0.023	0.001	0.05	0.099	0.09	0.059	0.036	0.021	0.004	0.006	0.025	0.048	0.047
670	0.078	0.053	0.031	0.058	0.023	0.018	0.016	0.019	0.006	0.03	0.02	0.036	0.054	0.046	0.034	0.024	0.032	0.034	0.002	0.017	0.013	0.014	0.027	0.005	0.083	0.066	0.043	0.03	0.077	0.043	0.041	0.034	0.071	0.004	0.087	0.006	0.025	0.002	0.048	0.093	0.089	0.052	0.035	0.024	0	0.007	0.033	0.048	0.05
680	0.078	0.053	0.033	0.058	0.028	0.009	0.02	0.013	0.001	0.026	0.017	0.03	0.055	0.052	0.037	0.029	0.038	0.04	0.007	0.022	0.019	0.016	0.023	0.004	0.083	0.067	0.043	0.032	0.024	0.042	0.042	0.032	0.071	0.006	0.088	0.004	0.025	0	0.046	0.091	0.089	0.056	0.018	0.023	0.002	0.01	0.032	0.05	0.049
690	0.078	0.056	0.035	0.059	0.029	0.011	0.022	0.01	0.001	0.022	0.014	0.027	0.06	0.053	0.035	0.031	0.041	0.046	0.01	0.027	0.022	0.019	0.024	0.001	0.085	0.069	0.046	0.034	0.024	0.044	0.042	0.033	0.076	0.011	0.09	0.006	0.027	0.001	0.046	0.091	0.085	0.048	0.035	0.021	0.004	0.011	0.037	0.051	0.055
700	0.078	0.055	0.033	0.057	0.033	0.005	0.024	0.01	0.002	0.021	0.012	0.025	0.063	0.058	0.034	0.034	0.044	0.047	0.013	0.028	0.024	0.022	0.025	0.001	0.086	0.071	0.046	0.034	0.026	0.046	0.043	0.033	0.076	0.014	0.09	0.009	0.024	0.001	0.043	0.087	0.084	0.054	0.004	0.021	0.004	0.011	0.033	0.052	0.06
710	0.079	0.056	0.034	0.058	0.035	0.004	0.028	0.007	0.005	0.017	0.008	0.025	0.065	0.06	0.033	0.041	0.048	0.05	0.016	0.031	0.028	0.025	0.024	0.002	0.088	0.07	0.047	0.034	0.026	0.045	0.043	0.037	0.077	0.018	0.09	0.001	0.029	0.003	0.04	0.087	0.086	0.054	0.015	0.017	0.007	0.014	0.033	0.053	0.057
[truncated: 58 more rows]
[truncated: 47 more columns]

## Sheet: Complie-Test-FL
Test-FL	Phi				1	2	3	4	5	6	7	8	9	10	11	12	13	14	15	16	17	18	19		1	2	3	4	5	6	7	8	9	10	11	12	13	14	15	16	17	18	19	20	21	22	23	24	1
[truncated: 152 more rows]
[truncated: 47 more columns]

[truncated: 11 more sheets: Complie-ctrl-OD, complie-ctrl-FL-scaletoplate4, Complie-ctrl-FL, FLOD-test, FLOD-ctrl, Net-disturbance, scaled-net, Net-disturb (data-exclusion), scaled-net (data-exclusion), ctrl_profile_(data-exclusion), test_profile_(data-exclusion)]
