# Supplementary material for: Layered feedback control overcomes performance trade-off in synthetic biomolecular networks
Source: Nat Commun. 2022 Sep 14;13:5393. doi: 10.1038/s41467-022-33058-6 (PMC9474519; doi:10.1038/s41467-022-33058-6)
Supplement: Supplementary file 4 — Source Data [file 41467_2022_33058_MOESM4_ESM.zip › Source_Data_and_Source_Code_Final_Revision/Figure_4&Supplementary_FigureS2/Figure4B-C/A11.02R12-temp37-30-withctrl-Source_Data.xlsm]

## Sheet: A11.02R12-testplate
Software Version	3.04.17
Experiment File Path:	C:\Users\Biotek4\Box\biocircuits\CYH\A11.02R12-testplate.xpt
Protocol File Path:	C:\Users\Biotek4\Box\biocircuits\CYH\YFP-Temp-disturbance.prt
Plate Number	Plate 1
Date	2021-03-24
Time	13:04:54
Reader Type:	Synergy H1
Reader Serial Number:	18060417
Reading Type	Reader
Procedure Details
Plate Type	96 WELL PLATE (Use plate lid)
Eject plate on completion
Set Temperature	Setpoint 37∞C
	Preheat before moving to next step
Start Kinetic	Runtime 6:00:00 (HH:MM:SS), Interval 0:10:00, 37 Reads
Shake	Linear: Continuous
	Frequency: 1096 cpm (1 mm)
Read	sfYFP-37
	Fluorescence Endpoint
	A1..D12
	Filter Set 1
	Excitation: 503, Emission: 540
	Optics: Bottom, Gain: 61
	Filter Set 2
	Excitation: 503, Emission: 540
	Optics: Bottom, Gain: 100
	Light Source: Xenon Flash, Lamp Energy: High
	Read Speed: Normal, Delay: 100 msec, Measurements/Data Point: 10
	Read Height: 7 mm
Read	OD600-37
	Absorbance Endpoint
	A1..D12
	Wavelengths: 600
	Read Speed: Normal, Delay: 100 msec, Measurements/Data Point: 8
End Kinetic
Set Temperature	Setpoint 30∞C
	Preheat before moving to next step
Start Kinetic	Runtime 1:30:00 (HH:MM:SS), Interval 0:10:00, 10 Reads
Shake	Linear: Continuous
	Frequency: 1096 cpm (1 mm)
Read	sfYFP-30
	Fluorescence Endpoint
	A1..D12
	Filter Set 1
	Excitation: 503, Emission: 540
	Optics: Bottom, Gain: 61
	Filter Set 2
	Excitation: 503, Emission: 540
	Optics: Bottom, Gain: 100
	Light Source: Xenon Flash, Lamp Energy: High
	Read Speed: Normal, Delay: 100 msec, Measurements/Data Point: 10
	Read Height: 7 mm
Read	OD600-30
	Absorbance Endpoint
	A1..D12
	Wavelengths: 600
	Read Speed: Normal, Delay: 100 msec, Measurements/Data Point: 8
End Kinetic
Set Temperature	Setpoint 37∞C
	Preheat before moving to next step
Start Kinetic	Runtime 8:00:00 (HH:MM:SS), Interval 0:10:00, 49 Reads
Shake	Linear: Continuous
	Frequency: 1096 cpm (1 mm)
Read	sfYFP-recovery37
	Fluorescence Endpoint
	A1..D12
	Filter Set 1
	Excitation: 503, Emission: 540
	Optics: Bottom, Gain: 61
	Filter Set 2
	Excitation: 503, Emission: 540
	Optics: Bottom, Gain: 100
	Light Source: Xenon Flash, Lamp Energy: High
	Read Speed: Normal, Delay: 100 msec, Measurements/Data Point: 10
	Read Height: 7 mm
Read	OD600-recovery37
	Absorbance Endpoint
	A1..D12
	Wavelengths: 600
	Read Speed: Normal, Delay: 100 msec, Measurements/Data Point: 8
End Kinetic
Set Temperature	Incubator off
Layout
	1	2	3	4	5	6	7	8	9	10	11	12
A	SPL1	SPL9	SPL17	SPL25	SPL33	SPL41	SPL49	SPL57	SPL65	SPL73	SPL81	SPL89	Well ID
B	SPL2	SPL10	SPL18	SPL26	SPL34	SPL42	SPL50	SPL58	SPL66	SPL74	SPL82	SPL90	Well ID
C	SPL3	SPL11	SPL19	SPL27	SPL35	SPL43	SPL51	SPL59	SPL67	SPL75	SPL83	SPL91	Well ID
D	SPL4	SPL12	SPL20	SPL28	SPL36	SPL44	SPL52	SPL60	SPL68	SPL76	SPL84	SPL92	Well ID
E	SPL5	SPL13	SPL21	SPL29	SPL37	SPL45	SPL53	SPL61	SPL69	SPL77	SPL85	SPL93	Well ID
F	SPL6	SPL14	SPL22	SPL30	SPL38	SPL46	SPL54	SPL62	SPL70	SPL78	SPL86	SPL94	Well ID
G	SPL7	SPL15	SPL23	SPL31	SPL39	SPL47	SPL55	SPL63	SPL71	SPL79	SPL87	SPL95	Well ID
H	SPL8	SPL16	SPL24	SPL32	SPL40	SPL48	SPL56	SPL64	SPL72	SPL80	SPL88	SPL96	Well ID
sfYFP-37:503,540
Time	T∞ sfYFP-37:503,540	A1	A2	A3	A4	A5	A6	A7	A8	A9	A10	A11	A12	B1	B2	B3	B4	B5	B6	B7	B8	B9	B10	B11	B12	C1	C2	C3	C4	C5	C6	C7	C8	C9	C10	C11	C12	D1	D2	D3	D4	D5	D6	D7	D8	D9	D10	D11	D12
00:08:38	37	12	13	6	19	4	5	9	9	9	0	14	14	11	8	20	20	13	16	18	8	8	11	7	18	14	12	15	0	10	7	5	8	12	12	12	11	11	15	4	6	16	6	11	11	10	10	11	6
00:18:38	37	2	10	11	10	8	9	8	9	6	7	9	6	11	9	15	15	4	6	3	6	11	4	13	12	5	13	7	8	8	10	4	1	14	7	7	11	12	6	13	4	11	15	10	8	5	10	10	10
00:28:38	37	13	10	16	9	11	12	14	1	16	14	14	9	4	7	13	10	17	8	16	10	2	13	11	0	7	11	14	8	10	3	10	11	14	0	18	12	6	13	11	7	6	4	10	13	6	4	10	11
00:38:38	37	13	13	10	10	7	9	9	10	14	8	13	9	10	16	14	9	13	15	8	7	9	7	16	16	5	11	5	6	15	8	9	8	10	15	12	11	10	8	12	12	9	7	9	15	6	5	12	14
00:48:38	37	10	4	12	10	11	8	12	17	8	10	13	12	12	14	10	8	15	7	7	16	12	19	18	9	0	14	14	11	10	7	10	7	14	9	7	7	10	13	12	14	21	8	11	13	16	12	9	7
00:58:38	37	11	9	7	4	13	17	14	9	20	13	17	10	11	21	10	14	16	16	8	6	12	14	15	12	14	11	6	7	11	6	15	6	18	14	12	12	18	15	13	14	12	6	13	19	7	13	20	10
01:08:38	37	3	11	14	7	16	19	20	16	13	19	11	9	18	21	16	10	13	20	19	25	11	12	20	19	0	8	2	7	7	9	8	7	1	13	10	14	18	12	10	22	8	15	14	20	16	22	20	16
01:18:38	37	4	9	7	15	18	25	19	15	15	14	21	11	20	19	13	23	19	23	16	23	16	15	23	17	6	12	12	16	17	15	18	12	14	12	16	13	14	17	9	15	11	11	16	20	22	25	19	9
01:28:38	37	11	6	8	9	28	26	19	19	20	23	16	21	29	29	30	22	19	23	19	31	20	27	29	23	12	8	8	9	16	17	11	19	14	23	26	22	25	23	10	11	17	16	9	27	29	27	26	21
01:38:38	37	11	11	11	12	29	31	25	19	19	28	36	26	27	29	22	27	25	32	26	31	31	29	33	27	8	11	8	9	18	22	20	18	18	23	26	25	14	29	19	11	18	10	19	34	27	32	26	31
01:48:38	37	14	12	15	10	36	32	31	37	36	37	37	23	38	43	31	32	35	33	26	47	28	36	37	34	11	8	7	6	21	18	19	20	14	32	34	36	36	33	26	19	30	26	19	43	37	37	39	28
01:58:38	37	10	16	12	12	46	42	37	32	44	45	40	32	41	48	36	35	35	39	30	40	35	47	46	46	11	10	15	4	32	29	23	25	33	44	41	33	39	37	15	28	26	22	23	43	46	51	48	38
02:08:38	37	8	13	9	16	52	57	46	40	52	45	47	39	56	58	40	49	40	41	42	56	47	53	61	48	8	7	6	16	35	29	28	25	30	46	46	49	41	50	30	28	27	30	28	66	45	62	63	41
02:18:38	37	7	12	11	9	65	60	56	54	65	48	58	45	61	66	41	48	48	43	44	69	52	64	60	55	6	8	6	11	35	31	39	31	42	49	67	57	56	58	28	26	41	32	26	83	56	67	78	50
02:28:38	37	10	3	16	14	83	78	66	65	66	70	65	58	87	81	55	60	56	65	58	92	62	75	73	61	11	17	8	14	47	37	33	43	40	62	73	62	63	75	34	39	44	46	30	97	58	86	90	60
02:38:38	37	10	9	11	11	92	86	78	82	82	76	81	60	107	89	60	55	60	61	70	93	84	88	87	81	14	10	8	10	53	44	40	42	53	75	85	76	73	82	40	37	46	45	37	116	84	99	105	80
02:48:38	37	14	17	13	11	101	97	82	81	82	86	85	72	105	114	77	69	70	73	68	123	85	95	101	85	13	10	9	11	59	55	49	48	59	101	104	94	88	101	47	41	49	61	37	135	92	112	127	93
02:58:38	37	8	15	14	16	110	113	101	100	104	97	96	85	129	133	79	83	82	84	85	134	105	121	112	95	7	10	13	8	69	55	52	68	60	112	115	113	107	108	46	50	52	60	45	152	117	130	128	98
03:08:38	37	17	11	7	9	135	137	120	110	115	118	111	93	158	159	97	103	98	98	94	163	122	152	141	118	9	14	15	10	82	65	66	67	79	129	132	135	116	138	52	55	63	76	43	190	117	164	161	115
03:18:38	37	6	11	10	15	171	167	124	126	131	138	133	111	170	178	110	118	121	114	104	194	136	172	171	139	17	5	12	8	88	77	73	81	89	149	165	145	139	139	49	52	76	75	57	224	144	189	200	139
03:28:38	37	17	14	6	13	183	186	149	144	161	153	153	129	204	204	130	129	133	121	118	229	151	208	207	164	14	19	8	13	98	74	79	92	98	176	186	178	164	176	54	59	71	85	51	269	165	222	231	158
03:38:38	37	11	11	16	26	201	204	164	169	182	186	174	151	243	243	145	153	167	150	133	274	186	244	229	198	9	10	16	15	100	84	89	101	107	205	236	199	170	201	60	62	86	94	65	295	197	258	263	182
03:48:38	37	8	15	16	5	228	232	188	183	211	231	212	180	282	268	174	178	193	177	154	308	214	292	283	239	11	11	10	12	107	91	104	116	117	225	257	217	193	223	70	80	111	107	68	347	223	281	293	208
03:58:38	37	11	13	18	12	265	271	206	206	226	252	249	199	330	322	200	202	226	196	174	367	251	334	324	277	12	15	19	10	130	91	105	125	121	253	284	253	228	248	88	87	125	136	71	381	248	331	347	234
04:08:38	37	20	14	12	22	324	320	233	252	259	309	291	238	371	374	227	215	239	213	209	402	287	367	377	299	10	18	13	11	153	110	105	148	147	290	323	276	276	289	87	95	127	141	85	450	281	385	400	284
04:18:38	37	19	19	17	14	382	386	275	299	307	341	345	284	427	425	241	232	260	248	219	405	317	372	397	320	14	25	20	15	189	140	133	183	168	336	373	315	325	331	92	105	144	148	91	491	342	414	443	315
04:28:38	37	28	25	16	16	427	432	327	356	370	385	381	316	463	471	244	247	279	252	237	448	367	396	401	345	15	22	24	20	218	150	154	229	203	402	432	385	369	413	100	109	153	161	99	549	386	439	462	335
04:38:38	37	13	23	23	24	474	461	395	409	398	405	396	341	486	496	276	265	301	263	250	450	404	427	434	352	18	29	20	18	232	172	190	259	222	473	490	429	391	449	115	115	159	184	107	561	428	476	496	345
04:48:38	37	17	15	20	20	520	497	448	432	443	422	431	349	498	524	289	292	331	290	269	484	422	432	446	378	26	19	16	19	248	183	207	296	240	509	527	469	441	479	119	128	183	191	124	612	454	510	523	372
04:58:38	37	20	20	18	20	552	554	489	483	476	459	449	365	539	566	323	323	349	320	293	505	444	462	466	387	16	13	26	20	277	193	233	322	261	592	577	517	483	536	137	134	194	218	132	652	498	545	558	381
05:08:38	37	26	24	17	19	609	595	545	519	522	494	464	392	578	586	353	352	382	363	322	530	474	491	480	385	24	25	27	18	317	238	252	352	278	606	616	552	532	594	144	160	219	235	146	695	537	576	598	405
05:18:38	37	14	22	24	23	660	666	593	579	595	515	494	413	605	632	378	386	418	386	355	552	500	503	501	407	22	21	30	24	362	267	275	402	318	636	667	587	573	641	163	161	240	261	144	727	557	603	619	428
05:28:38	37	21	25	23	29	724	728	643	626	638	551	518	430	647	683	405	406	448	403	385	563	516	500	516	429	26	23	16	25	404	288	304	464	357	707	723	638	641	716	170	168	251	274	169	768	597	643	660	450
05:38:38	37	27	18	21	19	786	794	706	679	686	571	549	457	700	724	447	438	472	435	406	593	546	525	530	438	24	21	22	23	447	323	342	503	399	801	788	690	685	778	163	175	258	286	188	804	628	679	685	475
05:48:38	37	30	28	24	25	856	846	768	749	747	605	586	481	722	764	468	452	511	464	445	605	583	548	557	457	33	30	21	26	483	355	381	566	435	856	843	729	730	811	175	173	275	304	174	848	655	697	701	507
05:58:38	37	29	21	23	31	917	907	824	818	798	632	604	508	749	789	468	467	505	469	441	610	597	568	567	469	24	26	28	32	487	373	428	626	483	914	925	775	770	892	167	178	281	317	182	877	702	716	752	516
06:08:38	37	24	27	24	24	988	983	889	871	850	652	631	532	791	818	491	472	522	484	457	627	628	577	578	470	16	28	20	29	511	384	459	658	504	1010	977	825	770	918	177	187	271	311	180	878	722	721	762	503
sfYFP-37:503,540[2]
Time	T∞ sfYFP-37:503,540[2]	A1	A2	A3	A4	A5	A6	A7	A8	A9	A10	A11	A12	B1	B2	B3	B4	B5	B6	B7	B8	B9	B10	B11	B12	C1	C2	C3	C4	C5	C6	C7	C8	C9	C10	C11	C12	D1	D2	D3	D4	D5	D6	D7	D8	D9	D10	D11	D12
00:09:05	37	269	331	354	317	335	343	337	321	344	296	280	298	315	349	349	380	354	342	326	321	342	288	308	270	244	237	260	229	273	282	259	261	278	289	282	271	260	256	271	256	253	261	258	258	268	263	240	252
00:19:05	37	307	291	309	324	330	330	347	334	345	296	292	291	319	316	321	363	333	360	360	339	329	307	332	269	240	213	244	242	257	275	255	265	272	269	262	272	254	278	283	264	242	268	269	263	281	277	287	243
00:29:05	37	269	309	326	299	351	354	344	336	329	305	301	293	374	363	337	353	389	351	341	368	371	343	353	323	261	237	249	259	277	282	306	262	274	300	277	268	265	276	283	289	279	279	287	327	318	300	319	270
00:39:05	37	282	294	315	340	376	414	342	351	351	339	344	342	360	412	354	372	429	394	376	406	369	362	387	365	218	237	264	257	288	318	270	278	287	306	307	339	339	325	305	303	313	290	289	364	347	357	358	343
00:49:05	37	247	282	344	367	406	408	381	394	375	381	400	368	418	475	401	410	427	400	414	430	428	467	477	410	237	264	254	230	293	291	316	274	353	372	361	344	322	382	338	340	317	312	306	392	387	373	410	376
00:59:05	37	278	317	330	337	457	429	426	405	411	424	413	376	535	498	434	434	422	446	417	539	475	508	514	445	271	255	246	248	329	337	334	352	293	428	426	412	393	455	324	353	369	345	355	459	468	453	429	374
01:09:05	37	291	310	339	362	525	544	458	450	423	481	521	432	573	590	482	537	522	507	479	582	534	573	583	521	225	262	222	255	378	355	364	323	355	453	502	495	483	524	371	378	404	380	345	587	531	529	557	456
01:19:05	37	309	304	324	350	649	584	537	544	518	606	629	563	696	752	560	602	569	576	573	751	639	688	736	632	262	241	273	259	451	394	415	379	436	566	640	586	550	573	406	419	433	471	410	720	610	628	641	548
01:29:05	37	276	316	312	294	774	772	725	682	684	784	793	674	891	903	698	675	716	724	732	861	809	930	893	794	274	243	270	263	529	452	440	459	500	698	807	695	674	733	495	508	531	545	419	929	782	828	878	672
01:39:05	37	305	348	318	310	1011	932	849	830	832	882	928	845	1127	1088	842	857	859	936	897	1173	965	994	1080	944	231	252	247	258	649	594	540	546	594	908	960	874	841	909	551	573	618	611	555	1168	935	1014	1061	839
01:49:05	37	283	317	308	354	1263	1200	1095	1116	1057	1164	1198	993	1329	1391	964	1027	1031	1053	1048	1375	1082	1347	1357	1145	241	251	288	277	817	751	630	643	771	1104	1212	1101	1066	1136	669	725	739	776	572	1416	1131	1221	1366	1076
01:59:05	37	308	318	358	329	1577	1524	1429	1379	1357	1338	1394	1134	1586	1648	1163	1254	1249	1221	1162	1715	1296	1526	1586	1363	268	271	271	294	988	882	742	836	984	1350	1481	1318	1305	1430	765	838	882	927	716	1904	1399	1659	1759	1314
02:09:05	37	288	349	318	331	1906	1821	1665	1709	1660	1641	1684	1335	1969	2035	1335	1426	1428	1371	1397	1967	1557	1819	1929	1631	255	268	271	299	1154	1063	983	905	1120	1711	1825	1573	1647	1744	902	917	1063	1083	820	2189	1789	1963	2069	1563
02:19:05	37	286	304	335	346	2274	2261	1914	1992	1955	1944	1880	1567	2463	2395	1578	1625	1706	1681	1585	2508	1848	2237	2333	1971	259	295	274	290	1414	1237	1151	1111	1341	1960	2226	1865	1932	2055	1031	1021	1244	1290	927	2800	2081	2541	2567	1902
02:29:05	37	282	354	349	360	2810	2623	2283	2354	2419	2209	2277	1893	2784	2875	1811	1921	2103	1950	1826	2923	2160	2649	2727	2263	270	334	283	324	1660	1478	1277	1298	1474	2269	2689	2327	2360	2489	1152	1267	1424	1443	1061	3452	2361	2989	3177	2278
02:39:05	37	283	320	380	368	3132	2995	2820	2729	2723	2537	2628	2265	3397	3441	2132	2189	2246	2221	2122	3340	2670	3044	3034	2620	300	300	322	299	1893	1625	1538	1615	1775	2673	3165	2807	2835	3053	1267	1347	1569	1628	1188	4039	2817	3530	3603	2644
02:49:05	37	360	315	359	370	3680	3470	3159	3094	3197	3083	3079	2635	3988	4023	2362	2495	2497	2421	2399	3909	3154	3579	3554	3010	293	308	318	309	2198	1759	1696	1847	1975	3036	3722	3257	3243	3629	1448	1483	1756	1830	1292	4830	3353	4102	4268	3026
02:59:05	37	332	363	383	387	4141	3939	3568	3511	3669	3480	3497	3008	4470	4611	2820	2959	3105	2982	2853	4669	3711	4173	4022	3480	373	316	343	339	2518	1953	1881	2155	2318	3761	4305	3878	3803	4120	1536	1644	2089	2160	1476	5555	3824	4665	5020	3488
03:09:05	37	351	363	359	375	4914	4648	3957	3832	4085	3997	3912	3483	5246	5263	3467	3568	3643	3445	3339	5596	4204	4944	4948	4307	353	351	306	322	2876	2262	2177	2397	2699	4422	5100	4665	4335	4682	1784	1839	2300	2474	1557	6699	4466	5930	5932	4329
03:19:05	37	399	392	361	405	5768	5587	4557	4476	4545	4747	4676	3922	6296	6245	3852	4070	4205	3980	3864	6803	4777	6306	6000	5005	343	354	327	360	3202	2523	2511	2786	3151	5140	5813	5467	4944	5490	1819	1956	2614	2797	1768	8317	5259	6955	7110	4936
03:29:05	37	404	427	415	389	6827	6642	5312	5422	5598	5757	5470	4579	7416	7312	4511	4763	4799	4531	4300	7900	5620	7281	7014	6039	402	405	360	396	3631	2842	2737	3230	3486	6266	6885	6148	5879	6335	1994	2144	2808	3012	1875	9265	6043	8008	8234	5824
03:39:05	37	423	426	448	458	7667	7399	6012	6185	6624	6583	6365	5350	8434	8522	5260	5483	5657	5359	5091	9447	6618	8821	8263	7051	372	415	423	416	3841	3089	3175	3689	3801	7242	8245	7154	6462	7257	2287	2400	3132	3344	2138	10640	7189	9165	9484	6672
03:49:05	37	478	467	502	531	8659	8320	6861	7005	7457	7855	7414	6314	9724	9695	6077	6361	6788	6193	5681	11211	7751	10049	9971	8307	432	453	424	427	4279	3207	3598	4133	4170	8248	9351	8166	7387	7928	2702	2773	3731	3991	2385	12458	8072	10669	10589	7675
03:59:05	37	462	509	510	552	9737	9633	7649	7622	8224	8952	8672	7228	11639	11311	7252	7235	7888	7309	6641	12756	9099	11572	11462	9422	463	479	469	482	4632	3682	3870	4704	4488	9267	10265	9007	8424	9133	2944	3265	4355	4900	2841	14309	9278	12286	12366	8894
04:09:05	37	506	494	560	543	11728	11426	8130	8880	9522	10523	10267	8336	13447	13643	7892	7658	8834	7894	7181	14123	10476	12822	12891	10739	485	503	493	486	5509	4158	4101	5361	5160	10783	11724	10609	10048	10862	3204	3450	4852	5253	3265	16808	10849	14056	14277	10536
04:19:05	37	538	539	562	586	13758	13549	9905	10308	11122	12222	12010	9910	15047	15236	8298	8265	9127	8595	7914	14730	12065	13748	13454	11338	524	526	513	552	6627	4961	4784	6930	6166	13366	13839	12113	12071	12727	3354	3578	5153	5487	3456	17937	12807	15525	15923	11798
04:29:05	37	526	534	590	603	15257	15221	11708	12446	13273	13588	13298	11335	16137	16747	9065	8632	9889	9076	8485	15437	13375	14313	14283	12194	568	563	600	557	7350	5516	5665	8215	7251	15631	15728	14398	13185	14748	3531	3669	5443	5912	3527	19701	13920	16706	17074	12491
04:39:05	37	597	609	593	646	16678	16438	14101	14003	14426	14183	14436	12359	16993	17459	9822	9533	10651	9833	8795	16250	14668	14795	14766	12422	589	605	589	604	8229	5991	6530	9355	8043	16692	17736	16142	14966	15698	3819	4071	5879	6328	3819	20873	15193	17758	18425	13332
04:49:05	37	593	614	619	693	18144	17859	15849	15264	15763	15402	14906	12626	18179	18514	10790	10300	11370	10399	9341	16772	14779	15747	15539	13134	631	587	589	633	8991	6461	7454	10412	8559	18531	19296	17301	15666	17493	4227	4396	6345	6972	3965	21986	16048	18568	19287	13591
04:59:05	37	652	664	703	719	19462	19477	17504	16725	17164	16010	15888	13385	19112	19696	11330	11184	12665	11376	10565	17697	15829	16441	16402	13613	696	689	669	711	9891	7184	7963	11579	9184	20799	20901	18592	17498	18848	4707	4896	7050	7400	4337	23390	17642	19684	20383	13754
05:09:05	37	664	717	714	742	21736	21390	19199	18327	18475	17200	17037	13975	20592	21132	12429	12323	13603	12103	11308	18862	16804	17251	17112	14182	731	730	722	747	11329	8130	8753	12748	10154	22489	22488	19696	19346	21584	5214	5510	7656	8281	4853	24432	18796	20565	21254	14536
05:19:05	37	754	764	772	814	23532	23522	20702	20041	20191	18248	17485	14633	22251	22442	13499	13313	14522	13483	12379	19462	17627	17639	17872	14432	797	772	786	774	12573	9028	9805	14154	11354	24296	24123	21016	20243	23184	5509	5750	8653	9167	5356	25859	19613	21306	22600	15078
05:29:05	37	784	749	812	848	25901	25522	22510	21822	22447	19351	18905	15573	22770	23865	14082	14144	15423	14457	13476	20208	18542	18611	18778	15388	809	807	821	820	14137	10226	10945	15986	12497	25610	26173	22414	22264	24820	5612	5950	8864	9468	5578	26995	20794	22502	23226	16076
05:39:05	37	799	818	836	879	27854	27884	24850	24444	24223	20465	19882	16080	24582	25176	15294	15578	16482	15440	14368	20791	19466	19176	19099	15690	861	864	860	867	15330	11460	11961	17851	14109	27951	27727	24060	23849	27091	5718	6096	9248	10203	6266	28394	21903	23806	24067	16691
05:49:05	37	819	837	884	928	30117	29803	26945	26030	26260	21679	20697	16895	25784	26864	16221	15853	17686	16186	15309	21373	20580	19414	19387	16097	822	928	910	920	16648	12484	13410	19775	15786	29809	29835	26382	25460	28910	6017	6228	9323	10247	6365	29983	23040	24727	25263	17271
05:59:05	37	900	925	878	918	32166	32207	28921	28611	28485	21926	21460	17828	26825	27841	17116	16117	17984	17474	16338	21475	21351	19646	19839	16589	929	909	921	995	17887	13178	14817	21884	17183	32914	32160	27252	25978	30846	5962	7155	10215	10368	6221	30913	24122	25207	26329	17836
06:09:05	37	863	929	958	992	34087	34075	31060	30151	29939	23532	22254	18276	27692	29296	17219	16788	18998	16812	16510	21968	22383	20147	20443	16793	924	958	985	953	18385	13511	15996	22766	17763	35157	34592	29283	27698	31600	6639	6546	9648	11062	6338	30745	25368	25356	26964	17965
OD600-37:600
Time	T∞ OD600-37:600	A1	A2	A3	A4	A5	A6	A7	A8	A9	A10	A11	A12	B1	B2	B3	B4	B5	B6	B7	B8	B9	B10	B11	B12	C1	C2	C3	C4	C5	C6	C7	C8	C9	C10	C11	C12	D1	D2	D3	D4	D5	D6	D7	D8	D9	D10	D11	D12
00:09:32	37	0.093	0.089	0.09	0.09	0.087	0.088	0.086	0.087	0.088	0.087	0.086	0.086	0.087	0.088	0.089	0.09	0.089	0.09	0.09	0.09	0.086	0.091	0.09	0.09	0.091	0.09	0.091	0.089	0.087	0.087	0.086	0.086	0.091	0.086	0.088	0.086	0.087	0.089	0.088	0.089	0.091	0.088	0.087	0.088	0.087	0.088	0.089	0.089
00:19:32	37	0.09	0.09	0.09	0.091	0.088	0.089	0.087	0.088	0.089	0.088	0.087	0.088	0.087	0.088	0.089	0.091	0.089	0.091	0.09	0.09	0.086	0.09	0.091	0.091	0.092	0.091	0.092	0.09	0.087	0.087	0.086	0.086	0.091	0.087	0.088	0.087	0.088	0.09	0.088	0.09	0.089	0.089	0.088	0.089	0.088	0.09	0.09	0.09
00:29:32	37	0.092	0.092	0.093	0.093	0.089	0.09	0.088	0.089	0.09	0.089	0.088	0.088	0.088	0.089	0.09	0.091	0.091	0.092	0.091	0.092	0.087	0.092	0.092	0.092	0.093	0.093	0.093	0.092	0.088	0.089	0.087	0.087	0.089	0.088	0.089	0.088	0.089	0.091	0.09	0.091	0.09	0.091	0.089	0.091	0.088	0.091	0.091	0.091
00:39:32	37	0.094	0.096	0.096	0.094	0.094	0.091	0.089	0.09	0.091	0.09	0.09	0.089	0.09	0.093	0.092	0.093	0.093	0.094	0.093	0.093	0.088	0.094	0.093	0.093	0.096	0.095	0.096	0.095	0.09	0.09	0.088	0.089	0.091	0.089	0.091	0.089	0.09	0.092	0.092	0.093	0.092	0.092	0.09	0.092	0.09	0.093	0.094	0.093
00:49:32	37	0.097	0.097	0.098	0.098	0.092	0.093	0.091	0.092	0.093	0.092	0.091	0.091	0.092	0.093	0.095	0.096	0.096	0.097	0.095	0.096	0.09	0.101	0.096	0.096	0.1	0.099	0.099	0.098	0.092	0.092	0.089	0.09	0.092	0.09	0.092	0.091	0.092	0.094	0.094	0.096	0.095	0.095	0.093	0.095	0.092	0.096	0.096	0.095
00:59:32	37	0.105	0.102	0.103	0.103	0.096	0.096	0.093	0.094	0.096	0.096	0.094	0.093	0.095	0.096	0.099	0.1	0.1	0.1	0.099	0.1	0.092	0.1	0.099	0.099	0.104	0.103	0.104	0.102	0.095	0.094	0.091	0.092	0.094	0.092	0.095	0.094	0.095	0.097	0.098	0.099	0.099	0.099	0.096	0.099	0.095	0.099	0.099	0.098
01:09:32	37	0.108	0.108	0.108	0.11	0.099	0.1	0.096	0.098	0.099	0.098	0.098	0.096	0.099	0.099	0.104	0.105	0.104	0.105	0.104	0.105	0.095	0.105	0.104	0.106	0.111	0.109	0.111	0.108	0.098	0.097	0.093	0.095	0.097	0.094	0.098	0.096	0.098	0.1	0.102	0.104	0.103	0.104	0.1	0.103	0.098	0.103	0.103	0.101
01:19:32	37	0.116	0.116	0.117	0.119	0.106	0.105	0.1	0.102	0.104	0.102	0.102	0.1	0.103	0.104	0.11	0.111	0.112	0.112	0.11	0.111	0.099	0.112	0.11	0.11	0.118	0.116	0.118	0.114	0.101	0.101	0.096	0.098	0.101	0.098	0.101	0.101	0.102	0.103	0.108	0.108	0.108	0.11	0.104	0.108	0.101	0.107	0.106	0.104
01:29:32	37	0.124	0.125	0.127	0.129	0.111	0.111	0.105	0.108	0.11	0.107	0.107	0.105	0.109	0.11	0.116	0.119	0.118	0.119	0.118	0.117	0.104	0.119	0.117	0.117	0.127	0.124	0.126	0.122	0.105	0.104	0.099	0.101	0.104	0.1	0.104	0.102	0.106	0.107	0.113	0.114	0.114	0.116	0.108	0.113	0.104	0.111	0.11	0.109
01:39:32	37	0.134	0.135	0.136	0.139	0.117	0.118	0.11	0.113	0.116	0.112	0.113	0.11	0.115	0.116	0.123	0.127	0.125	0.126	0.125	0.125	0.109	0.126	0.124	0.124	0.137	0.133	0.135	0.131	0.11	0.109	0.102	0.104	0.108	0.104	0.107	0.106	0.111	0.112	0.12	0.121	0.12	0.121	0.114	0.119	0.108	0.117	0.115	0.115
01:49:32	37	0.146	0.146	0.148	0.152	0.124	0.125	0.115	0.119	0.123	0.119	0.119	0.116	0.121	0.122	0.132	0.136	0.135	0.135	0.134	0.134	0.115	0.136	0.133	0.133	0.149	0.144	0.147	0.141	0.115	0.114	0.106	0.109	0.119	0.109	0.112	0.11	0.117	0.117	0.128	0.129	0.128	0.13	0.12	0.127	0.114	0.124	0.122	0.123
01:59:32	37	0.159	0.161	0.162	0.168	0.132	0.133	0.121	0.127	0.129	0.126	0.127	0.123	0.129	0.129	0.142	0.147	0.144	0.145	0.144	0.143	0.121	0.146	0.142	0.143	0.163	0.158	0.161	0.154	0.123	0.121	0.112	0.114	0.12	0.114	0.118	0.116	0.124	0.124	0.139	0.139	0.138	0.14	0.129	0.135	0.121	0.133	0.131	0.131
02:09:32	37	0.175	0.177	0.179	0.185	0.142	0.144	0.129	0.135	0.138	0.134	0.134	0.131	0.138	0.137	0.154	0.16	0.157	0.158	0.158	0.156	0.13	0.158	0.154	0.154	0.182	0.175	0.177	0.17	0.131	0.13	0.118	0.121	0.125	0.121	0.124	0.123	0.133	0.132	0.152	0.153	0.151	0.152	0.14	0.146	0.129	0.145	0.141	0.14
02:19:32	37	0.191	0.193	0.196	0.199	0.153	0.154	0.137	0.144	0.148	0.143	0.143	0.138	0.148	0.147	0.168	0.174	0.171	0.172	0.171	0.169	0.138	0.171	0.166	0.166	0.199	0.192	0.196	0.187	0.141	0.139	0.125	0.13	0.135	0.129	0.132	0.131	0.144	0.142	0.168	0.168	0.165	0.167	0.153	0.159	0.139	0.158	0.153	0.154
02:29:32	37	0.207	0.208	0.21	0.221	0.166	0.164	0.146	0.155	0.16	0.152	0.154	0.148	0.161	0.158	0.183	0.19	0.186	0.187	0.185	0.183	0.148	0.185	0.178	0.178	0.217	0.209	0.212	0.204	0.152	0.151	0.135	0.14	0.143	0.139	0.143	0.141	0.157	0.154	0.183	0.183	0.182	0.183	0.168	0.174	0.152	0.173	0.167	0.166
02:39:32	37	0.229	0.228	0.232	0.241	0.177	0.177	0.157	0.166	0.172	0.163	0.166	0.159	0.174	0.172	0.195	0.203	0.199	0.199	0.198	0.196	0.161	0.199	0.194	0.194	0.243	0.235	0.238	0.232	0.167	0.164	0.145	0.157	0.156	0.15	0.156	0.156	0.172	0.168	0.201	0.201	0.199	0.199	0.181	0.19	0.167	0.186	0.184	0.18
02:49:32	37	0.253	0.253	0.257	0.269	0.189	0.19	0.169	0.179	0.187	0.176	0.179	0.171	0.188	0.185	0.214	0.223	0.218	0.217	0.217	0.212	0.173	0.214	0.206	0.205	0.269	0.264	0.268	0.266	0.184	0.179	0.156	0.177	0.171	0.162	0.17	0.172	0.187	0.184	0.223	0.224	0.221	0.222	0.199	0.21	0.185	0.206	0.202	0.196
02:59:32	37	0.278	0.277	0.282	0.295	0.205	0.205	0.181	0.189	0.197	0.188	0.192	0.185	0.2	0.196	0.235	0.244	0.239	0.239	0.238	0.231	0.188	0.234	0.225	0.224	0.293	0.29	0.293	0.295	0.209	0.201	0.172	0.195	0.193	0.178	0.189	0.193	0.204	0.198	0.251	0.252	0.245	0.245	0.224	0.233	0.203	0.231	0.226	0.222
03:09:32	37	0.302	0.3	0.307	0.318	0.223	0.223	0.191	0.205	0.213	0.202	0.203	0.196	0.219	0.215	0.26	0.268	0.261	0.262	0.261	0.252	0.199	0.254	0.244	0.244	0.322	0.316	0.316	0.325	0.235	0.23	0.192	0.213	0.216	0.197	0.209	0.211	0.224	0.218	0.275	0.275	0.269	0.269	0.252	0.258	0.222	0.259	0.25	0.252
03:19:32	37	0.326	0.323	0.326	0.338	0.246	0.244	0.206	0.223	0.231	0.22	0.223	0.212	0.239	0.232	0.279	0.289	0.279	0.281	0.282	0.271	0.216	0.275	0.266	0.265	0.347	0.345	0.34	0.35	0.257	0.256	0.218	0.23	0.241	0.223	0.233	0.236	0.246	0.24	0.3	0.301	0.29	0.29	0.277	0.291	0.244	0.282	0.276	0.278
03:29:32	37	0.354	0.347	0.349	0.359	0.266	0.263	0.224	0.242	0.253	0.237	0.24	0.23	0.261	0.255	0.304	0.315	0.305	0.305	0.306	0.293	0.235	0.297	0.283	0.282	0.377	0.373	0.364	0.375	0.277	0.279	0.242	0.254	0.263	0.249	0.258	0.256	0.268	0.262	0.327	0.327	0.317	0.315	0.305	0.311	0.266	0.31	0.295	0.298
03:39:32	37	0.38	0.371	0.373	0.372	0.282	0.279	0.244	0.261	0.27	0.257	0.26	0.247	0.274	0.272	0.328	0.337	0.327	0.329	0.327	0.317	0.256	0.323	0.309	0.305	0.399	0.398	0.387	0.402	0.298	0.297	0.264	0.277	0.282	0.272	0.283	0.278	0.285	0.279	0.355	0.354	0.345	0.343	0.33	0.327	0.284	0.335	0.32	0.324
03:49:32	37	0.39	0.385	0.385	0.382	0.3	0.297	0.257	0.271	0.291	0.273	0.277	0.266	0.296	0.288	0.35	0.357	0.351	0.351	0.348	0.343	0.27	0.349	0.334	0.331	0.41	0.409	0.402	0.409	0.326	0.327	0.284	0.292	0.305	0.287	0.298	0.294	0.309	0.301	0.379	0.379	0.369	0.365	0.359	0.355	0.31	0.36	0.345	0.354
03:59:32	37	0.399	0.394	0.393	0.392	0.315	0.315	0.266	0.287	0.307	0.295	0.3	0.282	0.322	0.313	0.373	0.373	0.373	0.371	0.367	0.369	0.292	0.374	0.359	0.356	0.42	0.417	0.41	0.412	0.349	0.354	0.308	0.308	0.336	0.314	0.324	0.323	0.334	0.326	0.39	0.391	0.387	0.384	0.383	0.377	0.337	0.386	0.373	0.381
04:09:32	37	0.408	0.407	0.405	0.406	0.332	0.334	0.281	0.303	0.325	0.321	0.325	0.306	0.345	0.339	0.38	0.379	0.382	0.379	0.372	0.389	0.314	0.396	0.386	0.379	0.433	0.429	0.42	0.424	0.362	0.369	0.337	0.327	0.356	0.343	0.354	0.358	0.361	0.352	0.393	0.392	0.392	0.389	0.397	0.4	0.358	0.403	0.397	0.403
04:19:32	37	0.425	0.424	0.421	0.423	0.351	0.354	0.298	0.323	0.343	0.346	0.351	0.33	0.367	0.361	0.385	0.386	0.39	0.386	0.381	0.397	0.336	0.402	0.396	0.392	0.455	0.451	0.44	0.446	0.374	0.377	0.357	0.346	0.371	0.372	0.381	0.387	0.381	0.38	0.4	0.4	0.399	0.397	0.395	0.406	0.376	0.413	0.411	0.415
04:29:32	37	0.441	0.441	0.437	0.443	0.359	0.361	0.319	0.343	0.361	0.368	0.375	0.352	0.384	0.379	0.397	0.398	0.4	0.398	0.394	0.406	0.353	0.411	0.404	0.397	0.478	0.477	0.466	0.468	0.379	0.381	0.369	0.366	0.389	0.404	0.41	0.408	0.391	0.393	0.413	0.411	0.407	0.406	0.401	0.413	0.388	0.42	0.416	0.421
04:39:32	37	0.461	0.461	0.458	0.467	0.369	0.37	0.339	0.355	0.368	0.376	0.387	0.369	0.389	0.386	0.412	0.413	0.412	0.409	0.406	0.415	0.368	0.424	0.415	0.407	0.5	0.494	0.49	0.497	0.388	0.388	0.381	0.374	0.396	0.413	0.416	0.418	0.398	0.397	0.432	0.433	0.425	0.422	0.417	0.419	0.389	0.427	0.417	0.422
04:49:32	37	0.484	0.485	0.482	0.492	0.381	0.383	0.353	0.365	0.378	0.383	0.393	0.374	0.399	0.394	0.423	0.428	0.427	0.425	0.422	0.427	0.371	0.437	0.427	0.417	0.523	0.519	0.516	0.517	0.404	0.404	0.383	0.382	0.399	0.414	0.418	0.42	0.406	0.41	0.453	0.449	0.446	0.442	0.434	0.428	0.395	0.431	0.424	0.42
04:59:32	37	0.506	0.509	0.506	0.518	0.393	0.394	0.364	0.377	0.387	0.393	0.401	0.381	0.409	0.405	0.44	0.446	0.441	0.442	0.439	0.44	0.382	0.448	0.438	0.426	0.541	0.537	0.536	0.536	0.421	0.418	0.391	0.395	0.41	0.415	0.426	0.412	0.418	0.413	0.473	0.472	0.465	0.458	0.451	0.45	0.405	0.445	0.434	0.423
05:09:32	37	0.525	0.527	0.526	0.535	0.407	0.41	0.375	0.39	0.401	0.405	0.412	0.39	0.423	0.417	0.456	0.465	0.457	0.459	0.457	0.455	0.392	0.461	0.452	0.439	0.553	0.551	0.55	0.549	0.439	0.441	0.405	0.41	0.426	0.424	0.433	0.418	0.432	0.426	0.495	0.502	0.483	0.479	0.476	0.452	0.415	0.45	0.445	0.434
05:19:32	37	0.536	0.538	0.538	0.547	0.422	0.424	0.388	0.405	0.415	0.416	0.422	0.401	0.439	0.431	0.473	0.483	0.473	0.476	0.475	0.468	0.402	0.476	0.467	0.452	0.565	0.562	0.561	0.559	0.461	0.464	0.424	0.431	0.447	0.432	0.447	0.426	0.449	0.443	0.515	0.508	0.503	0.501	0.494	0.461	0.429	0.465	0.452	0.445
05:29:32	37	0.548	0.549	0.548	0.559	0.437	0.441	0.401	0.422	0.43	0.428	0.434	0.408	0.451	0.446	0.492	0.5	0.492	0.493	0.496	0.483	0.415	0.49	0.481	0.465	0.579	0.573	0.572	0.571	0.483	0.48	0.442	0.448	0.463	0.445	0.456	0.441	0.461	0.46	0.526	0.525	0.519	0.515	0.509	0.476	0.444	0.478	0.464	0.465
05:39:32	37	0.56	0.563	0.558	0.571	0.456	0.458	0.416	0.438	0.447	0.442	0.449	0.42	0.467	0.46	0.508	0.516	0.507	0.511	0.513	0.498	0.431	0.502	0.492	0.479	0.588	0.584	0.585	0.582	0.504	0.504	0.463	0.473	0.485	0.457	0.469	0.452	0.483	0.477	0.533	0.531	0.526	0.532	0.526	0.489	0.459	0.493	0.48	0.474
05:49:32	37	0.567	0.569	0.569	0.583	0.471	0.474	0.433	0.456	0.464	0.455	0.461	0.433	0.483	0.476	0.521	0.529	0.522	0.524	0.525	0.51	0.447	0.515	0.507	0.492	0.601	0.596	0.595	0.594	0.524	0.524	0.481	0.493	0.505	0.477	0.483	0.474	0.495	0.495	0.542	0.541	0.536	0.533	0.532	0.501	0.474	0.505	0.488	0.486
05:59:32	37	0.577	0.579	0.578	0.594	0.487	0.49	0.449	0.474	0.485	0.469	0.474	0.447	0.498	0.495	0.532	0.539	0.532	0.534	0.534	0.521	0.463	0.53	0.518	0.502	0.608	0.611	0.606	0.604	0.538	0.536	0.502	0.513	0.524	0.493	0.502	0.487	0.505	0.511	0.567	0.549	0.546	0.542	0.543	0.514	0.489	0.516	0.501	0.498
06:09:32	37	0.585	0.588	0.586	0.604	0.505	0.505	0.465	0.489	0.498	0.491	0.488	0.458	0.512	0.508	0.54	0.547	0.54	0.542	0.544	0.534	0.479	0.54	0.531	0.513	0.62	0.617	0.617	0.615	0.554	0.55	0.522	0.528	0.534	0.509	0.517	0.499	0.518	0.523	0.56	0.558	0.567	0.551	0.551	0.53	0.501	0.526	0.509	0.506
sfYFP-30:503,540
Time	T∞ sfYFP-30:503,540	A1	A2	A3	A4	A5	A6	A7	A8	A9	A10	A11	A12	B1	B2	B3	B4	B5	B6	B7	B8	B9	B10	B11	B12	C1	C2	C3	C4	C5	C6	C7	C8	C9	C10	C11	C12	D1	D2	D3	D4	D5	D6	D7	D8	D9	D10	D11	D12
00:08:38	30.1	32	36	34	42	944	925	875	895	808	630	626	515	742	799	437	420	470	424	395	555	598	518	527	430	35	37	34	40	445	339	403	593	441	865	925	792	678	816	154	165	245	253	160	783	660	635	691	465
00:18:38	30	32	34	28	38	959	948	917	951	837	643	624	524	776	798	437	424	468	422	406	572	600	521	541	425	46	33	31	44	448	343	411	598	449	857	931	825	689	792	158	164	235	258	162	790	717	645	702	497
00:28:38	30	32	25	33	35	966	988	933	942	886	642	630	538	770	800	436	423	482	427	405	570	608	534	542	449	39	39	32	42	464	348	420	598	444	889	1017	951	685	823	182	162	247	260	167	789	724	659	686	536
00:38:38	30	38	43	40	30	1015	1004	952	941	901	653	621	543	779	810	444	434	479	440	411	589	608	570	551	468	31	36	30	43	458	333	405	583	454	890	1003	993	695	808	151	166	241	262	182	801	798	648	707	564
00:48:38	30.1	31	36	41	40	1023	1041	970	972	907	656	636	571	783	823	454	427	493	452	406	582	611	584	562	494	39	34	27	41	454	347	418	588	462	892	983	942	702	812	180	166	253	259	192	815	794	666	690	613
00:58:38	30.1	27	32	32	33	1052	1063	1012	960	918	670	697	547	795	824	452	420	487	451	415	594	610	575	567	502	41	35	35	37	461	341	408	603	469	898	969	910	740	835	170	167	254	265	200	851	821	675	696	635
01:08:38	30.1	37	40	40	36	1070	1100	1038	1021	983	684	697	578	813	840	461	435	504	457	417	601	629	580	595	524	38	36	38	31	464	350	419	608	466	914	1015	990	706	846	185	161	261	282	198	856	834	675	732	641
01:18:38	30.1	28	41	34	38	1114	1135	1096	1033	961	704	743	580	843	867	469	446	501	470	426	635	640	595	616	550	38	36	35	32	476	342	417	621	486	936	1036	1038	706	851	191	171	294	274	173	897	860	682	718	633
01:28:38	30.1	41	35	35	35	1251	1360	1103	1071	1004	711	721	618	834	883	470	459	517	465	437	620	647	620	635	578	39	37	43	43	471	349	431	756	481	931	1024	1017	716	834	188	185	301	343	214	896	867	685	732	665
01:38:38	30.1	31	36	28	40	1248	1221	1194	1101	1046	735	767	627	851	892	469	460	522	462	432	661	664	609	654	586	37	33	44	46	469	360	431	762	504	946	1021	1048	709	849	198	175	263	339	212	903	878	680	709	668
sfYFP-30:503,540[2]
Time	T∞ sfYFP-30:503,540[2]	A1	A2	A3	A4	A5	A6	A7	A8	A9	A10	A11	A12	B1	B2	B3	B4	B5	B6	B7	B8	B9	B10	B11	B12	C1	C2	C3	C4	C5	C6	C7	C8	C9	C10	C11	C12	D1	D2	D3	D4	D5	D6	D7	D8	D9	D10	D11	D12
00:09:05	30.1	1027	1108	1137	1178	31824	32057	30348	28264	28363	21785	22081	17642	26395	27624	15842	15908	16612	15684	13940	19463	20398	18118	18166	15346	1078	1139	1096	1161	15577	12635	14042	20443	15794	30189	31635	28370	23678	28381	5140	5539	8593	8794	5512	27581	23648	22239	23527	16145
00:19:05	30	1054	1078	1106	1186	32287	32403	31254	28739	28549	22273	23762	17960	26678	28347	17521	16715	16714	15019	13928	19771	20923	18617	19082	15325	1118	1088	1170	1175	16486	12528	14449	20272	15756	30867	33077	28356	23831	28088	5266	5492	8334	8801	5456	27591	25568	22254	24438	17200
00:29:05	30	1058	1179	1126	1210	32222	32832	32317	29469	29097	22164	22273	18833	27330	28405	16221	15181	19783	15262	14365	19772	21762	18825	19585	16105	1165	1215	1139	1193	17217	12325	14391	20584	15750	30824	33121	28963	24173	28259	5252	5615	8541	9044	5522	28078	26104	22293	23940	19184
00:39:05	30	1111	1120	1166	1258	32720	33449	32999	29964	29443	22254	23151	19233	27243	28732	16183	15179	17114	15361	14519	20166	23216	19057	18995	17027	1166	1106	1172	1169	16369	13588	14604	21220	15892	30766	34268	30645	24079	28618	5396	6043	8410	9690	5705	28506	27186	22932	23949	19648
00:49:05	30.1	1183	1101	1161	1278	33561	33352	33027	30034	29769	22363	23183	19864	27787	28552	17218	15472	17945	15648	15006	20670	23040	19181	19263	18438	1140	1141	1213	1151	16493	14550	14606	21417	16158	31558	34083	30647	24558	28925	5539	6515	8523	9910	6895	30239	27758	23358	24496	21095
00:59:05	30.1	1119	1101	1182	1325	33569	34343	33220	29998	30038	22619	22199	21125	27959	29149	16684	15103	17367	15779	15928	20721	22376	19103	19287	18768	1169	1188	1163	1117	19873	11960	15104	22431	16351	31045	34328	32090	24745	29227	6144	6992	8663	9336	6726	30794	28891	23438	24834	22462
01:09:05	30.1	1120	1175	1140	1283	35614	34496	34295	30719	30352	22989	22654	21680	28270	29417	16518	15518	17624	16091	16111	21294	22136	19652	19683	18501	1217	1279	1304	1242	16952	12785	16203	22766	16965	31920	35265	31631	24764	29501	6550	5881	9735	9360	6915	29645	28262	23785	25189	23102
01:19:05	30.1	1072	1194	1184	1291	35766	35446	35250	31089	30914	23715	22625	22243	29222	30294	17492	15909	17810	16692	16450	21518	23316	20442	20032	18089	1239	1158	1159	1230	16834	13101	16157	24338	17076	32314	36793	33584	24820	29415	6641	6718	10928	10929	7014	30281	29520	23948	25062	23174
01:29:05	30.1	1133	1135	1203	1255	36203	37143	36872	32000	31702	23925	23297	22665	29519	30804	16615	16091	20186	17484	17965	22316	23736	20451	20434	18767	1175	1253	1229	1283	17901	13960	16603	24195	18826	32551	37084	33671	24935	29472	5744	5933	9092	12190	7287	31517	28900	28558	25368	23563
01:39:05	30.1	1136	1174	1191	1305	36638	38221	38049	33038	32336	23844	23784	22783	29515	30859	17024	17228	18338	16985	18238	22245	24143	20735	20685	19651	1238	1256	1222	1286	17981	12366	17564	25390	19484	32737	37019	34156	24502	29564	6847	6014	9662	12044	7437	31871	29149	25724	25112	23702
OD600-30:600
Time	T∞ OD600-30:600	A1	A2	A3	A4	A5	A6	A7	A8	A9	A10	A11	A12	B1	B2	B3	B4	B5	B6	B7	B8	B9	B10	B11	B12	C1	C2	C3	C4	C5	C6	C7	C8	C9	C10	C11	C12	D1	D2	D3	D4	D5	D6	D7	D8	D9	D10	D11	D12
00:09:32	30.1	0.583	0.59	0.589	0.604	0.512	0.512	0.482	0.505	0.523	0.492	0.495	0.474	0.516	0.511	0.554	0.568	0.564	0.567	0.566	0.544	0.508	0.536	0.532	0.516	0.62	0.618	0.635	0.634	0.568	0.568	0.55	0.545	0.54	0.506	0.516	0.518	0.51	0.51	0.559	0.554	0.55	0.548	0.557	0.513	0.505	0.508	0.502	0.503
00:19:32	30	0.585	0.592	0.59	0.604	0.514	0.515	0.488	0.507	0.51	0.506	0.519	0.478	0.518	0.515	0.55	0.569	0.567	0.568	0.568	0.542	0.497	0.539	0.534	0.536	0.623	0.621	0.64	0.639	0.579	0.573	0.554	0.548	0.541	0.508	0.518	0.502	0.509	0.514	0.56	0.558	0.553	0.55	0.554	0.512	0.513	0.509	0.509	0.536
00:29:32	30	0.586	0.593	0.593	0.606	0.517	0.517	0.496	0.51	0.513	0.502	0.517	0.481	0.521	0.518	0.55	0.567	0.571	0.567	0.566	0.537	0.5	0.545	0.531	0.537	0.624	0.623	0.642	0.641	0.574	0.576	0.555	0.548	0.545	0.513	0.522	0.509	0.513	0.515	0.562	0.561	0.556	0.552	0.558	0.514	0.52	0.513	0.507	0.552
00:39:32	30	0.588	0.595	0.594	0.607	0.52	0.52	0.505	0.513	0.515	0.507	0.514	0.483	0.524	0.52	0.542	0.558	0.558	0.561	0.557	0.534	0.502	0.544	0.534	0.532	0.627	0.624	0.637	0.64	0.581	0.608	0.553	0.541	0.549	0.517	0.527	0.523	0.514	0.522	0.564	0.568	0.559	0.579	0.568	0.522	0.524	0.516	0.508	0.554
00:49:32	30.1	0.591	0.596	0.595	0.609	0.523	0.523	0.518	0.515	0.52	0.512	0.511	0.489	0.527	0.524	0.545	0.552	0.547	0.55	0.551	0.536	0.506	0.547	0.537	0.527	0.628	0.626	0.628	0.634	0.579	0.579	0.552	0.559	0.552	0.519	0.529	0.537	0.517	0.522	0.57	0.568	0.589	0.576	0.567	0.524	0.534	0.518	0.51	0.558
00:59:32	30.1	0.592	0.597	0.599	0.61	0.524	0.525	0.519	0.519	0.522	0.516	0.52	0.495	0.532	0.526	0.547	0.554	0.548	0.551	0.553	0.539	0.514	0.55	0.539	0.534	0.63	0.64	0.629	0.629	0.566	0.566	0.585	0.569	0.555	0.521	0.532	0.541	0.519	0.525	0.584	0.595	0.564	0.597	0.583	0.531	0.533	0.521	0.513	0.563
01:09:32	30.1	0.593	0.6	0.601	0.612	0.55	0.528	0.528	0.521	0.524	0.512	0.526	0.502	0.532	0.529	0.553	0.556	0.55	0.553	0.556	0.541	0.516	0.553	0.542	0.537	0.633	0.63	0.632	0.633	0.57	0.57	0.573	0.582	0.559	0.555	0.535	0.55	0.521	0.527	0.572	0.572	0.595	0.562	0.586	0.535	0.536	0.524	0.515	0.564
01:19:32	30.1	0.594	0.601	0.6	0.614	0.534	0.53	0.53	0.524	0.527	0.515	0.536	0.508	0.536	0.533	0.551	0.558	0.552	0.556	0.558	0.544	0.52	0.555	0.545	0.545	0.634	0.632	0.633	0.632	0.574	0.586	0.551	0.581	0.584	0.526	0.538	0.546	0.525	0.53	0.585	0.574	0.604	0.594	0.6	0.527	0.535	0.526	0.519	0.564
01:29:32	30.1	0.596	0.603	0.602	0.616	0.535	0.568	0.535	0.528	0.536	0.518	0.536	0.512	0.547	0.537	0.554	0.56	0.554	0.558	0.561	0.547	0.525	0.557	0.548	0.547	0.636	0.634	0.636	0.635	0.576	0.593	0.559	0.59	0.574	0.538	0.541	0.55	0.532	0.532	0.576	0.575	0.571	0.602	0.599	0.531	0.535	0.528	0.52	0.563
01:39:32	30.1	0.597	0.604	0.604	0.618	0.539	0.568	0.545	0.531	0.533	0.521	0.539	0.522	0.544	0.54	0.555	0.563	0.556	0.559	0.563	0.549	0.528	0.56	0.549	0.548	0.638	0.636	0.636	0.636	0.595	0.596	0.571	0.595	0.603	0.534	0.544	0.555	0.534	0.534	0.608	0.576	0.599	0.602	0.601	0.533	0.545	0.534	0.521	0.564
sfYFP-recovery37:503,540
Time	T∞ sfYFP-recovery37:503,540	A1	A2	A3	A4	A5	A6	A7	A8	A9	A10	A11	A12	B1	B2	B3	B4	B5	B6	B7	B8	B9	B10	B11	B12	C1	C2	C3	C4	C5	C6	C7	C8	C9	C10	C11	C12	D1	D2	D3	D4	D5	D6	D7	D8	D9	D10	D11	D12
00:08:38	37	39	37	41	48	1308	1249	1271	1168	1100	786	835	639	905	936	495	496	549	511	462	673	711	636	678	612	40	36	43	39	501	363	457	843	534	995	1129	1104	742	915	209	181	294	369	210	1007	923	735	757	671
00:18:38	37	33	44	39	40	1403	1356	1402	1326	1226	846	878	672	934	997	518	498	570	516	478	732	743	638	692	636	47	34	43	50	518	382	480	806	559	1044	1190	1107	777	949	209	197	287	389	210	1029	966	758	790	680
00:28:38	37.1	37	39	34	46	1433	1469	1497	1423	1322	864	881	696	983	1026	546	517	587	542	493	746	784	678	716	649	37	29	45	39	558	406	486	857	593	1088	1241	1095	817	1048	181	204	310	394	197	1078	981	801	809	690
00:38:38	37	30	46	41	46	1500	1710	1622	1481	1389	862	869	715	1022	1080	575	534	616	558	511	774	818	690	777	655	38	38	40	36	591	426	531	879	613	1137	1270	1127	873	1075	223	212	313	377	206	1111	1022	818	836	712
00:48:38	37	40	40	50	37	1588	1763	1724	1559	1479	900	898	727	1063	1100	584	551	644	564	533	794	814	709	799	644	39	40	41	46	654	478	598	907	775	1215	1310	1190	918	1118	214	215	327	395	204	1161	1030	854	833	700
00:58:38	37	40	44	34	46	1694	1871	1892	1683	1576	941	926	743	1104	1156	632	582	684	598	555	822	857	725	815	647	37	51	43	46	700	509	627	1041	738	1283	1364	1241	957	1170	236	223	381	433	213	1197	1045	893	854	689
01:08:38	37	44	44	43	48	1673	1724	1954	1619	1531	972	973	740	1139	1196	657	612	726	626	583	860	861	748	842	653	53	48	46	48	713	544	746	1038	777	1341	1417	1305	1008	1220	237	244	374	468	231	1216	1080	915	895	689
01:18:38	37	41	37	41	44	1674	2574	2031	1645	1564	994	1005	739	1179	1258	713	658	763	674	606	882	896	773	864	665	48	51	47	50	761	556	780	1065	877	1415	1508	1362	1027	1272	247	249	386	483	240	1255	1105	935	911	680
01:28:38	37	38	45	45	48	1693	2322	2074	1647	1584	1026	1021	726	1216	1283	734	704	810	704	646	906	946	812	881	662	49	52	45	50	766	590	821	1112	926	1469	1543	1391	1076	1314	263	259	417	475	250	1301	1104	962	944	695
01:38:38	37	35	48	39	50	1727	2259	2071	1664	1606	1056	1049	714	1244	1325	737	704	804	743	696	929	940	839	903	664	50	56	46	49	819	627	841	1146	949	1532	1584	1442	1110	1377	261	267	443	498	253	1311	1085	995	953	698
01:48:38	37	41	44	40	47	1744	2417	2032	1670	1596	1063	1050	713	1239	1320	747	724	818	745	685	917	957	852	901	667	59	49	49	54	841	654	844	1158	905	1562	1646	1490	1138	1374	269	287	443	499	268	1327	1118	1030	993	683
01:58:38	37	41	48	40	49	1812	2486	2095	1725	1667	1056	1114	727	1234	1333	775	739	838	766	690	912	1002	853	928	706	55	51	57	47	901	691	855	1252	965	1572	1664	1524	1136	1383	296	285	447	465	277	1356	1090	1027	1018	691
02:08:38	37	45	41	39	47	1866	2460	2069	1733	1677	1060	1102	745	1247	1333	793	765	847	783	716	932	1022	858	876	709	53	60	51	48	931	725	849	1231	1038	1560	1662	1588	1122	1402	287	300	487	512	294	1342	1125	1060	1018	702
02:18:38	37	38	41	41	51	1891	2513	2055	1744	1726	1079	1069	765	1273	1360	824	779	895	795	727	924	1040	844	877	712	48	53	52	57	969	779	878	1345	1067	1621	1675	1589	1136	1388	294	310	480	535	309	1366	1125	1035	1044	722
02:28:38	37	41	49	43	52	1932	2520	2055	1789	1744	1109	1096	786	1300	1396	824	793	912	809	755	931	1016	852	881	722	46	56	55	55	992	795	947	1308	1064	1607	1683	1588	1143	1404	310	325	485	538	311	1351	1096	1030	1057	709
02:38:38	37	44	48	37	45	1954	2512	2021	1824	1776	1130	1090	788	1307	1423	866	807	934	835	768	933	1018	871	866	703	53	61	51	60	1043	818	943	1382	1141	1628	1713	1571	1136	1401	325	329	513	573	334	1343	1070	1037	1059	711
02:48:38	37	49	44	45	49	2013	2319	2018	1867	1797	1133	1107	815	1313	1426	868	838	937	852	786	943	1022	872	890	701	55	58	62	58	1061	850	1000	1359	1176	1641	1699	1552	1143	1434	337	348	520	559	333	1348	1071	1041	1044	705
02:58:38	37	48	49	49	49	2024	2428	2060	1865	1827	1154	1114	820	1348	1448	903	844	959	862	790	952	1019	886	882	691	51	51	56	53	1079	872	1007	1409	1153	1663	1749	1581	1157	1423	331	351	531	562	347	1335	1074	1044	1029	720
03:08:38	37	47	45	58	58	2042	2412	2080	1906	1846	1167	1135	839	1383	1475	903	853	995	872	812	956	1025	887	886	682	53	56	55	61	1112	894	1030	1441	1144	1682	1756	1592	1154	1456	333	356	532	554	351	1305	1062	1027	1026	716
03:18:38	37	48	53	51	49	2026	2371	2077	1927	1873	1184	1158	832	1417	1504	912	861	1003	891	833	970	1031	885	888	683	59	61	59	55	1120	914	1017	1451	1179	1720	1781	1625	1174	1447	347	368	536	591	366	1316	1063	1054	1018	701
03:28:38	37	48	50	49	61	2060	2401	2080	1912	1904	1177	1156	839	1411	1532	930	880	996	902	853	976	1036	891	889	678	59	62	61	58	1124	930	1059	1476	1179	1724	1784	1605	1168	1453	352	376	556	582	366	1306	1042	1037	1020	695
03:38:38	37	47	50	55	63	2083	2372	2105	1939	1905	1207	1173	834	1425	1535	933	880	1024	909	851	989	1044	899	901	672	57	65	61	62	1130	949	1063	1495	1212	1727	1802	1616	1187	1468	348	367	555	594	383	1308	1054	1052	1038	679
03:48:38	37	52	44	49	48	2024	2409	2092	1932	1896	1203	1209	836	1437	1570	938	879	1015	923	853	980	1051	899	906	678	70	60	59	62	1156	940	1077	1537	1204	1747	1829	1605	1183	1481	351	373	557	584	374	1314	1054	1047	1032	676
03:58:38	37	52	45	51	55	2059	2346	2095	1931	1875	1239	1184	822	1452	1568	950	877	1016	928	870	975	1048	904	907	654	60	65	58	61	1133	955	1075	1502	1210	1757	1849	1571	1178	1469	347	372	544	583	376	1301	1039	1035	1012	677
04:08:38	37	50	55	52	58	2049	2379	2098	1940	1895	1227	1194	807	1465	1568	939	896	1030	921	860	977	1046	898	897	662	55	65	63	62	1153	941	1073	1512	1201	1766	1871	1551	1178	1468	351	369	544	583	376	1298	1046	1041	1009	678
04:18:38	37	54	52	51	67	2023	2354	2095	1933	1893	1238	1206	786	1457	1579	935	886	1027	929	846	978	1057	919	903	659	56	55	58	70	1145	925	1069	1513	1204	1743	1857	1578	1164	1468	345	364	538	567	370	1282	1031	1046	1002	662
04:28:38	37	48	54	54	63	2013	2357	2069	1909	1876	1249	1204	805	1458	1599	934	885	1011	921	863	991	1057	906	915	676	57	63	67	63	1125	924	1079	1502	1193	1764	1855	1584	1175	1462	328	365	536	574	371	1283	1021	1035	996	642
04:38:38	37	51	52	52	66	1978	2282	2018	1906	1894	1226	1202	769	1468	1586	923	883	989	912	843	971	1065	901	915	660	60	68	63	69	1123	912	1058	1517	1194	1765	1825	1554	1156	1452	333	355	520	563	359	1268	1021	1035	1012	633
04:48:38	37	53	58	51	59	1967	2242	2027	1884	1834	1232	1212	762	1460	1603	920	847	995	916	824	967	1050	896	905	647	67	67	63	68	1119	887	1048	1491	1170	1789	1857	1545	1159	1457	325	345	521	554	362	1270	1006	1015	981	624
04:58:38	37	53	50	67	57	1951	2229	2037	1832	1808	1235	1192	740	1463	1592	907	862	996	905	839	952	1061	887	881	651	56	67	64	68	1108	881	1021	1471	1178	1754	1824	1515	1124	1441	322	347	503	545	355	1256	1018	1018	982	606
05:08:38	37	52	55	57	65	1908	1990	1998	1790	1782	1236	1200	743	1448	1601	897	858	976	899	829	958	1051	894	892	645	67	62	66	63	1072	866	1006	1444	1131	1747	1840	1516	1114	1453	310	336	493	527	352	1235	1004	1004	980	599
05:18:38	37	43	57	66	62	1876	1976	1958	1763	1737	1228	1207	726	1436	1594	872	836	966	863	807	941	1042	892	891	639	67	65	69	75	1048	854	1001	1422	1108	1721	1808	1485	1108	1401	307	315	499	518	346	1229	994	987	965	589
05:28:38	37	48	61	59	62	1819	1909	1911	1733	1727	1207	1184	703	1418	1574	869	825	958	866	800	938	1027	893	883	623	61	68	64	71	1026	822	968	1397	1091	1738	1794	1440	1089	1400	304	320	480	504	336	1217	990	977	963	578
05:38:38	37	49	65	58	63	1798	1879	1877	1703	1684	1198	1175	698	1411	1578	863	800	937	853	783	942	1031	864	871	614	64	66	67	66	998	805	938	1393	1049	1707	1772	1419	1074	1378	295	307	457	497	328	1198	980	975	956	568
05:48:38	37	45	61	66	60	1753	1855	1857	1641	1629	1217	1159	695	1402	1563	829	786	910	843	780	918	1022	858	861	608	67	63	65	61	987	782	927	1343	1036	1689	1736	1385	1065	1359	295	295	446	481	314	1183	969	944	928	557
05:58:38	37	50	61	61	63	1734	1800	1783	1589	1587	1175	1140	663	1380	1528	806	779	906	805	757	909	1012	851	861	605	63	63	73	63	945	755	902	1331	1003	1662	1742	1343	1045	1342	278	285	433	458	311	1174	949	951	953	543
06:08:38	37	54	61	60	65	1674	1762	1752	1570	1562	1135	1133	666	1362	1519	788	767	877	798	731	895	1009	831	843	591	64	65	66	65	914	725	880	1288	971	1659	1705	1321	1027	1327	261	288	416	455	295	1167	945	924	919	523
06:18:38	37	59	59	61	60	1636	1711	1728	1516	1516	1149	1125	635	1332	1484	783	736	844	783	724	878	979	817	837	577	62	71	64	68	883	702	849	1252	923	1610	1689	1270	1002	1283	270	269	416	429	280	1135	925	909	910	520
06:28:38	37	55	64	61	71	1580	1653	1675	1458	1448	1112	1084	619	1306	1474	745	708	825	752	689	857	986	798	821	568	59	66	66	68	840	686	832	1218	908	1588	1647	1262	985	1272	250	265	400	430	286	1137	924	894	905	506
06:38:38	37	62	61	55	59	1516	1610	1610	1427	1431	1076	1058	596	1286	1458	736	686	805	737	676	850	949	799	790	556	74	64	71	71	837	657	797	1167	860	1563	1638	1226	954	1259	247	265	384	415	267	1105	901	879	873	500
06:48:38	37	54	63	57	66	1486	1589	1580	1380	1390	1050	1030	589	1257	1419	715	673	781	713	666	819	932	777	788	537	71	73	72	68	796	646	766	1126	838	1524	1602	1209	935	1203	239	246	372	397	275	1085	884	856	880	479
06:58:38	37	63	52	57	76	1460	1505	1545	1353	1354	1041	1014	592	1221	1382	694	664	764	693	651	807	923	755	779	541	62	71	64	71	773	615	738	1118	800	1502	1574	1182	912	1186	232	245	359	392	267	1055	869	848	853	475
07:08:38	37	59	60	66	71	1408	1476	1486	1312	1295	1000	976	566	1203	1340	670	631	733	681	626	801	896	752	767	522	68	69	72	67	756	594	720	1077	746	1471	1543	1167	859	1139	221	237	360	380	251	1034	848	831	838	464
07:18:38	37	54	62	56	67	1345	1433	1472	1249	1252	973	962	555	1160	1309	654	615	730	661	604	781	891	723	742	509	65	63	73	71	729	576	702	1021	725	1463	1506	1103	864	1122	222	235	349	366	258	1023	824	804	802	468
07:28:38	37	53	68	56	74	1311	1373	1410	1228	1217	955	921	536	1149	1287	629	608	702	643	591	751	849	716	724	489	70	66	73	66	697	569	679	1002	687	1412	1459	1072	828	1091	219	232	326	343	243	989	820	793	789	437
07:38:38	37	54	59	58	74	1277	1340	1354	1177	1179	933	896	498	1110	1253	626	585	692	615	582	754	842	691	708	479	66	68	76	66	681	548	647	965	671	1369	1436	1040	806	1062	212	224	328	348	240	964	801	774	770	429
07:48:38	37	60	69	61	66	1234	1304	1336	1129	1144	902	855	501	1068	1206	600	570	657	611	554	720	822	677	693	467	61	75	69	72	654	525	622	920	627	1356	1395	1003	776	1033	207	213	316	336	236	935	765	757	767	409
07:58:38	37	58	66	59	68	1178	1265	1281	1100	1093	878	849	484	1040	1175	588	547	651	587	548	707	811	660	681	446	69	64	66	67	626	520	614	909	614	1310	1362	983	745	1010	194	203	305	332	230	923	758	746	739	403
08:08:38	37	57	68	60	65	1165	1224	1246	1069	1072	856	824	474	1004	1154	572	536	616	571	532	678	797	637	658	449	68	75	77	76	613	493	582	855	579	1259	1304	959	735	987	189	210	289	311	223	910	745	712	707	391
sfYFP-recovery37:503,540[2]
Time	T∞ sfYFP-recovery37:503,540[2]	A1	A2	A3	A4	A5	A6	A7	A8	A9	A10	A11	A12	B1	B2	B3	B4	B5	B6	B7	B8	B9	B10	B11	B12	C1	C2	C3	C4	C5	C6	C7	C8	C9	C10	C11	C12	D1	D2	D3	D4	D5	D6	D7	D8	D9	D10	D11	D12
00:09:05	37	1082	1225	1206	1278	38872	40146	41211	35797	34842	26271	25241	24323	31751	33126	17887	18991	19746	18750	19669	23550	26447	21636	21723	21623	1284	1298	1353	1352	22335	13521	18080	28196	19932	35085	39854	36707	25945	31297	7183	6493	11673	12891	7821	34242	31931	29944	27125	24130
00:19:05	37	1205	1249	1289	1397	41972	43413	44304	39102	37387	26973	26449	25038	33126	34688	18681	17626	20279	19111	19961	24312	28118	22562	22649	21947	1234	1343	1333	1337	18472	15915	18874	28395	21773	36671	41603	38604	27418	33417	7612	7046	11455	13305	7909	36769	33335	31804	28222	24492
00:29:05	37.1	1190	1259	1287	1392	46911	47152	46866	42021	40250	28365	27360	25453	34970	36787	19110	18408	20666	19633	20907	25771	28246	23275	23259	22434	1312	1396	1332	1382	19444	14393	18476	28790	21198	38150	44539	39606	28821	34624	7029	7444	12188	13493	6700	38328	34098	34846	28517	24515
00:39:05	37	1242	1315	1317	1471	48917	53196	49223	44588	43157	29568	27852	25069	35990	38082	19696	18715	21650	21148	22084	26478	30056	23994	23879	22318	1371	1402	1459	1430	21467	14973	18679	29952	22619	40601	45805	41028	30204	37396	7720	7098	12519	13673	6851	41019	35411	31941	28917	24264
00:49:05	37	1233	1288	1417	1445	52059	54348	51982	47978	46258	31099	29157	25507	37388	39422	20594	19394	22360	20959	21107	27646	29998	24873	24613	21987	1408	1441	1503	1443	23091	16537	21214	33316	24626	42808	47940	41756	32035	38939	6842	7632	12657	14370	7223	40931	35837	32834	29502	24606
00:59:05	37	1286	1387	1371	1434	55251	57041	54871	50531	48981	31999	30542	25340	38243	41043	21828	20298	24099	22718	22812	27996	30538	25504	25409	22212	1400	1517	1480	1532	24956	17913	24001	36421	26697	44539	48191	42159	33290	40985	8105	7821	14166	15226	7294	42613	36218	32171	32801	25260
01:09:05	37	1294	1358	1447	1491	56276	58032	57633	51896	49829	33856	31811	25664	39904	42131	23072	21673	24987	22901	23334	29450	31897	26468	26237	22370	1510	1551	1519	1521	26485	18957	24529	38566	27725	46749	51550	45136	35379	43160	7885	8872	14544	15977	8008	45119	37787	34957	31244	24146
01:19:05	37	1263	1372	1353	1476	57903	77385	59323	52629	50310	34752	33037	25761	41394	43599	24840	23317	27126	24584	24557	30297	32646	27416	27183	22946	1558	1542	1595	1551	26897	19567	25705	39161	29863	48674	52929	46501	37702	44168	8484	8552	13752	16248	8275	44996	38051	35368	32100	24470
01:29:05	37	1341	1415	1409	1524	58005	75548	61656	53414	51037	35406	34183	26166	42059	45147	25706	24634	28271	26304	25511	31178	32868	28234	27822	22962	1547	1622	1646	1531	27546	21012	26233	40276	32455	51649	54889	48032	37329	45948	8892	9132	13553	16557	8861	45793	38129	39343	33302	24460
01:39:05	37	1399	1436	1393	1567	59795	73384	62376	55539	52706	37006	35599	26304	43825	46415	26881	24652	28794	26223	26130	32062	33440	29032	28922	23403	1613	1554	1659	1623	28429	22329	27027	42521	33157	52884	59584	49929	38754	47824	9247	9352	14389	17058	8803	46649	38845	34354	34903	24343
01:49:05	37	1366	1426	1491	1556	61071	78818	61365	55971	54815	37112	36359	26156	43107	46582	27433	24910	29247	26072	24958	32115	34353	29873	29907	23612	1627	1688	1728	1715	29920	23260	29687	43306	33111	53785	62003	50244	38995	48546	9617	9857	15545	17470	9379	46617	39439	35180	34336	24288
01:59:05	37	1421	1477	1462	1639	61578	85120	62214	57741	55546	37199	38130	26541	43776	46529	27059	25663	29226	26841	26703	31573	34487	30004	30078	24043	1691	1773	1690	1733	30985	23986	31611	45001	35173	54632	61835	51824	39342	48013	9619	10384	16094	18167	9801	47309	38894	36064	39088	24583
02:09:05	37	1421	1530	1554	1580	64184	86271	62195	58950	57592	36868	38179	27434	43966	47019	28723	26267	30406	27516	24967	32150	35341	30452	30109	24437	1696	1730	1838	1734	32359	26284	32644	46810	35114	54404	63413	53803	39343	48514	10129	10766	16204	17359	10083	47549	40091	38190	37163	24682
02:19:05	37	1491	1569	1543	1666	65073	86356	63967	60520	59492	37462	37661	27446	44880	47414	28921	26861	31294	28133	27473	31968	36003	30024	30105	24782	1786	1793	1799	1830	33639	27576	30634	44170	34725	55540	62320	52981	40103	49313	10278	11307	17290	18967	10681	47277	38393	40929	39282	25037
02:29:05	37	1513	1592	1579	1650	67435	87788	64425	61949	59956	38310	37891	28582	45566	48677	29418	27616	31779	28255	27571	32489	36182	30533	30154	25225	1874	1806	1825	1863	34754	28043	34395	45822	37838	55549	59508	53118	39915	49313	10785	11452	17386	19403	11249	47482	38208	38828	40488	25102
02:39:05	37	1461	1578	1676	1708	68102	86559	65287	63164	61312	38874	38334	28913	46540	49364	30949	28261	32512	29344	26858	32707	35394	30275	30479	25167	1892	1862	1836	1958	36248	28432	35233	46522	39402	56254	58954	52870	39821	49796	11267	12064	17458	18746	11405	45626	37698	36158	37175	25410
02:49:05	37	1559	1524	1663	1759	69126	83021	66438	64644	63367	39288	38650	29285	48496	49939	30358	29113	33318	29768	27663	33053	35659	30763	30135	25036	1890	1865	1921	1948	36571	29663	36280	48316	38057	57391	60263	53540	39766	49397	11498	12217	18054	19244	11842	45709	37438	38153	38505	25187
02:59:05	37	1566	1585	1714	1760	70737	84056	68301	65031	63892	39938	39618	29309	48522	50845	30923	29416	33424	29964	28185	33517	36244	30611	30931	24545	1841	1920	1955	1967	37653	30819	35207	50209	39206	58575	60951	53199	40138	50047	11733	12356	18233	19294	12028	46094	37702	38872	37624	25101
03:09:05	37	1572	1650	1777	1823	71987	83156	68961	66228	65452	40859	39244	29646	47842	51569	31814	29686	34508	30869	28581	34060	35429	30519	30624	24236	1896	1983	1975	2000	38602	31460	35268	50274	40086	59221	61628	53544	40307	50404	12015	12790	18811	19781	12329	45757	38683	36298	35862	25298
03:19:05	37	1569	1709	1715	1812	71310	84065	69044	67183	65355	40927	40035	30066	48911	52326	32335	30117	34486	31641	29223	34038	36133	30923	31189	23951	1936	1971	2093	2076	39410	31969	36287	50976	41096	58938	62069	53831	40411	49904	12315	12768	19024	19735	12679	45610	38609	38337	38913	25210
03:29:05	37	1633	1727	1782	1834	73162	84048	70698	67442	65529	41940	40444	29770	50142	54021	32528	30612	34928	31717	29205	34047	36240	31396	31136	23653	1956	2090	2044	2019	39920	32616	36652	52122	40869	63331	62844	54008	40603	50501	12124	13060	18810	20314	13086	46286	38432	36849	35901	24469
03:39:05	37	1605	1662	1792	1849	73131	84108	71182	72623	66758	42372	40801	30217	50107	54716	32582	30768	35454	31843	29766	34350	37063	31508	30944	23190	2044	2101	2054	2152	40038	32566	36505	52635	41867	60539	64105	53950	40919	51127	12381	13087	19262	20392	13228	45960	37490	37005	37238	24245
03:49:05	37	1647	1762	1810	1925	72307	83829	70230	72311	69913	42529	41450	30159	50142	54720	33357	30857	35550	32520	29990	34148	36597	31520	31728	23319	2030	2082	2172	2151	40106	33046	37592	52403	41688	60813	63940	53975	40913	51233	12309	13174	19293	20905	13179	46306	36673	36268	36344	23612
03:59:05	37	1686	1815	1814	1998	75168	83662	71611	72881	70445	42867	42439	29346	50890	55276	33326	31291	35515	32173	29921	34004	37335	31823	31480	23534	2010	2093	2117	2203	40287	32855	37170	53291	41891	60987	63906	53959	41304	50964	12271	13115	19445	20154	13196	46770	36155	36164	39487	23612
04:09:05	37	1676	1784	1893	1976	72070	85099	71403	72056	70210	42976	42232	28716	50973	55480	33030	31416	35843	32213	29601	34266	36911	31333	31763	23361	2072	2069	2144	2091	40481	32729	37262	52496	42962	61063	64098	53651	41089	51388	12367	12995	19206	20247	13254	45586	36062	35983	37011	23407
04:19:05	37	1730	1834	1894	2051	73332	82326	71182	71289	69081	43036	42235	28187	50369	55213	33144	30968	35838	31887	29950	34425	36604	31754	31706	23314	2121	2207	2177	2226	40744	32844	37625	52498	42308	61449	64270	54245	41226	51573	12148	12783	18900	19842	12997	45603	36167	36417	36563	22732
04:29:05	37	1732	1946	1969	2032	73019	81996	71622	69563	69469	43189	41713	27612	51326	55903	32883	31240	36003	32491	30110	34254	36983	31565	31618	23113	2142	2256	2214	2179	39410	32605	37071	52144	42479	61816	64953	53775	41242	51175	11817	12577	18757	20316	12951	47066	35862	35992	36430	22466
04:39:05	37	1808	1879	1986	2127	71707	81407	69947	65065	64590	43204	41866	27541	50580	56137	32165	30857	35469	32016	29546	34107	37330	31243	31329	23054	2112	2202	2282	2283	39636	31789	36990	52290	41580	61883	64208	54488	40109	51123	11579	12307	18416	19748	13090	44403	35771	35305	35750	22129
04:49:05	37	1768	1944	1918	2082	71932	80177	70958	65621	63591	43735	41828	27329	51107	55877	31943	29917	34720	31977	29333	34024	36710	31403	31358	22800	2182	2165	2231	2316	38452	31302	36788	51604	41071	62455	63809	53175	40089	50722	11691	12172	18329	19499	12634	43328	35531	34944	35279	21836
04:59:05	37	1770	1914	1990	2192	71304	77638	69974	63932	63129	43129	41677	26656	51010	55830	31583	29805	34599	31575	29224	33534	36777	31454	31471	22249	2214	2207	2313	2260	38442	31005	35996	51867	40515	61428	64460	52748	40198	50049	11333	11849	17885	18936	12449	43944	35468	35620	37103	21266
05:09:05	37	1801	2018	2128	2086	68951	69815	68981	62948	62704	42900	42493	26205	50324	55307	31895	29354	34289	31046	28720	33899	37184	30646	31331	22606	2227	2195	2276	2233	37873	30140	35426	50676	39697	60504	64635	52274	39420	50135	10968	11610	17326	18405	12326	43349	35379	34762	35208	21168
05:19:05	37	1785	1985	1972	2204	67850	69408	68129	61929	60397	42618	41595	26060	50632	55369	31259	28936	33668	30589	28504	33195	36735	30792	30543	22123	2241	2223	2238	2324	36948	29539	34927	49654	38857	60509	62821	51366	39013	49312	10827	11264	17094	18524	12249	42135	34925	34405	34430	20863
05:29:05	37	1796	2028	2119	2189	64422	68119	66338	61994	59321	41528	41222	24838	49678	54819	30769	28601	32870	30227	27895	32958	36027	30773	30881	21869	2232	2264	2270	2329	35669	29307	34027	49117	38300	60358	62286	50525	38055	49284	10461	10821	16721	17734	11673	42693	34837	34268	34128	20670
05:39:05	37	1910	1996	2085	2171	62517	65507	66447	58748	58428	41657	40826	24686	49518	54877	29498	28119	32551	29284	27316	32680	35635	30294	30172	21432	2301	2304	2322	2334	34730	28043	33234	47941	37521	59143	61636	48948	37984	48465	10164	10674	16079	17302	11403	41878	34195	33526	33812	19698
05:49:05	37	1915	2047	2054	2331	61148	65484	64847	57213	57643	41821	40488	24291	49255	54073	29147	27526	31917	29123	26909	31918	35774	30179	30281	21328	2289	2380	2363	2293	33760	27121	31884	46821	36168	58210	61454	47952	37426	48096	10015	10262	15937	16653	11010	41465	33625	33151	33016	19657
05:59:05	37	1887	2092	2089	2287	59486	63405	63046	56273	55264	40806	40252	23801	48108	53778	28418	26573	31463	28770	26643	31957	35273	29509	30171	20918	2224	2286	2303	2396	32890	26660	31494	45713	35059	58204	60929	47454	36557	46848	9711	10004	15184	16227	10828	40809	33620	33254	33052	18813
06:09:05	37	1897	2123	2153	2334	58027	61119	61264	54113	54375	41070	39351	23904	47777	53384	27719	26088	29919	27611	26072	31468	34704	28990	29554	20662	2293	2321	2342	2345	32406	25823	30906	44728	33481	57499	60054	46819	35626	46169	9153	9859	14457	15542	10416	40704	32661	32076	32194	18411
06:19:05	37	1955	2003	2116	2303	57127	60405	59816	52512	52792	39594	38826	22721	47029	53011	26928	25455	29917	26766	25093	30924	34207	28462	28721	20283	2334	2294	2361	2360	30902	24881	29535	43375	32374	55803	59133	47733	35187	45078	8978	9668	14386	15153	10013	40227	32314	31872	31826	18208
06:29:05	37	1923	2035	2176	2285	54773	57670	59968	51224	51485	38691	37885	22049	45631	51776	26764	25038	29083	26288	24536	30306	33562	27950	28784	19558	2395	2343	2325	2435	29435	24073	28585	41820	31422	55064	58147	45065	34129	44151	8573	9211	13989	14900	9884	39085	32223	31215	31312	17825
06:39:05	37	1983	2046	2034	2356	53620	57208	58317	49861	49664	37764	37203	21288	44829	50677	25658	24046	28299	25777	23797	29474	33425	27482	27902	19403	2297	2381	2534	2433	28834	23112	27780	40945	30134	53958	56619	43632	33060	43588	8563	8919	13390	14288	9621	38552	31218	31259	30349	17649
06:49:05	37	1904	2108	2135	2331	51970	55127	56543	48361	48150	37298	35817	20922	44389	49478	24840	23592	27281	24977	23436	28949	32695	27240	27743	19127	2354	2422	2502	2414	28068	22112	26744	39318	29464	52875	55934	43404	32289	42239	8322	8723	13079	14140	9403	37717	30880	30389	30104	16950
06:59:05	37	2029	2097	2129	2323	50769	53535	54829	47182	46853	36402	35335	20796	43272	48427	24139	23180	26671	24337	22715	28454	32230	26686	27451	18655	2304	2380	2468	2479	26852	21620	25897	37985	27655	53204	54977	42121	31671	41964	7969	8433	12432	13455	9028	37154	30395	29574	29171	16601
07:09:05	37	2008	2108	2133	2415	49411	51761	53194	45368	45122	35591	34320	19959	41892	46893	23334	22093	25991	23439	21894	27892	31511	26121	26532	18128	2376	2409	2395	2449	25698	21141	24959	37037	26219	51551	53451	40671	30635	40192	7919	8237	12235	13026	9028	36372	30017	29223	28603	16242
07:19:05	37	1930	2148	2105	2441	47313	49811	50762	44159	44342	34342	33460	19079	39942	45983	23097	21988	25375	22988	21379	26949	30749	25363	26233	17710	2342	2427	2513	2433	25427	20014	24341	35844	25074	49727	52648	40426	29203	39301	7792	8040	11841	12659	8490	35800	29226	28351	28174	15804
07:29:05	37	1995	2192	2208	2404	46150	48727	49442	42135	42752	33785	32577	18725	39395	45062	22253	21083	24614	22312	20659	26206	30118	24952	25531	17284	2346	2444	2461	2450	24393	19575	23553	35226	24200	48931	50785	38448	28762	38053	7485	7900	11818	12359	8493	35426	28441	27568	27174	15448
07:39:05	37	2061	2175	2155	2475	44442	46852	48202	41553	41318	32719	31356	18339	38622	43538	21519	20759	23856	22083	20040	25855	29393	24142	24775	16714	2437	2418	2543	2510	23771	19251	22380	33629	23047	47848	49498	38656	27909	36864	7356	7685	11192	12056	8170	34195	27681	27303	26450	14808
07:49:05	37	1977	2192	2204	2429	43163	45584	46455	40069	40344	31410	30874	17920	37225	42864	20883	19939	23437	21056	19526	25156	28939	23885	23955	16442	2432	2393	2419	2495	23046	18411	22210	32124	22354	46656	48623	35224	27252	36442	7072	7481	11032	11657	7928	33450	27288	26243	25960	14397
07:59:05	37	2014	2256	2213	2450	41846	43708	44643	39006	38284	29981	29959	16883	36126	41215	20448	19213	22309	20793	18982	24684	27923	22834	23344	16163	2346	2448	2506	2538	21911	17625	21376	31410	21735	45670	47327	34196	26578	35020	6982	7320	10776	11325	7826	32833	26727	25904	25471	14200
08:09:05	37	2008	2184	2271	2497	40859	41868	43738	37614	37883	29744	28700	16219	35142	40122	20013	19085	21799	20173	18719	23958	27196	22393	23033	15485	2330	2428	2463	2483	21481	17407	20673	30608	20654	44965	45866	33388	25618	33738	6903	7195	10408	11366	7718	32350	26067	25360	24985	13491
OD600-recovery37:600
Time	T∞ OD600-recovery37:600	A1	A2	A3	A4	A5	A6	A7	A8	A9	A10	A11	A12	B1	B2	B3	B4	B5	B6	B7	B8	B9	B10	B11	B12	C1	C2	C3	C4	C5	C6	C7	C8	C9	C10	C11	C12	D1	D2	D3	D4	D5	D6	D7	D8	D9	D10	D11	D12
00:09:32	37	0.601	0.608	0.607	0.62	0.541	0.573	0.548	0.536	0.538	0.525	0.549	0.525	0.546	0.544	0.596	0.566	0.561	0.562	0.565	0.552	0.531	0.564	0.554	0.554	0.643	0.64	0.64	0.639	0.608	0.58	0.588	0.589	0.608	0.541	0.55	0.566	0.536	0.54	0.58	0.579	0.611	0.599	0.603	0.541	0.555	0.539	0.527	0.566
00:19:32	37	0.605	0.612	0.611	0.625	0.551	0.588	0.565	0.551	0.548	0.533	0.558	0.54	0.554	0.551	0.567	0.569	0.571	0.567	0.571	0.558	0.538	0.57	0.561	0.572	0.646	0.644	0.644	0.643	0.589	0.617	0.571	0.594	0.602	0.547	0.557	0.572	0.56	0.546	0.597	0.605	0.58	0.603	0.608	0.557	0.565	0.541	0.531	0.567
00:29:32	37	0.608	0.616	0.615	0.629	0.57	0.6	0.577	0.559	0.559	0.541	0.562	0.547	0.561	0.56	0.569	0.574	0.57	0.572	0.574	0.564	0.544	0.575	0.567	0.568	0.651	0.65	0.65	0.648	0.595	0.595	0.584	0.599	0.606	0.555	0.565	0.584	0.558	0.559	0.605	0.588	0.602	0.581	0.585	0.569	0.569	0.545	0.538	0.569
00:39:32	37.1	0.612	0.62	0.62	0.633	0.573	0.613	0.59	0.569	0.571	0.549	0.579	0.556	0.571	0.57	0.575	0.58	0.576	0.578	0.58	0.571	0.553	0.581	0.572	0.581	0.658	0.657	0.657	0.656	0.609	0.611	0.593	0.621	0.62	0.568	0.574	0.597	0.566	0.563	0.608	0.6	0.592	0.61	0.589	0.577	0.585	0.555	0.541	0.572
00:49:32	37.1	0.616	0.623	0.624	0.638	0.591	0.623	0.595	0.579	0.58	0.557	0.556	0.563	0.58	0.578	0.582	0.585	0.582	0.583	0.586	0.577	0.562	0.588	0.578	0.587	0.669	0.667	0.669	0.668	0.621	0.618	0.609	0.624	0.639	0.592	0.585	0.595	0.564	0.573	0.601	0.602	0.627	0.622	0.595	0.594	0.586	0.561	0.545	0.574
00:59:32	37.1	0.619	0.627	0.628	0.642	0.601	0.64	0.611	0.59	0.59	0.568	0.564	0.564	0.588	0.588	0.59	0.593	0.591	0.589	0.593	0.585	0.569	0.593	0.584	0.578	0.681	0.68	0.683	0.681	0.634	0.63	0.63	0.644	0.653	0.585	0.595	0.61	0.575	0.583	0.612	0.623	0.613	0.633	0.601	0.599	0.593	0.568	0.594	0.576
01:09:32	37	0.622	0.63	0.631	0.646	0.621	0.642	0.612	0.598	0.601	0.574	0.574	0.564	0.597	0.596	0.598	0.602	0.599	0.598	0.6	0.593	0.575	0.6	0.59	0.592	0.693	0.691	0.693	0.692	0.672	0.643	0.658	0.627	0.659	0.595	0.604	0.617	0.581	0.59	0.624	0.629	0.624	0.636	0.617	0.597	0.6	0.576	0.559	0.577
01:19:32	37	0.624	0.634	0.634	0.65	0.62	0.736	0.631	0.606	0.607	0.582	0.581	0.56	0.604	0.605	0.609	0.61	0.607	0.607	0.609	0.601	0.585	0.609	0.598	0.592	0.705	0.703	0.705	0.706	0.657	0.652	0.664	0.646	0.672	0.603	0.613	0.624	0.59	0.6	0.633	0.635	0.633	0.651	0.643	0.591	0.603	0.583	0.563	0.581
01:29:32	37	0.627	0.637	0.637	0.653	0.613	0.928	0.625	0.611	0.614	0.59	0.587	0.567	0.612	0.615	0.615	0.62	0.616	0.615	0.618	0.61	0.595	0.616	0.605	0.594	0.717	0.717	0.719	0.719	0.663	0.661	0.674	0.649	0.674	0.612	0.621	0.634	0.593	0.605	0.646	0.64	0.641	0.657	0.634	0.594	0.603	0.589	0.571	0.581
01:39:32	37	0.63	0.641	0.642	0.658	0.621	0.939	0.634	0.618	0.621	0.597	0.595	0.568	0.617	0.62	0.624	0.628	0.624	0.623	0.627	0.617	0.603	0.624	0.613	0.595	0.728	0.729	0.733	0.733	0.674	0.672	0.676	0.68	0.69	0.637	0.63	0.64	0.618	0.612	0.67	0.648	0.649	0.643	0.641	0.597	0.607	0.596	0.577	0.583
01:49:32	37	0.634	0.647	0.645	0.661	0.626	0.9	0.636	0.627	0.627	0.602	0.602	0.565	0.623	0.625	0.63	0.634	0.636	0.632	0.635	0.624	0.611	0.632	0.622	0.605	0.74	0.742	0.745	0.745	0.685	0.68	0.682	0.676	0.694	0.631	0.637	0.65	0.605	0.628	0.673	0.657	0.655	0.65	0.65	0.612	0.625	0.612	0.615	0.585
01:59:32	37	0.64	0.655	0.653	0.665	0.633	0.81	0.64	0.632	0.633	0.608	0.607	0.568	0.627	0.632	0.636	0.64	0.636	0.637	0.641	0.627	0.61	0.637	0.626	0.613	0.75	0.753	0.756	0.757	0.695	0.691	0.698	0.689	0.704	0.642	0.643	0.649	0.612	0.621	0.663	0.664	0.663	0.665	0.681	0.61	0.614	0.609	0.588	0.588
02:09:32	37	0.649	0.665	0.663	0.669	0.638	0.837	0.64	0.638	0.638	0.612	0.612	0.568	0.633	0.639	0.641	0.647	0.642	0.643	0.647	0.633	0.613	0.643	0.631	0.612	0.762	0.764	0.766	0.767	0.7	0.698	0.701	0.697	0.714	0.655	0.649	0.656	0.625	0.626	0.672	0.672	0.671	0.666	0.666	0.614	0.621	0.614	0.593	0.593
02:19:32	37	0.658	0.674	0.673	0.678	0.647	0.806	0.634	0.644	0.645	0.616	0.617	0.572	0.637	0.64	0.647	0.651	0.647	0.648	0.652	0.637	0.62	0.648	0.636	0.617	0.771	0.773	0.776	0.777	0.707	0.706	0.699	0.689	0.7	0.64	0.653	0.66	0.616	0.63	0.678	0.678	0.686	0.696	0.674	0.616	0.616	0.618	0.6	0.598
02:29:32	37	0.665	0.681	0.681	0.69	0.664	0.838	0.636	0.651	0.652	0.62	0.621	0.572	0.642	0.644	0.653	0.656	0.653	0.653	0.659	0.642	0.624	0.652	0.64	0.616	0.781	0.781	0.785	0.786	0.715	0.714	0.715	0.694	0.73	0.645	0.657	0.665	0.623	0.633	0.686	0.686	0.685	0.68	0.697	0.622	0.626	0.622	0.602	0.6
02:39:32	37	0.67	0.687	0.687	0.697	0.676	0.835	0.631	0.658	0.657	0.634	0.624	0.575	0.645	0.648	0.657	0.661	0.657	0.658	0.664	0.646	0.628	0.656	0.651	0.619	0.789	0.791	0.792	0.794	0.725	0.721	0.705	0.705	0.717	0.673	0.662	0.662	0.629	0.638	0.691	0.692	0.692	0.685	0.687	0.625	0.62	0.626	0.605	0.604
02:49:32	37	0.675	0.695	0.695	0.709	0.678	0.927	0.637	0.662	0.662	0.628	0.627	0.578	0.65	0.653	0.663	0.666	0.662	0.665	0.669	0.65	0.632	0.66	0.648	0.622	0.796	0.797	0.801	0.801	0.729	0.73	0.728	0.708	0.723	0.657	0.666	0.667	0.625	0.64	0.697	0.699	0.7	0.694	0.694	0.629	0.622	0.628	0.61	0.608
02:59:32	37	0.68	0.702	0.702	0.72	0.685	0.955	0.642	0.667	0.668	0.634	0.631	0.579	0.653	0.672	0.667	0.671	0.667	0.669	0.68	0.655	0.636	0.665	0.658	0.622	0.803	0.804	0.807	0.809	0.736	0.736	0.736	0.716	0.729	0.658	0.672	0.663	0.664	0.645	0.704	0.704	0.703	0.697	0.711	0.633	0.626	0.632	0.615	0.61
03:09:32	37	0.686	0.71	0.71	0.717	0.69	0.947	0.647	0.672	0.673	0.637	0.634	0.578	0.657	0.675	0.673	0.678	0.673	0.674	0.679	0.659	0.64	0.669	0.656	0.629	0.81	0.811	0.813	0.815	0.743	0.742	0.727	0.723	0.737	0.689	0.674	0.665	0.632	0.646	0.709	0.71	0.708	0.703	0.705	0.636	0.628	0.635	0.619	0.612
03:19:32	37	0.692	0.717	0.717	0.728	0.697	0.942	0.653	0.681	0.677	0.64	0.636	0.577	0.662	0.667	0.677	0.681	0.681	0.679	0.685	0.663	0.644	0.672	0.668	0.629	0.815	0.817	0.82	0.821	0.749	0.75	0.734	0.729	0.744	0.692	0.682	0.667	0.635	0.651	0.718	0.715	0.713	0.714	0.712	0.64	0.632	0.638	0.615	0.615
03:29:32	37	0.697	0.724	0.724	0.731	0.701	0.922	0.657	0.683	0.684	0.644	0.638	0.582	0.666	0.671	0.683	0.686	0.682	0.685	0.689	0.667	0.648	0.676	0.663	0.633	0.821	0.822	0.825	0.826	0.754	0.754	0.739	0.735	0.75	0.67	0.701	0.665	0.639	0.655	0.719	0.72	0.718	0.713	0.717	0.644	0.637	0.644	0.617	0.614
03:39:32	37	0.702	0.73	0.731	0.745	0.706	0.946	0.662	0.688	0.688	0.647	0.643	0.58	0.669	0.674	0.687	0.693	0.688	0.688	0.694	0.672	0.652	0.681	0.666	0.626	0.826	0.828	0.83	0.831	0.76	0.76	0.745	0.739	0.755	0.675	0.685	0.67	0.64	0.657	0.723	0.725	0.723	0.717	0.723	0.646	0.638	0.645	0.619	0.615
03:49:32	37	0.707	0.736	0.737	0.751	0.713	0.956	0.667	0.692	0.692	0.651	0.645	0.581	0.673	0.679	0.692	0.695	0.692	0.692	0.698	0.676	0.655	0.684	0.675	0.627	0.83	0.832	0.835	0.835	0.765	0.764	0.75	0.745	0.761	0.682	0.694	0.673	0.644	0.668	0.729	0.729	0.728	0.724	0.726	0.649	0.646	0.647	0.622	0.617
03:59:32	37	0.712	0.742	0.742	0.752	0.716	0.957	0.671	0.696	0.696	0.654	0.647	0.58	0.676	0.682	0.695	0.701	0.696	0.696	0.704	0.68	0.66	0.687	0.673	0.629	0.834	0.836	0.838	0.839	0.768	0.768	0.756	0.748	0.765	0.688	0.693	0.671	0.646	0.663	0.733	0.733	0.732	0.726	0.732	0.652	0.644	0.649	0.624	0.618
04:09:32	37	0.717	0.748	0.748	0.762	0.713	1.025	0.675	0.699	0.698	0.657	0.664	0.583	0.679	0.686	0.7	0.702	0.7	0.701	0.706	0.683	0.663	0.692	0.677	0.63	0.838	0.84	0.842	0.842	0.773	0.772	0.76	0.753	0.769	0.687	0.696	0.676	0.648	0.667	0.736	0.737	0.736	0.735	0.735	0.655	0.648	0.652	0.626	0.617
04:19:32	37	0.721	0.752	0.752	0.769	0.733	1.001	0.679	0.703	0.702	0.66	0.652	0.583	0.682	0.689	0.703	0.707	0.704	0.705	0.711	0.687	0.666	0.696	0.681	0.631	0.841	0.844	0.845	0.846	0.776	0.778	0.765	0.757	0.774	0.689	0.699	0.668	0.651	0.669	0.74	0.74	0.739	0.733	0.737	0.658	0.651	0.655	0.628	0.617
04:29:32	37	0.724	0.757	0.757	0.769	0.732	1.002	0.683	0.706	0.704	0.664	0.654	0.577	0.685	0.692	0.706	0.71	0.707	0.708	0.718	0.69	0.67	0.698	0.687	0.633	0.843	0.846	0.848	0.848	0.78	0.782	0.773	0.762	0.776	0.69	0.713	0.678	0.653	0.671	0.743	0.743	0.742	0.736	0.742	0.661	0.654	0.657	0.63	0.617
04:39:32	37	0.728	0.761	0.761	0.777	0.729	1.009	0.686	0.71	0.714	0.666	0.657	0.58	0.687	0.694	0.711	0.714	0.711	0.711	0.718	0.693	0.673	0.702	0.686	0.636	0.845	0.848	0.85	0.85	0.783	0.784	0.774	0.764	0.78	0.706	0.704	0.675	0.654	0.674	0.745	0.745	0.745	0.739	0.745	0.665	0.661	0.66	0.631	0.618
04:49:32	37	0.731	0.764	0.765	0.792	0.737	1.04	0.689	0.714	0.714	0.669	0.66	0.577	0.689	0.697	0.712	0.716	0.713	0.714	0.72	0.696	0.677	0.705	0.69	0.635	0.847	0.849	0.851	0.851	0.786	0.788	0.777	0.768	0.784	0.695	0.706	0.672	0.656	0.676	0.747	0.746	0.747	0.742	0.752	0.665	0.66	0.663	0.634	0.618
04:59:32	37	0.733	0.768	0.768	0.787	0.754	0.956	0.693	0.72	0.714	0.671	0.661	0.574	0.692	0.7	0.715	0.719	0.717	0.718	0.729	0.698	0.681	0.708	0.692	0.637	0.848	0.851	0.853	0.853	0.789	0.792	0.781	0.771	0.788	0.714	0.727	0.676	0.657	0.681	0.749	0.749	0.749	0.744	0.75	0.668	0.661	0.665	0.636	0.616
05:09:32	37	0.736	0.77	0.771	0.796	0.746	0.766	0.695	0.718	0.717	0.673	0.663	0.574	0.694	0.702	0.717	0.722	0.719	0.721	0.727	0.701	0.683	0.71	0.694	0.638	0.848	0.852	0.853	0.854	0.793	0.794	0.784	0.775	0.791	0.702	0.711	0.679	0.659	0.684	0.751	0.751	0.751	0.747	0.752	0.669	0.662	0.667	0.637	0.615
05:19:32	37	0.738	0.772	0.774	0.79	0.745	0.788	0.7	0.722	0.719	0.675	0.664	0.574	0.696	0.704	0.72	0.724	0.722	0.723	0.73	0.704	0.686	0.714	0.697	0.638	0.849	0.852	0.855	0.854	0.795	0.796	0.786	0.778	0.794	0.705	0.713	0.673	0.67	0.681	0.752	0.753	0.752	0.749	0.755	0.672	0.664	0.669	0.638	0.616
05:29:32	37	0.739	0.776	0.776	0.797	0.737	0.761	0.707	0.723	0.72	0.676	0.666	0.566	0.697	0.706	0.723	0.726	0.724	0.726	0.732	0.707	0.689	0.716	0.7	0.639	0.849	0.852	0.854	0.855	0.796	0.798	0.789	0.78	0.796	0.706	0.716	0.672	0.663	0.682	0.753	0.754	0.754	0.75	0.755	0.674	0.665	0.67	0.639	0.615
05:39:32	37	0.741	0.776	0.778	0.801	0.742	0.739	0.703	0.726	0.723	0.678	0.668	0.569	0.7	0.709	0.724	0.728	0.726	0.728	0.735	0.709	0.691	0.719	0.703	0.64	0.849	0.852	0.854	0.854	0.798	0.8	0.792	0.781	0.8	0.708	0.717	0.673	0.661	0.683	0.754	0.754	0.755	0.75	0.757	0.674	0.67	0.676	0.641	0.616
05:49:32	37	0.741	0.778	0.779	0.802	0.755	0.765	0.705	0.727	0.725	0.679	0.669	0.571	0.701	0.71	0.726	0.73	0.729	0.73	0.737	0.711	0.692	0.721	0.704	0.64	0.848	0.852	0.854	0.854	0.802	0.803	0.795	0.785	0.803	0.71	0.718	0.673	0.662	0.683	0.755	0.755	0.757	0.752	0.759	0.677	0.668	0.672	0.642	0.616
05:59:32	37	0.742	0.779	0.781	0.805	0.743	0.745	0.708	0.729	0.727	0.68	0.67	0.562	0.703	0.712	0.728	0.733	0.73	0.732	0.739	0.713	0.695	0.722	0.706	0.641	0.848	0.851	0.853	0.853	0.802	0.804	0.797	0.786	0.805	0.714	0.721	0.675	0.662	0.685	0.755	0.755	0.756	0.753	0.758	0.678	0.67	0.675	0.643	0.616
06:09:32	37	0.742	0.779	0.781	0.805	0.742	0.74	0.709	0.73	0.728	0.682	0.67	0.567	0.704	0.713	0.729	0.733	0.731	0.733	0.74	0.714	0.696	0.724	0.708	0.641	0.847	0.85	0.852	0.852	0.803	0.805	0.798	0.787	0.807	0.715	0.722	0.672	0.663	0.686	0.755	0.756	0.757	0.753	0.759	0.682	0.671	0.675	0.645	0.616
06:19:32	37	0.742	0.78	0.782	0.808	0.74	0.745	0.713	0.731	0.729	0.683	0.671	0.564	0.705	0.715	0.731	0.734	0.734	0.735	0.741	0.716	0.699	0.726	0.71	0.642	0.845	0.849	0.851	0.852	0.805	0.807	0.8	0.79	0.809	0.718	0.724	0.68	0.663	0.687	0.754	0.755	0.758	0.754	0.76	0.682	0.684	0.676	0.646	0.612
06:29:32	37	0.741	0.781	0.784	0.806	0.746	0.751	0.713	0.733	0.73	0.683	0.671	0.556	0.707	0.716	0.731	0.735	0.734	0.737	0.743	0.719	0.7	0.727	0.711	0.642	0.845	0.848	0.851	0.851	0.806	0.806	0.802	0.79	0.811	0.721	0.725	0.675	0.664	0.687	0.754	0.754	0.758	0.753	0.76	0.683	0.672	0.677	0.645	0.614
06:39:32	37	0.741	0.781	0.784	0.805	0.742	0.756	0.713	0.733	0.73	0.684	0.671	0.56	0.707	0.717	0.732	0.736	0.735	0.736	0.743	0.719	0.701	0.729	0.712	0.642	0.843	0.847	0.849	0.85	0.806	0.808	0.803	0.792	0.812	0.718	0.726	0.671	0.664	0.688	0.754	0.754	0.757	0.753	0.759	0.684	0.674	0.678	0.647	0.612
06:49:32	37	0.74	0.78	0.782	0.809	0.744	0.749	0.715	0.735	0.732	0.685	0.676	0.556	0.708	0.718	0.733	0.737	0.735	0.737	0.744	0.721	0.702	0.73	0.713	0.642	0.842	0.846	0.848	0.849	0.806	0.808	0.803	0.793	0.812	0.718	0.726	0.671	0.665	0.689	0.753	0.754	0.757	0.753	0.759	0.684	0.674	0.678	0.646	0.611
06:59:32	37	0.739	0.778	0.781	0.809	0.743	0.762	0.715	0.733	0.731	0.685	0.671	0.554	0.707	0.72	0.733	0.737	0.736	0.738	0.745	0.722	0.703	0.731	0.715	0.642	0.841	0.845	0.847	0.849	0.807	0.807	0.804	0.793	0.814	0.724	0.728	0.674	0.664	0.689	0.751	0.752	0.756	0.752	0.757	0.686	0.675	0.678	0.648	0.612
07:09:32	37	0.738	0.777	0.78	0.81	0.776	0.752	0.717	0.734	0.732	0.686	0.67	0.558	0.708	0.72	0.734	0.738	0.736	0.738	0.745	0.722	0.704	0.733	0.715	0.642	0.839	0.844	0.847	0.847	0.807	0.808	0.804	0.794	0.815	0.719	0.728	0.67	0.664	0.688	0.75	0.751	0.754	0.751	0.756	0.686	0.676	0.677	0.647	0.609
07:19:32	37	0.737	0.774	0.778	0.808	0.744	0.745	0.717	0.733	0.731	0.685	0.67	0.552	0.709	0.72	0.733	0.737	0.736	0.739	0.744	0.724	0.705	0.733	0.716	0.643	0.838	0.843	0.845	0.846	0.807	0.807	0.804	0.794	0.815	0.72	0.728	0.671	0.663	0.689	0.749	0.75	0.754	0.75	0.755	0.686	0.676	0.678	0.648	0.61
07:29:32	37	0.736	0.774	0.777	0.81	0.745	0.741	0.718	0.733	0.732	0.685	0.67	0.552	0.708	0.721	0.734	0.737	0.736	0.738	0.745	0.724	0.705	0.734	0.716	0.642	0.836	0.841	0.844	0.846	0.806	0.806	0.804	0.794	0.816	0.72	0.728	0.669	0.663	0.689	0.747	0.749	0.752	0.749	0.754	0.686	0.677	0.679	0.647	0.609
07:39:32	37	0.734	0.772	0.775	0.81	0.743	0.746	0.718	0.733	0.731	0.684	0.669	0.548	0.709	0.721	0.733	0.737	0.736	0.738	0.744	0.725	0.706	0.734	0.717	0.641	0.835	0.84	0.843	0.844	0.805	0.806	0.803	0.793	0.816	0.721	0.729	0.67	0.681	0.689	0.746	0.747	0.751	0.747	0.753	0.687	0.677	0.682	0.647	0.608
07:49:32	37	0.733	0.77	0.774	0.808	0.771	0.768	0.717	0.733	0.73	0.684	0.669	0.544	0.708	0.721	0.733	0.736	0.737	0.737	0.745	0.725	0.707	0.735	0.717	0.642	0.834	0.839	0.842	0.843	0.804	0.804	0.802	0.792	0.816	0.728	0.737	0.666	0.662	0.69	0.745	0.745	0.749	0.746	0.751	0.688	0.678	0.685	0.679	0.606
07:59:32	37	0.731	0.769	0.772	0.806	0.743	0.746	0.719	0.731	0.729	0.683	0.668	0.537	0.708	0.721	0.732	0.736	0.736	0.738	0.744	0.724	0.706	0.735	0.717	0.64	0.832	0.838	0.841	0.842	0.802	0.803	0.802	0.791	0.816	0.722	0.73	0.666	0.66	0.689	0.743	0.743	0.748	0.745	0.75	0.686	0.689	0.678	0.646	0.606
08:09:32	37	0.729	0.767	0.77	0.806	0.74	0.753	0.718	0.73	0.728	0.682	0.665	0.533	0.708	0.72	0.732	0.735	0.734	0.737	0.742	0.725	0.706	0.735	0.717	0.639	0.831	0.837	0.84	0.842	0.802	0.802	0.801	0.791	0.817	0.721	0.728	0.666	0.659	0.688	0.74	0.742	0.746	0.743	0.749	0.688	0.689	0.678	0.645	0.604
Results
	1	2	3	4	5	6	7	8	9	10	11	12
A	-1500	1000	1000	-2100	7100	7600	6800	7000	7300	5700	5400	4600	Max V [sfYFP-37:503,540]
	1	1	1	1	1	1	1	1	1	1	1	1	R-Squared [sfYFP-37:503,540]
	04:33:38	05:43:38	03:33:38	03:43:38	06:03:38	06:03:38	04:33:38	05:43:38	05:13:38	04:03:38	04:13:38	04:13:38	t at Max V [sfYFP-37:503,540]
	04:39:18	05:33:38	03:28:38	03:41:58	03:50:03	03:59:57	03:41:52	04:02:55	03:58:22	03:14:25	03:17:20	03:19:56	Lagtime [sfYFP-37:503,540]
	9000	8800	8400	7400	236900	240400	239300	262200	225600	169900	174300	157400	Max V [sfYFP-37:503,540[2]]
	1	1	1	1	1	1	1	1	1	1	1	1	R-Squared [sfYFP-37:503,540[2]]
	05:14:05	05:54:05	04:54:05	06:04:05	05:24:05	05:54:05	04:34:05	05:34:05	05:24:05	04:14:05	04:14:05	04:14:05	t at Max V [sfYFP-37:503,540[2]]
	04:25:12	04:51:35	04:17:32	04:37:52	03:41:10	03:46:32	03:41:34	04:07:05	03:51:07	03:08:53	03:11:47	03:18:01	Lagtime [sfYFP-37:503,540[2]]
	2.78	2.5	2.59	2.8	2.28	2.08	2.06	2.03	2.22	2.57	2.65	2.42	Max V [OD600-37:600]
	1	1	1	1	1	1	1	1	1	1	1	1	R-Squared [OD600-37:600]
	03:24:32	02:44:32	03:04:32	02:44:32	03:14:32	03:14:32	04:34:32	04:14:32	03:24:32	04:04:32	04:14:32	04:04:32	t at Max V [OD600-37:600]
	01:55:26	01:43:58	01:45:29	01:45:43	02:09:56	02:04:26	02:36:49	02:23:23	02:15:13	02:38:31	02:39:32	02:38:30	Lagtime [OD600-37:600]
	1300	1800	-900	1000	13700	22500	9100	6100	6500	2400	6100	3800	Max V [sfYFP-30:503,540]
	1	1	1	1	1	1	1	1	1	1	1	1	R-Squared [sfYFP-30:503,540]
	01:23:38	00:33:38	00:53:38	00:43:38	01:23:38	01:23:38	01:33:38	01:03:38	01:03:38	01:33:38	00:53:38	01:23:38	t at Max V [sfYFP-30:503,540]
	01:21:43	00:34:45	00:56:25	00:50:38	01:06:13	01:09:18	01:03:35	00:47:59	00:41:43	00:54:53	00:47:00	01:01:32	Lagtime [sfYFP-30:503,540]
	7200	10100	4400	5000	204500	169700	162200	103800	78800	72600	168100	126100	Max V [sfYFP-30:503,540[2]]
	1	1	1	1	1	1	1	1	1	1	1	1	R-Squared [sfYFP-30:503,540[2]]
	00:44:05	00:24:05	01:14:05	01:34:05	01:04:05	01:24:05	01:24:05	01:34:05	01:24:05	01:14:05	00:14:05	00:54:05	t at Max V [sfYFP-30:503,540[2]]
	00:27:25	00:22:03	01:08:24	01:13:41	00:50:33	00:59:07	00:48:52	00:53:05	00:46:43	00:52:30	00:09:05	00:31:28	Lagtime [sfYFP-30:503,540[2]]
	0.31	0.23	0.4	0.23	2.59	3.8	1.3	0.43	-1.37	1.41	2.42	0.99	Max V [OD600-30:600]
	1	1	1	1	1	1	1	1	1	1	1	1	R-Squared [OD600-30:600]
	00:44:32	01:04:32	00:54:32	01:24:32	01:04:32	01:24:32	00:44:32	00:54:32	00:14:32	00:14:32	00:14:32	01:34:32	t at Max V [OD600-30:600]
	00:25:01	00:28:14	00:34:17	00:35:37	00:54:45	01:14:51	00:22:27	00:26:17	00:09:32	00:09:32	00:09:32	00:51:33	Lagtime [OD600-30:600]
	1000	-1100	-1600	-1500	10600	85000	16800	15800	12600	6000	6400	-3800	Max V [sfYFP-recovery37:503,540]
	1	1	1	1	1	1	1	1	1	1	1	1	R-Squared [sfYFP-recovery37:503,540]
	00:43:38	06:53:38	00:53:38	03:43:38	00:53:38	01:13:38	00:53:38	00:13:38	00:13:38	00:13:38	01:53:38	07:33:38	t at Max V [sfYFP-recovery37:503,540]
	00:47:38	07:12:16	00:54:16	03:48:38	00:22:13	01:03:03	00:21:40	00:08:38	00:08:38	00:08:38	01:15:02	07:01:32	Lagtime [sfYFP-recovery37:503,540]
	12500	-12000	-15600	16000	493900	1935300	309300	518100	-487900	185700	177100	-122200	Max V [sfYFP-recovery37:503,540[2]]
	1	1	1	1	1	1	1	1	1	1	1	1	R-Squared [sfYFP-recovery37:503,540[2]]
	06:54:05	06:14:05	05:14:05	05:44:05	00:24:05	01:14:05	00:14:05	03:34:05	04:34:05	01:04:05	01:54:05	05:24:05	t at Max V [sfYFP-recovery37:503,540[2]]
	05:43:19	07:23:55	06:08:11	04:43:16	00:12:48	00:59:50	00:09:05	02:28:00	05:40:03	00:28:14	00:46:18	05:33:18	Lagtime [sfYFP-recovery37:503,540[2]]
	0.89	1.06	0.99	1.53	3.31	19.15	1.85	1.55	1.1	1.41	-2.29	1.46	Max V [OD600-recovery37:600]
	1	1	1	1	1	1	1	1	1	1	1	1	R-Squared [OD600-recovery37:600]
	02:04:32	02:04:32	02:14:32	04:44:32	07:04:32	01:24:32	01:14:32	00:14:32	00:34:32	02:34:32	00:44:32	00:14:32	t at Max V [OD600-recovery37:600]
	01:14:49	01:15:51	01:12:28	02:57:15	05:58:43	01:11:01	00:34:40	00:09:32	00:09:43	01:22:22	00:52:51	00:09:32	Lagtime [OD600-recovery37:600]
B	5600	5400	4200	3400	3900	4300	3900	5900	5000	4800	5400	4100	Max V [sfYFP-37:503,540]
	1	1	1	1	1	1	1	1	1	1	1	1	R-Squared [sfYFP-37:503,540]
	04:13:38	03:53:38	05:33:38	05:13:38	05:43:38	05:03:38	05:43:38	03:53:38	04:23:38	03:43:38	03:43:38	03:43:38	t at Max V [sfYFP-37:503,540]
	03:04:21	03:00:29	03:56:58	03:30:59	03:40:56	03:47:56	03:59:09	02:57:47	03:16:50	02:50:06	02:57:31	02:54:44	Lagtime [sfYFP-37:503,540]
	191500	233200	121200	143400	129500	138000	122400	176400	158900	154000	170800	131700	Max V [sfYFP-37:503,540[2]]
	1	1	1	1	1	1	1	1	1	1	1	1	R-Squared [sfYFP-37:503,540[2]]
	03:54:05	04:04:05	05:34:05	05:34:05	04:54:05	05:14:05	04:54:05	03:44:05	04:14:05	03:34:05	03:44:05	04:04:05	t at Max V [sfYFP-37:503,540[2]]
	02:59:57	03:12:05	03:35:46	03:53:06	03:24:01	03:43:52	03:35:26	02:47:21	03:05:18	02:43:40	02:52:31	02:49:36	Lagtime [sfYFP-37:503,540[2]]
	2.62	2.56	2.46	2.58	2.59	2.42	2.36	2.62	2.21	2.65	2.7	2.59	Max V [OD600-37:600]
	1	1	1	1	1	1	1	1	1	1	1	1	R-Squared [OD600-37:600]
	03:54:32	04:04:32	03:04:32	03:24:32	03:24:32	03:24:32	03:24:32	03:44:32	04:04:32	03:44:32	04:04:32	03:44:32	t at Max V [OD600-37:600]
	02:29:41	02:31:43	01:59:56	02:02:17	02:06:13	02:00:27	01:58:03	02:12:56	02:26:06	02:12:04	02:19:56	02:16:36	Lagtime [OD600-37:600]
	3400	2700	1000	1500	1700	1300	1100	4100	1900	3600	2800	2800	Max V [sfYFP-30:503,540]
	1	1	1	1	1	1	1	1	1	1	1	1	R-Squared [sfYFP-30:503,540]
	00:13:38	01:13:38	00:43:38	01:03:38	01:03:38	00:33:38	00:13:38	01:33:38	01:03:38	00:33:38	01:03:38	01:23:38	t at Max V [sfYFP-30:503,540]
	00:08:38	00:53:27	00:31:38	00:58:38	00:48:38	00:26:20	00:08:38	01:12:47	00:52:19	00:24:11	00:44:21	00:35:47	Lagtime [sfYFP-30:503,540]
	95200	87700	167900	-153400	306900	79200	151500	79800	145400	79000	91600	141100	Max V [sfYFP-30:503,540[2]]
	1	1	1	1	1	1	1	1	1	1	1	1	R-Squared [sfYFP-30:503,540[2]]
	01:14:05	01:14:05	00:14:05	00:24:05	00:24:05	01:24:05	01:24:05	01:24:05	00:34:05	01:14:05	00:14:05	00:44:05	t at Max V [sfYFP-30:503,540[2]]
	00:49:23	00:48:38	00:09:05	00:24:21	00:18:45	01:06:21	01:02:31	00:53:20	00:19:42	00:49:40	00:09:05	00:27:10	Lagtime [sfYFP-30:503,540[2]]
	1.09	0.45	-0.8	-0.93	-1.27	-1.03	-0.96	-0.5	-1.02	0.61	0.32	1.98	Max V [OD600-30:600]
	1	1	1	1	1	1	1	1	1	1	1	1	R-Squared [OD600-30:600]
	01:24:32	01:14:32	00:34:32	00:34:32	00:34:32	00:44:32	00:34:32	00:24:32	00:14:32	00:24:32	01:24:32	00:14:32	t at Max V [OD600-30:600]
	01:00:44	00:30:25	00:23:47	00:28:53	00:35:03	00:34:00	00:29:45	00:15:08	00:09:32	00:14:57	00:40:47	00:09:32	Lagtime [OD600-30:600]
	4900	6200	5600	4600	4800	4800	5000	5900	5000	4000	6100	3900	Max V [sfYFP-recovery37:503,540]
	1	1	1	1	1	1	1	1	1	1	1	1	R-Squared [sfYFP-recovery37:503,540]
	00:23:38	01:13:38	01:13:38	01:13:38	02:13:38	01:13:38	01:33:38	00:13:38	01:23:38	00:23:38	00:33:38	01:53:38	t at Max V [sfYFP-recovery37:503,540]
	00:12:43	00:26:42	00:39:42	00:43:25	01:06:33	00:44:41	00:51:50	00:08:38	00:41:38	00:18:08	00:22:24	01:34:32	Lagtime [sfYFP-recovery37:503,540]
	195600	209900	176800	164400	213900	175900	250600	145900	181000	-105100	110000	-72500	Max V [sfYFP-recovery37:503,540[2]]
	1	1	1	1	1	1	1	1	1	1	1	1	R-Squared [sfYFP-recovery37:503,540[2]]
	02:44:05	00:24:05	01:14:05	01:14:05	01:14:05	00:54:05	02:14:05	00:24:05	00:34:05	07:54:05	01:34:05	06:24:05	t at Max V [sfYFP-recovery37:503,540[2]]
	01:23:28	00:11:39	00:39:45	00:52:46	00:44:35	00:36:32	01:47:57	00:13:52	00:19:09	?????	00:33:38	06:00:36	Lagtime [sfYFP-recovery37:503,540[2]]
	0.97	1.85	-2.97	1	1.23	0.92	1.1	0.87	0.98	0.84	1.21	1.83	Max V [OD600-recovery37:600]
	1	1	1	1	1	1	1	1	1	1	1	1	R-Squared [OD600-recovery37:600]
	00:34:32	02:54:32	00:14:32	01:24:32	01:44:32	01:14:32	02:54:32	01:04:32	01:24:32	01:14:32	03:14:32	00:14:32	t at Max V [OD600-recovery37:600]
	00:14:10	01:50:37	00:09:32	00:35:08	00:47:50	00:31:23	01:15:21	00:22:18	00:25:09	00:26:55	01:45:04	00:09:32	Lagtime [OD600-recovery37:600]
C	1400	1400	-1400	1200	4500	4500	4700	6300	4800	9600	8200	7000	Max V [sfYFP-37:503,540]
	1	1	1	1	1	1	1	1	1	1	1	1	R-Squared [sfYFP-37:503,540]
	00:53:38	03:23:38	05:23:38	02:03:38	05:13:38	05:03:38	05:53:38	05:43:38	05:53:38	06:03:38	05:53:38	04:23:38	t at Max V [sfYFP-37:503,540]
	00:58:38	03:23:38	05:29:21	01:55:18	04:00:25	04:17:18	04:28:38	04:20:04	04:20:31	04:24:41	04:07:18	03:35:12	Lagtime [sfYFP-37:503,540]
	10700	10200	8700	7800	156400	123400	144900	210900	167700	310500	243200	232200	Max V [sfYFP-37:503,540[2]]
	1	1	1	1	1	1	1	1	1	1	1	1	R-Squared [sfYFP-37:503,540[2]]
	05:54:05	04:54:05	04:24:05	04:54:05	05:24:05	05:34:05	05:44:05	05:54:05	05:44:05	05:54:05	06:04:05	05:44:05	t at Max V [sfYFP-37:503,540[2]]
	04:55:04	04:14:46	03:50:00	03:57:17	04:00:26	04:08:30	04:18:19	04:16:33	04:16:37	04:14:01	03:48:00	03:56:38	Lagtime [sfYFP-37:503,540[2]]
	2.99	2.93	3.04	3.48	2.76	2.98	2.83	2.54	3.07	3.21	3.03	3.48	Max V [OD600-37:600]
	1	1	1	1	1	1	1	1	1	1	1	1	R-Squared [OD600-37:600]
	03:24:32	02:44:32	02:44:32	02:44:32	03:44:32	03:44:32	04:04:32	05:34:32	03:54:32	04:24:32	04:04:32	04:04:32	t at Max V [OD600-37:600]
	01:53:41	01:50:21	01:51:13	01:58:44	02:22:56	02:29:00	02:40:44	03:07:15	02:39:38	02:50:30	02:41:39	02:51:33	Lagtime [OD600-37:600]
	1100	600	800	1100	1600	-1500	-1500	13500	2300	3200	8600	12600	Max V [sfYFP-30:503,540]
	1	1	1	1	1	1	1	1	1	1	1	1	R-Squared [sfYFP-30:503,540]
	00:13:38	00:23:38	00:53:38	01:23:38	00:23:38	00:33:38	00:33:38	01:23:38	01:33:38	00:23:38	00:23:38	00:23:38	t at Max V [sfYFP-30:503,540]
	00:08:38	00:25:18	00:57:23	01:25:54	00:16:46	00:34:38	00:39:58	01:16:34	01:11:15	00:21:08	00:17:56	00:16:01	Lagtime [sfYFP-30:503,540]
	-6400	12700	-14500	12500	338000	-259000	109900	157200	175000	87500	152800	195300	Max V [sfYFP-30:503,540[2]]
	1	1	1	1	1	1	1	1	1	1	1	1	R-Squared [sfYFP-30:503,540[2]]
	01:24:05	00:24:05	01:14:05	01:04:05	00:54:05	00:54:05	01:04:05	01:14:05	01:24:05	01:04:05	01:14:05	01:14:05	t at Max V [sfYFP-30:503,540[2]]
	?????	00:23:06	01:23:26	01:02:36	00:46:22	00:56:29	00:49:25	00:54:18	01:11:45	00:49:18	00:45:20	00:52:23	Lagtime [sfYFP-30:503,540[2]]
	0.28	1.38	-0.86	-0.59	1.92	3.21	3.26	1.75	2.95	3.42	0.48	-1.59	Max V [OD600-30:600]
	1	1	1	1	1	1	1	1	1	1	1	1	R-Squared [OD600-30:600]
	00:14:32	00:54:32	00:44:32	00:44:32	01:34:32	00:34:32	00:54:32	00:44:32	01:34:32	01:04:32	00:24:32	00:14:32	t at Max V [OD600-30:600]
	00:09:32	00:43:53	00:41:31	00:48:31	01:25:25	00:27:04	00:48:50	00:41:39	01:18:19	00:55:12	00:17:02	00:09:32	Lagtime [OD600-30:600]
	1600	1100	1100	1200	6300	5400	11900	13400	16200	7800	9100	6400	Max V [sfYFP-recovery37:503,540]
	1	1	1	1	1	1	1	1	1	1	1	1	R-Squared [sfYFP-recovery37:503,540]
	01:03:38	00:53:38	02:43:38	05:13:38	00:43:38	02:13:38	01:03:38	00:53:38	00:43:38	00:43:38	01:13:38	01:03:38	t at Max V [sfYFP-recovery37:503,540]
	01:00:31	00:45:00	02:31:22	04:48:38	00:24:21	01:01:36	00:44:21	00:43:51	00:33:45	00:20:26	00:36:59	00:37:14	Lagtime [sfYFP-recovery37:503,540]
	11000	13800	20900	13500	-386300	239400	376100	336400	311300	439300	469500	-343200	Max V [sfYFP-recovery37:503,540[2]]
	1	1	1	1	1	1	1	1	1	1	1	1	R-Squared [sfYFP-recovery37:503,540[2]]
	01:04:05	04:14:05	06:34:05	04:14:05	00:14:05	00:14:05	02:24:05	00:44:05	02:24:05	03:24:05	01:34:05	07:44:05	t at Max V [sfYFP-recovery37:503,540[2]]
	00:48:32	03:13:13	05:42:35	03:14:21	00:09:05	00:09:05	01:45:42	00:33:52	01:31:34	02:24:47	00:57:04	07:44:46	Lagtime [sfYFP-recovery37:503,540[2]]
	1.26	1.36	1.44	1.35	3.81	3.68	2.79	3.09	2.99	3.18	2.07	1.49	Max V [OD600-recovery37:600]
	1	1	1	1	1	1	1	1	1	1	1	1	R-Squared [OD600-recovery37:600]
	00:54:32	01:24:32	01:34:32	01:34:32	01:04:32	00:14:32	01:04:32	01:34:32	02:24:32	03:04:32	04:54:32	00:54:32	t at Max V [OD600-recovery37:600]
	00:28:54	00:33:13	00:34:49	00:30:08	00:52:47	00:09:32	00:44:29	01:10:11	01:48:30	02:22:48	03:34:16	00:30:12	Lagtime [OD600-recovery37:600]
D	6800	8200	1900	2600	2500	2900	2500	6900	6100	5400	5400	5000	Max V [sfYFP-37:503,540]
	1	1	1	1	1	1	1	1	1	1	1	1	R-Squared [sfYFP-37:503,540]
	05:23:38	04:23:38	05:13:38	05:03:38	03:43:38	03:53:38	05:23:38	04:03:38	04:13:38	04:03:38	03:53:38	04:03:38	t at Max V [sfYFP-37:503,540]
	03:55:59	03:40:06	03:54:57	04:09:24	03:10:38	03:13:48	04:25:26	03:05:01	03:24:12	02:59:11	02:56:25	03:13:02	Lagtime [sfYFP-37:503,540]
	202300	273600	67700	92700	99700	90900	68800	249900	195800	177000	191100	164200	Max V [sfYFP-37:503,540[2]]
	1	1	1	1	1	1	1	1	1	1	1	1	R-Squared [sfYFP-37:503,540[2]]
	04:14:05	05:04:05	06:04:05	05:54:05	05:14:05	03:54:05	05:34:05	04:04:05	04:14:05	04:04:05	04:04:05	04:04:05	t at Max V [sfYFP-37:503,540[2]]
	03:20:42	03:51:08	04:35:01	04:44:40	03:54:50	03:08:03	04:11:45	03:02:51	03:15:03	02:51:09	02:55:38	03:06:27	Lagtime [sfYFP-37:503,540[2]]
	2.68	2.74	2.79	2.96	2.83	2.76	2.89	3.34	2.69	2.83	2.82	3.02	Max V [OD600-37:600]
	1	1	1	1	1	1	1	1	1	1	1	1	R-Squared [OD600-37:600]
	04:04:32	04:14:32	02:54:32	05:04:32	03:34:32	03:34:32	03:44:32	03:14:32	03:54:32	03:04:32	03:54:32	03:04:32	t at Max V [OD600-37:600]
	02:27:18	02:33:35	02:00:56	02:50:02	02:09:45	02:07:22	02:15:25	02:18:47	02:26:38	02:09:13	02:18:54	02:15:36	Lagtime [OD600-37:600]
	3800	3100	-3100	1400	-3800	6900	4100	4100	7400	1800	3600	4900	Max V [sfYFP-30:503,540]
	1	1	1	1	1	1	1	1	1	1	1	1	R-Squared [sfYFP-30:503,540]
	00:53:38	00:23:38	00:33:38	01:23:38	01:33:38	01:23:38	01:23:38	01:13:38	00:33:38	00:43:38	01:03:38	00:43:38	t at Max V [sfYFP-30:503,540]
	00:42:19	00:26:23	00:37:40	01:14:21	?????	01:15:35	01:15:28	00:50:50	00:19:59	00:31:25	00:57:15	00:18:26	Lagtime [sfYFP-30:503,540]
	47900	35900	110300	-111100	-183600	156900	119000	173300	192000	461000	91100	198400	Max V [sfYFP-30:503,540[2]]
	1	1	1	1	1	1	1	1	1	1	1	1	R-Squared [sfYFP-30:503,540[2]]
	00:44:05	00:34:05	01:34:05	01:04:05	01:24:05	01:14:05	00:44:05	00:44:05	00:14:05	01:24:05	00:14:05	00:24:05	t at Max V [sfYFP-30:503,540[2]]
	00:30:43	00:32:29	01:23:36	01:12:10	01:31:48	01:05:29	00:37:28	00:33:45	00:09:05	01:15:23	00:09:05	00:13:46	Lagtime [sfYFP-30:503,540[2]]
	0.73	0.71	3.22	2.73	-3.34	-3.57	1.62	0.77	0.98	0.59	0.68	3.23	Max V [OD600-30:600]
	1	1	1	1	1	1	1	1	1	1	1	1	R-Squared [OD600-30:600]
	01:24:32	00:34:32	01:34:32	00:54:32	01:24:32	01:04:32	00:54:32	00:34:32	00:44:32	01:34:32	00:14:32	00:14:32	t at Max V [OD600-30:600]
	00:58:34	00:22:04	01:24:17	00:44:35	01:35:37	01:13:26	00:43:07	00:27:35	00:20:03	00:55:08	00:09:32	00:09:32	Lagtime [OD600-30:600]
	5600	9900	4200	2100	5400	4700	2300	5000	4300	4300	4100	-3100	Max V [sfYFP-recovery37:503,540]
	1	1	1	1	1	1	1	1	1	1	1	1	R-Squared [sfYFP-recovery37:503,540]
	00:33:38	00:23:38	00:33:38	01:03:38	00:53:38	02:03:38	02:33:38	00:43:38	00:13:38	00:23:38	01:03:38	07:23:38	t at Max V [sfYFP-recovery37:503,540]
	00:15:14	00:15:12	00:35:18	00:38:38	00:42:31	01:38:12	01:44:43	00:17:50	00:08:38	00:13:17	00:34:58	06:13:09	Lagtime [sfYFP-recovery37:503,540]
	232300	277200	126300	105100	150900	160800	-120900	269100	-169800	-498900	475200	-111400	Max V [sfYFP-recovery37:503,540[2]]
	1	1	1	1	1	1	1	1	1	1	1	1	R-Squared [sfYFP-recovery37:503,540[2]]
	01:14:05	00:34:05	00:54:05	01:04:05	00:54:05	02:14:05	00:24:05	00:34:05	02:14:05	01:34:05	01:54:05	01:04:05	t at Max V [sfYFP-recovery37:503,540[2]]
	00:28:28	00:17:05	00:51:47	00:46:27	00:42:34	01:41:18	00:19:49	00:13:54	02:57:08	01:47:55	01:33:55	01:09:14	Lagtime [sfYFP-recovery37:503,540[2]]
	3.88	1.58	2.34	2.59	3.56	3.02	3.12	1.71	1.88	1.63	4.87	0.47	Max V [OD600-recovery37:600]
	1	1	1	1	1	1	1	1	1	1	1	1	R-Squared [OD600-recovery37:600]
	02:54:32	01:44:32	01:34:32	00:14:32	00:44:32	02:14:32	01:54:32	00:44:32	01:44:32	01:44:32	00:54:32	02:04:32	t at Max V [OD600-recovery37:600]
	02:26:28	00:54:02	01:01:09	00:09:32	00:44:51	01:47:35	01:34:38	00:18:36	01:12:12	01:04:45	00:45:49	01:11:52	Lagtime [OD600-recovery37:600]
E	?????	?????	?????	?????	?????	?????	?????	?????	?????	?????	?????	?????	Max V [sfYFP-37:503,540]
	?????	?????	?????	?????	?????	?????	?????	?????	?????	?????	?????	?????	R-Squared [sfYFP-37:503,540]
	?????	?????	?????	?????	?????	?????	?????	?????	?????	?????	?????	?????	t at Max V [sfYFP-37:503,540]
	?????	?????	?????	?????	?????	?????	?????	?????	?????	?????	?????	?????	Lagtime [sfYFP-37:503,540]
	?????	?????	?????	?????	?????	?????	?????	?????	?????	?????	?????	?????	Max V [sfYFP-37:503,540[2]]
	?????	?????	?????	?????	?????	?????	?????	?????	?????	?????	?????	?????	R-Squared [sfYFP-37:503,540[2]]
	?????	?????	?????	?????	?????	?????	?????	?????	?????	?????	?????	?????	t at Max V [sfYFP-37:503,540[2]]
	?????	?????	?????	?????	?????	?????	?????	?????	?????	?????	?????	?????	Lagtime [sfYFP-37:503,540[2]]
	?????	?????	?????	?????	?????	?????	?????	?????	?????	?????	?????	?????	Max V [OD600-37:600]
	?????	?????	?????	?????	?????	?????	?????	?????	?????	?????	?????	?????	R-Squared [OD600-37:600]
	?????	?????	?????	?????	?????	?????	?????	?????	?????	?????	?????	?????	t at Max V [OD600-37:600]
	?????	?????	?????	?????	?????	?????	?????	?????	?????	?????	?????	?????	Lagtime [OD600-37:600]
	?????	?????	?????	?????	?????	?????	?????	?????	?????	?????	?????	?????	Max V [sfYFP-30:503,540]
	?????	?????	?????	?????	?????	?????	?????	?????	?????	?????	?????	?????	R-Squared [sfYFP-30:503,540]
	?????	?????	?????	?????	?????	?????	?????	?????	?????	?????	?????	?????	t at Max V [sfYFP-30:503,540]
	?????	?????	?????	?????	?????	?????	?????	?????	?????	?????	?????	?????	Lagtime [sfYFP-30:503,540]
	?????	?????	?????	?????	?????	?????	?????	?????	?????	?????	?????	?????	Max V [sfYFP-30:503,540[2]]
	?????	?????	?????	?????	?????	?????	?????	?????	?????	?????	?????	?????	R-Squared [sfYFP-30:503,540[2]]
	?????	?????	?????	?????	?????	?????	?????	?????	?????	?????	?????	?????	t at Max V [sfYFP-30:503,540[2]]
	?????	?????	?????	?????	?????	?????	?????	?????	?????	?????	?????	?????	Lagtime [sfYFP-30:503,540[2]]
	?????	?????	?????	?????	?????	?????	?????	?????	?????	?????	?????	?????	Max V [OD600-30:600]
	?????	?????	?????	?????	?????	?????	?????	?????	?????	?????	?????	?????	R-Squared [OD600-30:600]
	?????	?????	?????	?????	?????	?????	?????	?????	?????	?????	?????	?????	t at Max V [OD600-30:600]
	?????	?????	?????	?????	?????	?????	?????	?????	?????	?????	?????	?????	Lagtime [OD600-30:600]
	?????	?????	?????	?????	?????	?????	?????	?????	?????	?????	?????	?????	Max V [sfYFP-recovery37:503,540]
	?????	?????	?????	?????	?????	?????	?????	?????	?????	?????	?????	?????	R-Squared [sfYFP-recovery37:503,540]
	?????	?????	?????	?????	?????	?????	?????	?????	?????	?????	?????	?????	t at Max V [sfYFP-recovery37:503,540]
	?????	?????	?????	?????	?????	?????	?????	?????	?????	?????	?????	?????	Lagtime [sfYFP-recovery37:503,540]
	?????	?????	?????	?????	?????	?????	?????	?????	?????	?????	?????	?????	Max V [sfYFP-recovery37:503,540[2]]
	?????	?????	?????	?????	?????	?????	?????	?????	?????	?????	?????	?????	R-Squared [sfYFP-recovery37:503,540[2]]
	?????	?????	?????	?????	?????	?????	?????	?????	?????	?????	?????	?????	t at Max V [sfYFP-recovery37:503,540[2]]
	?????	?????	?????	?????	?????	?????	?????	?????	?????	?????	?????	?????	Lagtime [sfYFP-recovery37:503,540[2]]
	?????	?????	?????	?????	?????	?????	?????	?????	?????	?????	?????	?????	Max V [OD600-recovery37:600]
	?????	?????	?????	?????	?????	?????	?????	?????	?????	?????	?????	?????	R-Squared [OD600-recovery37:600]
	?????	?????	?????	?????	?????	?????	?????	?????	?????	?????	?????	?????	t at Max V [OD600-recovery37:600]
	?????	?????	?????	?????	?????	?????	?????	?????	?????	?????	?????	?????	Lagtime [OD600-recovery37:600]
F	?????	?????	?????	?????	?????	?????	?????	?????	?????	?????	?????	?????	Max V [sfYFP-37:503,540]
	?????	?????	?????	?????	?????	?????	?????	?????	?????	?????	?????	?????	R-Squared [sfYFP-37:503,540]
	?????	?????	?????	?????	?????	?????	?????	?????	?????	?????	?????	?????	t at Max V [sfYFP-37:503,540]
	?????	?????	?????	?????	?????	?????	?????	?????	?????	?????	?????	?????	Lagtime [sfYFP-37:503,540]
	?????	?????	?????	?????	?????	?????	?????	?????	?????	?????	?????	?????	Max V [sfYFP-37:503,540[2]]
	?????	?????	?????	?????	?????	?????	?????	?????	?????	?????	?????	?????	R-Squared [sfYFP-37:503,540[2]]
	?????	?????	?????	?????	?????	?????	?????	?????	?????	?????	?????	?????	t at Max V [sfYFP-37:503,540[2]]
	?????	?????	?????	?????	?????	?????	?????	?????	?????	?????	?????	?????	Lagtime [sfYFP-37:503,540[2]]
	?????	?????	?????	?????	?????	?????	?????	?????	?????	?????	?????	?????	Max V [OD600-37:600]
	?????	?????	?????	?????	?????	?????	?????	?????	?????	?????	?????	?????	R-Squared [OD600-37:600]
	?????	?????	?????	?????	?????	?????	?????	?????	?????	?????	?????	?????	t at Max V [OD600-37:600]
	?????	?????	?????	?????	?????	?????	?????	?????	?????	?????	?????	?????	Lagtime [OD600-37:600]
	?????	?????	?????	?????	?????	?????	?????	?????	?????	?????	?????	?????	Max V [sfYFP-30:503,540]
	?????	?????	?????	?????	?????	?????	?????	?????	?????	?????	?????	?????	R-Squared [sfYFP-30:503,540]
	?????	?????	?????	?????	?????	?????	?????	?????	?????	?????	?????	?????	t at Max V [sfYFP-30:503,540]
	?????	?????	?????	?????	?????	?????	?????	?????	?????	?????	?????	?????	Lagtime [sfYFP-30:503,540]
	?????	?????	?????	?????	?????	?????	?????	?????	?????	?????	?????	?????	Max V [sfYFP-30:503,540[2]]
	?????	?????	?????	?????	?????	?????	?????	?????	?????	?????	?????	?????	R-Squared [sfYFP-30:503,540[2]]
	?????	?????	?????	?????	?????	?????	?????	?????	?????	?????	?????	?????	t at Max V [sfYFP-30:503,540[2]]
	?????	?????	?????	?????	?????	?????	?????	?????	?????	?????	?????	?????	Lagtime [sfYFP-30:503,540[2]]
	?????	?????	?????	?????	?????	?????	?????	?????	?????	?????	?????	?????	Max V [OD600-30:600]
	?????	?????	?????	?????	?????	?????	?????	?????	?????	?????	?????	?????	R-Squared [OD600-30:600]
	?????	?????	?????	?????	?????	?????	?????	?????	?????	?????	?????	?????	t at Max V [OD600-30:600]
	?????	?????	?????	?????	?????	?????	?????	?????	?????	?????	?????	?????	Lagtime [OD600-30:600]
	?????	?????	?????	?????	?????	?????	?????	?????	?????	?????	?????	?????	Max V [sfYFP-recovery37:503,540]
	?????	?????	?????	?????	?????	?????	?????	?????	?????	?????	?????	?????	R-Squared [sfYFP-recovery37:503,540]
	?????	?????	?????	?????	?????	?????	?????	?????	?????	?????	?????	?????	t at Max V [sfYFP-recovery37:503,540]
	?????	?????	?????	?????	?????	?????	?????	?????	?????	?????	?????	?????	Lagtime [sfYFP-recovery37:503,540]
	?????	?????	?????	?????	?????	?????	?????	?????	?????	?????	?????	?????	Max V [sfYFP-recovery37:503,540[2]]
	?????	?????	?????	?????	?????	?????	?????	?????	?????	?????	?????	?????	R-Squared [sfYFP-recovery37:503,540[2]]
	?????	?????	?????	?????	?????	?????	?????	?????	?????	?????	?????	?????	t at Max V [sfYFP-recovery37:503,540[2]]
	?????	?????	?????	?????	?????	?????	?????	?????	?????	?????	?????	?????	Lagtime [sfYFP-recovery37:503,540[2]]
	?????	?????	?????	?????	?????	?????	?????	?????	?????	?????	?????	?????	Max V [OD600-recovery37:600]
	?????	?????	?????	?????	?????	?????	?????	?????	?????	?????	?????	?????	R-Squared [OD600-recovery37:600]
	?????	?????	?????	?????	?????	?????	?????	?????	?????	?????	?????	?????	t at Max V [OD600-recovery37:600]
	?????	?????	?????	?????	?????	?????	?????	?????	?????	?????	?????	?????	Lagtime [OD600-recovery37:600]
G	?????	?????	?????	?????	?????	?????	?????	?????	?????	?????	?????	?????	Max V [sfYFP-37:503,540]
	?????	?????	?????	?????	?????	?????	?????	?????	?????	?????	?????	?????	R-Squared [sfYFP-37:503,540]
	?????	?????	?????	?????	?????	?????	?????	?????	?????	?????	?????	?????	t at Max V [sfYFP-37:503,540]
	?????	?????	?????	?????	?????	?????	?????	?????	?????	?????	?????	?????	Lagtime [sfYFP-37:503,540]
	?????	?????	?????	?????	?????	?????	?????	?????	?????	?????	?????	?????	Max V [sfYFP-37:503,540[2]]
	?????	?????	?????	?????	?????	?????	?????	?????	?????	?????	?????	?????	R-Squared [sfYFP-37:503,540[2]]
	?????	?????	?????	?????	?????	?????	?????	?????	?????	?????	?????	?????	t at Max V [sfYFP-37:503,540[2]]
	?????	?????	?????	?????	?????	?????	?????	?????	?????	?????	?????	?????	Lagtime [sfYFP-37:503,540[2]]
	?????	?????	?????	?????	?????	?????	?????	?????	?????	?????	?????	?????	Max V [OD600-37:600]
	?????	?????	?????	?????	?????	?????	?????	?????	?????	?????	?????	?????	R-Squared [OD600-37:600]
	?????	?????	?????	?????	?????	?????	?????	?????	?????	?????	?????	?????	t at Max V [OD600-37:600]
	?????	?????	?????	?????	?????	?????	?????	?????	?????	?????	?????	?????	Lagtime [OD600-37:600]
	?????	?????	?????	?????	?????	?????	?????	?????	?????	?????	?????	?????	Max V [sfYFP-30:503,540]
	?????	?????	?????	?????	?????	?????	?????	?????	?????	?????	?????	?????	R-Squared [sfYFP-30:503,540]
	?????	?????	?????	?????	?????	?????	?????	?????	?????	?????	?????	?????	t at Max V [sfYFP-30:503,540]
	?????	?????	?????	?????	?????	?????	?????	?????	?????	?????	?????	?????	Lagtime [sfYFP-30:503,540]
	?????	?????	?????	?????	?????	?????	?????	?????	?????	?????	?????	?????	Max V [sfYFP-30:503,540[2]]
	?????	?????	?????	?????	?????	?????	?????	?????	?????	?????	?????	?????	R-Squared [sfYFP-30:503,540[2]]
	?????	?????	?????	?????	?????	?????	?????	?????	?????	?????	?????	?????	t at Max V [sfYFP-30:503,540[2]]
	?????	?????	?????	?????	?????	?????	?????	?????	?????	?????	?????	?????	Lagtime [sfYFP-30:503,540[2]]
	?????	?????	?????	?????	?????	?????	?????	?????	?????	?????	?????	?????	Max V [OD600-30:600]
	?????	?????	?????	?????	?????	?????	?????	?????	?????	?????	?????	?????	R-Squared [OD600-30:600]
	?????	?????	?????	?????	?????	?????	?????	?????	?????	?????	?????	?????	t at Max V [OD600-30:600]
	?????	?????	?????	?????	?????	?????	?????	?????	?????	?????	?????	?????	Lagtime [OD600-30:600]
	?????	?????	?????	?????	?????	?????	?????	?????	?????	?????	?????	?????	Max V [sfYFP-recovery37:503,540]
	?????	?????	?????	?????	?????	?????	?????	?????	?????	?????	?????	?????	R-Squared [sfYFP-recovery37:503,540]
	?????	?????	?????	?????	?????	?????	?????	?????	?????	?????	?????	?????	t at Max V [sfYFP-recovery37:503,540]
	?????	?????	?????	?????	?????	?????	?????	?????	?????	?????	?????	?????	Lagtime [sfYFP-recovery37:503,540]
	?????	?????	?????	?????	?????	?????	?????	?????	?????	?????	?????	?????	Max V [sfYFP-recovery37:503,540[2]]
	?????	?????	?????	?????	?????	?????	?????	?????	?????	?????	?????	?????	R-Squared [sfYFP-recovery37:503,540[2]]
	?????	?????	?????	?????	?????	?????	?????	?????	?????	?????	?????	?????	t at Max V [sfYFP-recovery37:503,540[2]]
	?????	?????	?????	?????	?????	?????	?????	?????	?????	?????	?????	?????	Lagtime [sfYFP-recovery37:503,540[2]]
	?????	?????	?????	?????	?????	?????	?????	?????	?????	?????	?????	?????	Max V [OD600-recovery37:600]
	?????	?????	?????	?????	?????	?????	?????	?????	?????	?????	?????	?????	R-Squared [OD600-recovery37:600]
	?????	?????	?????	?????	?????	?????	?????	?????	?????	?????	?????	?????	t at Max V [OD600-recovery37:600]
	?????	?????	?????	?????	?????	?????	?????	?????	?????	?????	?????	?????	Lagtime [OD600-recovery37:600]
H	?????	?????	?????	?????	?????	?????	?????	?????	?????	?????	?????	?????	Max V [sfYFP-37:503,540]
	?????	?????	?????	?????	?????	?????	?????	?????	?????	?????	?????	?????	R-Squared [sfYFP-37:503,540]
	?????	?????	?????	?????	?????	?????	?????	?????	?????	?????	?????	?????	t at Max V [sfYFP-37:503,540]
	?????	?????	?????	?????	?????	?????	?????	?????	?????	?????	?????	?????	Lagtime [sfYFP-37:503,540]
	?????	?????	?????	?????	?????	?????	?????	?????	?????	?????	?????	?????	Max V [sfYFP-37:503,540[2]]
	?????	?????	?????	?????	?????	?????	?????	?????	?????	?????	?????	?????	R-Squared [sfYFP-37:503,540[2]]
	?????	?????	?????	?????	?????	?????	?????	?????	?????	?????	?????	?????	t at Max V [sfYFP-37:503,540[2]]
	?????	?????	?????	?????	?????	?????	?????	?????	?????	?????	?????	?????	Lagtime [sfYFP-37:503,540[2]]
	?????	?????	?????	?????	?????	?????	?????	?????	?????	?????	?????	?????	Max V [OD600-37:600]
	?????	?????	?????	?????	?????	?????	?????	?????	?????	?????	?????	?????	R-Squared [OD600-37:600]
	?????	?????	?????	?????	?????	?????	?????	?????	?????	?????	?????	?????	t at Max V [OD600-37:600]
	?????	?????	?????	?????	?????	?????	?????	?????	?????	?????	?????	?????	Lagtime [OD600-37:600]
	?????	?????	?????	?????	?????	?????	?????	?????	?????	?????	?????	?????	Max V [sfYFP-30:503,540]
	?????	?????	?????	?????	?????	?????	?????	?????	?????	?????	?????	?????	R-Squared [sfYFP-30:503,540]
	?????	?????	?????	?????	?????	?????	?????	?????	?????	?????	?????	?????	t at Max V [sfYFP-30:503,540]
	?????	?????	?????	?????	?????	?????	?????	?????	?????	?????	?????	?????	Lagtime [sfYFP-30:503,540]
	?????	?????	?????	?????	?????	?????	?????	?????	?????	?????	?????	?????	Max V [sfYFP-30:503,540[2]]
	?????	?????	?????	?????	?????	?????	?????	?????	?????	?????	?????	?????	R-Squared [sfYFP-30:503,540[2]]
	?????	?????	?????	?????	?????	?????	?????	?????	?????	?????	?????	?????	t at Max V [sfYFP-30:503,540[2]]
	?????	?????	?????	?????	?????	?????	?????	?????	?????	?????	?????	?????	Lagtime [sfYFP-30:503,540[2]]
	?????	?????	?????	?????	?????	?????	?????	?????	?????	?????	?????	?????	Max V [OD600-30:600]
	?????	?????	?????	?????	?????	?????	?????	?????	?????	?????	?????	?????	R-Squared [OD600-30:600]
	?????	?????	?????	?????	?????	?????	?????	?????	?????	?????	?????	?????	t at Max V [OD600-30:600]
	?????	?????	?????	?????	?????	?????	?????	?????	?????	?????	?????	?????	Lagtime [OD600-30:600]
	?????	?????	?????	?????	?????	?????	?????	?????	?????	?????	?????	?????	Max V [sfYFP-recovery37:503,540]
	?????	?????	?????	?????	?????	?????	?????	?????	?????	?????	?????	?????	R-Squared [sfYFP-recovery37:503,540]
	?????	?????	?????	?????	?????	?????	?????	?????	?????	?????	?????	?????	t at Max V [sfYFP-recovery37:503,540]
	?????	?????	?????	?????	?????	?????	?????	?????	?????	?????	?????	?????	Lagtime [sfYFP-recovery37:503,540]
	?????	?????	?????	?????	?????	?????	?????	?????	?????	?????	?????	?????	Max V [sfYFP-recovery37:503,540[2]]
	?????	?????	?????	?????	?????	?????	?????	?????	?????	?????	?????	?????	R-Squared [sfYFP-recovery37:503,540[2]]
	?????	?????	?????	?????	?????	?????	?????	?????	?????	?????	?????	?????	t at Max V [sfYFP-recovery37:503,540[2]]
	?????	?????	?????	?????	?????	?????	?????	?????	?????	?????	?????	?????	Lagtime [sfYFP-recovery37:503,540[2]]
	?????	?????	?????	?????	?????	?????	?????	?????	?????	?????	?????	?????	Max V [OD600-recovery37:600]
	?????	?????	?????	?????	?????	?????	?????	?????	?????	?????	?????	?????	R-Squared [OD600-recovery37:600]
	?????	?????	?????	?????	?????	?????	?????	?????	?????	?????	?????	?????	t at Max V [OD600-recovery37:600]
	?????	?????	?????	?????	?????	?????	?????	?????	?????	?????	?????	?????	Lagtime [OD600-recovery37:600]
[truncated: 48 more columns]

## Sheet: A11.02R12-ctrlplate
Software Version	3.04.17
Experiment File Path:	C:\Users\Biotek1\Box\biocircuits\CYH\A11.02R12-ctrlplate.xpt
Protocol File Path:	C:\Users\Biotek1\Box\biocircuits\CYH\YFP-Temp-disturbance.prt
Plate Number	Plate 1
Date	2021-03-24
Time	13:11:29
Reader Type:	Synergy H1
Reader Serial Number:	268449
Reading Type	Reader
Procedure Details
Plate Type	96 WELL PLATE (Use plate lid)
Eject plate on completion
Set Temperature	Setpoint 37∞C
	Preheat before moving to next step
Start Kinetic	Runtime 6:00:00 (HH:MM:SS), Interval 0:10:00, 37 Reads
Shake	Linear: Continuous
	Frequency: 1096 cpm (1 mm)
Read	sfYFP-37
	Fluorescence Endpoint
	A1..D12
	Filter Set 1
	Excitation: 503, Emission: 540
	Optics: Bottom, Gain: 61
	Filter Set 2
	Excitation: 503, Emission: 540
	Optics: Bottom, Gain: 100
	Light Source: Xenon Flash, Lamp Energy: High
	Read Speed: Normal, Delay: 100 msec, Measurements/Data Point: 10
	Read Height: 7 mm
Read	OD600-37
	Absorbance Endpoint
	A1..D12
	Wavelengths: 600
	Read Speed: Normal, Delay: 100 msec, Measurements/Data Point: 8
End Kinetic
Set Temperature	Setpoint 37∞C
	Preheat before moving to next step
Start Kinetic	Runtime 1:30:00 (HH:MM:SS), Interval 0:10:00, 10 Reads
Shake	Linear: Continuous
	Frequency: 1096 cpm (1 mm)
Read	sfYFP-37ctrl
	Fluorescence Endpoint
	A1..D12
	Filter Set 1
	Excitation: 503, Emission: 540
	Optics: Bottom, Gain: 61
	Filter Set 2
	Excitation: 503, Emission: 540
	Optics: Bottom, Gain: 100
	Light Source: Xenon Flash, Lamp Energy: High
	Read Speed: Normal, Delay: 100 msec, Measurements/Data Point: 10
	Read Height: 7 mm
Read	OD600-37ctrl
	Absorbance Endpoint
	A1..D12
	Wavelengths: 600
	Read Speed: Normal, Delay: 100 msec, Measurements/Data Point: 8
End Kinetic
Set Temperature	Setpoint 37∞C
	Preheat before moving to next step
Start Kinetic	Runtime 8:00:00 (HH:MM:SS), Interval 0:10:00, 49 Reads
Shake	Linear: Continuous
	Frequency: 1096 cpm (1 mm)
Read	sfYFP-recovery37
	Fluorescence Endpoint
	A1..D12
	Filter Set 1
	Excitation: 503, Emission: 540
	Optics: Bottom, Gain: 61
	Filter Set 2
	Excitation: 503, Emission: 540
	Optics: Bottom, Gain: 100
	Light Source: Xenon Flash, Lamp Energy: High
	Read Speed: Normal, Delay: 100 msec, Measurements/Data Point: 10
	Read Height: 7 mm
Read	OD600-recovery37
	Absorbance Endpoint
	A1..D12
	Wavelengths: 600
	Read Speed: Normal, Delay: 100 msec, Measurements/Data Point: 8
End Kinetic
Set Temperature	Incubator off
Layout
	1	2	3	4	5	6	7	8	9	10	11	12
A	SPL1	SPL9	SPL17	SPL25	SPL33	SPL41	SPL49	SPL57	SPL65	SPL73	SPL81	SPL89	Well ID
B	SPL2	SPL10	SPL18	SPL26	SPL34	SPL42	SPL50	SPL58	SPL66	SPL74	SPL82	SPL90	Well ID
C	SPL3	SPL11	SPL19	SPL27	SPL35	SPL43	SPL51	SPL59	SPL67	SPL75	SPL83	SPL91	Well ID
D	SPL4	SPL12	SPL20	SPL28	SPL36	SPL44	SPL52	SPL60	SPL68	SPL76	SPL84	SPL92	Well ID
E	SPL5	SPL13	SPL21	SPL29	SPL37	SPL45	SPL53	SPL61	SPL69	SPL77	SPL85	SPL93	Well ID
F	SPL6	SPL14	SPL22	SPL30	SPL38	SPL46	SPL54	SPL62	SPL70	SPL78	SPL86	SPL94	Well ID
G	SPL7	SPL15	SPL23	SPL31	SPL39	SPL47	SPL55	SPL63	SPL71	SPL79	SPL87	SPL95	Well ID
H	SPL8	SPL16	SPL24	SPL32	SPL40	SPL48	SPL56	SPL64	SPL72	SPL80	SPL88	SPL96	Well ID
sfYFP-37:503,540
Time	T∞ sfYFP-37:503,540	A1	A2	A3	A4	A5	A6	A7	A8	A9	A10	A11	A12	B1	B2	B3	B4	B5	B6	B7	B8	B9	B10	B11	B12	C1	C2	C3	C4	C5	C6	C7	C8	C9	C10	C11	C12	D1	D2	D3	D4	D5	D6	D7	D8	D9	D10	D11	D12
00:08:38	37	0	0	1	2	4	0	4	14	0	4	4	0	8	3	1	2	8	5	9	3	6	3	8	2	0	0	4	3	0	0	4	4	2	1	5	3	0	5	0	4	6	15	14	5	0	1	2	0
00:18:38	37	3	0	13	3	2	0	2	4	3	8	4	3	8	5	0	8	12	0	0	2	2	9	5	3	0	14	1	7	2	9	3	5	0	2	2	4	0	1	2	5	5	2	3	0	1	4	3	5
00:28:38	37	1	12	16	5	2	1	4	14	2	2	1	5	14	5	2	3	3	2	4	3	9	3	0	1	1	0	0	4	3	0	3	4	1	3	7	6	6	5	11	22	1	2	13	2	2	4	7	1
00:38:38	37	1	0	7	4	2	2	1	1	4	3	4	2	4	13	4	0	1	0	0	2	7	1	13	9	6	0	10	9	12	2	0	8	2	1	0	0	1	5	7	8	9	12	1	0	4	6	3	0
00:48:38	37	4	0	0	7	3	0	3	7	0	7	2	8	7	2	0	9	2	0	0	9	4	0	5	7	4	7	6	6	8	10	2	2	0	7	10	6	7	8	6	6	3	9	3	2	3	6	1	4
00:58:38	37	6	3	6	6	2	1	2	5	5	5	19	6	6	7	6	1	0	0	1	8	13	8	8	0	5	2	0	3	0	4	3	4	0	5	13	2	2	0	5	3	3	2	3	0	0	3	3	5
01:08:38	37	5	2	4	3	11	5	2	0	7	5	4	4	7	10	0	11	9	6	6	7	9	5	5	4	0	0	0	0	2	5	3	4	0	3	0	5	7	2	2	1	3	2	12	5	6	5	5	7
01:18:38	37	0	5	8	0	9	5	4	8	5	3	14	9	7	11	5	0	4	6	9	2	4	0	8	17	7	2	3	3	4	3	1	1	3	8	5	1	0	14	0	3	0	0	4	0	0	8	5	1
01:28:38	37	6	5	5	0	7	6	9	2	4	8	4	10	13	10	8	9	7	6	6	6	9	12	9	4	5	0	2	1	8	5	4	1	0	4	7	0	5	12	11	2	0	3	0	13	7	9	0	4
01:38:38	37	0	2	7	2	5	2	11	6	6	9	4	7	5	0	3	11	5	9	2	10	11	7	8	2	0	0	6	5	6	5	0	4	3	4	9	7	7	16	4	2	4	8	11	15	9	8	9	7
01:48:38	37	2	0	1	0	11	11	0	7	15	4	6	15	11	13	11	8	8	4	7	9	12	21	16	13	4	1	0	4	1	4	0	7	5	6	9	15	10	5	6	3	3	10	5	13	16	7	9	13
01:58:38	37	8	7	5	0	13	9	14	8	9	10	5	12	17	17	8	10	13	14	19	4	5	12	11	6	4	2	3	4	9	5	6	0	6	10	11	9	11	17	3	6	0	12	10	11	0	15	14	18
02:08:38	37	2	7	0	8	14	14	12	17	11	13	12	12	14	17	11	10	22	12	10	13	27	20	18	13	6	4	2	6	0	12	7	2	0	14	13	13	18	15	10	7	5	7	3	15	14	3	20	20
02:18:38	37	6	4	0	0	17	18	17	20	13	13	14	19	21	19	13	11	16	19	8	22	22	19	23	12	0	7	6	8	8	9	12	11	0	13	13	16	15	23	17	0	1	0	9	10	16	17	18	22
02:28:38	37	5	7	3	3	30	25	21	17	20	24	26	14	25	20	17	17	19	27	16	29	30	30	28	16	4	12	10	2	16	14	6	19	5	19	16	14	22	20	6	6	11	8	12	20	19	25	18	18
02:38:38	37	0	2	7	0	28	22	26	27	22	21	23	23	23	24	25	20	17	18	22	28	24	21	31	20	7	0	0	5	4	19	7	11	5	26	17	20	22	28	7	17	0	10	4	15	18	14	27	26
02:48:38	37	0	0	3	3	28	27	29	21	37	28	25	28	34	33	25	18	17	16	18	33	28	25	32	23	4	0	0	12	7	13	12	16	6	20	23	22	25	32	12	14	12	11	8	27	33	25	30	27
02:58:38	37	4	11	4	9	32	26	22	30	27	42	31	27	39	40	15	25	28	20	22	45	39	29	31	26	5	0	0	6	12	14	12	10	7	37	32	31	29	38	10	10	16	14	16	39	34	28	30	33
03:08:38	37	5	4	2	2	38	27	39	34	40	37	23	38	42	48	26	26	26	31	28	43	46	42	49	43	6	2	1	1	11	2	20	24	7	37	34	28	38	40	16	6	13	18	17	39	36	34	43	37
03:18:38	37	0	0	5	8	43	37	31	38	35	31	39	35	48	49	34	25	34	31	33	55	51	48	55	44	4	5	0	4	11	14	12	7	2	38	38	35	33	49	13	15	2	13	19	45	41	46	60	46
03:28:38	37	4	10	1	0	48	45	46	41	37	52	44	47	66	63	36	27	43	34	29	67	54	59	66	50	11	3	8	6	7	18	21	18	7	49	42	40	38	56	14	10	10	12	11	55	49	64	55	53
03:38:38	37	5	10	5	6	56	50	53	55	54	62	59	71	70	73	45	39	31	46	39	76	60	73	67	60	2	0	13	0	19	18	15	14	6	53	48	49	58	69	12	12	7	15	6	64	52	61	68	62
03:48:38	37	7	5	6	4	76	45	53	55	54	64	67	59	79	77	50	50	47	47	42	96	73	82	87	59	4	1	13	3	23	17	24	17	9	58	44	54	57	60	6	16	23	19	13	75	63	73	79	62
03:58:38	37.1	5	2	8	6	78	62	63	65	54	80	75	67	89	99	52	57	53	54	56	105	78	88	92	70	10	6	12	1	15	18	19	19	11	76	57	59	71	85	19	22	26	16	24	91	74	87	87	71
04:08:38	37	15	2	5	2	90	75	58	74	66	91	86	82	119	102	69	55	72	55	62	117	87	108	110	89	4	5	2	1	23	14	18	18	20	87	73	70	84	92	27	24	15	25	21	103	86	92	104	98
04:18:38	37.1	2	6	6	6	106	92	87	94	88	108	87	87	119	129	70	60	62	65	64	125	107	113	120	91	13	4	3	2	33	29	18	25	13	95	92	89	100	105	32	15	18	21	19	100	95	99	115	97
04:28:38	37	7	6	7	0	131	100	100	111	99	105	111	104	141	137	69	79	72	69	66	126	114	114	121	82	7	6	6	0	31	29	30	25	14	123	99	100	111	128	22	23	20	23	13	115	121	106	108	113
04:38:38	37.1	12	8	6	7	140	114	123	120	116	123	130	108	144	150	80	79	86	77	73	139	130	121	130	101	1	5	3	4	35	40	34	27	20	129	112	106	121	141	11	32	24	27	29	128	134	116	140	120
04:48:38	37	6	0	0	5	135	134	134	138	124	136	129	121	155	155	88	81	81	69	83	136	130	119	135	111	0	8	0	5	40	50	38	35	17	149	115	116	130	156	27	29	23	21	28	135	132	122	150	127
04:58:38	37	0	10	7	8	167	143	147	153	136	162	137	123	161	169	98	94	97	93	91	154	147	137	141	113	10	8	12	7	42	48	42	38	23	173	134	122	147	168	24	41	25	30	32	150	156	134	148	134
05:08:38	37	2	3	8	9	187	166	166	169	156	164	160	133	177	180	102	98	112	102	106	145	147	133	139	116	7	3	6	6	52	57	48	41	27	175	144	144	172	189	37	40	26	35	29	145	170	140	158	142
05:18:38	37	9	6	13	15	206	162	173	188	168	177	158	137	186	208	119	109	115	111	118	174	157	147	151	118	9	7	3	3	56	67	57	51	35	192	149	157	188	210	34	39	34	30	34	167	184	148	174	151
05:28:38	37	2	11	4	9	220	194	197	210	184	177	170	152	196	217	128	117	125	119	124	173	175	151	158	121	12	5	13	8	67	69	69	58	25	214	173	183	202	220	36	44	33	33	36	174	190	162	174	164
05:38:38	37	8	14	10	8	227	231	221	225	196	192	182	160	210	219	137	125	134	115	132	185	168	164	162	135	10	7	15	8	77	79	74	61	35	228	188	183	226	253	35	38	48	41	43	189	208	169	183	170
05:48:38	37	11	8	5	8	249	238	239	247	225	212	171	162	215	232	139	128	133	135	125	190	184	161	165	137	11	6	13	12	82	92	83	74	41	239	197	198	238	267	35	45	35	42	43	188	218	166	183	189
05:58:38	37.1	8	7	8	7	267	240	261	263	228	215	191	176	224	254	138	139	139	130	138	192	187	165	183	138	13	9	10	8	81	92	87	78	34	280	213	213	250	286	41	45	40	41	36	179	217	160	198	186
06:08:38	37	5	7	8	8	295	260	285	278	268	229	201	183	236	258	136	134	153	133	152	198	194	167	176	139	5	0	13	5	85	102	95	83	49	326	215	222	251	300	39	44	40	35	41	189	230	171	202	174
sfYFP-37:503,540[2]
Time	T∞ sfYFP-37:503,540[2]	A1	A2	A3	A4	A5	A6	A7	A8	A9	A10	A11	A12	B1	B2	B3	B4	B5	B6	B7	B8	B9	B10	B11	B12	C1	C2	C3	C4	C5	C6	C7	C8	C9	C10	C11	C12	D1	D2	D3	D4	D5	D6	D7	D8	D9	D10	D11	D12
00:09:05	37	86	91	78	96	84	100	82	82	71	72	92	83	92	96	90	93	83	96	86	76	85	73	70	81	45	67	76	66	73	83	67	61	55	83	68	72	58	82	79	64	67	68	73	59	69	73	76	66
00:19:05	37	77	74	83	94	84	95	76	81	56	68	83	83	78	72	75	94	92	70	86	95	80	73	78	69	83	76	64	67	71	77	65	62	66	63	66	54	63	63	75	70	55	80	71	81	60	74	61	81
00:29:05	37	68	81	78	99	81	93	70	88	89	84	87	72	80	92	79	85	93	113	79	94	84	88	86	91	45	79	59	64	70	67	78	69	70	62	83	68	77	88	65	70	66	74	76	70	91	80	98	97
00:39:05	37	70	79	76	102	105	114	98	77	84	98	91	95	81	109	97	96	82	87	108	108	109	107	104	100	74	62	59	59	68	76	80	72	62	98	74	63	89	83	76	58	83	87	78	87	93	61	77	100
00:49:05	37	63	82	87	80	112	124	94	87	89	104	95	106	114	103	113	109	114	102	82	119	120	99	92	114	49	46	59	52	75	79	74	63	58	95	95	80	100	97	98	78	82	88	80	103	117	105	91	107
00:59:05	37	78	79	77	76	108	114	95	95	109	109	129	110	113	150	125	111	120	116	122	133	129	121	125	107	63	65	70	51	87	101	84	74	58	104	107	101	104	124	98	106	97	96	91	109	103	111	124	102
01:09:05	37	81	72	98	83	134	127	133	114	94	165	135	141	148	160	146	151	147	122	127	152	159	139	167	138	65	75	54	66	99	84	86	99	77	117	117	94	140	115	100	90	102	81	97	114	118	95	129	142
01:19:05	37	44	77	87	75	145	176	156	151	130	159	168	176	186	215	167	135	152	160	155	207	199	174	177	169	69	73	69	61	85	90	89	108	69	160	126	151	147	151	117	97	114	99	105	162	163	142	161	138
01:29:05	37	72	83	85	66	204	192	178	174	166	207	186	222	250	255	195	191	194	183	205	295	231	231	235	210	71	63	58	56	127	123	116	100	75	157	145	159	178	211	110	124	102	106	131	194	180	201	194	178
01:39:05	37	69	78	89	66	241	249	247	219	227	283	253	243	299	287	224	229	199	224	185	295	301	291	285	267	61	76	64	53	130	114	136	141	83	208	209	213	233	271	133	135	114	126	128	226	223	233	259	250
01:49:05	37	71	67	82	78	306	330	313	293	278	339	311	294	344	384	258	277	260	235	259	369	373	353	380	295	60	77	73	71	164	145	154	156	101	290	251	283	284	306	157	157	145	158	161	262	312	270	293	307
01:59:05	37	73	87	79	74	389	374	349	357	348	385	349	391	424	439	322	341	300	316	300	480	410	409	475	365	63	57	67	47	173	178	186	167	104	337	341	316	374	393	178	177	154	148	178	331	371	325	380	381
02:09:05	37	88	81	89	74	487	468	440	405	454	513	433	459	531	553	360	362	382	361	360	589	483	518	542	428	67	71	72	69	216	202	197	200	107	388	419	387	468	502	210	175	197	196	203	413	433	422	429	470
02:19:05	37	87	95	90	84	592	564	563	487	518	529	505	573	634	694	466	479	439	439	418	714	617	663	629	498	76	75	71	69	228	236	264	256	127	492	453	502	525	585	222	229	205	209	231	509	515	482	570	549
02:29:05	37	74	87	87	66	694	645	637	559	647	666	649	610	749	825	511	530	492	554	521	863	750	731	770	615	59	80	68	66	234	283	286	266	163	651	558	565	683	670	239	233	227	237	253	609	668	612	680	713
02:39:05	37	93	97	95	87	822	798	768	702	703	821	754	711	922	926	579	593	555	547	554	1054	858	836	931	783	75	87	50	84	298	322	349	284	184	726	705	665	788	866	267	263	276	253	267	708	791	723	814	835
02:49:05	37	99	84	91	85	976	846	918	849	844	906	900	800	1088	1203	642	622	632	604	649	1179	1014	953	1061	844	68	75	88	87	343	384	364	361	191	825	788	780	948	1049	307	306	284	273	290	950	964	874	1018	935
02:59:05	37	97	107	81	104	1101	1065	1009	959	965	1029	1026	942	1220	1299	761	798	724	698	730	1214	1216	1094	1222	967	96	97	70	90	370	420	420	402	240	946	950	897	1116	1188	345	336	290	284	308	1039	1084	1050	1171	1138
03:09:05	37	105	100	99	101	1238	1149	1128	1070	1054	1191	1123	1140	1454	1457	937	917	922	871	854	1641	1303	1358	1437	1170	90	82	91	96	416	475	474	401	254	1168	1085	1083	1181	1431	343	402	337	362	378	1307	1305	1193	1450	1354
03:19:05	37	91	95	83	96	1526	1313	1228	1244	1238	1424	1377	1353	1708	1754	1124	1086	1033	1010	1024	1948	1544	1659	1800	1430	87	103	82	88	493	509	490	447	269	1367	1251	1227	1446	1704	379	407	352	364	371	1620	1460	1548	1710	1504
03:29:05	37	104	109	99	113	1780	1491	1522	1472	1468	1678	1617	1535	2023	2056	1283	1210	1193	1217	1140	2221	1865	2020	2017	1670	111	88	106	111	513	556	543	484	307	1637	1485	1473	1645	1886	400	458	396	416	432	1975	1720	1807	2091	1754
03:39:05	37	109	113	104	106	1972	1675	1721	1752	1702	1990	2004	1833	2374	2414	1465	1447	1353	1300	1323	2609	2197	2400	2399	1894	116	118	104	106	554	605	595	506	315	1906	1715	1730	1931	2148	426	526	428	485	455	2187	2016	2132	2379	2128
03:49:05	37	122	122	114	111	2135	1897	1877	2023	1932	2375	2242	2113	2713	2703	1804	1626	1644	1521	1581	3192	2446	2801	2919	2220	123	105	106	108	556	659	696	584	352	2057	1931	1785	2141	2394	506	653	510	551	526	2613	2276	2431	2855	2434
03:59:05	37.1	121	126	111	107	2496	2177	2139	2245	2024	2768	2596	2609	3238	3085	1976	1959	1917	1858	1893	3735	2819	3243	3272	2775	113	114	111	118	642	741	722	597	360	2397	2201	2145	2403	2763	584	729	556	649	627	3220	2696	2809	3139	2755
04:09:05	37	135	125	133	168	3102	2708	2474	2539	2424	3426	3039	2972	3826	3780	2150	2136	2151	2034	2063	4174	3204	3466	3790	3023	132	134	111	133	796	881	782	751	415	2933	2560	2590	2938	3232	630	722	628	712	660	3684	2995	3354	3749	3380
04:19:05	37.1	131	150	158	145	3746	3325	2949	3025	2993	3994	3521	3253	4373	4201	2342	2301	2429	2192	2302	4419	3796	3780	4071	3151	131	135	135	132	917	1070	873	817	395	3575	3069	3034	3406	3764	644	785	679	734	749	3868	3494	3617	4037	3788
04:29:05	37	143	172	141	162	4154	3730	3545	3727	3554	4386	4031	3741	4802	4763	2559	2526	2496	2362	2468	4531	3948	4068	4235	3326	135	137	119	161	1043	1158	1062	974	425	4217	3576	3593	3946	4612	714	808	695	751	767	4294	3997	3924	4407	3990
04:39:05	37.1	154	165	171	172	4868	4205	4290	4317	3986	4579	4281	3881	5073	5128	2660	2657	2730	2551	2681	4654	4420	4171	4351	3571	165	143	142	171	1165	1265	1294	1102	570	4823	3896	3920	4508	5020	762	853	757	873	815	4593	4519	4070	4662	4210
04:49:05	37	174	170	159	149	4965	4474	4680	4706	4267	4916	4497	3992	5202	5416	2965	2941	2929	2853	2807	5049	4574	4469	4675	3538	183	184	180	161	1282	1482	1435	1139	657	5314	4364	4188	4867	5582	877	1006	841	932	890	4902	4874	4453	5105	4641
04:59:05	37	206	192	186	194	5563	4943	5288	5202	4845	5181	4673	4370	5716	5780	3284	3237	3182	3023	3229	5259	4810	4662	4926	3956	182	191	191	192	1498	1626	1501	1360	769	5894	4641	4637	5199	5950	951	1148	888	1018	1036	5260	5474	4652	5396	4808
05:09:05	37	169	190	203	180	6282	5597	5868	5708	5224	5499	4898	4695	5948	6342	3604	3562	3580	3403	3545	5495	5252	4751	5159	4014	189	187	222	222	1750	1827	1704	1483	797	6257	5201	4968	5899	6874	1013	1194	1029	1166	1121	5319	5728	5008	5599	5201
05:19:05	37	190	194	183	206	6813	6064	6377	6345	5900	5867	5300	4967	6438	6912	3933	3733	3895	3638	3891	5982	5326	5203	5285	4251	215	230	216	207	2025	2180	1997	1722	952	6998	5523	5388	6557	7393	1134	1301	1129	1224	1180	5972	6158	5211	6062	5287
05:29:05	37	211	222	207	193	7407	6651	6977	7025	6338	6330	5850	5122	6972	7299	4297	4082	4298	4067	4115	5995	5628	5398	5654	4571	213	218	214	190	2285	2452	2304	1975	1002	7607	5925	5885	6989	8059	1279	1394	1174	1293	1305	6118	6663	5483	6003	5588
05:39:05	37	251	233	205	245	8301	7397	7589	7737	7209	6658	6119	5547	7180	8028	4537	4474	4678	4377	4416	6302	5877	5500	5972	4483	212	211	223	197	2656	2895	2541	2227	1105	8115	6467	6133	7551	8853	1297	1504	1318	1581	1456	6441	7127	5828	6573	5888
05:49:05	37	246	234	224	219	8857	8056	8452	8214	7703	7181	6469	5801	7539	8235	4595	4619	4537	4533	4647	6417	6150	5826	6109	4617	226	248	228	244	2865	3006	2749	2568	1209	8890	6810	6900	7841	9086	1213	1456	1279	1563	1511	6360	7391	5815	6811	6090
05:59:05	37.1	232	231	257	219	9695	8788	8924	8756	8303	7377	6725	6114	7889	8593	4755	4589	4806	4470	4851	6828	6445	5807	6262	4935	250	238	230	227	3018	3223	3217	2771	1482	9578	7565	7286	8652	10015	1220	1495	1283	1443	1288	6643	7731	5835	6982	6237
06:09:05	37	227	267	244	247	10283	9219	9686	9797	8766	8497	6936	6301	8418	9108	5042	4809	5334	4783	5074	6925	6705	5792	6557	4969	252	247	227	249	3198	3524	3241	2872	1711	10331	7530	7632	8617	10410	1257	1499	1249	1393	1355	6498	8131	5803	6749	6539
OD600-37:600
Time	T∞ OD600-37:600	A1	A2	A3	A4	A5	A6	A7	A8	A9	A10	A11	A12	B1	B2	B3	B4	B5	B6	B7	B8	B9	B10	B11	B12	C1	C2	C3	C4	C5	C6	C7	C8	C9	C10	C11	C12	D1	D2	D3	D4	D5	D6	D7	D8	D9	D10	D11	D12
00:09:32	37	0.09	0.09	0.09	0.091	0.088	0.088	0.087	0.087	0.088	0.087	0.087	0.088	0.087	0.087	0.09	0.089	0.094	0.089	0.088	0.089	0.088	0.089	0.089	0.09	0.09	0.09	0.092	0.09	0.087	0.087	0.086	0.087	0.082	0.086	0.086	0.087	0.086	0.086	0.088	0.089	0.088	0.088	0.088	0.089	0.086	0.089	0.087	0.091
00:19:32	37	0.091	0.091	0.091	0.091	0.089	0.089	0.088	0.088	0.089	0.092	0.09	0.089	0.087	0.088	0.09	0.091	0.094	0.09	0.089	0.091	0.089	0.09	0.089	0.09	0.091	0.091	0.093	0.091	0.088	0.092	0.087	0.088	0.083	0.087	0.087	0.087	0.087	0.087	0.089	0.09	0.089	0.089	0.089	0.089	0.087	0.09	0.088	0.091
00:29:32	37	0.095	0.093	0.093	0.094	0.09	0.09	0.089	0.089	0.091	0.09	0.093	0.093	0.093	0.089	0.092	0.092	0.096	0.091	0.091	0.091	0.09	0.091	0.094	0.092	0.093	0.093	0.096	0.093	0.089	0.089	0.088	0.089	0.083	0.088	0.088	0.088	0.088	0.088	0.09	0.091	0.09	0.09	0.09	0.091	0.088	0.092	0.089	0.092
00:39:32	37	0.094	0.095	0.095	0.096	0.093	0.091	0.09	0.092	0.092	0.09	0.092	0.092	0.092	0.09	0.094	0.094	0.097	0.093	0.092	0.093	0.091	0.093	0.093	0.093	0.095	0.095	0.098	0.095	0.09	0.091	0.089	0.09	0.083	0.09	0.089	0.089	0.09	0.09	0.093	0.093	0.092	0.093	0.092	0.093	0.09	0.094	0.091	0.094
00:49:32	37	0.098	0.099	0.099	0.099	0.096	0.093	0.091	0.093	0.093	0.092	0.093	0.096	0.092	0.092	0.096	0.096	0.1	0.095	0.095	0.096	0.096	0.096	0.095	0.102	0.099	0.099	0.102	0.099	0.093	0.093	0.091	0.092	0.084	0.091	0.091	0.091	0.092	0.091	0.095	0.097	0.095	0.095	0.095	0.096	0.092	0.096	0.094	0.098
00:59:32	37	0.102	0.103	0.104	0.104	0.097	0.096	0.094	0.095	0.096	0.095	0.097	0.099	0.097	0.094	0.1	0.1	0.104	0.099	0.098	0.099	0.096	0.1	0.098	0.103	0.105	0.104	0.107	0.104	0.095	0.096	0.093	0.094	0.086	0.093	0.093	0.095	0.095	0.094	0.099	0.1	0.099	0.099	0.098	0.099	0.095	0.1	0.097	0.104
01:09:32	37	0.109	0.11	0.111	0.111	0.101	0.1	0.097	0.098	0.099	0.098	0.099	0.099	0.099	0.098	0.107	0.106	0.11	0.104	0.103	0.106	0.1	0.104	0.102	0.103	0.112	0.11	0.113	0.111	0.098	0.099	0.096	0.097	0.087	0.096	0.096	0.096	0.098	0.097	0.104	0.105	0.103	0.103	0.103	0.104	0.098	0.104	0.101	0.103
01:19:32	37	0.118	0.118	0.119	0.12	0.105	0.104	0.1	0.103	0.104	0.102	0.104	0.104	0.104	0.103	0.113	0.113	0.116	0.11	0.109	0.111	0.104	0.109	0.108	0.109	0.119	0.116	0.121	0.118	0.102	0.103	0.098	0.1	0.089	0.099	0.099	0.099	0.102	0.101	0.109	0.111	0.108	0.108	0.107	0.108	0.102	0.108	0.104	0.107
01:29:32	37	0.126	0.128	0.129	0.129	0.113	0.112	0.106	0.107	0.109	0.107	0.109	0.11	0.109	0.108	0.121	0.12	0.122	0.117	0.117	0.117	0.109	0.116	0.114	0.115	0.127	0.124	0.13	0.125	0.106	0.107	0.101	0.103	0.092	0.102	0.102	0.103	0.106	0.105	0.114	0.115	0.113	0.113	0.112	0.113	0.105	0.114	0.11	0.111
01:39:32	37	0.137	0.138	0.139	0.142	0.119	0.118	0.11	0.114	0.115	0.113	0.115	0.116	0.116	0.115	0.129	0.129	0.13	0.126	0.125	0.125	0.116	0.124	0.122	0.123	0.138	0.133	0.136	0.133	0.112	0.112	0.105	0.107	0.094	0.105	0.106	0.108	0.112	0.11	0.122	0.122	0.119	0.12	0.118	0.119	0.11	0.119	0.116	0.117
01:49:32	37.1	0.149	0.151	0.152	0.152	0.127	0.124	0.116	0.118	0.121	0.119	0.121	0.122	0.123	0.121	0.139	0.14	0.139	0.136	0.134	0.134	0.123	0.134	0.131	0.133	0.149	0.144	0.15	0.144	0.118	0.119	0.11	0.112	0.097	0.111	0.112	0.113	0.119	0.115	0.132	0.132	0.129	0.129	0.127	0.126	0.116	0.128	0.123	0.123
01:59:32	37.1	0.164	0.166	0.167	0.166	0.134	0.134	0.122	0.125	0.129	0.126	0.128	0.13	0.131	0.128	0.15	0.15	0.15	0.146	0.144	0.144	0.132	0.143	0.139	0.14	0.164	0.158	0.161	0.157	0.126	0.125	0.116	0.119	0.1	0.118	0.12	0.121	0.127	0.123	0.143	0.144	0.14	0.14	0.138	0.136	0.124	0.139	0.134	0.134
02:09:32	37	0.18	0.182	0.183	0.184	0.143	0.142	0.129	0.133	0.137	0.134	0.136	0.138	0.139	0.137	0.163	0.163	0.163	0.158	0.157	0.157	0.141	0.155	0.15	0.15	0.184	0.177	0.178	0.175	0.135	0.137	0.123	0.127	0.103	0.126	0.126	0.128	0.136	0.131	0.157	0.157	0.153	0.153	0.151	0.148	0.133	0.15	0.144	0.144
02:19:32	37.1	0.196	0.197	0.201	0.198	0.153	0.154	0.138	0.141	0.148	0.145	0.147	0.148	0.149	0.147	0.179	0.178	0.178	0.172	0.172	0.171	0.151	0.17	0.163	0.163	0.2	0.196	0.198	0.193	0.148	0.147	0.133	0.137	0.108	0.135	0.136	0.138	0.147	0.141	0.173	0.173	0.168	0.168	0.165	0.163	0.145	0.164	0.158	0.159
02:29:32	37	0.211	0.215	0.216	0.213	0.165	0.166	0.148	0.151	0.159	0.156	0.158	0.159	0.161	0.159	0.195	0.195	0.192	0.188	0.186	0.185	0.164	0.184	0.178	0.177	0.224	0.215	0.214	0.213	0.161	0.16	0.141	0.146	0.114	0.145	0.147	0.15	0.161	0.154	0.189	0.189	0.184	0.184	0.181	0.179	0.16	0.178	0.174	0.176
02:39:32	37	0.232	0.234	0.237	0.234	0.179	0.179	0.158	0.163	0.172	0.169	0.17	0.171	0.175	0.172	0.206	0.206	0.204	0.199	0.198	0.201	0.178	0.199	0.193	0.19	0.25	0.243	0.242	0.241	0.174	0.173	0.154	0.161	0.122	0.159	0.162	0.166	0.176	0.168	0.205	0.207	0.2	0.197	0.196	0.192	0.176	0.192	0.19	0.197
02:49:32	37	0.255	0.258	0.261	0.257	0.191	0.192	0.171	0.176	0.187	0.183	0.183	0.185	0.189	0.185	0.227	0.226	0.221	0.217	0.216	0.216	0.193	0.213	0.206	0.203	0.273	0.274	0.271	0.271	0.188	0.187	0.166	0.176	0.132	0.173	0.176	0.183	0.195	0.187	0.231	0.232	0.224	0.221	0.218	0.21	0.194	0.211	0.206	0.214
02:59:32	37	0.278	0.281	0.282	0.281	0.207	0.208	0.185	0.186	0.2	0.194	0.195	0.197	0.2	0.196	0.249	0.247	0.242	0.236	0.236	0.234	0.204	0.233	0.225	0.223	0.29	0.292	0.288	0.288	0.21	0.209	0.181	0.191	0.142	0.188	0.189	0.199	0.211	0.201	0.264	0.264	0.255	0.25	0.247	0.233	0.208	0.232	0.229	0.239
03:09:32	37	0.303	0.303	0.297	0.304	0.223	0.226	0.193	0.2	0.215	0.209	0.209	0.212	0.22	0.212	0.272	0.27	0.266	0.26	0.259	0.255	0.221	0.255	0.244	0.241	0.316	0.321	0.317	0.318	0.235	0.233	0.198	0.212	0.153	0.207	0.213	0.222	0.237	0.226	0.288	0.292	0.283	0.282	0.277	0.264	0.227	0.261	0.256	0.258
03:19:32	37	0.331	0.327	0.317	0.329	0.242	0.24	0.21	0.217	0.233	0.228	0.228	0.23	0.239	0.231	0.296	0.296	0.289	0.281	0.28	0.275	0.24	0.274	0.266	0.262	0.343	0.347	0.344	0.343	0.256	0.25	0.225	0.233	0.166	0.231	0.238	0.246	0.26	0.249	0.313	0.312	0.306	0.3	0.296	0.289	0.246	0.289	0.28	0.28
03:29:32	37	0.358	0.35	0.344	0.358	0.258	0.255	0.229	0.237	0.252	0.248	0.246	0.248	0.262	0.254	0.317	0.318	0.31	0.305	0.306	0.297	0.257	0.297	0.282	0.28	0.373	0.375	0.372	0.369	0.272	0.272	0.242	0.255	0.179	0.253	0.265	0.272	0.279	0.269	0.343	0.341	0.335	0.334	0.329	0.322	0.269	0.318	0.303	0.299
03:39:32	37	0.384	0.38	0.372	0.382	0.273	0.268	0.243	0.255	0.267	0.265	0.268	0.269	0.279	0.274	0.339	0.338	0.329	0.327	0.329	0.325	0.272	0.323	0.306	0.304	0.399	0.402	0.398	0.397	0.293	0.291	0.27	0.272	0.201	0.275	0.29	0.293	0.296	0.286	0.367	0.37	0.362	0.359	0.356	0.346	0.286	0.345	0.328	0.342
03:49:32	37.1	0.394	0.393	0.387	0.395	0.288	0.283	0.256	0.265	0.282	0.285	0.282	0.287	0.3	0.291	0.355	0.351	0.343	0.342	0.346	0.352	0.292	0.348	0.331	0.329	0.409	0.411	0.403	0.401	0.318	0.315	0.289	0.289	0.225	0.29	0.315	0.319	0.318	0.303	0.388	0.39	0.381	0.383	0.382	0.373	0.309	0.368	0.358	0.362
03:59:32	37.1	0.4	0.399	0.398	0.404	0.306	0.303	0.266	0.283	0.295	0.307	0.306	0.31	0.323	0.314	0.37	0.367	0.363	0.359	0.363	0.373	0.309	0.376	0.361	0.355	0.416	0.414	0.411	0.407	0.337	0.339	0.309	0.313	0.249	0.312	0.34	0.346	0.344	0.331	0.401	0.406	0.404	0.408	0.405	0.404	0.332	0.399	0.385	0.385
04:09:32	37.1	0.416	0.413	0.411	0.417	0.328	0.326	0.286	0.304	0.314	0.339	0.334	0.337	0.348	0.338	0.379	0.376	0.376	0.372	0.376	0.397	0.329	0.397	0.385	0.38	0.433	0.43	0.427	0.42	0.355	0.358	0.331	0.337	0.269	0.338	0.37	0.377	0.375	0.361	0.4	0.403	0.404	0.411	0.404	0.428	0.349	0.42	0.411	0.4
04:19:32	37	0.43	0.43	0.428	0.432	0.351	0.348	0.305	0.325	0.338	0.355	0.359	0.361	0.372	0.359	0.387	0.386	0.387	0.381	0.385	0.404	0.35	0.404	0.397	0.392	0.453	0.452	0.443	0.441	0.372	0.375	0.349	0.359	0.289	0.369	0.398	0.396	0.385	0.374	0.405	0.407	0.405	0.406	0.405	0.42	0.372	0.418	0.415	0.418
04:29:32	37.1	0.455	0.452	0.448	0.451	0.361	0.36	0.327	0.345	0.357	0.367	0.382	0.38	0.387	0.373	0.4	0.399	0.398	0.393	0.396	0.413	0.367	0.417	0.405	0.399	0.476	0.478	0.47	0.466	0.374	0.375	0.366	0.374	0.311	0.385	0.42	0.411	0.398	0.391	0.419	0.421	0.42	0.42	0.414	0.423	0.381	0.421	0.419	0.414
04:39:32	37	0.477	0.473	0.47	0.475	0.372	0.371	0.347	0.359	0.367	0.38	0.39	0.386	0.393	0.375	0.415	0.413	0.411	0.406	0.408	0.42	0.375	0.424	0.412	0.41	0.501	0.496	0.49	0.489	0.387	0.386	0.379	0.378	0.336	0.399	0.425	0.417	0.404	0.401	0.439	0.44	0.435	0.434	0.43	0.433	0.388	0.434	0.433	0.424
04:49:32	37	0.504	0.498	0.495	0.499	0.385	0.384	0.359	0.369	0.378	0.389	0.398	0.395	0.4	0.383	0.432	0.429	0.426	0.421	0.423	0.43	0.384	0.437	0.424	0.421	0.525	0.521	0.517	0.513	0.405	0.404	0.382	0.389	0.356	0.411	0.439	0.428	0.412	0.41	0.457	0.461	0.455	0.456	0.451	0.441	0.397	0.445	0.441	0.433
04:59:32	37	0.526	0.524	0.521	0.525	0.398	0.4	0.37	0.381	0.392	0.399	0.41	0.407	0.409	0.394	0.448	0.446	0.443	0.44	0.442	0.439	0.396	0.45	0.435	0.434	0.54	0.536	0.534	0.529	0.423	0.419	0.396	0.4	0.374	0.418	0.44	0.431	0.423	0.421	0.478	0.481	0.476	0.477	0.474	0.453	0.409	0.451	0.448	0.438
05:09:32	37	0.539	0.538	0.536	0.539	0.414	0.415	0.383	0.396	0.407	0.409	0.424	0.417	0.427	0.408	0.467	0.465	0.461	0.457	0.458	0.457	0.409	0.467	0.452	0.447	0.552	0.552	0.548	0.543	0.443	0.44	0.412	0.423	0.374	0.422	0.445	0.436	0.442	0.429	0.497	0.502	0.497	0.499	0.492	0.461	0.421	0.464	0.463	0.444
05:19:32	37	0.548	0.549	0.547	0.55	0.429	0.43	0.396	0.41	0.421	0.429	0.439	0.43	0.434	0.422	0.485	0.484	0.479	0.476	0.475	0.47	0.423	0.482	0.465	0.462	0.562	0.562	0.559	0.553	0.463	0.462	0.43	0.44	0.38	0.431	0.459	0.449	0.455	0.449	0.523	0.522	0.516	0.515	0.511	0.473	0.43	0.475	0.472	0.459
05:29:32	37	0.561	0.559	0.559	0.56	0.447	0.452	0.411	0.427	0.439	0.445	0.454	0.446	0.45	0.438	0.502	0.503	0.498	0.496	0.494	0.487	0.439	0.498	0.483	0.478	0.574	0.574	0.571	0.565	0.484	0.482	0.449	0.46	0.392	0.449	0.469	0.462	0.469	0.46	0.54	0.533	0.534	0.547	0.539	0.492	0.447	0.488	0.482	0.471
05:39:32	37.1	0.57	0.569	0.572	0.57	0.465	0.468	0.428	0.444	0.459	0.461	0.467	0.461	0.468	0.456	0.519	0.52	0.517	0.514	0.513	0.503	0.457	0.514	0.497	0.493	0.585	0.584	0.584	0.575	0.508	0.505	0.47	0.481	0.408	0.464	0.482	0.476	0.487	0.476	0.537	0.543	0.54	0.548	0.542	0.504	0.462	0.506	0.497	0.486
05:49:32	37.1	0.579	0.578	0.577	0.58	0.484	0.487	0.445	0.463	0.477	0.478	0.481	0.477	0.483	0.473	0.529	0.531	0.528	0.524	0.527	0.517	0.471	0.526	0.51	0.507	0.596	0.597	0.594	0.586	0.524	0.521	0.488	0.504	0.426	0.475	0.497	0.493	0.502	0.49	0.549	0.555	0.551	0.553	0.548	0.515	0.477	0.518	0.509	0.502
05:59:32	37.1	0.595	0.588	0.594	0.589	0.5	0.504	0.461	0.479	0.493	0.495	0.499	0.494	0.498	0.491	0.536	0.544	0.542	0.535	0.539	0.53	0.487	0.54	0.524	0.52	0.606	0.607	0.617	0.598	0.537	0.535	0.51	0.523	0.446	0.49	0.514	0.513	0.513	0.507	0.558	0.563	0.56	0.563	0.559	0.524	0.493	0.524	0.52	0.518
06:09:32	37.1	0.596	0.597	0.595	0.598	0.516	0.518	0.479	0.497	0.509	0.513	0.513	0.509	0.514	0.505	0.546	0.546	0.552	0.542	0.55	0.541	0.505	0.546	0.537	0.533	0.617	0.618	0.614	0.608	0.55	0.547	0.526	0.535	0.465	0.504	0.526	0.525	0.525	0.52	0.566	0.572	0.569	0.572	0.567	0.53	0.507	0.533	0.528	0.528
sfYFP-37ctrl:503,540
Time	T∞ sfYFP-37ctrl:503,540	A1	A2	A3	A4	A5	A6	A7	A8	A9	A10	A11	A12	B1	B2	B3	B4	B5	B6	B7	B8	B9	B10	B11	B12	C1	C2	C3	C4	C5	C6	C7	C8	C9	C10	C11	C12	D1	D2	D3	D4	D5	D6	D7	D8	D9	D10	D11	D12
00:08:38	37.1	14	12	8	9	301	270	301	301	277	227	202	184	242	275	148	139	165	137	168	211	197	176	191	137	19	6	12	6	91	87	98	89	65	304	227	224	255	312	38	44	37	51	40	193	231	174	198	193
00:18:38	37	12	9	5	8	301	288	318	317	284	242	211	192	252	287	164	144	168	145	162	198	215	180	189	140	2	14	14	10	94	104	105	93	70	311	223	240	261	308	42	44	33	43	44	193	244	177	208	188
00:28:38	37	9	14	6	7	317	300	325	324	290	247	211	199	265	288	176	155	176	145	160	201	202	175	194	148	11	12	6	0	110	111	114	91	64	318	236	237	265	315	37	48	55	42	44	193	239	185	206	197
00:38:38	37	10	9	4	9	331	311	325	316	300	249	219	194	249	272	161	148	181	156	174	208	212	179	192	152	9	12	10	7	102	113	118	95	71	317	232	231	276	317	41	56	41	44	47	203	240	194	211	188
00:48:38	37	6	13	10	12	330	327	340	319	311	251	224	194	250	299	180	165	201	155	161	208	222	186	195	140	7	1	10	11	112	120	112	105	68	317	249	245	266	321	55	45	49	35	44	206	244	208	218	195
00:58:38	37	12	12	4	20	351	331	344	343	307	266	220	205	267	306	177	168	185	181	164	214	219	185	212	152	14	4	12	10	122	137	117	103	71	327	262	257	272	323	33	53	41	49	45	225	252	216	239	199
01:08:38	37.1	4	8	11	19	360	340	366	347	314	276	229	201	274	318	176	163	175	172	168	217	218	184	206	157	8	1	2	13	132	142	123	123	79	338	251	276	282	335	49	57	42	53	44	242	252	228	249	193
01:18:38	37.1	11	11	12	10	376	371	371	358	338	293	231	212	292	317	175	183	188	170	179	230	220	199	207	161	12	5	10	8	130	136	125	119	82	362	260	304	298	329	42	52	38	51	49	240	255	223	250	198
01:28:38	37.1	12	3	16	13	389	366	383	352	348	308	222	213	288	340	194	198	189	176	182	230	237	208	216	168	10	8	1	16	142	162	137	126	80	374	272	291	296	355	57	65	47	65	60	254	257	239	252	201
01:38:38	37.1	20	19	13	4	436	397	406	400	369	307	236	223	306	352	206	206	201	187	187	234	233	213	219	161	6	7	13	14	152	165	142	128	86	374	287	317	329	358	53	65	51	67	60	259	260	235	273	205
sfYFP-37ctrl:503,540[2]
Time	T∞ sfYFP-37ctrl:503,540[2]	A1	A2	A3	A4	A5	A6	A7	A8	A9	A10	A11	A12	B1	B2	B3	B4	B5	B6	B7	B8	B9	B10	B11	B12	C1	C2	C3	C4	C5	C6	C7	C8	C9	C10	C11	C12	D1	D2	D3	D4	D5	D6	D7	D8	D9	D10	D11	D12
00:09:05	37.1	238	266	255	242	10313	9406	10270	10271	9232	8150	7303	6428	8345	9503	5012	4832	5461	4760	5438	6757	7255	5846	6320	4946	256	258	259	273	3056	3493	3483	2949	1773	10566	8018	7684	8893	10419	1248	1602	1312	1455	1429	6657	8096	6093	6930	6562
00:19:05	37	249	249	245	256	10972	9592	11003	10454	9531	8595	7411	6518	8690	9860	4936	5049	5531	5219	5678	6925	7363	5750	6325	4914	267	277	285	267	3446	3677	3786	2993	2063	10775	8100	7964	8674	10666	1255	1575	1292	1436	1506	6818	8344	6136	6946	6987
00:29:05	37	269	250	273	254	10860	10022	11539	10651	9784	8463	7291	6457	8795	10135	5230	5039	5414	5279	5412	7224	7303	5927	6764	5184	270	268	272	247	3481	3598	3884	3439	2253	10754	8249	7959	9136	11152	1297	1625	1371	1466	1473	6835	8180	6317	7107	6636
00:39:05	37	257	269	273	269	11470	10684	12170	10914	10310	8812	7585	6770	8795	10114	5252	5182	5578	5279	5411	7011	7415	6281	6573	5105	284	279	295	320	3585	3792	3782	3362	2411	10802	8388	8234	9008	11080	1350	1539	1335	1506	1511	6867	8481	6780	7313	6757
00:49:05	37	264	254	274	295	11531	11097	11688	11494	10508	8948	7683	6888	8968	10469	5281	5373	5447	5194	5289	7604	7322	6499	7038	5416	271	292	278	312	3731	4184	3962	3542	2499	10965	8392	8732	9270	11423	1411	1647	1386	1634	1523	7461	8445	6878	7495	6802
00:59:05	37	282	282	282	296	12021	10871	12083	11921	11492	9345	7709	6919	9134	10422	5482	5526	5542	5347	5581	7418	7593	6609	7048	5283	321	316	322	319	4372	4512	4019	3630	2555	11061	8281	8962	9381	11759	1476	1883	1465	1702	1547	7873	8375	7610	7729	6544
01:09:05	37.1	289	299	328	281	12544	11614	12859	12059	11311	9663	7770	7159	9464	10824	5747	5645	5682	5427	5694	7533	7731	6589	7056	5409	312	318	312	288	4354	4855	4129	3890	2552	11251	8494	9839	9561	11934	1654	1916	1631	1860	1709	8228	8665	7580	8291	6810
01:19:05	37.1	275	291	313	273	12993	11847	13104	12048	11640	10296	8129	7111	9682	11405	6182	5804	5923	5627	6099	7681	7690	6686	7174	5462	321	337	328	327	4838	5200	4416	4048	2709	11866	8988	10145	10453	11673	1691	2075	1826	1975	1897	8806	8810	8062	8296	7028
01:29:05	37.1	305	320	328	320	13606	12304	13973	12713	12270	10586	8368	7268	10101	11880	6445	6090	6139	6017	6214	8240	7990	7201	7380	5691	305	316	324	346	4948	5395	4790	4703	2785	12316	9219	10101	10715	12272	1765	2007	1768	2058	1946	8895	9027	8348	8250	6767
01:39:05	37.1	277	329	327	305	14497	12887	14058	13706	12615	10569	8712	7661	10495	12295	6927	6713	6639	6496	6895	8183	8229	7222	7404	5677	344	335	337	331	5244	5644	5047	4595	3045	12998	9439	10641	11631	12448	1797	2196	1953	2151	1994	9524	8997	8610	8576	6878
OD600-37ctrl:600
Time	T∞ OD600-37ctrl:600	A1	A2	A3	A4	A5	A6	A7	A8	A9	A10	A11	A12	B1	B2	B3	B4	B5	B6	B7	B8	B9	B10	B11	B12	C1	C2	C3	C4	C5	C6	C7	C8	C9	C10	C11	C12	D1	D2	D3	D4	D5	D6	D7	D8	D9	D10	D11	D12
00:09:32	37	0.605	0.605	0.605	0.607	0.525	0.528	0.495	0.512	0.522	0.527	0.528	0.525	0.536	0.522	0.555	0.554	0.57	0.568	0.567	0.547	0.521	0.557	0.544	0.546	0.628	0.63	0.626	0.62	0.56	0.558	0.538	0.546	0.494	0.514	0.536	0.533	0.531	0.525	0.573	0.58	0.605	0.58	0.576	0.536	0.512	0.538	0.535	0.537
00:19:32	37	0.612	0.613	0.613	0.615	0.534	0.536	0.509	0.523	0.529	0.536	0.539	0.53	0.541	0.538	0.575	0.563	0.58	0.574	0.574	0.552	0.534	0.561	0.553	0.554	0.64	0.643	0.64	0.641	0.57	0.567	0.549	0.556	0.502	0.523	0.543	0.541	0.534	0.534	0.58	0.588	0.588	0.591	0.584	0.542	0.519	0.544	0.54	0.541
00:29:32	37	0.62	0.621	0.62	0.623	0.544	0.544	0.521	0.53	0.54	0.541	0.545	0.544	0.551	0.543	0.565	0.569	0.584	0.576	0.577	0.559	0.547	0.575	0.561	0.561	0.653	0.656	0.654	0.645	0.58	0.577	0.559	0.566	0.516	0.529	0.552	0.544	0.545	0.549	0.588	0.595	0.594	0.595	0.593	0.548	0.521	0.55	0.546	0.562
00:39:32	37.1	0.627	0.63	0.628	0.631	0.55	0.551	0.529	0.537	0.546	0.547	0.555	0.552	0.557	0.549	0.573	0.576	0.6	0.584	0.581	0.564	0.551	0.574	0.566	0.566	0.666	0.669	0.667	0.658	0.591	0.589	0.569	0.575	0.527	0.534	0.556	0.553	0.555	0.545	0.597	0.61	0.603	0.627	0.612	0.554	0.527	0.555	0.549	0.548
00:49:32	37	0.634	0.638	0.636	0.638	0.56	0.557	0.538	0.544	0.554	0.554	0.565	0.559	0.561	0.553	0.579	0.583	0.58	0.577	0.58	0.579	0.557	0.588	0.572	0.572	0.679	0.679	0.681	0.668	0.603	0.599	0.578	0.585	0.537	0.54	0.562	0.559	0.557	0.552	0.605	0.613	0.609	0.612	0.612	0.559	0.532	0.567	0.554	0.553
00:59:32	37	0.641	0.646	0.644	0.645	0.566	0.565	0.542	0.553	0.564	0.562	0.567	0.563	0.569	0.56	0.586	0.588	0.585	0.584	0.586	0.576	0.564	0.593	0.577	0.577	0.688	0.687	0.688	0.678	0.619	0.611	0.589	0.608	0.546	0.544	0.569	0.586	0.562	0.561	0.616	0.625	0.621	0.624	0.616	0.572	0.537	0.573	0.563	0.559
01:09:32	37	0.649	0.657	0.653	0.656	0.573	0.57	0.552	0.557	0.581	0.57	0.575	0.569	0.574	0.567	0.594	0.596	0.592	0.59	0.593	0.582	0.568	0.595	0.582	0.582	0.697	0.698	0.694	0.686	0.628	0.624	0.599	0.608	0.555	0.548	0.577	0.595	0.567	0.566	0.627	0.635	0.631	0.635	0.627	0.591	0.543	0.591	0.569	0.559
01:19:32	37.1	0.659	0.669	0.666	0.665	0.58	0.578	0.558	0.567	0.584	0.579	0.58	0.574	0.581	0.573	0.604	0.605	0.6	0.597	0.601	0.588	0.576	0.6	0.587	0.585	0.705	0.703	0.705	0.694	0.644	0.635	0.611	0.62	0.567	0.556	0.582	0.618	0.575	0.574	0.641	0.645	0.642	0.649	0.639	0.62	0.549	0.621	0.575	0.567
01:29:32	37.1	0.669	0.678	0.676	0.677	0.59	0.586	0.565	0.581	0.588	0.588	0.583	0.577	0.589	0.58	0.614	0.614	0.609	0.605	0.61	0.595	0.58	0.606	0.593	0.589	0.715	0.711	0.711	0.704	0.648	0.646	0.622	0.642	0.574	0.568	0.588	0.624	0.582	0.577	0.646	0.654	0.651	0.657	0.649	0.63	0.555	0.627	0.581	0.565
01:39:32	37.1	0.678	0.688	0.685	0.686	0.597	0.593	0.573	0.584	0.602	0.594	0.589	0.583	0.591	0.586	0.623	0.624	0.619	0.615	0.62	0.6	0.586	0.612	0.599	0.593	0.728	0.72	0.722	0.714	0.658	0.671	0.633	0.657	0.584	0.569	0.604	0.625	0.592	0.584	0.658	0.662	0.659	0.663	0.658	0.633	0.561	0.637	0.594	0.573
sfYFP-recovery37:503,540
Time	T∞ sfYFP-recovery37:503,540	A1	A2	A3	A4	A5	A6	A7	A8	A9	A10	A11	A12	B1	B2	B3	B4	B5	B6	B7	B8	B9	B10	B11	B12	C1	C2	C3	C4	C5	C6	C7	C8	C9	C10	C11	C12	D1	D2	D3	D4	D5	D6	D7	D8	D9	D10	D11	D12
00:08:38	37.1	9	6	0	9	422	411	424	412	396	310	255	219	310	353	199	198	213	204	229	246	239	218	228	168	10	13	14	16	159	180	157	143	99	398	271	314	357	386	57	71	59	64	56	265	266	246	255	209
00:18:38	37	10	10	20	8	459	450	433	425	397	330	256	237	316	374	213	206	209	218	213	251	241	226	233	173	13	10	8	15	170	192	151	151	99	401	278	322	371	396	58	72	60	70	63	292	280	251	273	208
00:28:38	37	11	8	10	8	486	466	452	450	423	348	277	234	328	385	214	214	216	211	232	264	251	224	222	177	11	12	14	19	177	192	157	158	108	420	311	332	384	435	62	73	66	74	71	285	285	258	282	221
00:38:38	37	5	7	5	19	482	469	488	466	451	362	280	240	351	389	218	231	225	219	229	264	260	236	246	188	17	14	12	3	188	210	176	158	116	436	314	343	389	429	65	85	69	76	79	296	296	269	280	212
00:48:38	37	6	12	5	8	491	477	481	483	450	350	293	259	349	402	224	229	229	199	220	263	271	241	247	180	11	14	15	12	202	218	190	180	118	457	328	347	409	460	75	93	76	83	78	310	291	269	300	220
00:58:38	37	16	12	21	13	503	439	495	485	453	359	299	276	359	405	235	231	236	224	232	276	267	229	266	178	14	1	13	12	202	230	191	183	129	468	356	354	425	463	78	88	76	91	82	305	306	274	314	224
01:08:38	37	14	16	10	12	521	466	518	499	459	366	315	284	366	415	243	227	252	231	245	269	258	234	257	199	11	24	12	10	219	233	200	205	134	493	359	374	455	481	81	94	87	92	87	312	312	273	299	220
01:18:38	37	12	13	12	14	533	489	509	494	475	380	326	283	365	434	243	241	243	238	244	265	276	224	255	191	4	17	6	18	230	249	200	204	147	516	367	374	439	488	80	101	90	101	83	299	318	267	312	245
01:28:38	37	11	9	14	10	536	486	495	501	471	380	328	294	375	437	242	247	253	249	245	269	282	233	269	188	12	11	9	16	238	251	215	202	156	519	378	387	449	526	85	101	78	106	92	299	334	263	303	243
01:38:38	37.1	14	16	15	11	556	505	498	531	478	394	327	286	379	443	256	243	256	243	260	268	292	238	249	194	12	10	14	9	240	263	225	220	155	535	371	383	440	532	81	97	82	110	93	307	326	273	321	241
01:48:38	37.1	16	12	13	14	564	502	519	528	504	396	304	283	374	447	254	242	258	258	260	270	287	234	268	209	11	10	14	11	239	263	236	226	174	514	369	396	423	531	94	103	94	100	95	294	332	259	309	244
01:58:38	37	6	20	10	15	563	516	525	533	508	413	326	297	381	463	261	252	264	252	262	268	278	240	264	181	13	17	21	9	247	264	246	224	185	545	372	392	462	549	88	101	92	108	105	291	352	276	304	263
02:08:38	37	11	25	3	14	555	526	543	557	515	398	331	296	402	470	263	257	276	268	258	273	291	247	278	196	17	10	23	15	251	265	238	230	176	547	367	381	420	538	86	106	99	104	103	295	347	259	309	255
02:18:38	37	11	23	13	17	582	534	549	549	532	436	343	300	396	466	256	263	275	260	262	279	282	251	268	206	15	19	18	15	260	263	243	235	190	528	388	394	424	537	94	109	98	114	99	290	339	243	318	254
02:28:38	37	22	12	10	8	608	544	552	569	541	424	350	287	392	473	272	259	254	263	277	276	286	253	270	188	15	19	15	13	258	288	236	239	194	536	387	391	442	517	92	113	95	108	113	305	334	261	307	265
02:38:38	37	23	13	15	12	612	533	567	575	536	436	350	303	384	456	267	256	279	260	269	270	292	241	260	192	18	14	17	17	264	290	242	245	205	530	401	391	426	519	88	107	93	114	108	288	324	257	300	230
02:48:38	37.1	10	18	18	19	590	561	561	589	549	417	349	308	406	450	271	261	264	260	279	275	294	253	268	196	12	27	6	15	261	295	240	233	210	519	385	394	421	506	96	106	99	114	106	282	319	253	297	241
02:58:38	37	15	18	16	16	615	553	588	584	572	429	359	301	405	470	253	267	271	268	262	285	296	255	270	195	14	18	15	21	255	287	244	244	212	507	402	403	417	510	87	112	89	112	100	275	331	252	307	219
03:08:38	37	16	15	14	12	615	553	575	593	567	429	348	293	411	476	268	269	266	261	277	287	298	252	268	194	22	13	15	15	263	281	244	250	217	528	399	395	420	513	92	108	106	105	98	286	328	262	300	226
03:18:38	37.1	18	16	12	14	595	551	579	621	575	449	368	306	393	479	267	262	264	257	273	288	298	251	284	187	12	16	15	25	260	287	243	241	212	545	412	396	414	511	83	109	96	102	98	275	325	247	293	217
03:28:38	37	14	18	14	14	613	557	580	609	587	443	366	308	405	483	265	263	269	261	274	279	291	243	267	182	17	21	15	13	258	271	229	239	222	545	404	403	429	497	84	98	86	104	90	289	332	246	297	224
03:38:38	37	8	14	14	22	607	547	596	594	566	445	367	318	406	475	261	266	267	258	254	287	305	248	281	182	24	13	14	13	243	257	240	246	221	547	394	408	436	520	81	102	85	101	102	272	328	251	289	219
03:48:38	37	14	17	17	18	605	526	576	602	548	443	378	311	418	484	265	254	271	259	268	286	288	243	270	195	23	15	21	7	262	278	249	231	221	535	426	406	437	528	81	90	96	94	94	283	328	247	300	214
03:58:38	37	24	13	24	30	597	540	594	595	585	458	369	307	414	492	252	260	251	251	261	270	292	250	276	194	18	4	8	15	249	280	239	232	225	531	408	388	417	497	82	99	83	95	98	271	322	242	287	226
04:08:38	37	20	12	18	13	597	544	574	587	594	461	376	307	417	494	255	245	249	248	262	277	291	229	276	199	19	20	18	10	245	267	238	235	221	526	420	374	426	506	80	90	87	97	91	271	320	254	281	212
04:18:38	37.1	16	17	17	20	584	527	595	612	567	465	386	315	408	490	240	235	253	240	251	273	300	241	270	192	10	19	14	0	239	257	226	248	213	550	412	389	434	514	68	91	90	103	84	283	319	249	286	220
04:28:38	37.1	11	24	19	17	575	543	568	584	545	445	380	305	433	497	238	244	272	240	264	280	290	239	272	189	20	25	23	22	230	249	236	212	216	537	411	380	418	502	74	92	83	86	88	269	333	252	256	212
04:38:38	37	11	13	7	17	581	528	581	571	567	450	387	309	419	500	241	236	248	242	247	273	294	253	269	184	8	22	20	7	223	243	213	204	209	547	408	355	414	499	73	87	75	81	84	267	316	238	254	204
04:48:38	37	11	14	17	21	563	537	575	580	559	455	370	300	416	485	239	237	243	231	240	266	297	245	271	179	11	20	25	19	211	231	216	224	212	539	419	380	413	487	73	96	82	87	87	251	321	239	288	192
04:58:38	37	7	21	20	18	543	505	591	567	556	435	394	304	405	492	226	227	230	238	246	275	288	232	276	182	13	17	24	19	209	233	196	200	195	535	397	359	412	496	68	77	61	83	76	276	307	238	261	208
05:08:38	37	15	15	24	13	552	510	560	569	554	456	365	296	405	513	227	218	220	226	225	271	287	229	263	188	20	13	7	18	205	224	205	200	193	549	405	346	405	487	57	78	69	73	73	259	311	228	245	202
05:18:38	37	17	10	15	18	553	489	550	562	538	442	383	283	406	487	212	217	229	213	230	265	278	237	268	183	18	21	17	15	199	222	192	180	203	539	403	366	406	477	57	73	73	80	82	249	322	229	251	194
05:28:38	37	20	18	18	14	511	489	544	571	523	447	375	303	401	494	212	206	212	213	210	253	279	219	256	176	16	20	26	8	189	199	206	180	189	529	405	351	392	476	59	76	64	78	66	254	314	224	252	189
05:38:38	37	22	16	18	24	523	484	545	550	516	442	370	301	412	468	211	208	205	200	219	262	284	224	252	166	20	15	14	12	190	203	179	174	187	531	401	351	392	467	67	63	65	67	73	241	309	232	244	191
05:48:38	37	17	11	17	15	499	455	543	543	503	439	369	285	406	479	195	207	204	209	222	237	285	219	252	173	19	19	33	8	180	197	171	160	172	540	382	336	391	489	55	72	62	70	66	251	286	216	235	189
05:58:38	37	13	19	4	20	482	447	519	535	495	438	366	304	382	472	195	197	203	202	206	237	268	223	248	172	13	10	16	18	169	180	174	164	170	502	369	318	377	462	52	73	64	73	63	239	292	213	230	176
06:08:38	37.1	14	21	20	18	469	438	486	524	463	409	361	271	391	466	192	178	206	190	192	242	268	216	245	175	20	29	16	17	169	177	164	162	166	511	384	320	385	456	57	71	55	65	66	237	290	226	230	178
06:18:38	37	11	19	20	16	454	440	464	503	453	420	354	273	375	453	181	180	193	187	194	248	277	203	249	177	10	19	21	14	157	162	161	157	168	511	370	322	351	449	57	55	60	63	61	228	285	204	214	163
06:28:38	37.1	6	17	17	20	443	410	477	479	460	410	334	273	380	472	178	174	178	178	184	239	277	206	249	164	22	19	8	7	158	170	148	139	151	492	362	304	360	447	42	59	59	61	48	223	287	214	212	167
06:38:38	37	19	19	18	21	427	393	470	470	445	402	345	259	368	456	176	173	177	186	181	227	253	192	232	164	20	18	10	20	150	161	138	147	148	489	358	294	349	449	52	55	55	62	57	222	273	199	213	165
06:48:38	37	15	18	16	17	409	402	449	449	428	407	337	265	371	452	173	167	176	173	168	225	257	193	225	150	18	9	15	20	146	161	136	137	135	482	369	297	340	441	54	62	55	61	57	216	271	190	217	161
06:58:38	37	14	26	17	13	413	371	434	449	413	398	335	249	359	436	171	163	171	168	163	217	250	189	221	143	17	21	19	20	135	150	140	137	138	470	332	286	334	426	46	58	55	56	64	213	255	192	205	156
07:08:38	37	14	22	24	24	393	376	433	444	402	369	339	252	346	421	156	156	163	149	164	224	252	192	211	148	16	20	19	15	132	146	131	121	112	477	331	282	338	425	47	56	48	58	47	206	262	183	200	158
07:18:38	37	16	22	4	19	373	365	433	415	386	374	311	254	346	422	149	145	165	156	160	208	242	188	206	142	18	19	24	20	136	136	133	130	133	461	327	274	315	405	50	58	48	46	55	203	262	187	198	147
07:28:38	37	16	24	14	15	371	354	409	416	374	370	318	240	344	395	153	150	157	146	151	204	238	180	204	138	18	13	19	18	115	138	121	121	122	459	318	273	320	397	51	40	50	54	51	191	250	176	187	142
07:38:38	37	18	16	20	17	357	340	395	403	375	349	313	242	324	393	141	145	153	143	154	203	237	171	199	145	20	20	27	16	116	141	128	120	120	449	311	262	303	398	52	54	47	46	56	195	246	171	191	140
07:48:38	37.1	14	25	15	14	334	327	388	395	369	349	303	232	328	391	137	143	157	141	153	192	227	162	196	136	23	8	19	18	123	127	118	119	114	445	305	248	291	368	43	46	47	50	49	195	251	156	182	134
07:58:38	37.1	18	13	16	13	325	316	376	375	347	335	293	226	303	388	142	137	150	146	142	187	229	166	189	130	19	14	20	18	129	127	134	113	110	405	298	242	288	375	52	45	38	48	47	177	241	162	181	134
08:08:38	37.1	23	15	12	18	331	302	360	364	332	316	293	215	290	361	132	131	137	134	126	195	216	157	190	123	21	32	21	28	105	121	118	106	112	412	289	231	287	361	39	49	30	48	51	177	230	157	176	124
sfYFP-recovery37:503,540[2]
Time	T∞ sfYFP-recovery37:503,540[2]	A1	A2	A3	A4	A5	A6	A7	A8	A9	A10	A11	A12	B1	B2	B3	B4	B5	B6	B7	B8	B9	B10	B11	B12	C1	C2	C3	C4	C5	C6	C7	C8	C9	C10	C11	C12	D1	D2	D3	D4	D5	D6	D7	D8	D9	D10	D11	D12
00:09:05	37.1	322	344	315	346	14715	13852	14891	14343	13197	11315	8848	7739	10724	12212	6797	6798	7067	6799	6998	8533	8371	7435	7644	5809	321	349	377	350	5610	5909	5076	4828	3206	13795	9610	10424	12297	13511	1923	2325	1925	2210	2090	9588	9521	8320	8617	7103
00:19:05	37	338	341	322	329	16248	14064	15293	15336	13797	11591	9104	7820	11376	12760	7012	6934	6938	6800	6939	8853	8624	7824	8052	5788	340	385	362	384	5993	6305	5409	5141	3477	14584	10190	10800	12962	13598	2115	2442	2103	2357	2220	9880	9769	8799	9324	7609
00:29:05	37	358	343	338	352	16862	14788	15881	15645	14866	11801	9714	8216	11532	13398	7199	7828	7148	7059	7185	8897	8991	7901	8487	5938	350	355	373	380	5998	6997	5556	5339	3846	15128	10643	10984	13093	14897	2151	2670	2225	2548	2491	10319	10032	9107	9831	7454
00:39:05	37	338	365	361	357	16185	15380	16435	16872	15396	12353	9954	8581	12007	13562	7660	7377	7270	7042	7542	9105	9188	7806	8557	6076	369	407	378	411	6609	7085	5854	5666	3958	15529	11098	11182	13778	15611	2405	2943	2422	2765	2543	10217	10498	9449	10143	7895
00:49:05	37	362	359	353	353	17144	15341	17229	16692	15133	12408	10544	8572	11949	14079	7874	7483	8311	7355	7528	9414	9372	7969	8957	6204	393	370	388	388	6930	7377	6124	6089	3993	16010	11593	11855	14725	16391	2474	2981	2505	2923	2787	10461	10452	9412	10254	8380
00:59:05	37	338	398	391	396	17473	15757	17339	17128	15363	12528	10519	9286	12177	13834	7815	7857	7988	7840	7943	9471	9769	8003	8844	6594	412	408	407	419	7333	8018	6417	6439	4384	16086	11943	12619	14665	16619	2540	3088	2628	3095	2841	10570	10921	9127	10926	8064
01:09:05	37	378	409	385	407	17887	15000	17618	16440	15748	12970	11231	9745	12964	14785	8271	7905	8136	7854	8040	9195	9683	8069	8940	6610	399	415	419	434	7445	8110	6891	6787	4707	17150	12493	12919	15020	16841	2744	3175	2734	3013	2954	10384	10947	9424	10574	8400
01:19:05	37	377	399	396	402	18411	16029	17234	17022	16241	13323	11326	9659	12850	14798	8396	8226	8344	8055	8535	9222	9600	8329	8977	6695	420	418	438	437	7760	8411	7101	6764	4933	17604	12586	13053	14969	17390	2836	3342	2944	3201	3152	10419	11209	9476	11529	8335
01:29:05	37	364	401	368	427	18613	15945	17577	17397	16459	13637	11850	9872	12932	15458	8632	8510	8642	8312	8561	9341	9859	8219	9076	6852	426	443	437	415	7868	8591	7245	7344	5430	18092	13200	13431	15622	17740	2965	3534	2881	3478	3263	10255	11246	9558	11078	8461
01:39:05	37.1	409	423	377	435	19116	15844	17604	17708	16862	13840	11258	10241	13128	15036	8499	8522	8720	8395	8588	9264	9974	7877	8762	6757	456	433	464	418	8263	8700	7521	7224	5529	18597	12978	13958	15013	17805	2939	3376	3114	3554	3211	10254	11219	9262	10866	8302
01:49:05	37.1	410	435	401	421	19338	16997	18155	17878	17347	13606	11296	10125	13225	15380	8736	8639	9031	8382	8819	9351	9637	8339	9092	6751	404	441	441	454	8533	9143	7659	7570	5885	18641	13131	13192	15208	18584	3009	3508	3204	3489	3317	9955	11475	9058	10898	8869
01:59:05	37	437	456	446	404	19729	17177	18359	19227	18085	14398	11520	9845	13106	15332	9032	8751	8997	8788	9026	9485	9773	8498	9068	6640	462	489	440	475	8523	9359	7920	7759	6292	17710	12954	13053	14661	18533	3033	3691	3199	3556	3499	10289	11710	8879	10812	9177
02:09:05	37	404	452	457	423	19807	17773	18277	19167	17947	14695	11860	10129	13411	16002	9028	9011	9290	8652	9353	9291	9885	8273	9293	6731	464	460	453	456	8562	9547	8312	8059	6578	18588	13778	13148	14985	18820	3115	3759	3283	3597	3425	10214	11817	9395	10869	8753
02:19:05	37	402	413	456	462	20113	17975	18695	19437	18320	14886	11786	10359	13590	15535	9294	9040	9215	9151	9456	9743	9953	8658	9177	6511	467	500	467	446	8820	9438	8322	8211	6676	18109	13494	12952	15282	18539	3072	3685	3243	3631	3519	10346	11759	9296	10769	8760
02:29:05	37	448	456	486	466	21052	18319	18857	19883	18719	14660	12165	10323	13282	15962	9227	9103	9550	9003	9458	9841	9889	8449	9194	6529	475	502	487	486	8920	9656	8493	8073	7010	18282	13633	13616	15470	18530	3129	3678	3327	3773	3607	10530	11603	9304	10579	8498
02:39:05	37	409	444	442	453	20927	18816	19605	20294	19083	15071	12032	10315	13668	15960	9129	9088	9184	8888	9301	9697	10145	8344	9213	6585	490	476	524	519	9244	9525	8402	8298	7140	18751	13675	13525	14502	18217	3169	3750	3273	3771	3541	10240	11829	8726	10676	8457
02:49:05	37.1	460	500	471	475	21167	19073	19897	19744	19531	15151	12491	10098	13918	16121	9204	9152	9220	9320	9424	9488	10202	8489	9269	6719	484	507	485	492	9051	10022	8628	8582	7228	19436	13667	13448	14946	18258	3168	3767	3297	3705	3526	9504	11443	8543	10409	8265
02:59:05	37	444	472	494	452	21185	18967	19752	20369	19745	14893	12398	10617	14310	16044	9369	9298	9627	9239	9221	9958	10343	8596	9443	6739	496	503	494	492	9095	9901	8411	8356	7391	18862	13986	13554	15042	18420	3108	3668	3318	3644	3538	9627	11513	8740	10702	8212
03:09:05	37	470	472	451	515	21281	19197	20485	20210	20038	15078	12523	10563	13980	16358	9178	9024	9464	9259	9372	10102	10273	8690	9479	6422	511	489	524	471	8911	9756	8342	8191	7446	19170	14117	13515	14503	18162	3034	3575	3364	3573	3369	9489	11606	8766	10473	8079
03:19:05	37.1	475	465	490	503	21542	19620	20327	20944	19508	15478	12570	10972	14275	16772	9065	9007	9283	9159	9395	9804	10194	8384	9745	6791	502	549	499	484	8725	9841	8398	8154	7660	18744	14495	12951	14416	17531	2997	3640	3168	3537	3505	9346	11342	8459	10235	8348
03:29:05	37	467	494	464	510	21245	19720	20329	20652	19417	15861	12417	10733	14514	16670	9182	9042	9568	8936	9328	9957	10281	8644	9233	6600	519	516	516	521	8936	9447	8524	8249	7850	18705	14133	13401	14564	18032	3002	3636	3095	3484	3349	9536	11494	8732	10167	7851
03:39:05	37	473	468	503	493	21210	19287	20062	20421	20003	15402	12663	10837	14500	16585	9066	8803	9429	8814	9330	9607	10250	8664	9555	6717	518	528	520	514	9005	9830	8472	8204	7587	18278	14604	13287	14856	17689	2891	3409	3016	3532	3405	9594	11390	8537	10065	7853
03:49:05	37	488	553	525	506	21365	19270	20697	20759	19557	15930	12988	10646	14590	17089	8927	9005	9315	9042	9281	9861	10135	8730	9359	6780	503	572	507	527	8527	9413	8450	7999	7634	18624	14473	13053	14597	17668	2768	3397	2980	3433	3356	9646	10981	8654	10234	7540
03:59:05	37	480	507	520	495	21572	19537	20145	20990	19696	15457	13224	10587	14287	16723	8870	8819	9143	8846	9303	9752	10224	8524	9413	6683	520	541	539	529	8422	9473	8310	7864	7552	18978	14264	12902	14367	17333	2805	3375	2954	3292	3166	9594	11475	8473	9781	7458
04:09:05	37	506	514	500	560	21063	19512	19952	21162	20310	16302	13226	10562	14665	16866	8464	8559	9051	8810	9092	9865	10330	8337	9537	6595	527	560	542	515	8335	8867	8172	7839	7680	19834	14560	13311	14805	17920	2611	3176	2836	3332	3115	9503	11388	8459	9684	7817
04:19:05	37.1	466	514	505	539	20807	18743	20490	21169	20506	15400	13070	10924	14661	17262	8754	8504	9413	8486	8891	9797	10394	8411	9652	6474	501	554	540	513	8165	9193	7863	7570	7760	18970	14477	13555	14518	17788	2571	3072	2780	3124	2977	9400	11463	8540	9891	7572
04:29:05	37.1	491	541	523	518	21002	19244	20303	21014	19612	15721	13333	10773	14385	16871	8355	8618	8993	8224	8838	9580	10064	8514	9410	6512	541	571	568	548	7731	9186	7650	7549	7325	18817	14179	13243	14586	17726	2564	3192	2649	3088	2909	9144	11218	8428	9589	7395
04:39:05	37	511	522	535	553	20427	18177	20135	20576	19393	15507	13107	10427	14695	17284	8267	8108	8356	8111	8696	9409	10213	8396	9305	6316	553	548	527	529	7812	8397	7357	7348	7176	19172	14447	12853	15181	17441	2423	3027	2513	2969	2861	9130	11373	8170	9435	7244
04:49:05	37	510	537	558	550	19916	18431	20072	20334	19403	15591	13317	10528	13886	16962	7936	8031	8470	8176	8405	9167	9973	8261	9567	6352	538	548	564	557	7372	7990	7179	7011	7045	18927	14163	12713	14298	17700	2453	2877	2472	2746	2899	9089	11046	8040	9385	6995
04:59:05	37	519	524	528	528	19665	17939	20064	20163	18970	15397	13291	10354	14417	17142	7893	7903	8184	8106	8487	9151	10076	8133	9151	6412	533	565	557	539	7141	7920	7060	6897	7131	18754	14137	12629	14255	17188	2287	2816	2392	2747	2684	9182	10951	8126	8962	7001
05:09:05	37	571	537	539	552	19276	17784	19533	19855	18824	15657	12961	10617	14176	17160	7645	7816	8082	7728	8064	9304	9827	8062	9235	6329	543	598	545	570	6888	7900	6850	6453	6735	18643	14184	12299	14154	17018	2159	2620	2396	2707	2610	8956	10756	8036	8770	6633
05:19:05	37	506	566	550	567	19097	17908	19015	19646	18147	15103	13188	10773	14040	17022	7515	7498	7906	7686	7938	9195	9889	8089	8951	6165	563	571	563	565	6901	7265	6822	6484	6566	18556	14161	12269	13997	16693	2166	2595	2361	2641	2516	8995	10668	7979	8882	6781
05:29:05	37	522	541	575	547	18450	17024	19393	19089	18155	15482	13150	10565	13779	16676	7274	7401	7744	7470	7758	8966	10012	7736	8952	6200	573	558	557	564	6607	7111	6710	6287	6572	18575	13955	12052	13889	17159	2234	2569	2168	2507	2456	8551	10655	7933	9215	6474
05:39:05	37	510	549	563	552	17933	17242	18308	19270	17746	15044	12988	10383	13713	16940	7111	7162	7501	7348	7438	8879	9907	7892	9007	6046	537	543	591	562	6307	6836	6210	6078	6341	18238	13554	12214	13305	16512	2051	2392	2083	2456	2386	8872	10402	7872	8669	6548
05:49:05	37	500	562	565	540	17551	16204	18468	18733	17767	15166	12860	10456	13695	16725	6898	7002	7193	7168	7284	8836	9448	7612	8822	5988	517	578	581	574	6184	6787	5925	5882	5930	18530	13475	11710	13355	16249	2000	2364	2130	2368	2417	8407	10591	7591	8050	6326
05:59:05	37	526	569	586	556	17415	15864	18002	18381	16936	14930	12914	10036	13716	16165	6888	6643	7196	6737	7327	8679	9568	7639	8614	5887	539	578	604	584	5831	6486	5847	5579	5827	18093	13650	12040	13030	16113	2015	2376	2099	2344	2277	8190	10371	7378	7904	6236
06:09:05	37.1	600	559	572	580	16460	15894	17659	18348	16854	14833	13041	10055	13316	15839	6557	6288	6902	6637	7063	8587	9817	7474	8475	5705	594	582	594	561	5769	6245	5775	5292	5688	18207	12916	11342	12907	15909	1862	2351	1972	2173	2219	8173	10271	7487	7881	6162
06:19:05	37	502	579	572	575	16080	15237	16885	17292	16143	14481	12534	9881	13226	16215	6425	6282	6739	6478	6854	8380	9284	7130	8525	5691	571	579	612	570	5436	5954	5453	5278	5427	17434	13156	11289	12996	15617	1823	2202	2016	2143	2165	8151	9986	6970	7793	5959
06:29:05	37.1	523	551	566	526	15734	14871	16560	16654	15461	14164	12388	9495	13442	15787	6282	6140	6350	6231	6418	8269	8917	7157	8317	5605	575	563	566	579	5385	5752	5176	4981	5271	17551	12678	10916	12423	15671	1710	2166	1911	2130	2074	7999	9620	6961	7579	5822
06:39:05	37	525	550	547	561	15426	14113	16064	16403	15444	14388	12298	9486	12773	15452	5892	5963	6317	6069	6280	7984	9216	6861	7826	5322	554	567	565	588	5124	5630	5153	4939	5044	17041	12281	10642	12388	14988	1747	2070	1817	2111	2057	7582	9408	6587	7446	5881
06:49:05	37	526	549	584	540	14604	13871	16011	16333	14949	13989	11620	8929	12794	15299	5624	5920	6073	5795	6171	7712	8868	6612	7875	5114	569	612	603	562	4910	5497	4981	4752	5071	16898	12000	10202	11894	14947	1724	1957	1771	2007	1918	7574	9751	6701	7387	5463
06:59:05	37	558	569	545	527	13925	13490	15808	15872	14670	13323	11838	8950	12385	15005	5573	5523	6026	5804	6060	7700	8601	6618	8157	5249	598	600	586	576	4931	5101	4709	4516	4725	16718	11974	10377	11568	14993	1691	1962	1792	1847	1970	7399	9445	6660	7286	5487
07:09:05	37	555	558	605	580	13580	12794	14789	14994	14114	13086	11716	8946	11757	15084	5391	5450	5749	5464	5710	7636	8523	6554	7418	4915	572	623	599	652	4528	5184	4519	4405	4600	16045	11762	9918	11364	14449	1646	1911	1728	1895	1934	7176	8903	6300	7047	5338
07:19:05	37	546	570	595	592	13036	12459	14884	15012	13656	12847	11162	8394	11794	14756	5366	5257	5477	5355	5584	7420	8276	6267	7494	4862	630	638	610	591	4502	4868	4645	4282	4573	15674	11219	9849	11179	13871	1602	1869	1694	1864	1847	6986	8949	6085	7014	5215
07:29:05	37	552	558	611	564	13209	11959	14445	14218	13123	12326	11195	8466	11593	13964	5156	5101	5356	5143	5456	7031	8138	6075	7281	4696	635	614	594	600	4363	4668	4296	4202	4324	15635	11441	9339	10713	14004	1568	1846	1652	1784	1796	6753	8918	5965	6645	5080
07:39:05	37	559	585	586	534	12695	11703	13710	13806	12863	12476	10881	8257	11114	13884	5112	4791	5074	5206	5375	6958	8082	5940	7044	4838	576	610	592	647	4237	4587	4194	4138	4146	14994	10345	8794	10407	13562	1518	1765	1548	1747	1730	6501	8764	6075	6518	5013
07:49:05	37.1	568	612	604	592	12130	11466	13321	12967	12340	11962	10383	8012	11080	13607	4790	4841	5109	5046	5279	6812	7931	5861	6777	4549	624	627	619	602	4172	4615	4066	3947	4064	15159	10205	9308	10097	13380	1545	1790	1597	1651	1705	6575	8375	5662	6498	4794
07:59:05	37.1	551	564	583	550	11519	10928	12630	12919	12014	11590	10374	7670	10287	13326	4468	4701	5027	4620	5011	6569	7605	5613	6747	4452	566	586	615	638	3848	4204	4061	3681	3886	14230	10134	8442	9785	12725	1501	1739	1485	1708	1665	6216	8226	5723	6230	4609
08:09:05	37.1	576	565	573	570	10885	10988	12224	12561	11617	11397	9892	7601	10210	12989	4416	4554	4818	4577	4918	6462	7395	5452	6585	4289	604	575	588	623	3927	4186	3898	3648	3741	13945	10012	7890	9523	12042	1414	1654	1544	1678	1645	6059	8036	5535	5985	4544
OD600-recovery37:600
Time	T∞ OD600-recovery37:600	A1	A2	A3	A4	A5	A6	A7	A8	A9	A10	A11	A12	B1	B2	B3	B4	B5	B6	B7	B8	B9	B10	B11	B12	C1	C2	C3	C4	C5	C6	C7	C8	C9	C10	C11	C12	D1	D2	D3	D4	D5	D6	D7	D8	D9	D10	D11	D12
00:09:32	37	0.687	0.695	0.693	0.694	0.607	0.602	0.582	0.591	0.603	0.602	0.594	0.586	0.598	0.593	0.632	0.632	0.628	0.625	0.629	0.607	0.595	0.618	0.607	0.596	0.741	0.731	0.735	0.727	0.667	0.664	0.644	0.65	0.595	0.577	0.601	0.59	0.602	0.595	0.664	0.671	0.671	0.672	0.664	0.645	0.567	0.636	0.613	0.577
00:19:32	37	0.694	0.703	0.701	0.702	0.615	0.61	0.59	0.6	0.614	0.614	0.599	0.591	0.604	0.598	0.639	0.64	0.637	0.633	0.638	0.615	0.607	0.627	0.611	0.6	0.753	0.743	0.747	0.741	0.677	0.673	0.651	0.661	0.606	0.583	0.608	0.613	0.606	0.599	0.671	0.68	0.677	0.681	0.674	0.654	0.574	0.645	0.63	0.581
00:29:32	37	0.702	0.712	0.71	0.71	0.622	0.618	0.598	0.607	0.62	0.619	0.606	0.596	0.613	0.605	0.645	0.646	0.644	0.641	0.645	0.622	0.608	0.636	0.616	0.612	0.766	0.754	0.759	0.752	0.685	0.682	0.66	0.67	0.617	0.59	0.616	0.62	0.612	0.608	0.682	0.689	0.685	0.692	0.682	0.655	0.583	0.652	0.637	0.595
00:39:32	37.1	0.712	0.723	0.722	0.721	0.629	0.623	0.606	0.616	0.629	0.623	0.61	0.6	0.616	0.612	0.652	0.653	0.65	0.647	0.653	0.629	0.61	0.641	0.621	0.607	0.776	0.767	0.77	0.762	0.694	0.69	0.669	0.679	0.626	0.599	0.624	0.644	0.619	0.613	0.688	0.701	0.695	0.699	0.692	0.666	0.588	0.66	0.652	0.586
00:49:32	37	0.722	0.734	0.731	0.733	0.636	0.63	0.612	0.619	0.629	0.629	0.615	0.601	0.621	0.617	0.657	0.659	0.656	0.654	0.659	0.634	0.623	0.647	0.628	0.61	0.786	0.777	0.781	0.774	0.701	0.699	0.687	0.689	0.634	0.605	0.632	0.647	0.627	0.618	0.702	0.705	0.702	0.708	0.701	0.671	0.595	0.662	0.656	0.604
00:59:32	37	0.732	0.745	0.743	0.742	0.641	0.636	0.618	0.625	0.645	0.639	0.623	0.607	0.627	0.622	0.664	0.665	0.662	0.66	0.666	0.642	0.626	0.653	0.635	0.614	0.796	0.787	0.793	0.788	0.711	0.707	0.689	0.697	0.643	0.61	0.638	0.652	0.63	0.624	0.705	0.714	0.711	0.721	0.708	0.676	0.607	0.663	0.658	0.607
01:09:32	37.1	0.742	0.755	0.752	0.751	0.648	0.641	0.625	0.632	0.64	0.641	0.629	0.61	0.632	0.626	0.669	0.671	0.668	0.666	0.672	0.647	0.637	0.659	0.639	0.617	0.803	0.797	0.799	0.79	0.718	0.715	0.695	0.72	0.653	0.618	0.646	0.644	0.634	0.628	0.714	0.725	0.718	0.725	0.716	0.676	0.608	0.665	0.662	0.597
01:19:32	37	0.751	0.763	0.761	0.763	0.653	0.647	0.632	0.637	0.646	0.65	0.634	0.616	0.638	0.632	0.675	0.677	0.674	0.672	0.682	0.649	0.639	0.665	0.643	0.623	0.81	0.805	0.808	0.799	0.725	0.73	0.702	0.714	0.662	0.623	0.649	0.664	0.639	0.633	0.722	0.73	0.727	0.732	0.731	0.683	0.613	0.666	0.667	0.606
01:29:32	37.1	0.759	0.772	0.769	0.77	0.658	0.651	0.637	0.64	0.651	0.661	0.637	0.621	0.643	0.638	0.687	0.683	0.68	0.678	0.684	0.655	0.648	0.67	0.648	0.628	0.818	0.813	0.815	0.805	0.732	0.729	0.71	0.722	0.671	0.628	0.656	0.662	0.643	0.638	0.727	0.737	0.734	0.74	0.735	0.679	0.617	0.653	0.672	0.606
01:39:32	37	0.767	0.78	0.777	0.778	0.664	0.657	0.642	0.646	0.658	0.657	0.643	0.623	0.646	0.646	0.687	0.688	0.685	0.684	0.689	0.659	0.653	0.675	0.652	0.631	0.825	0.819	0.821	0.813	0.739	0.735	0.717	0.728	0.68	0.633	0.661	0.667	0.647	0.644	0.734	0.746	0.741	0.747	0.738	0.687	0.622	0.668	0.675	0.607
01:49:32	37	0.774	0.787	0.785	0.785	0.67	0.66	0.647	0.652	0.663	0.659	0.647	0.627	0.65	0.646	0.692	0.695	0.691	0.69	0.696	0.663	0.655	0.68	0.657	0.635	0.831	0.828	0.828	0.82	0.745	0.741	0.724	0.735	0.688	0.637	0.665	0.676	0.652	0.647	0.74	0.748	0.746	0.752	0.744	0.693	0.627	0.664	0.677	0.611
01:59:32	37	0.781	0.796	0.791	0.792	0.675	0.666	0.651	0.657	0.668	0.669	0.658	0.638	0.655	0.655	0.698	0.699	0.696	0.695	0.701	0.667	0.663	0.684	0.66	0.637	0.837	0.831	0.835	0.825	0.752	0.749	0.73	0.742	0.695	0.641	0.669	0.666	0.655	0.651	0.745	0.753	0.753	0.759	0.75	0.681	0.633	0.664	0.68	0.614
02:09:32	37.1	0.788	0.8	0.798	0.798	0.68	0.67	0.656	0.661	0.673	0.675	0.655	0.638	0.659	0.654	0.703	0.705	0.702	0.701	0.707	0.672	0.662	0.69	0.667	0.64	0.842	0.837	0.839	0.83	0.756	0.754	0.737	0.748	0.703	0.645	0.674	0.666	0.658	0.654	0.75	0.758	0.757	0.764	0.755	0.678	0.635	0.668	0.682	0.617
02:19:32	37	0.792	0.805	0.804	0.804	0.686	0.675	0.661	0.666	0.677	0.676	0.659	0.639	0.663	0.658	0.708	0.71	0.707	0.706	0.713	0.676	0.671	0.695	0.668	0.643	0.846	0.844	0.845	0.836	0.762	0.759	0.754	0.754	0.71	0.649	0.678	0.678	0.66	0.658	0.754	0.764	0.762	0.768	0.76	0.686	0.64	0.672	0.685	0.622
02:29:32	37	0.798	0.811	0.809	0.811	0.69	0.681	0.667	0.672	0.682	0.686	0.67	0.644	0.667	0.662	0.713	0.715	0.712	0.711	0.718	0.682	0.68	0.699	0.673	0.647	0.851	0.849	0.851	0.841	0.768	0.765	0.762	0.761	0.718	0.652	0.681	0.681	0.664	0.662	0.759	0.769	0.768	0.775	0.766	0.697	0.646	0.678	0.687	0.623
02:39:32	37	0.803	0.814	0.814	0.814	0.694	0.684	0.671	0.675	0.686	0.683	0.665	0.647	0.671	0.666	0.719	0.72	0.718	0.715	0.722	0.685	0.685	0.703	0.676	0.648	0.855	0.851	0.854	0.844	0.773	0.77	0.755	0.765	0.721	0.655	0.683	0.67	0.666	0.665	0.763	0.771	0.772	0.778	0.77	0.69	0.649	0.676	0.689	0.616
02:49:32	37	0.807	0.819	0.819	0.819	0.698	0.688	0.675	0.68	0.69	0.686	0.67	0.647	0.672	0.671	0.721	0.724	0.722	0.72	0.727	0.689	0.678	0.708	0.68	0.654	0.857	0.856	0.858	0.848	0.777	0.774	0.759	0.77	0.728	0.658	0.689	0.672	0.669	0.667	0.767	0.775	0.774	0.782	0.771	0.712	0.651	0.677	0.688	0.617
02:59:32	37.1	0.809	0.823	0.821	0.822	0.704	0.692	0.681	0.683	0.695	0.699	0.672	0.652	0.678	0.672	0.726	0.729	0.726	0.726	0.732	0.692	0.68	0.711	0.683	0.654	0.861	0.859	0.861	0.85	0.781	0.779	0.765	0.774	0.732	0.661	0.691	0.679	0.672	0.671	0.771	0.781	0.778	0.786	0.776	0.686	0.658	0.683	0.693	0.621
03:09:32	37.1	0.813	0.826	0.825	0.827	0.707	0.696	0.684	0.689	0.699	0.693	0.675	0.654	0.681	0.675	0.73	0.733	0.73	0.729	0.735	0.695	0.685	0.715	0.687	0.657	0.864	0.862	0.864	0.853	0.786	0.782	0.77	0.779	0.739	0.664	0.695	0.669	0.676	0.673	0.774	0.783	0.783	0.789	0.78	0.714	0.658	0.684	0.688	0.619
03:19:32	37.1	0.816	0.829	0.829	0.83	0.711	0.699	0.689	0.692	0.703	0.696	0.678	0.655	0.685	0.68	0.734	0.737	0.735	0.733	0.74	0.7	0.687	0.72	0.689	0.664	0.866	0.865	0.867	0.857	0.789	0.787	0.774	0.783	0.744	0.667	0.697	0.683	0.677	0.674	0.778	0.786	0.786	0.792	0.783	0.69	0.663	0.686	0.698	0.623
03:29:32	37	0.818	0.832	0.832	0.833	0.716	0.703	0.693	0.696	0.708	0.708	0.682	0.656	0.69	0.682	0.738	0.74	0.739	0.737	0.744	0.704	0.692	0.723	0.694	0.662	0.869	0.87	0.87	0.861	0.793	0.791	0.779	0.788	0.748	0.668	0.699	0.676	0.68	0.678	0.78	0.789	0.789	0.795	0.787	0.693	0.666	0.71	0.679	0.623
03:39:32	37	0.82	0.836	0.834	0.834	0.72	0.707	0.698	0.699	0.71	0.703	0.684	0.662	0.693	0.685	0.741	0.743	0.742	0.741	0.747	0.707	0.694	0.726	0.695	0.663	0.871	0.872	0.873	0.862	0.796	0.794	0.782	0.791	0.751	0.677	0.702	0.681	0.682	0.68	0.783	0.793	0.792	0.798	0.789	0.697	0.671	0.693	0.696	0.619
03:49:32	37.1	0.822	0.836	0.836	0.836	0.724	0.71	0.701	0.703	0.714	0.705	0.687	0.659	0.694	0.688	0.744	0.747	0.745	0.744	0.752	0.712	0.699	0.732	0.7	0.665	0.873	0.874	0.875	0.865	0.799	0.797	0.786	0.794	0.755	0.675	0.705	0.684	0.683	0.682	0.785	0.795	0.795	0.802	0.792	0.702	0.672	0.695	0.7	0.617
03:59:32	37	0.823	0.837	0.838	0.839	0.728	0.714	0.705	0.707	0.718	0.709	0.691	0.665	0.698	0.692	0.747	0.75	0.748	0.746	0.754	0.714	0.702	0.733	0.7	0.667	0.875	0.876	0.877	0.867	0.802	0.8	0.791	0.797	0.76	0.675	0.707	0.684	0.685	0.684	0.787	0.797	0.796	0.804	0.795	0.701	0.673	0.696	0.697	0.621
04:09:32	37	0.824	0.839	0.84	0.839	0.731	0.716	0.708	0.71	0.72	0.715	0.693	0.665	0.7	0.694	0.75	0.752	0.752	0.75	0.757	0.717	0.706	0.736	0.704	0.67	0.877	0.879	0.879	0.87	0.805	0.802	0.793	0.799	0.764	0.678	0.709	0.682	0.687	0.686	0.789	0.799	0.798	0.805	0.796	0.703	0.671	0.699	0.693	0.62
04:19:32	37.1	0.825	0.84	0.84	0.841	0.733	0.72	0.712	0.714	0.723	0.717	0.696	0.666	0.702	0.696	0.752	0.755	0.754	0.753	0.76	0.719	0.708	0.739	0.707	0.673	0.878	0.88	0.88	0.87	0.807	0.805	0.797	0.802	0.767	0.68	0.712	0.68	0.689	0.689	0.791	0.801	0.8	0.807	0.798	0.707	0.67	0.7	0.684	0.62
04:29:32	37.1	0.825	0.841	0.841	0.842	0.736	0.721	0.715	0.717	0.726	0.717	0.698	0.667	0.705	0.7	0.754	0.756	0.756	0.755	0.763	0.723	0.711	0.743	0.71	0.674	0.878	0.881	0.882	0.872	0.809	0.807	0.799	0.806	0.77	0.681	0.713	0.693	0.703	0.69	0.793	0.803	0.802	0.808	0.8	0.709	0.678	0.701	0.695	0.619
04:39:32	37	0.824	0.841	0.842	0.843	0.74	0.726	0.718	0.719	0.728	0.719	0.702	0.669	0.707	0.701	0.756	0.759	0.759	0.758	0.766	0.725	0.714	0.746	0.712	0.676	0.879	0.883	0.883	0.872	0.811	0.809	0.801	0.807	0.772	0.684	0.716	0.683	0.691	0.691	0.793	0.804	0.803	0.809	0.801	0.711	0.672	0.706	0.681	0.616
04:49:32	37.1	0.824	0.842	0.842	0.844	0.742	0.727	0.721	0.721	0.731	0.723	0.702	0.669	0.71	0.705	0.759	0.762	0.761	0.76	0.767	0.728	0.718	0.748	0.713	0.677	0.879	0.884	0.884	0.874	0.814	0.811	0.805	0.809	0.776	0.691	0.717	0.688	0.703	0.693	0.794	0.805	0.804	0.811	0.802	0.717	0.681	0.708	0.684	0.621
04:59:32	37	0.824	0.843	0.843	0.843	0.745	0.73	0.724	0.724	0.733	0.724	0.704	0.671	0.711	0.708	0.76	0.763	0.762	0.762	0.77	0.731	0.719	0.749	0.715	0.678	0.88	0.884	0.884	0.874	0.815	0.812	0.806	0.811	0.778	0.686	0.719	0.685	0.692	0.694	0.794	0.806	0.804	0.81	0.803	0.713	0.673	0.719	0.687	0.621
05:09:32	37	0.823	0.842	0.843	0.843	0.747	0.73	0.726	0.727	0.736	0.727	0.707	0.671	0.714	0.71	0.761	0.764	0.763	0.763	0.771	0.732	0.722	0.753	0.717	0.679	0.88	0.884	0.884	0.874	0.817	0.814	0.808	0.812	0.78	0.688	0.719	0.692	0.695	0.697	0.795	0.806	0.804	0.812	0.803	0.716	0.675	0.707	0.68	0.614
05:19:32	37	0.822	0.843	0.843	0.844	0.75	0.733	0.73	0.729	0.739	0.727	0.708	0.674	0.715	0.712	0.762	0.766	0.766	0.764	0.772	0.735	0.724	0.753	0.719	0.68	0.879	0.885	0.884	0.875	0.818	0.816	0.81	0.814	0.781	0.688	0.721	0.685	0.696	0.701	0.795	0.805	0.803	0.811	0.803	0.741	0.678	0.724	0.685	0.626
05:29:32	37	0.821	0.842	0.843	0.843	0.752	0.735	0.73	0.732	0.74	0.732	0.711	0.673	0.717	0.714	0.763	0.768	0.767	0.766	0.773	0.737	0.727	0.756	0.721	0.681	0.879	0.884	0.885	0.874	0.818	0.816	0.811	0.816	0.784	0.711	0.724	0.692	0.696	0.697	0.794	0.805	0.804	0.811	0.803	0.718	0.679	0.71	0.688	0.611
05:39:32	37	0.82	0.841	0.843	0.843	0.753	0.737	0.733	0.733	0.742	0.732	0.712	0.676	0.718	0.715	0.765	0.767	0.768	0.767	0.775	0.737	0.728	0.755	0.721	0.682	0.878	0.885	0.884	0.874	0.82	0.817	0.813	0.817	0.786	0.692	0.723	0.688	0.696	0.698	0.794	0.805	0.803	0.81	0.803	0.717	0.68	0.71	0.688	0.625
05:49:32	37	0.818	0.841	0.842	0.842	0.754	0.738	0.735	0.735	0.744	0.733	0.713	0.674	0.719	0.716	0.765	0.769	0.769	0.767	0.776	0.74	0.732	0.759	0.724	0.683	0.877	0.885	0.884	0.874	0.819	0.818	0.814	0.817	0.788	0.694	0.723	0.686	0.697	0.698	0.793	0.803	0.802	0.808	0.801	0.719	0.682	0.711	0.682	0.613
05:59:32	37.1	0.816	0.84	0.841	0.842	0.756	0.739	0.737	0.737	0.745	0.734	0.714	0.674	0.719	0.719	0.766	0.769	0.769	0.768	0.776	0.741	0.732	0.759	0.724	0.684	0.877	0.883	0.883	0.873	0.819	0.818	0.814	0.817	0.788	0.692	0.726	0.688	0.697	0.7	0.791	0.802	0.801	0.808	0.8	0.72	0.682	0.714	0.684	0.613
06:09:32	37	0.815	0.839	0.841	0.841	0.758	0.74	0.739	0.738	0.747	0.737	0.717	0.675	0.72	0.719	0.765	0.769	0.77	0.767	0.776	0.742	0.735	0.762	0.727	0.685	0.876	0.882	0.883	0.873	0.819	0.817	0.813	0.817	0.788	0.696	0.726	0.69	0.698	0.701	0.791	0.802	0.8	0.807	0.799	0.72	0.682	0.713	0.683	0.625
06:19:32	37.1	0.813	0.838	0.84	0.841	0.758	0.741	0.741	0.74	0.747	0.738	0.716	0.676	0.721	0.72	0.765	0.769	0.769	0.768	0.776	0.744	0.735	0.762	0.727	0.685	0.874	0.882	0.882	0.873	0.819	0.816	0.815	0.818	0.789	0.696	0.727	0.694	0.698	0.703	0.79	0.8	0.798	0.806	0.798	0.722	0.686	0.713	0.685	0.622
06:29:32	37	0.812	0.837	0.839	0.839	0.76	0.743	0.743	0.741	0.749	0.738	0.717	0.675	0.722	0.722	0.765	0.768	0.77	0.768	0.777	0.745	0.739	0.763	0.728	0.685	0.873	0.882	0.882	0.872	0.818	0.816	0.814	0.817	0.79	0.695	0.726	0.686	0.697	0.701	0.788	0.798	0.797	0.804	0.796	0.723	0.686	0.712	0.684	0.618
06:39:32	37	0.81	0.835	0.838	0.838	0.76	0.743	0.744	0.743	0.75	0.739	0.719	0.68	0.723	0.723	0.765	0.769	0.77	0.768	0.775	0.745	0.739	0.764	0.729	0.685	0.872	0.88	0.881	0.87	0.817	0.815	0.814	0.816	0.79	0.698	0.728	0.688	0.698	0.703	0.786	0.796	0.795	0.802	0.795	0.724	0.687	0.714	0.685	0.617
06:49:32	37	0.809	0.834	0.837	0.838	0.76	0.743	0.746	0.742	0.749	0.74	0.72	0.676	0.723	0.723	0.765	0.768	0.771	0.768	0.777	0.747	0.741	0.764	0.73	0.685	0.871	0.879	0.88	0.87	0.816	0.814	0.814	0.816	0.789	0.696	0.728	0.687	0.698	0.702	0.785	0.795	0.794	0.802	0.793	0.723	0.688	0.715	0.686	0.616
06:59:32	37	0.807	0.833	0.836	0.836	0.76	0.744	0.746	0.744	0.75	0.741	0.721	0.674	0.724	0.723	0.763	0.767	0.769	0.767	0.775	0.747	0.741	0.764	0.73	0.687	0.87	0.878	0.878	0.869	0.815	0.813	0.813	0.815	0.789	0.697	0.728	0.688	0.697	0.703	0.782	0.792	0.791	0.799	0.791	0.723	0.688	0.714	0.686	0.611
07:09:32	37	0.805	0.831	0.834	0.835	0.76	0.745	0.746	0.744	0.75	0.74	0.72	0.674	0.724	0.724	0.763	0.766	0.769	0.766	0.775	0.747	0.741	0.764	0.731	0.685	0.868	0.877	0.877	0.867	0.813	0.811	0.811	0.813	0.788	0.698	0.728	0.689	0.697	0.702	0.78	0.79	0.789	0.797	0.789	0.726	0.689	0.714	0.686	0.613
07:19:32	37	0.803	0.831	0.834	0.835	0.76	0.744	0.748	0.745	0.75	0.741	0.72	0.68	0.724	0.723	0.763	0.766	0.768	0.766	0.774	0.749	0.743	0.766	0.73	0.686	0.867	0.877	0.877	0.867	0.813	0.81	0.811	0.813	0.788	0.698	0.728	0.689	0.696	0.702	0.778	0.789	0.788	0.796	0.787	0.723	0.688	0.715	0.685	0.611
07:29:32	37	0.801	0.829	0.832	0.833	0.761	0.744	0.747	0.744	0.75	0.741	0.72	0.68	0.724	0.725	0.761	0.764	0.766	0.764	0.773	0.749	0.743	0.764	0.731	0.685	0.865	0.875	0.875	0.865	0.812	0.809	0.81	0.811	0.788	0.7	0.727	0.687	0.696	0.703	0.776	0.787	0.785	0.793	0.786	0.723	0.689	0.714	0.685	0.61
07:39:32	37.1	0.8	0.828	0.831	0.832	0.76	0.743	0.747	0.745	0.75	0.741	0.721	0.682	0.723	0.725	0.76	0.764	0.766	0.763	0.772	0.749	0.744	0.765	0.731	0.684	0.864	0.874	0.874	0.864	0.81	0.807	0.809	0.81	0.787	0.699	0.728	0.684	0.696	0.702	0.774	0.785	0.784	0.79	0.784	0.723	0.688	0.713	0.685	0.606
07:49:32	37.1	0.798	0.827	0.83	0.831	0.759	0.742	0.748	0.745	0.75	0.741	0.72	0.68	0.724	0.725	0.759	0.763	0.764	0.762	0.772	0.749	0.746	0.766	0.731	0.684	0.862	0.872	0.872	0.862	0.807	0.806	0.806	0.807	0.786	0.7	0.727	0.684	0.695	0.7	0.773	0.783	0.782	0.788	0.78	0.722	0.688	0.715	0.684	0.607
07:59:32	37.1	0.796	0.826	0.828	0.83	0.759	0.742	0.748	0.745	0.75	0.74	0.72	0.676	0.724	0.725	0.757	0.762	0.762	0.76	0.77	0.75	0.746	0.764	0.731	0.684	0.861	0.87	0.87	0.86	0.806	0.804	0.805	0.807	0.783	0.698	0.726	0.679	0.694	0.702	0.771	0.781	0.779	0.786	0.779	0.721	0.689	0.711	0.683	0.604
08:09:32	37.1	0.794	0.824	0.827	0.828	0.758	0.74	0.747	0.744	0.748	0.74	0.72	0.673	0.723	0.725	0.756	0.759	0.763	0.759	0.768	0.747	0.746	0.764	0.731	0.682	0.859	0.869	0.869	0.859	0.804	0.803	0.804	0.805	0.783	0.698	0.726	0.677	0.693	0.701	0.769	0.779	0.778	0.785	0.778	0.721	0.688	0.71	0.683	0.601
Results
	1	2	3	4	5	6	7	8	9	10	11	12
A	-1300	1200	1200	800	3200	3700	2900	2200	4000	2600	2400	2400	Max V [sfYFP-37:503,540]
	1	1	1	1	1	1	1	1	1	1	1	1	R-Squared [sfYFP-37:503,540]
	04:13:38	00:23:38	00:13:38	02:03:38	04:53:38	05:33:38	04:13:38	05:23:38	06:03:38	04:53:38	04:23:38	03:33:38	t at Max V [sfYFP-37:503,540]
	04:20:10	00:18:38	00:08:38	02:01:08	04:07:42	04:36:12	03:50:01	03:59:33	05:01:38	03:57:52	03:44:03	03:09:03	Lagtime [sfYFP-37:503,540]
	4000	3600	3300	6100	89400	74600	86300	104100	87100	112000	55000	49600	Max V [sfYFP-37:503,540[2]]
	1	1	1	1	1	1	1	1	1	1	1	1	R-Squared [sfYFP-37:503,540[2]]
	05:34:05	06:04:05	05:54:05	04:04:05	05:34:05	05:34:05	05:44:05	06:04:05	05:34:05	06:04:05	05:24:05	03:54:05	t at Max V [sfYFP-37:503,540[2]]
	04:57:50	05:20:12	05:04:50	03:57:17	04:07:10	04:01:16	04:12:06	04:35:46	04:17:08	04:53:52	03:44:24	03:08:09	Lagtime [sfYFP-37:503,540[2]]
	2.78	2.93	2.81	2.91	2.29	2.23	2.11	2.14	2.35	3.15	2.73	2.67	Max V [OD600-37:600]
	1	1	1	1	1	1	1	1	1	1	1	1	R-Squared [OD600-37:600]
	03:14:32	03:34:32	03:34:32	03:24:32	04:14:32	04:14:32	04:24:32	04:04:32	04:14:32	04:04:32	04:04:32	04:04:32	t at Max V [OD600-37:600]
	01:52:57	02:00:40	01:59:21	01:57:32	02:24:44	02:22:56	02:35:59	02:28:05	02:33:24	02:49:34	02:39:12	02:36:21	Lagtime [OD600-37:600]
	-800	1600	700	-900	4700	3100	2300	4800	2400	1700	1400	1100	Max V [sfYFP-37ctrl:503,540]
	1	1	1	1	1	1	1	1	1	1	1	1	R-Squared [sfYFP-37ctrl:503,540]
	01:03:38	01:33:38	01:03:38	01:13:38	01:33:38	01:13:38	01:33:38	01:33:38	01:13:38	01:13:38	01:33:38	00:53:38	t at Max V [sfYFP-37ctrl:503,540]
	00:56:08	01:34:16	01:04:21	01:19:45	01:09:55	00:46:03	00:52:59	01:18:01	00:53:13	00:39:49	01:14:21	00:39:33	Lagtime [sfYFP-37ctrl:503,540]
	3000	2900	4600	4700	89100	74300	86900	99300	98400	63300	35900	39300	Max V [sfYFP-37ctrl:503,540[2]]
	1	1	1	1	1	1	1	1	1	1	1	1	R-Squared [sfYFP-37ctrl:503,540[2]]
	01:24:05	01:24:05	01:04:05	01:24:05	01:34:05	01:04:05	01:24:05	01:34:05	00:54:05	01:14:05	01:14:05	01:34:05	t at Max V [sfYFP-37ctrl:503,540[2]]
	01:06:45	01:10:28	00:53:13	01:12:29	00:52:07	00:39:22	00:46:28	01:04:29	00:36:07	00:45:11	00:56:04	01:07:43	Lagtime [sfYFP-37ctrl:503,540[2]]
	1.03	1.17	1.26	1.18	1.04	0.88	1.42	1.37	1.67	0.93	1.05	1.31	Max V [OD600-37ctrl:600]
	1	1	1	1	1	1	1	1	1	1	1	1	R-Squared [OD600-37ctrl:600]
	01:24:32	01:14:32	01:14:32	01:24:32	01:24:32	00:14:32	00:14:32	01:24:32	01:04:32	01:14:32	00:14:32	00:24:32	t at Max V [OD600-37ctrl:600]
	00:26:49	00:25:10	00:30:58	00:30:13	00:27:08	00:09:32	00:09:32	00:39:28	00:34:37	00:23:50	00:09:32	00:15:06	Lagtime [OD600-37ctrl:600]
	-1300	-1200	2000	-1700	-4200	3900	3600	3000	3700	3800	-2900	-3300	Max V [sfYFP-recovery37:503,540]
	1	1	1	1	1	1	1	1	1	1	1	1	R-Squared [sfYFP-recovery37:503,540]
	02:43:38	07:53:38	00:13:38	04:03:38	05:23:38	00:13:38	00:33:38	01:33:38	03:53:38	02:13:38	05:03:38	06:03:38	t at Max V [sfYFP-recovery37:503,540]
	02:49:24	08:04:28	00:08:38	04:10:59	05:49:49	00:08:38	00:20:51	00:58:58	03:07:33	01:45:29	05:46:34	06:24:23	Lagtime [sfYFP-recovery37:503,540]
	-9800	8500	6000	6500	153300	115300	-108500	134900	106900	-90200	71200	71400	Max V [sfYFP-recovery37:503,540[2]]
	1	1	1	1	1	1	1	1	1	1	1	1	R-Squared [sfYFP-recovery37:503,540[2]]
	06:14:05	03:44:05	07:04:05	04:04:05	00:14:05	01:44:05	05:34:05	01:54:05	00:24:05	04:14:05	01:04:05	00:54:05	t at Max V [sfYFP-recovery37:503,540[2]]
	06:37:27	03:24:30	06:20:45	03:36:10	00:09:05	01:21:48	06:10:35	01:22:53	00:13:28	05:04:22	00:35:37	00:37:25	Lagtime [sfYFP-recovery37:503,540[2]]
	1.04	1.09	1.19	1.23	0.79	0.82	0.81	0.94	1.53	1.29	1.14	1.17	Max V [OD600-recovery37:600]
	1	1	1	1	1	1	1	1	1	1	1	1	R-Squared [OD600-recovery37:600]
	00:44:32	00:34:32	00:54:32	00:44:32	00:14:32	00:14:32	00:34:32	00:14:32	00:54:32	02:54:32	02:24:32	01:54:32	t at Max V [OD600-recovery37:600]
	00:15:59	00:13:29	00:17:01	00:17:40	00:09:32	00:09:32	00:09:54	00:09:32	00:32:28	01:44:44	01:22:20	01:14:40	Lagtime [OD600-recovery37:600]
B	3000	2800	1700	1900	1900	2400	1500	2900	2200	2000	2000	1900	Max V [sfYFP-37:503,540]
	1	1	1	1	1	1	1	1	1	1	1	1	R-Squared [sfYFP-37:503,540]
	04:03:38	05:13:38	04:03:38	04:23:38	04:03:38	04:53:38	05:03:38	05:13:38	02:03:38	04:03:38	03:43:38	04:03:38	t at Max V [sfYFP-37:503,540]
	03:31:38	04:05:25	03:28:38	03:48:06	03:34:57	04:21:58	04:03:58	04:19:40	01:59:05	03:16:08	03:09:08	03:22:51	Lagtime [sfYFP-37:503,540]
	58800	72900	36400	39200	52800	42900	42200	58300	59200	45200	52000	55500	Max V [sfYFP-37:503,540[2]]
	1	1	1	1	1	1	1	1	1	1	1	1	R-Squared [sfYFP-37:503,540[2]]
	04:04:05	05:34:05	05:24:05	05:34:05	06:04:05	05:24:05	04:54:05	03:44:05	04:14:05	05:14:05	03:44:05	03:54:05	t at Max V [sfYFP-37:503,540[2]]
	03:05:35	03:50:17	03:33:30	03:47:19	04:29:38	03:56:31	03:44:36	02:55:38	03:16:24	03:25:35	02:54:18	03:10:33	Lagtime [sfYFP-37:503,540[2]]
	2.45	2.4	2.38	2.54	2.31	2.41	2.67	2.76	2.13	2.79	3.07	2.67	Max V [OD600-37:600]
	1	1	1	1	1	1	1	1	1	1	1	1	R-Squared [OD600-37:600]
	04:04:32	04:04:32	03:14:32	03:14:32	03:04:32	03:24:32	03:24:32	03:44:32	04:14:32	03:54:32	03:54:32	03:54:32	t at Max V [OD600-37:600]
	02:22:58	02:25:05	01:52:59	01:58:23	01:55:04	01:59:42	02:07:55	02:14:15	02:16:18	02:16:44	02:30:44	02:20:03	Lagtime [OD600-37:600]
	1800	2700	1900	2000	2000	2600	1400	-1300	1800	1500	1700	-1200	Max V [sfYFP-37ctrl:503,540]
	1	1	1	1	1	1	1	1	1	1	1	1	R-Squared [sfYFP-37ctrl:503,540]
	01:13:38	00:43:38	00:43:38	01:13:38	00:43:38	00:53:38	00:33:38	00:13:38	00:13:38	01:13:38	00:53:38	00:43:38	t at Max V [sfYFP-37ctrl:503,540]
	00:50:51	00:39:45	00:31:47	00:56:38	00:30:38	00:41:43	00:34:21	00:08:38	00:08:38	01:03:18	00:46:17	00:51:08	Lagtime [sfYFP-37ctrl:503,540]
	41900	58100	48200	62300	50000	47900	68100	59300	30000	51500	46500	31100	Max V [sfYFP-37ctrl:503,540[2]]
	1	1	1	1	1	1	1	1	1	1	1	1	R-Squared [sfYFP-37ctrl:503,540[2]]
	01:24:05	01:14:05	01:34:05	01:34:05	01:34:05	01:34:05	01:34:05	00:44:05	01:24:05	01:24:05	00:44:05	00:44:05	t at Max V [sfYFP-37ctrl:503,540[2]]
	00:47:10	00:46:21	00:59:21	01:08:53	01:15:31	01:02:50	01:17:41	00:34:48	01:04:35	01:02:46	00:33:39	00:33:58	Lagtime [sfYFP-37ctrl:503,540[2]]
	0.96	1.65	2.05	1.01	-2.05	0.98	1.01	1.51	1.33	1.39	0.88	0.75	Max V [OD600-37ctrl:600]
	1	1	1	1	1	1	1	1	1	1	1	1	R-Squared [OD600-37ctrl:600]
	00:24:32	00:14:32	00:14:32	01:34:32	00:44:32	01:34:32	01:34:32	00:44:32	00:24:32	00:44:32	00:14:32	00:14:32	t at Max V [OD600-37ctrl:600]
	00:14:07	00:09:32	00:09:32	00:30:25	00:54:31	00:51:04	00:47:15	00:28:24	00:09:37	00:27:01	00:09:32	00:09:32	Lagtime [OD600-37ctrl:600]
	2500	-2700	-1800	-1900	2500	2500	-2100	-2500	-2400	-2100	2400	-2800	Max V [sfYFP-recovery37:503,540]
	1	1	1	1	1	1	1	1	1	1	1	1	R-Squared [sfYFP-recovery37:503,540]
	04:23:38	07:23:38	02:53:38	06:03:38	02:33:38	00:53:38	05:03:38	05:43:38	06:33:38	04:03:38	00:33:38	01:53:38	t at Max V [sfYFP-recovery37:503,540]
	03:39:26	07:44:11	03:28:38	05:58:06	02:12:14	00:50:38	05:06:44	05:45:02	06:44:28	04:13:52	00:31:08	02:03:17	Lagtime [sfYFP-recovery37:503,540]
	-80900	95100	46100	89400	104100	49900	49500	47000	-53300	46200	-73900	39000	Max V [sfYFP-recovery37:503,540[2]]
	1	1	1	1	1	1	1	1	1	1	1	1	R-Squared [sfYFP-recovery37:503,540[2]]
	04:44:05	01:04:05	00:34:05	00:24:05	00:44:05	02:14:05	01:14:05	02:54:05	06:14:05	01:44:05	07:04:05	00:54:05	t at Max V [sfYFP-recovery37:503,540[2]]
	05:28:10	00:42:02	00:20:22	00:17:34	00:37:08	01:31:57	00:48:02	02:28:46	06:36:13	01:29:31	07:06:02	00:38:57	Lagtime [sfYFP-recovery37:503,540[2]]
	0.95	0.89	1.26	0.82	0.83	0.81	1.06	0.79	1.26	0.88	0.72	1.15	Max V [OD600-recovery37:600]
	1	1	1	1	1	1	1	1	1	1	1	1	R-Squared [OD600-recovery37:600]
	00:24:32	01:34:32	01:24:32	00:14:32	00:14:32	00:14:32	01:14:32	00:54:32	00:44:32	00:24:32	00:44:32	00:24:32	t at Max V [OD600-recovery37:600]
	00:13:45	00:38:58	00:45:29	00:09:32	00:09:32	00:09:32	00:29:32	00:14:59	00:27:14	00:09:46	00:20:39	00:15:58	Lagtime [OD600-recovery37:600]
C	1000	1400	1200	700	-1200	1500	1200	-1700	1500	4600	2400	2600	Max V [sfYFP-37:503,540]
	1	1	1	1	1	1	1	1	1	1	1	1	R-Squared [sfYFP-37:503,540]
	04:53:38	00:13:38	04:53:38	02:43:38	02:33:38	04:13:38	04:23:38	03:13:38	06:03:38	06:03:38	05:23:38	05:23:38	t at Max V [sfYFP-37:503,540]
	04:48:38	00:08:38	04:51:58	02:35:47	02:41:58	03:59:18	04:06:58	03:20:24	05:37:18	04:57:59	04:18:38	04:19:24	Lagtime [sfYFP-37:503,540]
	3800	4300	3800	4700	37100	44300	46800	34100	27300	77500	75500	76700	Max V [sfYFP-37:503,540[2]]
	1	1	1	1	1	1	1	1	1	1	1	1	R-Squared [sfYFP-37:503,540[2]]
	00:14:05	05:14:05	02:44:05	05:44:05	05:34:05	05:34:05	05:54:05	05:44:05	05:54:05	05:44:05	05:54:05	05:44:05	t at Max V [sfYFP-37:503,540[2]]
	00:09:05	04:41:11	02:45:56	05:11:13	04:29:28	04:35:36	04:51:47	04:35:34	05:06:49	03:55:27	04:19:47	04:20:04	Lagtime [sfYFP-37:503,540[2]]
	3.01	3.11	2.91	2.99	2.5	2.4	2.8	2.47	2.46	3.13	2.99	3.12	Max V [OD600-37:600]
	1	1	1	1	1	1	1	1	1	1	1	1	R-Squared [OD600-37:600]
	03:24:32	02:44:32	03:04:32	03:04:32	03:04:32	03:04:32	03:34:32	04:04:32	04:34:32	04:14:32	04:04:32	04:04:32	t at Max V [OD600-37:600]
	01:55:23	01:50:20	01:52:09	01:53:23	02:10:10	02:09:02	02:33:47	02:28:12	02:56:24	02:49:09	02:34:25	02:36:24	Lagtime [OD600-37:600]
	-1700	-1100	1200	-1000	1600	2600	1200	2000	800	2400	1700	2800	Max V [sfYFP-37ctrl:503,540]
	1	1	1	1	1	1	1	1	1	1	1	1	R-Squared [sfYFP-37ctrl:503,540]
	00:13:38	00:43:38	01:33:38	00:23:38	00:23:38	01:23:38	01:23:38	01:03:38	01:03:38	01:13:38	00:43:38	01:13:38	t at Max V [sfYFP-37ctrl:503,540]
	00:08:38	00:44:05	01:37:48	00:22:38	00:16:46	00:59:47	00:56:08	00:51:38	00:51:08	00:54:28	00:35:42	00:50:04	Lagtime [sfYFP-37ctrl:503,540]
	5000	2400	4400	7300	64100	39200	37400	65500	29000	68200	49400	87700	Max V [sfYFP-37ctrl:503,540[2]]
	1	1	1	1	1	1	1	1	1	1	1	1	R-Squared [sfYFP-37ctrl:503,540[2]]
	00:54:05	00:54:05	00:54:05	00:34:05	00:54:05	00:44:05	01:24:05	01:24:05	00:14:05	01:34:05	01:14:05	01:04:05	t at Max V [sfYFP-37ctrl:503,540[2]]
	00:46:05	00:34:55	00:44:46	00:32:39	00:38:33	00:31:27	00:54:08	01:02:18	00:09:05	01:03:25	00:59:27	00:44:31	Lagtime [sfYFP-37ctrl:503,540[2]]
	1.3	1.32	1.43	2.17	1.62	2.54	1.18	2.3	1.38	1.12	1.55	2.65	Max V [OD600-37ctrl:600]
	1	1	1	1	1	1	1	1	1	1	1	1	R-Squared [OD600-37ctrl:600]
	01:34:32	00:14:32	00:44:32	00:14:32	00:54:32	01:34:32	01:14:32	00:54:32	00:24:32	01:24:32	01:34:32	00:54:32	t at Max V [OD600-37ctrl:600]
	00:22:23	00:09:32	00:11:00	00:09:32	00:22:59	00:54:56	00:17:35	00:32:32	00:13:27	00:41:51	00:55:59	00:39:50	Lagtime [OD600-37ctrl:600]
	-1200	2300	1900	2200	-2400	2500	-2700	-3600	-2600	-4000	-3700	-2500	Max V [sfYFP-recovery37:503,540]
	1	1	1	1	1	1	1	1	1	1	1	1	R-Squared [sfYFP-recovery37:503,540]
	04:33:38	01:03:38	05:43:38	04:23:38	08:03:38	02:23:38	05:33:38	04:23:38	07:03:38	07:53:38	06:53:38	04:33:38	t at Max V [sfYFP-recovery37:503,540]
	04:36:58	01:03:51	05:38:38	04:25:54	07:46:08	01:45:26	05:46:47	04:47:48	07:13:38	08:00:23	07:15:07	04:55:02	Lagtime [sfYFP-recovery37:503,540]
	-5900	6000	-4600	7600	61100	-78900	-50000	58000	49700	106400	-109600	-86600	Max V [sfYFP-recovery37:503,540[2]]
	1	1	1	1	1	1	1	1	1	1	1	1	R-Squared [sfYFP-recovery37:503,540[2]]
	07:34:05	03:14:05	06:24:05	07:04:05	00:34:05	04:34:05	05:34:05	01:24:05	01:24:05	01:04:05	07:34:05	07:54:05	t at Max V [sfYFP-recovery37:503,540[2]]
	?????	02:45:45	07:10:10	06:29:21	00:22:44	05:10:37	06:01:46	00:45:42	00:44:20	00:37:33	07:45:47	07:36:12	Lagtime [sfYFP-recovery37:503,540[2]]
	1.3	1.28	1.24	1.48	0.94	1.53	1.79	2.29	1.17	2.29	0.89	2.41	Max V [OD600-recovery37:600]
	1	1	1	1	1	1	1	1	1	1	1	1	R-Squared [OD600-recovery37:600]
	00:24:32	00:14:32	00:14:32	00:14:32	00:54:32	01:14:32	00:44:32	01:04:32	00:14:32	05:24:32	00:34:32	00:34:32	t at Max V [OD600-recovery37:600]
	00:09:46	00:09:32	00:09:32	00:09:32	00:13:28	00:36:20	00:25:17	00:39:14	00:09:32	04:31:04	00:13:41	00:17:10	Lagtime [OD600-recovery37:600]
D	2500	3300	1600	1700	1600	-1300	1600	2200	2600	1800	3200	2700	Max V [sfYFP-37:503,540]
	1	1	1	1	1	1	1	1	1	1	1	1	R-Squared [sfYFP-37:503,540]
	05:03:38	05:33:38	04:43:38	00:23:38	03:43:38	00:13:38	04:33:38	05:13:38	04:23:38	03:23:38	04:33:38	04:03:38	t at Max V [sfYFP-37:503,540]
	03:59:50	04:23:29	04:31:46	00:18:03	03:38:01	00:08:38	04:29:16	04:05:00	03:42:06	02:53:38	03:55:31	03:32:20	Lagtime [sfYFP-37:503,540]
	81100	92900	14500	15300	14400	28800	-22300	65300	60000	54500	61000	62500	Max V [sfYFP-37:503,540[2]]
	1	1	1	1	1	1	1	1	1	1	1	1	R-Squared [sfYFP-37:503,540[2]]
	05:54:05	05:54:05	05:24:05	04:44:05	05:34:05	05:34:05	05:54:05	05:14:05	04:54:05	04:04:05	04:04:05	04:04:05	t at Max V [sfYFP-37:503,540[2]]
	04:13:07	04:12:10	04:06:19	03:47:31	04:12:13	04:46:33	?????	03:48:32	03:29:00	03:08:53	03:08:52	03:16:04	Lagtime [sfYFP-37:503,540[2]]
	3.1	3.02	3.31	3.24	3.03	3.38	3.21	3.25	2.35	3.1	3.07	4.22	Max V [OD600-37:600]
	1	1	1	1	1	1	1	1	1	1	1	1	R-Squared [OD600-37:600]
	04:04:32	04:04:32	02:54:32	02:54:32	02:54:32	03:24:32	03:24:32	03:24:32	03:44:32	03:54:32	03:44:32	03:34:32	t at Max V [OD600-37:600]
	02:36:28	02:38:20	02:06:20	02:05:29	02:04:29	02:16:49	02:14:33	02:17:47	02:14:43	02:19:32	02:21:21	02:40:06	Lagtime [OD600-37:600]
	3300	2600	-2200	1300	2200	1400	1100	1900	1300	1600	2100	900	Max V [sfYFP-37ctrl:503,540]
	1	1	1	1	1	1	1	1	1	1	1	1	R-Squared [sfYFP-37ctrl:503,540]
	01:33:38	01:23:38	00:53:38	01:23:38	00:23:38	00:53:38	01:23:38	00:53:38	00:13:38	01:23:38	00:53:38	00:23:38	t at Max V [sfYFP-37ctrl:503,540]
	01:16:13	01:12:06	00:56:22	01:12:29	00:20:27	01:00:04	01:10:27	00:41:47	00:08:38	00:48:01	00:39:07	00:24:11	Lagtime [sfYFP-37ctrl:503,540]
	91600	59900	17800	23600	19500	15800	18800	62900	30100	73200	56200	42500	Max V [sfYFP-37ctrl:503,540[2]]
	1	1	1	1	1	1	1	1	1	1	1	1	R-Squared [sfYFP-37ctrl:503,540[2]]
	01:34:05	01:24:05	01:04:05	00:54:05	01:14:05	01:04:05	01:14:05	01:34:05	00:34:05	00:54:05	01:04:05	00:14:05	t at Max V [sfYFP-37ctrl:503,540[2]]
	01:09:12	00:58:09	00:46:16	00:47:11	00:52:43	00:43:27	00:54:11	00:53:30	00:26:18	00:38:22	00:44:52	00:09:05	Lagtime [sfYFP-37ctrl:503,540[2]]
	1.05	1.51	1.39	1.46	-1.77	3.14	1.97	2.94	0.66	3.03	1.29	2.13	Max V [OD600-37ctrl:600]
	1	1	1	1	1	1	1	1	1	1	1	1	R-Squared [OD600-37ctrl:600]
	01:34:32	00:24:32	01:14:32	00:34:32	00:14:32	00:34:32	00:34:32	01:14:32	00:34:32	01:14:32	01:34:32	00:24:32	t at Max V [OD600-37ctrl:600]
	00:41:15	00:13:30	00:31:07	00:18:51	00:09:32	00:24:36	00:21:06	00:50:54	00:17:07	00:52:01	00:53:34	00:17:51	Lagtime [OD600-37ctrl:600]
	-4200	3900	-1500	-1900	-2100	-1700	-1700	2700	-2300	-2200	3400	-3500	Max V [sfYFP-recovery37:503,540]
	1	1	1	1	1	1	1	1	1	1	1	1	R-Squared [sfYFP-recovery37:503,540]
	02:03:38	00:23:38	06:23:38	04:53:38	04:53:38	04:23:38	07:03:38	00:13:38	05:43:38	06:13:38	04:43:38	02:33:38	t at Max V [sfYFP-recovery37:503,540]
	02:23:38	00:16:04	06:18:38	05:01:47	04:59:35	04:41:34	07:03:20	00:08:38	05:57:20	05:59:33	04:38:56	02:44:38	Lagtime [sfYFP-recovery37:503,540]
	-96800	129900	25400	27300	23300	27700	27100	-73600	-54200	-57800	95500	56700	Max V [sfYFP-recovery37:503,540[2]]
	1	1	1	1	1	1	1	1	1	1	1	1	R-Squared [sfYFP-recovery37:503,540[2]]
	02:34:05	00:24:05	00:34:05	00:34:05	01:34:05	01:24:05	00:24:05	02:44:05	07:04:05	02:34:05	01:14:05	01:44:05	t at Max V [sfYFP-recovery37:503,540[2]]
	03:01:52	00:18:25	00:20:06	00:16:27	00:48:03	00:43:18	00:14:17	02:47:57	06:57:41	02:46:06	00:48:35	01:17:56	Lagtime [sfYFP-recovery37:503,540[2]]
	1.42	0.93	1.42	1.16	0.95	1.23	1.51	2.81	1.23	2.45	-1.91	1.72	Max V [OD600-recovery37:600]
	1	1	1	1	1	1	1	1	1	1	1	1	R-Squared [OD600-recovery37:600]
	04:24:32	00:24:32	00:44:32	00:34:32	00:34:32	00:54:32	01:14:32	03:04:32	00:54:32	03:24:32	03:24:32	00:44:32	t at Max V [OD600-recovery37:600]
	03:18:24	00:14:55	00:22:42	00:13:56	00:14:23	00:20:01	00:35:10	02:45:07	00:26:41	02:59:08	04:04:12	00:34:18	Lagtime [OD600-recovery37:600]
E	?????	?????	?????	?????	?????	?????	?????	?????	?????	?????	?????	?????	Max V [sfYFP-37:503,540]
	?????	?????	?????	?????	?????	?????	?????	?????	?????	?????	?????	?????	R-Squared [sfYFP-37:503,540]
	?????	?????	?????	?????	?????	?????	?????	?????	?????	?????	?????	?????	t at Max V [sfYFP-37:503,540]
	?????	?????	?????	?????	?????	?????	?????	?????	?????	?????	?????	?????	Lagtime [sfYFP-37:503,540]
	?????	?????	?????	?????	?????	?????	?????	?????	?????	?????	?????	?????	Max V [sfYFP-37:503,540[2]]
	?????	?????	?????	?????	?????	?????	?????	?????	?????	?????	?????	?????	R-Squared [sfYFP-37:503,540[2]]
	?????	?????	?????	?????	?????	?????	?????	?????	?????	?????	?????	?????	t at Max V [sfYFP-37:503,540[2]]
	?????	?????	?????	?????	?????	?????	?????	?????	?????	?????	?????	?????	Lagtime [sfYFP-37:503,540[2]]
	?????	?????	?????	?????	?????	?????	?????	?????	?????	?????	?????	?????	Max V [OD600-37:600]
	?????	?????	?????	?????	?????	?????	?????	?????	?????	?????	?????	?????	R-Squared [OD600-37:600]
	?????	?????	?????	?????	?????	?????	?????	?????	?????	?????	?????	?????	t at Max V [OD600-37:600]
	?????	?????	?????	?????	?????	?????	?????	?????	?????	?????	?????	?????	Lagtime [OD600-37:600]
	?????	?????	?????	?????	?????	?????	?????	?????	?????	?????	?????	?????	Max V [sfYFP-37ctrl:503,540]
	?????	?????	?????	?????	?????	?????	?????	?????	?????	?????	?????	?????	R-Squared [sfYFP-37ctrl:503,540]
	?????	?????	?????	?????	?????	?????	?????	?????	?????	?????	?????	?????	t at Max V [sfYFP-37ctrl:503,540]
	?????	?????	?????	?????	?????	?????	?????	?????	?????	?????	?????	?????	Lagtime [sfYFP-37ctrl:503,540]
	?????	?????	?????	?????	?????	?????	?????	?????	?????	?????	?????	?????	Max V [sfYFP-37ctrl:503,540[2]]
	?????	?????	?????	?????	?????	?????	?????	?????	?????	?????	?????	?????	R-Squared [sfYFP-37ctrl:503,540[2]]
	?????	?????	?????	?????	?????	?????	?????	?????	?????	?????	?????	?????	t at Max V [sfYFP-37ctrl:503,540[2]]
	?????	?????	?????	?????	?????	?????	?????	?????	?????	?????	?????	?????	Lagtime [sfYFP-37ctrl:503,540[2]]
	?????	?????	?????	?????	?????	?????	?????	?????	?????	?????	?????	?????	Max V [OD600-37ctrl:600]
	?????	?????	?????	?????	?????	?????	?????	?????	?????	?????	?????	?????	R-Squared [OD600-37ctrl:600]
	?????	?????	?????	?????	?????	?????	?????	?????	?????	?????	?????	?????	t at Max V [OD600-37ctrl:600]
	?????	?????	?????	?????	?????	?????	?????	?????	?????	?????	?????	?????	Lagtime [OD600-37ctrl:600]
	?????	?????	?????	?????	?????	?????	?????	?????	?????	?????	?????	?????	Max V [sfYFP-recovery37:503,540]
	?????	?????	?????	?????	?????	?????	?????	?????	?????	?????	?????	?????	R-Squared [sfYFP-recovery37:503,540]
	?????	?????	?????	?????	?????	?????	?????	?????	?????	?????	?????	?????	t at Max V [sfYFP-recovery37:503,540]
	?????	?????	?????	?????	?????	?????	?????	?????	?????	?????	?????	?????	Lagtime [sfYFP-recovery37:503,540]
	?????	?????	?????	?????	?????	?????	?????	?????	?????	?????	?????	?????	Max V [sfYFP-recovery37:503,540[2]]
	?????	?????	?????	?????	?????	?????	?????	?????	?????	?????	?????	?????	R-Squared [sfYFP-recovery37:503,540[2]]
	?????	?????	?????	?????	?????	?????	?????	?????	?????	?????	?????	?????	t at Max V [sfYFP-recovery37:503,540[2]]
	?????	?????	?????	?????	?????	?????	?????	?????	?????	?????	?????	?????	Lagtime [sfYFP-recovery37:503,540[2]]
	?????	?????	?????	?????	?????	?????	?????	?????	?????	?????	?????	?????	Max V [OD600-recovery37:600]
	?????	?????	?????	?????	?????	?????	?????	?????	?????	?????	?????	?????	R-Squared [OD600-recovery37:600]
	?????	?????	?????	?????	?????	?????	?????	?????	?????	?????	?????	?????	t at Max V [OD600-recovery37:600]
	?????	?????	?????	?????	?????	?????	?????	?????	?????	?????	?????	?????	Lagtime [OD600-recovery37:600]
F	?????	?????	?????	?????	?????	?????	?????	?????	?????	?????	?????	?????	Max V [sfYFP-37:503,540]
	?????	?????	?????	?????	?????	?????	?????	?????	?????	?????	?????	?????	R-Squared [sfYFP-37:503,540]
	?????	?????	?????	?????	?????	?????	?????	?????	?????	?????	?????	?????	t at Max V [sfYFP-37:503,540]
	?????	?????	?????	?????	?????	?????	?????	?????	?????	?????	?????	?????	Lagtime [sfYFP-37:503,540]
	?????	?????	?????	?????	?????	?????	?????	?????	?????	?????	?????	?????	Max V [sfYFP-37:503,540[2]]
	?????	?????	?????	?????	?????	?????	?????	?????	?????	?????	?????	?????	R-Squared [sfYFP-37:503,540[2]]
	?????	?????	?????	?????	?????	?????	?????	?????	?????	?????	?????	?????	t at Max V [sfYFP-37:503,540[2]]
	?????	?????	?????	?????	?????	?????	?????	?????	?????	?????	?????	?????	Lagtime [sfYFP-37:503,540[2]]
	?????	?????	?????	?????	?????	?????	?????	?????	?????	?????	?????	?????	Max V [OD600-37:600]
	?????	?????	?????	?????	?????	?????	?????	?????	?????	?????	?????	?????	R-Squared [OD600-37:600]
	?????	?????	?????	?????	?????	?????	?????	?????	?????	?????	?????	?????	t at Max V [OD600-37:600]
	?????	?????	?????	?????	?????	?????	?????	?????	?????	?????	?????	?????	Lagtime [OD600-37:600]
	?????	?????	?????	?????	?????	?????	?????	?????	?????	?????	?????	?????	Max V [sfYFP-37ctrl:503,540]
	?????	?????	?????	?????	?????	?????	?????	?????	?????	?????	?????	?????	R-Squared [sfYFP-37ctrl:503,540]
	?????	?????	?????	?????	?????	?????	?????	?????	?????	?????	?????	?????	t at Max V [sfYFP-37ctrl:503,540]
	?????	?????	?????	?????	?????	?????	?????	?????	?????	?????	?????	?????	Lagtime [sfYFP-37ctrl:503,540]
	?????	?????	?????	?????	?????	?????	?????	?????	?????	?????	?????	?????	Max V [sfYFP-37ctrl:503,540[2]]
	?????	?????	?????	?????	?????	?????	?????	?????	?????	?????	?????	?????	R-Squared [sfYFP-37ctrl:503,540[2]]
	?????	?????	?????	?????	?????	?????	?????	?????	?????	?????	?????	?????	t at Max V [sfYFP-37ctrl:503,540[2]]
	?????	?????	?????	?????	?????	?????	?????	?????	?????	?????	?????	?????	Lagtime [sfYFP-37ctrl:503,540[2]]
	?????	?????	?????	?????	?????	?????	?????	?????	?????	?????	?????	?????	Max V [OD600-37ctrl:600]
	?????	?????	?????	?????	?????	?????	?????	?????	?????	?????	?????	?????	R-Squared [OD600-37ctrl:600]
	?????	?????	?????	?????	?????	?????	?????	?????	?????	?????	?????	?????	t at Max V [OD600-37ctrl:600]
	?????	?????	?????	?????	?????	?????	?????	?????	?????	?????	?????	?????	Lagtime [OD600-37ctrl:600]
	?????	?????	?????	?????	?????	?????	?????	?????	?????	?????	?????	?????	Max V [sfYFP-recovery37:503,540]
	?????	?????	?????	?????	?????	?????	?????	?????	?????	?????	?????	?????	R-Squared [sfYFP-recovery37:503,540]
	?????	?????	?????	?????	?????	?????	?????	?????	?????	?????	?????	?????	t at Max V [sfYFP-recovery37:503,540]
	?????	?????	?????	?????	?????	?????	?????	?????	?????	?????	?????	?????	Lagtime [sfYFP-recovery37:503,540]
	?????	?????	?????	?????	?????	?????	?????	?????	?????	?????	?????	?????	Max V [sfYFP-recovery37:503,540[2]]
	?????	?????	?????	?????	?????	?????	?????	?????	?????	?????	?????	?????	R-Squared [sfYFP-recovery37:503,540[2]]
	?????	?????	?????	?????	?????	?????	?????	?????	?????	?????	?????	?????	t at Max V [sfYFP-recovery37:503,540[2]]
	?????	?????	?????	?????	?????	?????	?????	?????	?????	?????	?????	?????	Lagtime [sfYFP-recovery37:503,540[2]]
	?????	?????	?????	?????	?????	?????	?????	?????	?????	?????	?????	?????	Max V [OD600-recovery37:600]
	?????	?????	?????	?????	?????	?????	?????	?????	?????	?????	?????	?????	R-Squared [OD600-recovery37:600]
	?????	?????	?????	?????	?????	?????	?????	?????	?????	?????	?????	?????	t at Max V [OD600-recovery37:600]
	?????	?????	?????	?????	?????	?????	?????	?????	?????	?????	?????	?????	Lagtime [OD600-recovery37:600]
G	?????	?????	?????	?????	?????	?????	?????	?????	?????	?????	?????	?????	Max V [sfYFP-37:503,540]
	?????	?????	?????	?????	?????	?????	?????	?????	?????	?????	?????	?????	R-Squared [sfYFP-37:503,540]
	?????	?????	?????	?????	?????	?????	?????	?????	?????	?????	?????	?????	t at Max V [sfYFP-37:503,540]
	?????	?????	?????	?????	?????	?????	?????	?????	?????	?????	?????	?????	Lagtime [sfYFP-37:503,540]
	?????	?????	?????	?????	?????	?????	?????	?????	?????	?????	?????	?????	Max V [sfYFP-37:503,540[2]]
	?????	?????	?????	?????	?????	?????	?????	?????	?????	?????	?????	?????	R-Squared [sfYFP-37:503,540[2]]
	?????	?????	?????	?????	?????	?????	?????	?????	?????	?????	?????	?????	t at Max V [sfYFP-37:503,540[2]]
	?????	?????	?????	?????	?????	?????	?????	?????	?????	?????	?????	?????	Lagtime [sfYFP-37:503,540[2]]
	?????	?????	?????	?????	?????	?????	?????	?????	?????	?????	?????	?????	Max V [OD600-37:600]
	?????	?????	?????	?????	?????	?????	?????	?????	?????	?????	?????	?????	R-Squared [OD600-37:600]
	?????	?????	?????	?????	?????	?????	?????	?????	?????	?????	?????	?????	t at Max V [OD600-37:600]
	?????	?????	?????	?????	?????	?????	?????	?????	?????	?????	?????	?????	Lagtime [OD600-37:600]
	?????	?????	?????	?????	?????	?????	?????	?????	?????	?????	?????	?????	Max V [sfYFP-37ctrl:503,540]
	?????	?????	?????	?????	?????	?????	?????	?????	?????	?????	?????	?????	R-Squared [sfYFP-37ctrl:503,540]
	?????	?????	?????	?????	?????	?????	?????	?????	?????	?????	?????	?????	t at Max V [sfYFP-37ctrl:503,540]
	?????	?????	?????	?????	?????	?????	?????	?????	?????	?????	?????	?????	Lagtime [sfYFP-37ctrl:503,540]
	?????	?????	?????	?????	?????	?????	?????	?????	?????	?????	?????	?????	Max V [sfYFP-37ctrl:503,540[2]]
	?????	?????	?????	?????	?????	?????	?????	?????	?????	?????	?????	?????	R-Squared [sfYFP-37ctrl:503,540[2]]
	?????	?????	?????	?????	?????	?????	?????	?????	?????	?????	?????	?????	t at Max V [sfYFP-37ctrl:503,540[2]]
	?????	?????	?????	?????	?????	?????	?????	?????	?????	?????	?????	?????	Lagtime [sfYFP-37ctrl:503,540[2]]
	?????	?????	?????	?????	?????	?????	?????	?????	?????	?????	?????	?????	Max V [OD600-37ctrl:600]
	?????	?????	?????	?????	?????	?????	?????	?????	?????	?????	?????	?????	R-Squared [OD600-37ctrl:600]
	?????	?????	?????	?????	?????	?????	?????	?????	?????	?????	?????	?????	t at Max V [OD600-37ctrl:600]
	?????	?????	?????	?????	?????	?????	?????	?????	?????	?????	?????	?????	Lagtime [OD600-37ctrl:600]
	?????	?????	?????	?????	?????	?????	?????	?????	?????	?????	?????	?????	Max V [sfYFP-recovery37:503,540]
	?????	?????	?????	?????	?????	?????	?????	?????	?????	?????	?????	?????	R-Squared [sfYFP-recovery37:503,540]
	?????	?????	?????	?????	?????	?????	?????	?????	?????	?????	?????	?????	t at Max V [sfYFP-recovery37:503,540]
	?????	?????	?????	?????	?????	?????	?????	?????	?????	?????	?????	?????	Lagtime [sfYFP-recovery37:503,540]
	?????	?????	?????	?????	?????	?????	?????	?????	?????	?????	?????	?????	Max V [sfYFP-recovery37:503,540[2]]
	?????	?????	?????	?????	?????	?????	?????	?????	?????	?????	?????	?????	R-Squared [sfYFP-recovery37:503,540[2]]
	?????	?????	?????	?????	?????	?????	?????	?????	?????	?????	?????	?????	t at Max V [sfYFP-recovery37:503,540[2]]
	?????	?????	?????	?????	?????	?????	?????	?????	?????	?????	?????	?????	Lagtime [sfYFP-recovery37:503,540[2]]
	?????	?????	?????	?????	?????	?????	?????	?????	?????	?????	?????	?????	Max V [OD600-recovery37:600]
	?????	?????	?????	?????	?????	?????	?????	?????	?????	?????	?????	?????	R-Squared [OD600-recovery37:600]
	?????	?????	?????	?????	?????	?????	?????	?????	?????	?????	?????	?????	t at Max V [OD600-recovery37:600]
	?????	?????	?????	?????	?????	?????	?????	?????	?????	?????	?????	?????	Lagtime [OD600-recovery37:600]
H	?????	?????	?????	?????	?????	?????	?????	?????	?????	?????	?????	?????	Max V [sfYFP-37:503,540]
	?????	?????	?????	?????	?????	?????	?????	?????	?????	?????	?????	?????	R-Squared [sfYFP-37:503,540]
	?????	?????	?????	?????	?????	?????	?????	?????	?????	?????	?????	?????	t at Max V [sfYFP-37:503,540]
	?????	?????	?????	?????	?????	?????	?????	?????	?????	?????	?????	?????	Lagtime [sfYFP-37:503,540]
	?????	?????	?????	?????	?????	?????	?????	?????	?????	?????	?????	?????	Max V [sfYFP-37:503,540[2]]
	?????	?????	?????	?????	?????	?????	?????	?????	?????	?????	?????	?????	R-Squared [sfYFP-37:503,540[2]]
	?????	?????	?????	?????	?????	?????	?????	?????	?????	?????	?????	?????	t at Max V [sfYFP-37:503,540[2]]
	?????	?????	?????	?????	?????	?????	?????	?????	?????	?????	?????	?????	Lagtime [sfYFP-37:503,540[2]]
	?????	?????	?????	?????	?????	?????	?????	?????	?????	?????	?????	?????	Max V [OD600-37:600]
	?????	?????	?????	?????	?????	?????	?????	?????	?????	?????	?????	?????	R-Squared [OD600-37:600]
	?????	?????	?????	?????	?????	?????	?????	?????	?????	?????	?????	?????	t at Max V [OD600-37:600]
	?????	?????	?????	?????	?????	?????	?????	?????	?????	?????	?????	?????	Lagtime [OD600-37:600]
	?????	?????	?????	?????	?????	?????	?????	?????	?????	?????	?????	?????	Max V [sfYFP-37ctrl:503,540]
	?????	?????	?????	?????	?????	?????	?????	?????	?????	?????	?????	?????	R-Squared [sfYFP-37ctrl:503,540]
	?????	?????	?????	?????	?????	?????	?????	?????	?????	?????	?????	?????	t at Max V [sfYFP-37ctrl:503,540]
	?????	?????	?????	?????	?????	?????	?????	?????	?????	?????	?????	?????	Lagtime [sfYFP-37ctrl:503,540]
	?????	?????	?????	?????	?????	?????	?????	?????	?????	?????	?????	?????	Max V [sfYFP-37ctrl:503,540[2]]
	?????	?????	?????	?????	?????	?????	?????	?????	?????	?????	?????	?????	R-Squared [sfYFP-37ctrl:503,540[2]]
	?????	?????	?????	?????	?????	?????	?????	?????	?????	?????	?????	?????	t at Max V [sfYFP-37ctrl:503,540[2]]
	?????	?????	?????	?????	?????	?????	?????	?????	?????	?????	?????	?????	Lagtime [sfYFP-37ctrl:503,540[2]]
	?????	?????	?????	?????	?????	?????	?????	?????	?????	?????	?????	?????	Max V [OD600-37ctrl:600]
	?????	?????	?????	?????	?????	?????	?????	?????	?????	?????	?????	?????	R-Squared [OD600-37ctrl:600]
	?????	?????	?????	?????	?????	?????	?????	?????	?????	?????	?????	?????	t at Max V [OD600-37ctrl:600]
	?????	?????	?????	?????	?????	?????	?????	?????	?????	?????	?????	?????	Lagtime [OD600-37ctrl:600]
	?????	?????	?????	?????	?????	?????	?????	?????	?????	?????	?????	?????	Max V [sfYFP-recovery37:503,540]
	?????	?????	?????	?????	?????	?????	?????	?????	?????	?????	?????	?????	R-Squared [sfYFP-recovery37:503,540]
	?????	?????	?????	?????	?????	?????	?????	?????	?????	?????	?????	?????	t at Max V [sfYFP-recovery37:503,540]
	?????	?????	?????	?????	?????	?????	?????	?????	?????	?????	?????	?????	Lagtime [sfYFP-recovery37:503,540]
	?????	?????	?????	?????	?????	?????	?????	?????	?????	?????	?????	?????	Max V [sfYFP-recovery37:503,540[2]]
	?????	?????	?????	?????	?????	?????	?????	?????	?????	?????	?????	?????	R-Squared [sfYFP-recovery37:503,540[2]]
	?????	?????	?????	?????	?????	?????	?????	?????	?????	?????	?????	?????	t at Max V [sfYFP-recovery37:503,540[2]]
	?????	?????	?????	?????	?????	?????	?????	?????	?????	?????	?????	?????	Lagtime [sfYFP-recovery37:503,540[2]]
	?????	?????	?????	?????	?????	?????	?????	?????	?????	?????	?????	?????	Max V [OD600-recovery37:600]
	?????	?????	?????	?????	?????	?????	?????	?????	?????	?????	?????	?????	R-Squared [OD600-recovery37:600]
	?????	?????	?????	?????	?????	?????	?????	?????	?????	?????	?????	?????	t at Max V [OD600-recovery37:600]
	?????	?????	?????	?????	?????	?????	?????	?????	?????	?????	?????	?????	Lagtime [OD600-recovery37:600]
[truncated: 48 more columns]

## Sheet: ctrl_FL
ctrl FL	A1	A2	A3	A4	A5	A6	A7	A8	A9	A10	A11	A12	B1	B2	B3	B4	B5	B6	B7	B8	B9	B10	B11	B12
10	86	91	78	96	84	100	82	82	71	72	92	83	92	96	90	93	83	96	86	76	85	73	70	81
20	77	74	83	94	84	95	76	81	56	68	83	83	78	72	75	94	92	70	86	95	80	73	78	69
30	68	81	78	99	81	93	70	88	89	84	87	72	80	92	79	85	93	113	79	94	84	88	86	91
40	70	79	76	102	105	114	98	77	84	98	91	95	81	109	97	96	82	87	108	108	109	107	104	100
50	63	82	87	80	112	124	94	87	89	104	95	106	114	103	113	109	114	102	82	119	120	99	92	114
60	78	79	77	76	108	114	95	95	109	109	129	110	113	150	125	111	120	116	122	133	129	121	125	107
70	81	72	98	83	134	127	133	114	94	165	135	141	148	160	146	151	147	122	127	152	159	139	167	138
80	44	77	87	75	145	176	156	151	130	159	168	176	186	215	167	135	152	160	155	207	199	174	177	169
90	72	83	85	66	204	192	178	174	166	207	186	222	250	255	195	191	194	183	205	295	231	231	235	210
100	69	78	89	66	241	249	247	219	227	283	253	243	299	287	224	229	199	224	185	295	301	291	285	267
110	71	67	82	78	306	330	313	293	278	339	311	294	344	384	258	277	260	235	259	369	373	353	380	295
120	73	87	79	74	389	374	349	357	348	385	349	391	424	439	322	341	300	316	300	480	410	409	475	365
130	88	81	89	74	487	468	440	405	454	513	433	459	531	553	360	362	382	361	360	589	483	518	542	428
140	87	95	90	84	592	564	563	487	518	529	505	573	634	694	466	479	439	439	418	714	617	663	629	498
150	74	87	87	66	694	645	637	559	647	666	649	610	749	825	511	530	492	554	521	863	750	731	770	615
160	93	97	95	87	822	798	768	702	703	821	754	711	922	926	579	593	555	547	554	1054	858	836	931	783
170	99	84	91	85	976	846	918	849	844	906	900	800	1088	1203	642	622	632	604	649	1179	1014	953	1061	844
180	97	107	81	104	1101	1065	1009	959	965	1029	1026	942	1220	1299	761	798	724	698	730	1214	1216	1094	1222	967
190	105	100	99	101	1238	1149	1128	1070	1054	1191	1123	1140	1454	1457	937	917	922	871	854	1641	1303	1358	1437	1170
200	91	95	83	96	1526	1313	1228	1244	1238	1424	1377	1353	1708	1754	1124	1086	1033	1010	1024	1948	1544	1659	1800	1430
210	104	109	99	113	1780	1491	1522	1472	1468	1678	1617	1535	2023	2056	1283	1210	1193	1217	1140	2221	1865	2020	2017	1670
220	109	113	104	106	1972	1675	1721	1752	1702	1990	2004	1833	2374	2414	1465	1447	1353	1300	1323	2609	2197	2400	2399	1894
230	122	122	114	111	2135	1897	1877	2023	1932	2375	2242	2113	2713	2703	1804	1626	1644	1521	1581	3192	2446	2801	2919	2220
240	121	126	111	107	2496	2177	2139	2245	2024	2768	2596	2609	3238	3085	1976	1959	1917	1858	1893	3735	2819	3243	3272	2775
250	135	125	133	168	3102	2708	2474	2539	2424	3426	3039	2972	3826	3780	2150	2136	2151	2034	2063	4174	3204	3466	3790	3023
260	131	150	158	145	3746	3325	2949	3025	2993	3994	3521	3253	4373	4201	2342	2301	2429	2192	2302	4419	3796	3780	4071	3151
270	143	172	141	162	4154	3730	3545	3727	3554	4386	4031	3741	4802	4763	2559	2526	2496	2362	2468	4531	3948	4068	4235	3326
280	154	165	171	172	4868	4205	4290	4317	3986	4579	4281	3881	5073	5128	2660	2657	2730	2551	2681	4654	4420	4171	4351	3571
290	174	170	159	149	4965	4474	4680	4706	4267	4916	4497	3992	5202	5416	2965	2941	2929	2853	2807	5049	4574	4469	4675	3538
300	206	192	186	194	5563	4943	5288	5202	4845	5181	4673	4370	5716	5780	3284	3237	3182	3023	3229	5259	4810	4662	4926	3956
310	169	190	203	180	6282	5597	5868	5708	5224	5499	4898	4695	5948	6342	3604	3562	3580	3403	3545	5495	5252	4751	5159	4014
320	190	194	183	206	6813	6064	6377	6345	5900	5867	5300	4967	6438	6912	3933	3733	3895	3638	3891	5982	5326	5203	5285	4251
330	211	222	207	193	7407	6651	6977	7025	6338	6330	5850	5122	6972	7299	4297	4082	4298	4067	4115	5995	5628	5398	5654	4571
340	251	233	205	245	8301	7397	7589	7737	7209	6658	6119	5547	7180	8028	4537	4474	4678	4377	4416	6302	5877	5500	5972	4483
350	246	234	224	219	8857	8056	8452	8214	7703	7181	6469	5801	7539	8235	4595	4619	4537	4533	4647	6417	6150	5826	6109	4617
360	232	231	257	219	9695	8788	8924	8756	8303	7377	6725	6114	7889	8593	4755	4589	4806	4470	4851	6828	6445	5807	6262	4935
370	227	267	244	247	10283	9219	9686	9797	8766	8497	6936	6301	8418	9108	5042	4809	5334	4783	5074	6925	6705	5792	6557	4969
380	238	266	255	242	10313	9406	10270	10271	9232	8150	7303	6428	8345	9503	5012	4832	5461	4760	5438	6757	7255	5846	6320	4946
390	249	249	245	256	10972	9592	11003	10454	9531	8595	7411	6518	8690	9860	4936	5049	5531	5219	5678	6925	7363	5750	6325	4914
400	269	250	273	254	10860	10022	11539	10651	9784	8463	7291	6457	8795	10135	5230	5039	5414	5279	5412	7224	7303	5927	6764	5184
410	257	269	273	269	11470	10684	12170	10914	10310	8812	7585	6770	8795	10114	5252	5182	5578	5279	5411	7011	7415	6281	6573	5105
420	264	254	274	295	11531	11097	11688	11494	10508	8948	7683	6888	8968	10469	5281	5373	5447	5194	5289	7604	7322	6499	7038	5416
430	282	282	282	296	12021	10871	12083	11921	11492	9345	7709	6919	9134	10422	5482	5526	5542	5347	5581	7418	7593	6609	7048	5283
440	289	299	328	281	12544	11614	12859	12059	11311	9663	7770	7159	9464	10824	5747	5645	5682	5427	5694	7533	7731	6589	7056	5409
450	275	291	313	273	12993	11847	13104	12048	11640	10296	8129	7111	9682	11405	6182	5804	5923	5627	6099	7681	7690	6686	7174	5462
460	305	320	328	320	13606	12304	13973	12713	12270	10586	8368	7268	10101	11880	6445	6090	6139	6017	6214	8240	7990	7201	7380	5691
470	277	329	327	305	14497	12887	14058	13706	12615	10569	8712	7661	10495	12295	6927	6713	6639	6496	6895	8183	8229	7222	7404	5677
480	322	344	315	346	14715	13852	14891	14343	13197	11315	8848	7739	10724	12212	6797	6798	7067	6799	6998	8533	8371	7435	7644	5809
490	338	341	322	329	16248	14064	15293	15336	13797	11591	9104	7820	11376	12760	7012	6934	6938	6800	6939	8853	8624	7824	8052	5788
500	358	343	338	352	16862	14788	15881	15645	14866	11801	9714	8216	11532	13398	7199	7828	7148	7059	7185	8897	8991	7901	8487	5938
510	338	365	361	357	16185	15380	16435	16872	15396	12353	9954	8581	12007	13562	7660	7377	7270	7042	7542	9105	9188	7806	8557	6076
520	362	359	353	353	17144	15341	17229	16692	15133	12408	10544	8572	11949	14079	7874	7483	8311	7355	7528	9414	9372	7969	8957	6204
530	338	398	391	396	17473	15757	17339	17128	15363	12528	10519	9286	12177	13834	7815	7857	7988	7840	7943	9471	9769	8003	8844	6594
540	378	409	385	407	17887	15000	17618	16440	15748	12970	11231	9745	12964	14785	8271	7905	8136	7854	8040	9195	9683	8069	8940	6610
550	377	399	396	402	18411	16029	17234	17022	16241	13323	11326	9659	12850	14798	8396	8226	8344	8055	8535	9222	9600	8329	8977	6695
560	364	401	368	427	18613	15945	17577	17397	16459	13637	11850	9872	12932	15458	8632	8510	8642	8312	8561	9341	9859	8219	9076	6852
570	409	423	377	435	19116	15844	17604	17708	16862	13840	11258	10241	13128	15036	8499	8522	8720	8395	8588	9264	9974	7877	8762	6757
580	410	435	401	421	19338	16997	18155	17878	17347	13606	11296	10125	13225	15380	8736	8639	9031	8382	8819	9351	9637	8339	9092	6751
590	437	456	446	404	19729	17177	18359	19227	18085	14398	11520	9845	13106	15332	9032	8751	8997	8788	9026	9485	9773	8498	9068	6640
600	404	452	457	423	19807	17773	18277	19167	17947	14695	11860	10129	13411	16002	9028	9011	9290	8652	9353	9291	9885	8273	9293	6731
610	402	413	456	462	20113	17975	18695	19437	18320	14886	11786	10359	13590	15535	9294	9040	9215	9151	9456	9743	9953	8658	9177	6511
620	448	456	486	466	21052	18319	18857	19883	18719	14660	12165	10323	13282	15962	9227	9103	9550	9003	9458	9841	9889	8449	9194	6529
630	409	444	442	453	20927	18816	19605	20294	19083	15071	12032	10315	13668	15960	9129	9088	9184	8888	9301	9697	10145	8344	9213	6585
640	460	500	471	475	21167	19073	19897	19744	19531	15151	12491	10098	13918	16121	9204	9152	9220	9320	9424	9488	10202	8489	9269	6719
650	444	472	494	452	21185	18967	19752	20369	19745	14893	12398	10617	14310	16044	9369	9298	9627	9239	9221	9958	10343	8596	9443	6739
660	470	472	451	515	21281	19197	20485	20210	20038	15078	12523	10563	13980	16358	9178	9024	9464	9259	9372	10102	10273	8690	9479	6422
670	475	465	490	503	21542	19620	20327	20944	19508	15478	12570	10972	14275	16772	9065	9007	9283	9159	9395	9804	10194	8384	9745	6791
680	467	494	464	510	21245	19720	20329	20652	19417	15861	12417	10733	14514	16670	9182	9042	9568	8936	9328	9957	10281	8644	9233	6600
690	473	468	503	493	21210	19287	20062	20421	20003	15402	12663	10837	14500	16585	9066	8803	9429	8814	9330	9607	10250	8664	9555	6717
700	488	553	525	506	21365	19270	20697	20759	19557	15930	12988	10646	14590	17089	8927	9005	9315	9042	9281	9861	10135	8730	9359	6780
710	480	507	520	495	21572	19537	20145	20990	19696	15457	13224	10587	14287	16723	8870	8819	9143	8846	9303	9752	10224	8524	9413	6683
720	506	514	500	560	21063	19512	19952	21162	20310	16302	13226	10562	14665	16866	8464	8559	9051	8810	9092	9865	10330	8337	9537	6595
730	466	514	505	539	20807	18743	20490	21169	20506	15400	13070	10924	14661	17262	8754	8504	9413	8486	8891	9797	10394	8411	9652	6474
740	491	541	523	518	21002	19244	20303	21014	19612	15721	13333	10773	14385	16871	8355	8618	8993	8224	8838	9580	10064	8514	9410	6512
750	511	522	535	553	20427	18177	20135	20576	19393	15507	13107	10427	14695	17284	8267	8108	8356	8111	8696	9409	10213	8396	9305	6316
760	510	537	558	550	19916	18431	20072	20334	19403	15591	13317	10528	13886	16962	7936	8031	8470	8176	8405	9167	9973	8261	9567	6352
770	519	524	528	528	19665	17939	20064	20163	18970	15397	13291	10354	14417	17142	7893	7903	8184	8106	8487	9151	10076	8133	9151	6412
780	571	537	539	552	19276	17784	19533	19855	18824	15657	12961	10617	14176	17160	7645	7816	8082	7728	8064	9304	9827	8062	9235	6329
790	506	566	550	567	19097	17908	19015	19646	18147	15103	13188	10773	14040	17022	7515	7498	7906	7686	7938	9195	9889	8089	8951	6165
800	522	541	575	547	18450	17024	19393	19089	18155	15482	13150	10565	13779	16676	7274	7401	7744	7470	7758	8966	10012	7736	8952	6200
810	510	549	563	552	17933	17242	18308	19270	17746	15044	12988	10383	13713	16940	7111	7162	7501	7348	7438	8879	9907	7892	9007	6046
820	500	562	565	540	17551	16204	18468	18733	17767	15166	12860	10456	13695	16725	6898	7002	7193	7168	7284	8836	9448	7612	8822	5988
830	526	569	586	556	17415	15864	18002	18381	16936	14930	12914	10036	13716	16165	6888	6643	7196	6737	7327	8679	9568	7639	8614	5887
840	600	559	572	580	16460	15894	17659	18348	16854	14833	13041	10055	13316	15839	6557	6288	6902	6637	7063	8587	9817	7474	8475	5705
850	502	579	572	575	16080	15237	16885	17292	16143	14481	12534	9881	13226	16215	6425	6282	6739	6478	6854	8380	9284	7130	8525	5691
860	523	551	566	526	15734	14871	16560	16654	15461	14164	12388	9495	13442	15787	6282	6140	6350	6231	6418	8269	8917	7157	8317	5605
870	525	550	547	561	15426	14113	16064	16403	15444	14388	12298	9486	12773	15452	5892	5963	6317	6069	6280	7984	9216	6861	7826	5322
880	526	549	584	540	14604	13871	16011	16333	14949	13989	11620	8929	12794	15299	5624	5920	6073	5795	6171	7712	8868	6612	7875	5114
890	558	569	545	527	13925	13490	15808	15872	14670	13323	11838	8950	12385	15005	5573	5523	6026	5804	6060	7700	8601	6618	8157	5249
900	555	558	605	580	13580	12794	14789	14994	14114	13086	11716	8946	11757	15084	5391	5450	5749	5464	5710	7636	8523	6554	7418	4915
910	546	570	595	592	13036	12459	14884	15012	13656	12847	11162	8394	11794	14756	5366	5257	5477	5355	5584	7420	8276	6267	7494	4862
920	552	558	611	564	13209	11959	14445	14218	13123	12326	11195	8466	11593	13964	5156	5101	5356	5143	5456	7031	8138	6075	7281	4696
930	559	585	586	534	12695	11703	13710	13806	12863	12476	10881	8257	11114	13884	5112	4791	5074	5206	5375	6958	8082	5940	7044	4838
940	568	612	604	592	12130	11466	13321	12967	12340	11962	10383	8012	11080	13607	4790	4841	5109	5046	5279	6812	7931	5861	6777	4549
950	551	564	583	550	11519	10928	12630	12919	12014	11590	10374	7670	10287	13326	4468	4701	5027	4620	5011	6569	7605	5613	6747	4452
960	576	565	573	570	10885	10988	12224	12561	11617	11397	9892	7601	10210	12989	4416	4554	4818	4577	4918	6462	7395	5452	6585	4289

## Sheet: test_OD
Test OD	A1	A2	A3	A4	A5	A6	A7	A8	A9	A10	A11	A12	B1	B2	B3	B4	B5	B6	B7	B8	B9	B10	B11	B12
10	0.093	0.089	0.09	0.09	0.087	0.088	0.086	0.087	0.088	0.087	0.086	0.086	0.087	0.088	0.089	0.09	0.089	0.09	0.09	0.09	0.086	0.091	0.09	0.09
20	0.09	0.09	0.09	0.091	0.088	0.089	0.087	0.088	0.089	0.088	0.087	0.088	0.087	0.088	0.089	0.091	0.089	0.091	0.09	0.09	0.086	0.09	0.091	0.091
30	0.092	0.092	0.093	0.093	0.089	0.09	0.088	0.089	0.09	0.089	0.088	0.088	0.088	0.089	0.09	0.091	0.091	0.092	0.091	0.092	0.087	0.092	0.092	0.092
40	0.094	0.096	0.096	0.094	0.094	0.091	0.089	0.09	0.091	0.09	0.09	0.089	0.09	0.093	0.092	0.093	0.093	0.094	0.093	0.093	0.088	0.094	0.093	0.093
50	0.097	0.097	0.098	0.098	0.092	0.093	0.091	0.092	0.093	0.092	0.091	0.091	0.092	0.093	0.095	0.096	0.096	0.097	0.095	0.096	0.09	0.101	0.096	0.096
60	0.105	0.102	0.103	0.103	0.096	0.096	0.093	0.094	0.096	0.096	0.094	0.093	0.095	0.096	0.099	0.1	0.1	0.1	0.099	0.1	0.092	0.1	0.099	0.099
70	0.108	0.108	0.108	0.11	0.099	0.1	0.096	0.098	0.099	0.098	0.098	0.096	0.099	0.099	0.104	0.105	0.104	0.105	0.104	0.105	0.095	0.105	0.104	0.106
80	0.116	0.116	0.117	0.119	0.106	0.105	0.1	0.102	0.104	0.102	0.102	0.1	0.103	0.104	0.11	0.111	0.112	0.112	0.11	0.111	0.099	0.112	0.11	0.11
90	0.124	0.125	0.127	0.129	0.111	0.111	0.105	0.108	0.11	0.107	0.107	0.105	0.109	0.11	0.116	0.119	0.118	0.119	0.118	0.117	0.104	0.119	0.117	0.117
100	0.134	0.135	0.136	0.139	0.117	0.118	0.11	0.113	0.116	0.112	0.113	0.11	0.115	0.116	0.123	0.127	0.125	0.126	0.125	0.125	0.109	0.126	0.124	0.124
110	0.146	0.146	0.148	0.152	0.124	0.125	0.115	0.119	0.123	0.119	0.119	0.116	0.121	0.122	0.132	0.136	0.135	0.135	0.134	0.134	0.115	0.136	0.133	0.133
120	0.159	0.161	0.162	0.168	0.132	0.133	0.121	0.127	0.129	0.126	0.127	0.123	0.129	0.129	0.142	0.147	0.144	0.145	0.144	0.143	0.121	0.146	0.142	0.143
130	0.175	0.177	0.179	0.185	0.142	0.144	0.129	0.135	0.138	0.134	0.134	0.131	0.138	0.137	0.154	0.16	0.157	0.158	0.158	0.156	0.13	0.158	0.154	0.154
140	0.191	0.193	0.196	0.199	0.153	0.154	0.137	0.144	0.148	0.143	0.143	0.138	0.148	0.147	0.168	0.174	0.171	0.172	0.171	0.169	0.138	0.171	0.166	0.166
150	0.207	0.208	0.21	0.221	0.166	0.164	0.146	0.155	0.16	0.152	0.154	0.148	0.161	0.158	0.183	0.19	0.186	0.187	0.185	0.183	0.148	0.185	0.178	0.178
160	0.229	0.228	0.232	0.241	0.177	0.177	0.157	0.166	0.172	0.163	0.166	0.159	0.174	0.172	0.195	0.203	0.199	0.199	0.198	0.196	0.161	0.199	0.194	0.194
170	0.253	0.253	0.257	0.269	0.189	0.19	0.169	0.179	0.187	0.176	0.179	0.171	0.188	0.185	0.214	0.223	0.218	0.217	0.217	0.212	0.173	0.214	0.206	0.205
180	0.278	0.277	0.282	0.295	0.205	0.205	0.181	0.189	0.197	0.188	0.192	0.185	0.2	0.196	0.235	0.244	0.239	0.239	0.238	0.231	0.188	0.234	0.225	0.224
190	0.302	0.3	0.307	0.318	0.223	0.223	0.191	0.205	0.213	0.202	0.203	0.196	0.219	0.215	0.26	0.268	0.261	0.262	0.261	0.252	0.199	0.254	0.244	0.244
200	0.326	0.323	0.326	0.338	0.246	0.244	0.206	0.223	0.231	0.22	0.223	0.212	0.239	0.232	0.279	0.289	0.279	0.281	0.282	0.271	0.216	0.275	0.266	0.265
210	0.354	0.347	0.349	0.359	0.266	0.263	0.224	0.242	0.253	0.237	0.24	0.23	0.261	0.255	0.304	0.315	0.305	0.305	0.306	0.293	0.235	0.297	0.283	0.282
220	0.38	0.371	0.373	0.372	0.282	0.279	0.244	0.261	0.27	0.257	0.26	0.247	0.274	0.272	0.328	0.337	0.327	0.329	0.327	0.317	0.256	0.323	0.309	0.305
230	0.39	0.385	0.385	0.382	0.3	0.297	0.257	0.271	0.291	0.273	0.277	0.266	0.296	0.288	0.35	0.357	0.351	0.351	0.348	0.343	0.27	0.349	0.334	0.331
240	0.399	0.394	0.393	0.392	0.315	0.315	0.266	0.287	0.307	0.295	0.3	0.282	0.322	0.313	0.373	0.373	0.373	0.371	0.367	0.369	0.292	0.374	0.359	0.356
250	0.408	0.407	0.405	0.406	0.332	0.334	0.281	0.303	0.325	0.321	0.325	0.306	0.345	0.339	0.38	0.379	0.382	0.379	0.372	0.389	0.314	0.396	0.386	0.379
260	0.425	0.424	0.421	0.423	0.351	0.354	0.298	0.323	0.343	0.346	0.351	0.33	0.367	0.361	0.385	0.386	0.39	0.386	0.381	0.397	0.336	0.402	0.396	0.392
270	0.441	0.441	0.437	0.443	0.359	0.361	0.319	0.343	0.361	0.368	0.375	0.352	0.384	0.379	0.397	0.398	0.4	0.398	0.394	0.406	0.353	0.411	0.404	0.397
280	0.461	0.461	0.458	0.467	0.369	0.37	0.339	0.355	0.368	0.376	0.387	0.369	0.389	0.386	0.412	0.413	0.412	0.409	0.406	0.415	0.368	0.424	0.415	0.407
290	0.484	0.485	0.482	0.492	0.381	0.383	0.353	0.365	0.378	0.383	0.393	0.374	0.399	0.394	0.423	0.428	0.427	0.425	0.422	0.427	0.371	0.437	0.427	0.417
300	0.506	0.509	0.506	0.518	0.393	0.394	0.364	0.377	0.387	0.393	0.401	0.381	0.409	0.405	0.44	0.446	0.441	0.442	0.439	0.44	0.382	0.448	0.438	0.426
310	0.525	0.527	0.526	0.535	0.407	0.41	0.375	0.39	0.401	0.405	0.412	0.39	0.423	0.417	0.456	0.465	0.457	0.459	0.457	0.455	0.392	0.461	0.452	0.439
320	0.536	0.538	0.538	0.547	0.422	0.424	0.388	0.405	0.415	0.416	0.422	0.401	0.439	0.431	0.473	0.483	0.473	0.476	0.475	0.468	0.402	0.476	0.467	0.452
330	0.548	0.549	0.548	0.559	0.437	0.441	0.401	0.422	0.43	0.428	0.434	0.408	0.451	0.446	0.492	0.5	0.492	0.493	0.496	0.483	0.415	0.49	0.481	0.465
340	0.56	0.563	0.558	0.571	0.456	0.458	0.416	0.438	0.447	0.442	0.449	0.42	0.467	0.46	0.508	0.516	0.507	0.511	0.513	0.498	0.431	0.502	0.492	0.479
350	0.567	0.569	0.569	0.583	0.471	0.474	0.433	0.456	0.464	0.455	0.461	0.433	0.483	0.476	0.521	0.529	0.522	0.524	0.525	0.51	0.447	0.515	0.507	0.492
360	0.577	0.579	0.578	0.594	0.487	0.49	0.449	0.474	0.485	0.469	0.474	0.447	0.498	0.495	0.532	0.539	0.532	0.534	0.534	0.521	0.463	0.53	0.518	0.502
370	0.585	0.588	0.586	0.604	0.505	0.505	0.465	0.489	0.498	0.491	0.488	0.458	0.512	0.508	0.54	0.547	0.54	0.542	0.544	0.534	0.479	0.54	0.531	0.513
380	0.583	0.59	0.589	0.604	0.512	0.512	0.482	0.505	0.523	0.492	0.495	0.474	0.516	0.511	0.554	0.568	0.564	0.567	0.566	0.544	0.508	0.536	0.532	0.516
390	0.585	0.592	0.59	0.604	0.514	0.515	0.488	0.507	0.51	0.506	0.519	0.478	0.518	0.515	0.55	0.569	0.567	0.568	0.568	0.542	0.497	0.539	0.534	0.536
400	0.586	0.593	0.593	0.606	0.517	0.517	0.496	0.51	0.513	0.502	0.517	0.481	0.521	0.518	0.55	0.567	0.571	0.567	0.566	0.537	0.5	0.545	0.531	0.537
410	0.588	0.595	0.594	0.607	0.52	0.52	0.505	0.513	0.515	0.507	0.514	0.483	0.524	0.52	0.542	0.558	0.558	0.561	0.557	0.534	0.502	0.544	0.534	0.532
420	0.591	0.596	0.595	0.609	0.523	0.523	0.518	0.515	0.52	0.512	0.511	0.489	0.527	0.524	0.545	0.552	0.547	0.55	0.551	0.536	0.506	0.547	0.537	0.527
430	0.592	0.597	0.599	0.61	0.524	0.525	0.519	0.519	0.522	0.516	0.52	0.495	0.532	0.526	0.547	0.554	0.548	0.551	0.553	0.539	0.514	0.55	0.539	0.534
440	0.593	0.6	0.601	0.612	0.55	0.528	0.528	0.521	0.524	0.512	0.526	0.502	0.532	0.529	0.553	0.556	0.55	0.553	0.556	0.541	0.516	0.553	0.542	0.537
450	0.594	0.601	0.6	0.614	0.534	0.53	0.53	0.524	0.527	0.515	0.536	0.508	0.536	0.533	0.551	0.558	0.552	0.556	0.558	0.544	0.52	0.555	0.545	0.545
460	0.596	0.603	0.602	0.616	0.535	0.568	0.535	0.528	0.536	0.518	0.536	0.512	0.547	0.537	0.554	0.56	0.554	0.558	0.561	0.547	0.525	0.557	0.548	0.547
470	0.597	0.604	0.604	0.618	0.539	0.568	0.545	0.531	0.533	0.521	0.539	0.522	0.544	0.54	0.555	0.563	0.556	0.559	0.563	0.549	0.528	0.56	0.549	0.548
480	0.601	0.608	0.607	0.62	0.541	0.573	0.548	0.536	0.538	0.525	0.549	0.525	0.546	0.544	0.596	0.566	0.561	0.562	0.565	0.552	0.531	0.564	0.554	0.554
490	0.605	0.612	0.611	0.625	0.551	0.588	0.565	0.551	0.548	0.533	0.558	0.54	0.554	0.551	0.567	0.569	0.571	0.567	0.571	0.558	0.538	0.57	0.561	0.572
500	0.608	0.616	0.615	0.629	0.57	0.6	0.577	0.559	0.559	0.541	0.562	0.547	0.561	0.56	0.569	0.574	0.57	0.572	0.574	0.564	0.544	0.575	0.567	0.568
510	0.612	0.62	0.62	0.633	0.573	0.613	0.59	0.569	0.571	0.549	0.579	0.556	0.571	0.57	0.575	0.58	0.576	0.578	0.58	0.571	0.553	0.581	0.572	0.581
520	0.616	0.623	0.624	0.638	0.591	0.623	0.595	0.579	0.58	0.557	0.556	0.563	0.58	0.578	0.582	0.585	0.582	0.583	0.586	0.577	0.562	0.588	0.578	0.587
530	0.619	0.627	0.628	0.642	0.601	0.64	0.611	0.59	0.59	0.568	0.564	0.564	0.588	0.588	0.59	0.593	0.591	0.589	0.593	0.585	0.569	0.593	0.584	0.578
540	0.622	0.63	0.631	0.646	0.621	0.642	0.612	0.598	0.601	0.574	0.574	0.564	0.597	0.596	0.598	0.602	0.599	0.598	0.6	0.593	0.575	0.6	0.59	0.592
550	0.624	0.634	0.634	0.65	0.62	0.736	0.631	0.606	0.607	0.582	0.581	0.56	0.604	0.605	0.609	0.61	0.607	0.607	0.609	0.601	0.585	0.609	0.598	0.592
560	0.627	0.637	0.637	0.653	0.613	0.928	0.625	0.611	0.614	0.59	0.587	0.567	0.612	0.615	0.615	0.62	0.616	0.615	0.618	0.61	0.595	0.616	0.605	0.594
570	0.63	0.641	0.642	0.658	0.621	0.939	0.634	0.618	0.621	0.597	0.595	0.568	0.617	0.62	0.624	0.628	0.624	0.623	0.627	0.617	0.603	0.624	0.613	0.595
580	0.634	0.647	0.645	0.661	0.626	0.9	0.636	0.627	0.627	0.602	0.602	0.565	0.623	0.625	0.63	0.634	0.636	0.632	0.635	0.624	0.611	0.632	0.622	0.605
590	0.64	0.655	0.653	0.665	0.633	0.81	0.64	0.632	0.633	0.608	0.607	0.568	0.627	0.632	0.636	0.64	0.636	0.637	0.641	0.627	0.61	0.637	0.626	0.613
600	0.649	0.665	0.663	0.669	0.638	0.837	0.64	0.638	0.638	0.612	0.612	0.568	0.633	0.639	0.641	0.647	0.642	0.643	0.647	0.633	0.613	0.643	0.631	0.612
610	0.658	0.674	0.673	0.678	0.647	0.806	0.634	0.644	0.645	0.616	0.617	0.572	0.637	0.64	0.647	0.651	0.647	0.648	0.652	0.637	0.62	0.648	0.636	0.617
620	0.665	0.681	0.681	0.69	0.664	0.838	0.636	0.651	0.652	0.62	0.621	0.572	0.642	0.644	0.653	0.656	0.653	0.653	0.659	0.642	0.624	0.652	0.64	0.616
630	0.67	0.687	0.687	0.697	0.676	0.835	0.631	0.658	0.657	0.634	0.624	0.575	0.645	0.648	0.657	0.661	0.657	0.658	0.664	0.646	0.628	0.656	0.651	0.619
640	0.675	0.695	0.695	0.709	0.678	0.927	0.637	0.662	0.662	0.628	0.627	0.578	0.65	0.653	0.663	0.666	0.662	0.665	0.669	0.65	0.632	0.66	0.648	0.622
650	0.68	0.702	0.702	0.72	0.685	0.955	0.642	0.667	0.668	0.634	0.631	0.579	0.653	0.672	0.667	0.671	0.667	0.669	0.68	0.655	0.636	0.665	0.658	0.622
660	0.686	0.71	0.71	0.717	0.69	0.947	0.647	0.672	0.673	0.637	0.634	0.578	0.657	0.675	0.673	0.678	0.673	0.674	0.679	0.659	0.64	0.669	0.656	0.629
670	0.692	0.717	0.717	0.728	0.697	0.942	0.653	0.681	0.677	0.64	0.636	0.577	0.662	0.667	0.677	0.681	0.681	0.679	0.685	0.663	0.644	0.672	0.668	0.629
680	0.697	0.724	0.724	0.731	0.701	0.922	0.657	0.683	0.684	0.644	0.638	0.582	0.666	0.671	0.683	0.686	0.682	0.685	0.689	0.667	0.648	0.676	0.663	0.633
690	0.702	0.73	0.731	0.745	0.706	0.946	0.662	0.688	0.688	0.647	0.643	0.58	0.669	0.674	0.687	0.693	0.688	0.688	0.694	0.672	0.652	0.681	0.666	0.626
700	0.707	0.736	0.737	0.751	0.713	0.956	0.667	0.692	0.692	0.651	0.645	0.581	0.673	0.679	0.692	0.695	0.692	0.692	0.698	0.676	0.655	0.684	0.675	0.627
710	0.712	0.742	0.742	0.752	0.716	0.957	0.671	0.696	0.696	0.654	0.647	0.58	0.676	0.682	0.695	0.701	0.696	0.696	0.704	0.68	0.66	0.687	0.673	0.629
720	0.717	0.748	0.748	0.762	0.713	1.025	0.675	0.699	0.698	0.657	0.664	0.583	0.679	0.686	0.7	0.702	0.7	0.701	0.706	0.683	0.663	0.692	0.677	0.63
730	0.721	0.752	0.752	0.769	0.733	1.001	0.679	0.703	0.702	0.66	0.652	0.583	0.682	0.689	0.703	0.707	0.704	0.705	0.711	0.687	0.666	0.696	0.681	0.631
740	0.724	0.757	0.757	0.769	0.732	1.002	0.683	0.706	0.704	0.664	0.654	0.577	0.685	0.692	0.706	0.71	0.707	0.708	0.718	0.69	0.67	0.698	0.687	0.633
750	0.728	0.761	0.761	0.777	0.729	1.009	0.686	0.71	0.714	0.666	0.657	0.58	0.687	0.694	0.711	0.714	0.711	0.711	0.718	0.693	0.673	0.702	0.686	0.636
760	0.731	0.764	0.765	0.792	0.737	1.04	0.689	0.714	0.714	0.669	0.66	0.577	0.689	0.697	0.712	0.716	0.713	0.714	0.72	0.696	0.677	0.705	0.69	0.635
770	0.733	0.768	0.768	0.787	0.754	0.956	0.693	0.72	0.714	0.671	0.661	0.574	0.692	0.7	0.715	0.719	0.717	0.718	0.729	0.698	0.681	0.708	0.692	0.637
780	0.736	0.77	0.771	0.796	0.746	0.766	0.695	0.718	0.717	0.673	0.663	0.574	0.694	0.702	0.717	0.722	0.719	0.721	0.727	0.701	0.683	0.71	0.694	0.638
790	0.738	0.772	0.774	0.79	0.745	0.788	0.7	0.722	0.719	0.675	0.664	0.574	0.696	0.704	0.72	0.724	0.722	0.723	0.73	0.704	0.686	0.714	0.697	0.638
800	0.739	0.776	0.776	0.797	0.737	0.761	0.707	0.723	0.72	0.676	0.666	0.566	0.697	0.706	0.723	0.726	0.724	0.726	0.732	0.707	0.689	0.716	0.7	0.639
810	0.741	0.776	0.778	0.801	0.742	0.739	0.703	0.726	0.723	0.678	0.668	0.569	0.7	0.709	0.724	0.728	0.726	0.728	0.735	0.709	0.691	0.719	0.703	0.64
820	0.741	0.778	0.779	0.802	0.755	0.765	0.705	0.727	0.725	0.679	0.669	0.571	0.701	0.71	0.726	0.73	0.729	0.73	0.737	0.711	0.692	0.721	0.704	0.64
830	0.742	0.779	0.781	0.805	0.743	0.745	0.708	0.729	0.727	0.68	0.67	0.562	0.703	0.712	0.728	0.733	0.73	0.732	0.739	0.713	0.695	0.722	0.706	0.641
840	0.742	0.779	0.781	0.805	0.742	0.74	0.709	0.73	0.728	0.682	0.67	0.567	0.704	0.713	0.729	0.733	0.731	0.733	0.74	0.714	0.696	0.724	0.708	0.641
850	0.742	0.78	0.782	0.808	0.74	0.745	0.713	0.731	0.729	0.683	0.671	0.564	0.705	0.715	0.731	0.734	0.734	0.735	0.741	0.716	0.699	0.726	0.71	0.642
860	0.741	0.781	0.784	0.806	0.746	0.751	0.713	0.733	0.73	0.683	0.671	0.556	0.707	0.716	0.731	0.735	0.734	0.737	0.743	0.719	0.7	0.727	0.711	0.642
870	0.741	0.781	0.784	0.805	0.742	0.756	0.713	0.733	0.73	0.684	0.671	0.56	0.707	0.717	0.732	0.736	0.735	0.736	0.743	0.719	0.701	0.729	0.712	0.642
880	0.74	0.78	0.782	0.809	0.744	0.749	0.715	0.735	0.732	0.685	0.676	0.556	0.708	0.718	0.733	0.737	0.735	0.737	0.744	0.721	0.702	0.73	0.713	0.642
890	0.739	0.778	0.781	0.809	0.743	0.762	0.715	0.733	0.731	0.685	0.671	0.554	0.707	0.72	0.733	0.737	0.736	0.738	0.745	0.722	0.703	0.731	0.715	0.642
900	0.738	0.777	0.78	0.81	0.776	0.752	0.717	0.734	0.732	0.686	0.67	0.558	0.708	0.72	0.734	0.738	0.736	0.738	0.745	0.722	0.704	0.733	0.715	0.642
910	0.737	0.774	0.778	0.808	0.744	0.745	0.717	0.733	0.731	0.685	0.67	0.552	0.709	0.72	0.733	0.737	0.736	0.739	0.744	0.724	0.705	0.733	0.716	0.643
920	0.736	0.774	0.777	0.81	0.745	0.741	0.718	0.733	0.732	0.685	0.67	0.552	0.708	0.721	0.734	0.737	0.736	0.738	0.745	0.724	0.705	0.734	0.716	0.642
930	0.734	0.772	0.775	0.81	0.743	0.746	0.718	0.733	0.731	0.684	0.669	0.548	0.709	0.721	0.733	0.737	0.736	0.738	0.744	0.725	0.706	0.734	0.717	0.641
940	0.733	0.77	0.774	0.808	0.771	0.768	0.717	0.733	0.73	0.684	0.669	0.544	0.708	0.721	0.733	0.736	0.737	0.737	0.745	0.725	0.707	0.735	0.717	0.642
950	0.731	0.769	0.772	0.806	0.743	0.746	0.719	0.731	0.729	0.683	0.668	0.537	0.708	0.721	0.732	0.736	0.736	0.738	0.744	0.724	0.706	0.735	0.717	0.64
960	0.729	0.767	0.77	0.806	0.74	0.753	0.718	0.73	0.728	0.682	0.665	0.533	0.708	0.72	0.732	0.735	0.734	0.737	0.742	0.725	0.706	0.735	0.717	0.639

## Sheet: Test_FL
Test OD	A1	A2	A3	A4	A5	A6	A7	A8	A9	A10	A11	A12	B1	B2	B3	B4	B5	B6	B7	B8	B9	B10	B11	B12
10	269	331	354	317	335	343	337	321	344	296	280	298	315	349	349	380	354	342	326	321	342	288	308	270
20	307	291	309	324	330	330	347	334	345	296	292	291	319	316	321	363	333	360	360	339	329	307	332	269
30	269	309	326	299	351	354	344	336	329	305	301	293	374	363	337	353	389	351	341	368	371	343	353	323
40	282	294	315	340	376	414	342	351	351	339	344	342	360	412	354	372	429	394	376	406	369	362	387	365
50	247	282	344	367	406	408	381	394	375	381	400	368	418	475	401	410	427	400	414	430	428	467	477	410
60	278	317	330	337	457	429	426	405	411	424	413	376	535	498	434	434	422	446	417	539	475	508	514	445
70	291	310	339	362	525	544	458	450	423	481	521	432	573	590	482	537	522	507	479	582	534	573	583	521
80	309	304	324	350	649	584	537	544	518	606	629	563	696	752	560	602	569	576	573	751	639	688	736	632
90	276	316	312	294	774	772	725	682	684	784	793	674	891	903	698	675	716	724	732	861	809	930	893	794
100	305	348	318	310	1011	932	849	830	832	882	928	845	1127	1088	842	857	859	936	897	1173	965	994	1080	944
110	283	317	308	354	1263	1200	1095	1116	1057	1164	1198	993	1329	1391	964	1027	1031	1053	1048	1375	1082	1347	1357	1145
120	308	318	358	329	1577	1524	1429	1379	1357	1338	1394	1134	1586	1648	1163	1254	1249	1221	1162	1715	1296	1526	1586	1363
130	288	349	318	331	1906	1821	1665	1709	1660	1641	1684	1335	1969	2035	1335	1426	1428	1371	1397	1967	1557	1819	1929	1631
140	286	304	335	346	2274	2261	1914	1992	1955	1944	1880	1567	2463	2395	1578	1625	1706	1681	1585	2508	1848	2237	2333	1971
150	282	354	349	360	2810	2623	2283	2354	2419	2209	2277	1893	2784	2875	1811	1921	2103	1950	1826	2923	2160	2649	2727	2263
160	283	320	380	368	3132	2995	2820	2729	2723	2537	2628	2265	3397	3441	2132	2189	2246	2221	2122	3340	2670	3044	3034	2620
170	360	315	359	370	3680	3470	3159	3094	3197	3083	3079	2635	3988	4023	2362	2495	2497	2421	2399	3909	3154	3579	3554	3010
180	332	363	383	387	4141	3939	3568	3511	3669	3480	3497	3008	4470	4611	2820	2959	3105	2982	2853	4669	3711	4173	4022	3480
190	351	363	359	375	4914	4648	3957	3832	4085	3997	3912	3483	5246	5263	3467	3568	3643	3445	3339	5596	4204	4944	4948	4307
200	399	392	361	405	5768	5587	4557	4476	4545	4747	4676	3922	6296	6245	3852	4070	4205	3980	3864	6803	4777	6306	6000	5005
210	404	427	415	389	6827	6642	5312	5422	5598	5757	5470	4579	7416	7312	4511	4763	4799	4531	4300	7900	5620	7281	7014	6039
220	423	426	448	458	7667	7399	6012	6185	6624	6583	6365	5350	8434	8522	5260	5483	5657	5359	5091	9447	6618	8821	8263	7051
230	478	467	502	531	8659	8320	6861	7005	7457	7855	7414	6314	9724	9695	6077	6361	6788	6193	5681	11211	7751	10049	9971	8307
240	462	509	510	552	9737	9633	7649	7622	8224	8952	8672	7228	11639	11311	7252	7235	7888	7309	6641	12756	9099	11572	11462	9422
250	506	494	560	543	11728	11426	8130	8880	9522	10523	10267	8336	13447	13643	7892	7658	8834	7894	7181	14123	10476	12822	12891	10739
260	538	539	562	586	13758	13549	9905	10308	11122	12222	12010	9910	15047	15236	8298	8265	9127	8595	7914	14730	12065	13748	13454	11338
270	526	534	590	603	15257	15221	11708	12446	13273	13588	13298	11335	16137	16747	9065	8632	9889	9076	8485	15437	13375	14313	14283	12194
280	597	609	593	646	16678	16438	14101	14003	14426	14183	14436	12359	16993	17459	9822	9533	10651	9833	8795	16250	14668	14795	14766	12422
290	593	614	619	693	18144	17859	15849	15264	15763	15402	14906	12626	18179	18514	10790	10300	11370	10399	9341	16772	14779	15747	15539	13134
300	652	664	703	719	19462	19477	17504	16725	17164	16010	15888	13385	19112	19696	11330	11184	12665	11376	10565	17697	15829	16441	16402	13613
310	664	717	714	742	21736	21390	19199	18327	18475	17200	17037	13975	20592	21132	12429	12323	13603	12103	11308	18862	16804	17251	17112	14182
320	754	764	772	814	23532	23522	20702	20041	20191	18248	17485	14633	22251	22442	13499	13313	14522	13483	12379	19462	17627	17639	17872	14432
330	784	749	812	848	25901	25522	22510	21822	22447	19351	18905	15573	22770	23865	14082	14144	15423	14457	13476	20208	18542	18611	18778	15388
340	799	818	836	879	27854	27884	24850	24444	24223	20465	19882	16080	24582	25176	15294	15578	16482	15440	14368	20791	19466	19176	19099	15690
350	819	837	884	928	30117	29803	26945	26030	26260	21679	20697	16895	25784	26864	16221	15853	17686	16186	15309	21373	20580	19414	19387	16097
360	900	925	878	918	32166	32207	28921	28611	28485	21926	21460	17828	26825	27841	17116	16117	17984	17474	16338	21475	21351	19646	19839	16589
370	863	929	958	992	34087	34075	31060	30151	29939	23532	22254	18276	27692	29296	17219	16788	18998	16812	16510	21968	22383	20147	20443	16793
380	1027	1108	1137	1178	31824	32057	30348	28264	28363	21785	22081	17642	26395	27624	15842	15908	16612	15684	13940	19463	20398	18118	18166	15346
390	1054	1078	1106	1186	32287	32403	31254	28739	28549	22273	23762	17960	26678	28347	17521	16715	16714	15019	13928	19771	20923	18617	19082	15325
400	1058	1179	1126	1210	32222	32832	32317	29469	29097	22164	22273	18833	27330	28405	16221	15181	19783	15262	14365	19772	21762	18825	19585	16105
410	1111	1120	1166	1258	32720	33449	32999	29964	29443	22254	23151	19233	27243	28732	16183	15179	17114	15361	14519	20166	23216	19057	18995	17027
420	1183	1101	1161	1278	33561	33352	33027	30034	29769	22363	23183	19864	27787	28552	17218	15472	17945	15648	15006	20670	23040	19181	19263	18438
430	1119	1101	1182	1325	33569	34343	33220	29998	30038	22619	22199	21125	27959	29149	16684	15103	17367	15779	15928	20721	22376	19103	19287	18768
440	1120	1175	1140	1283	35614	34496	34295	30719	30352	22989	22654	21680	28270	29417	16518	15518	17624	16091	16111	21294	22136	19652	19683	18501
450	1072	1194	1184	1291	35766	35446	35250	31089	30914	23715	22625	22243	29222	30294	17492	15909	17810	16692	16450	21518	23316	20442	20032	18089
460	1133	1135	1203	1255	36203	37143	36872	32000	31702	23925	23297	22665	29519	30804	16615	16091	20186	17484	17965	22316	23736	20451	20434	18767
470	1136	1174	1191	1305	36638	38221	38049	33038	32336	23844	23784	22783	29515	30859	17024	17228	18338	16985	18238	22245	24143	20735	20685	19651
480	1082	1225	1206	1278	38872	40146	41211	35797	34842	26271	25241	24323	31751	33126	17887	18991	19746	18750	19669	23550	26447	21636	21723	21623
490	1205	1249	1289	1397	41972	43413	44304	39102	37387	26973	26449	25038	33126	34688	18681	17626	20279	19111	19961	24312	28118	22562	22649	21947
500	1190	1259	1287	1392	46911	47152	46866	42021	40250	28365	27360	25453	34970	36787	19110	18408	20666	19633	20907	25771	28246	23275	23259	22434
510	1242	1315	1317	1471	48917	53196	49223	44588	43157	29568	27852	25069	35990	38082	19696	18715	21650	21148	22084	26478	30056	23994	23879	22318
520	1233	1288	1417	1445	52059	54348	51982	47978	46258	31099	29157	25507	37388	39422	20594	19394	22360	20959	21107	27646	29998	24873	24613	21987
530	1286	1387	1371	1434	55251	57041	54871	50531	48981	31999	30542	25340	38243	41043	21828	20298	24099	22718	22812	27996	30538	25504	25409	22212
540	1294	1358	1447	1491	56276	58032	57633	51896	49829	33856	31811	25664	39904	42131	23072	21673	24987	22901	23334	29450	31897	26468	26237	22370
550	1263	1372	1353	1476	57903	77385	59323	52629	50310	34752	33037	25761	41394	43599	24840	23317	27126	24584	24557	30297	32646	27416	27183	22946
560	1341	1415	1409	1524	58005	75548	61656	53414	51037	35406	34183	26166	42059	45147	25706	24634	28271	26304	25511	31178	32868	28234	27822	22962
570	1399	1436	1393	1567	59795	73384	62376	55539	52706	37006	35599	26304	43825	46415	26881	24652	28794	26223	26130	32062	33440	29032	28922	23403
580	1366	1426	1491	1556	61071	78818	61365	55971	54815	37112	36359	26156	43107	46582	27433	24910	29247	26072	24958	32115	34353	29873	29907	23612
590	1421	1477	1462	1639	61578	85120	62214	57741	55546	37199	38130	26541	43776	46529	27059	25663	29226	26841	26703	31573	34487	30004	30078	24043
600	1421	1530	1554	1580	64184	86271	62195	58950	57592	36868	38179	27434	43966	47019	28723	26267	30406	27516	24967	32150	35341	30452	30109	24437
610	1491	1569	1543	1666	65073	86356	63967	60520	59492	37462	37661	27446	44880	47414	28921	26861	31294	28133	27473	31968	36003	30024	30105	24782
620	1513	1592	1579	1650	67435	87788	64425	61949	59956	38310	37891	28582	45566	48677	29418	27616	31779	28255	27571	32489	36182	30533	30154	25225
630	1461	1578	1676	1708	68102	86559	65287	63164	61312	38874	38334	28913	46540	49364	30949	28261	32512	29344	26858	32707	35394	30275	30479	25167
640	1559	1524	1663	1759	69126	83021	66438	64644	63367	39288	38650	29285	48496	49939	30358	29113	33318	29768	27663	33053	35659	30763	30135	25036
650	1566	1585	1714	1760	70737	84056	68301	65031	63892	39938	39618	29309	48522	50845	30923	29416	33424	29964	28185	33517	36244	30611	30931	24545
660	1572	1650	1777	1823	71987	83156	68961	66228	65452	40859	39244	29646	47842	51569	31814	29686	34508	30869	28581	34060	35429	30519	30624	24236
670	1569	1709	1715	1812	71310	84065	69044	67183	65355	40927	40035	30066	48911	52326	32335	30117	34486	31641	29223	34038	36133	30923	31189	23951
680	1633	1727	1782	1834	73162	84048	70698	67442	65529	41940	40444	29770	50142	54021	32528	30612	34928	31717	29205	34047	36240	31396	31136	23653
690	1605	1662	1792	1849	73131	84108	71182	72623	66758	42372	40801	30217	50107	54716	32582	30768	35454	31843	29766	34350	37063	31508	30944	23190
700	1647	1762	1810	1925	72307	83829	70230	72311	69913	42529	41450	30159	50142	54720	33357	30857	35550	32520	29990	34148	36597	31520	31728	23319
710	1686	1815	1814	1998	75168	83662	71611	72881	70445	42867	42439	29346	50890	55276	33326	31291	35515	32173	29921	34004	37335	31823	31480	23534
720	1676	1784	1893	1976	72070	85099	71403	72056	70210	42976	42232	28716	50973	55480	33030	31416	35843	32213	29601	34266	36911	31333	31763	23361
730	1730	1834	1894	2051	73332	82326	71182	71289	69081	43036	42235	28187	50369	55213	33144	30968	35838	31887	29950	34425	36604	31754	31706	23314
740	1732	1946	1969	2032	73019	81996	71622	69563	69469	43189	41713	27612	51326	55903	32883	31240	36003	32491	30110	34254	36983	31565	31618	23113
750	1808	1879	1986	2127	71707	81407	69947	65065	64590	43204	41866	27541	50580	56137	32165	30857	35469	32016	29546	34107	37330	31243	31329	23054
760	1768	1944	1918	2082	71932	80177	70958	65621	63591	43735	41828	27329	51107	55877	31943	29917	34720	31977	29333	34024	36710	31403	31358	22800
770	1770	1914	1990	2192	71304	77638	69974	63932	63129	43129	41677	26656	51010	55830	31583	29805	34599	31575	29224	33534	36777	31454	31471	22249
780	1801	2018	2128	2086	68951	69815	68981	62948	62704	42900	42493	26205	50324	55307	31895	29354	34289	31046	28720	33899	37184	30646	31331	22606
790	1785	1985	1972	2204	67850	69408	68129	61929	60397	42618	41595	26060	50632	55369	31259	28936	33668	30589	28504	33195	36735	30792	30543	22123
800	1796	2028	2119	2189	64422	68119	66338	61994	59321	41528	41222	24838	49678	54819	30769	28601	32870	30227	27895	32958	36027	30773	30881	21869
810	1910	1996	2085	2171	62517	65507	66447	58748	58428	41657	40826	24686	49518	54877	29498	28119	32551	29284	27316	32680	35635	30294	30172	21432
820	1915	2047	2054	2331	61148	65484	64847	57213	57643	41821	40488	24291	49255	54073	29147	27526	31917	29123	26909	31918	35774	30179	30281	21328
830	1887	2092	2089	2287	59486	63405	63046	56273	55264	40806	40252	23801	48108	53778	28418	26573	31463	28770	26643	31957	35273	29509	30171	20918
840	1897	2123	2153	2334	58027	61119	61264	54113	54375	41070	39351	23904	47777	53384	27719	26088	29919	27611	26072	31468	34704	28990	29554	20662
850	1955	2003	2116	2303	57127	60405	59816	52512	52792	39594	38826	22721	47029	53011	26928	25455	29917	26766	25093	30924	34207	28462	28721	20283
860	1923	2035	2176	2285	54773	57670	59968	51224	51485	38691	37885	22049	45631	51776	26764	25038	29083	26288	24536	30306	33562	27950	28784	19558
870	1983	2046	2034	2356	53620	57208	58317	49861	49664	37764	37203	21288	44829	50677	25658	24046	28299	25777	23797	29474	33425	27482	27902	19403
880	1904	2108	2135	2331	51970	55127	56543	48361	48150	37298	35817	20922	44389	49478	24840	23592	27281	24977	23436	28949	32695	27240	27743	19127
890	2029	2097	2129	2323	50769	53535	54829	47182	46853	36402	35335	20796	43272	48427	24139	23180	26671	24337	22715	28454	32230	26686	27451	18655
900	2008	2108	2133	2415	49411	51761	53194	45368	45122	35591	34320	19959	41892	46893	23334	22093	25991	23439	21894	27892	31511	26121	26532	18128
910	1930	2148	2105	2441	47313	49811	50762	44159	44342	34342	33460	19079	39942	45983	23097	21988	25375	22988	21379	26949	30749	25363	26233	17710
920	1995	2192	2208	2404	46150	48727	49442	42135	42752	33785	32577	18725	39395	45062	22253	21083	24614	22312	20659	26206	30118	24952	25531	17284
930	2061	2175	2155	2475	44442	46852	48202	41553	41318	32719	31356	18339	38622	43538	21519	20759	23856	22083	20040	25855	29393	24142	24775	16714
940	1977	2192	2204	2429	43163	45584	46455	40069	40344	31410	30874	17920	37225	42864	20883	19939	23437	21056	19526	25156	28939	23885	23955	16442
950	2014	2256	2213	2450	41846	43708	44643	39006	38284	29981	29959	16883	36126	41215	20448	19213	22309	20793	18982	24684	27923	22834	23344	16163
960	2008	2184	2271	2497	40859	41868	43738	37614	37883	29744	28700	16219	35142	40122	20013	19085	21799	20173	18719	23958	27196	22393	23033	15485

## Sheet: ctrl_OD
ctrl OD	A1	A2	A3	A4	A5	A6	A7	A8	A9	A10	A11	A12	B1	B2	B3	B4	B5	B6	B7	B8	B9	B10	B11	B12			average OD	ctrl	open	trans	cis	layered		stdv OD	ctrl	open	trans	cis	layered		average OD	ctrl	open	trans	cis	layered
10	0.09	0.09	0.09	0.091	0.088	0.088	0.087	0.087	0.088	0.087	0.087	0.088	0.087	0.087	0.09	0.089	0.094	0.089	0.088	0.089	0.088	0.089	0.089	0.09			10	0.09025	0.0876	0.0872	0.09	0.089		10	0.0005	0.000547723	0.000447214	0.00234521	0.000707107		10	0	0	0	0	0
20	0.091	0.091	0.091	0.091	0.089	0.089	0.088	0.088	0.089	0.092	0.09	0.089	0.087	0.088	0.09	0.091	0.094	0.09	0.089	0.091	0.089	0.09	0.089	0.09			20	0.091	0.0886	0.0892	0.0908	0.0898		20	0	0.000547723	0.00192354	0.00192354	0.00083666		20	0.00075	0.001	0.002	0.0008	0.0008
30	0.095	0.093	0.093	0.094	0.09	0.09	0.089	0.089	0.091	0.09	0.093	0.093	0.093	0.089	0.092	0.092	0.096	0.091	0.091	0.091	0.09	0.091	0.094	0.092			30	0.09375	0.0898	0.0916	0.0924	0.0916		30	0.000957427	0.00083666	0.00194936	0.00207364	0.00151658		30	0.00275	0.0012	0.0024	0.0016	0.0018
40	0.094	0.095	0.095	0.096	0.093	0.091	0.09	0.092	0.092	0.09	0.092	0.092	0.092	0.09	0.094	0.094	0.097	0.093	0.092	0.093	0.091	0.093	0.093	0.093			40	0.095	0.0916	0.0912	0.094	0.0926		40	0.000816497	0.00114018	0.00109545	0.00187083	0.000894427		40	0.00125	0.0018	-0.0004	0.0016	0.001
50	0.098	0.099	0.099	0.099	0.096	0.093	0.091	0.093	0.093	0.092	0.093	0.096	0.092	0.092	0.096	0.096	0.1	0.095	0.095	0.096	0.096	0.096	0.095	0.102			50	0.09875	0.0932	0.093	0.0964	0.097		50	0.0005	0.00178885	0.00173205	0.00207364	0.00282843		50	0.00375	0.0016	0.0018	0.0024	0.0044
60	0.102	0.103	0.104	0.104	0.097	0.096	0.094	0.095	0.096	0.095	0.097	0.099	0.097	0.094	0.1	0.1	0.104	0.099	0.098	0.099	0.096	0.1	0.098	0.103			60	0.10325	0.0956	0.0964	0.1002	0.0992		60	0.000957427	0.00114018	0.00194936	0.00228035	0.00258844		60	0.0045	0.0024	0.0034	0.0038	0.0022
70	0.109	0.11	0.111	0.111	0.101	0.1	0.097	0.098	0.099	0.098	0.099	0.099	0.099	0.098	0.107	0.106	0.11	0.104	0.103	0.106	0.1	0.104	0.102	0.103			70	0.11025	0.099	0.0986	0.106	0.103		70	0.000957427	0.00158114	0.000547723	0.00273861	0.00223607		70	0.007	0.0034	0.0022	0.0058	0.0038
80	0.118	0.118	0.119	0.12	0.105	0.104	0.1	0.103	0.104	0.102	0.104	0.104	0.104	0.103	0.113	0.113	0.116	0.11	0.109	0.111	0.104	0.109	0.108	0.109			80	0.11875	0.1032	0.1034	0.1122	0.1082		80	0.000957427	0.00192354	0.000894427	0.00277489	0.00258844		80	0.0085	0.0042	0.0048	0.0062	0.0052
90	0.126	0.128	0.129	0.129	0.113	0.112	0.106	0.107	0.109	0.107	0.109	0.11	0.109	0.108	0.121	0.12	0.122	0.117	0.117	0.117	0.109	0.116	0.114	0.115			90	0.128	0.1094	0.1086	0.1194	0.1142		90	0.00141421	0.00304959	0.00114018	0.00230217	0.00311448		90	0.00925	0.0062	0.0052	0.0072	0.006
100	0.137	0.138	0.139	0.142	0.119	0.118	0.11	0.114	0.115	0.113	0.115	0.116	0.116	0.115	0.129	0.129	0.13	0.126	0.125	0.125	0.116	0.124	0.122	0.123			100	0.139	0.1152	0.115	0.1278	0.122		100	0.00216025	0.00356371	0.00122474	0.00216795	0.00353553		100	0.011	0.0058	0.0064	0.0084	0.0078
110	0.149	0.151	0.152	0.152	0.127	0.124	0.116	0.118	0.121	0.119	0.121	0.122	0.123	0.121	0.139	0.14	0.139	0.136	0.134	0.134	0.123	0.134	0.131	0.133			110	0.151	0.1212	0.1212	0.1376	0.131		110	0.00141421	0.00443847	0.00148324	0.00250998	0.00463681		110	0.012	0.006	0.0062	0.0098	0.009
120	0.164	0.166	0.167	0.166	0.134	0.134	0.122	0.125	0.129	0.126	0.128	0.13	0.131	0.128	0.15	0.15	0.15	0.146	0.144	0.144	0.132	0.143	0.139	0.14			120	0.16575	0.1288	0.1286	0.148	0.1396		120	0.00125831	0.00535724	0.00194936	0.00282843	0.00472229		120	0.01475	0.0076	0.0074	0.0104	0.0086
130	0.18	0.182	0.183	0.184	0.143	0.142	0.129	0.133	0.137	0.134	0.136	0.138	0.139	0.137	0.163	0.163	0.163	0.158	0.157	0.157	0.141	0.155	0.15	0.15			130	0.18225	0.1368	0.1368	0.1608	0.1506		130	0.00170783	0.00593296	0.00192354	0.00303315	0.0061887		130	0.0165	0.008	0.0082	0.0128	0.011
140	0.196	0.197	0.201	0.198	0.153	0.154	0.138	0.141	0.148	0.145	0.147	0.148	0.149	0.147	0.179	0.178	0.178	0.172	0.172	0.171	0.151	0.17	0.163	0.163			140	0.198	0.1468	0.1472	0.1758	0.1636		140	0.00216025	0.00712039	0.00148324	0.00349285	0.00798749		140	0.01575	0.01	0.0104	0.015	0.013
150	0.211	0.215	0.216	0.213	0.165	0.166	0.148	0.151	0.159	0.156	0.158	0.159	0.161	0.159	0.195	0.195	0.192	0.188	0.186	0.185	0.164	0.184	0.178	0.177			150	0.21375	0.1578	0.1586	0.1912	0.1776		150	0.00221736	0.00810555	0.00181659	0.00408656	0.00838451		150	0.01575	0.011	0.0114	0.0154	0.014
160	0.232	0.234	0.237	0.234	0.179	0.179	0.158	0.163	0.172	0.169	0.17	0.171	0.175	0.172	0.206	0.206	0.204	0.199	0.198	0.201	0.178	0.199	0.193	0.19			160	0.23425	0.1702	0.1714	0.2026	0.1922		160	0.00206155	0.00947101	0.00230217	0.00384708	0.00909395		160	0.0205	0.0124	0.0128	0.0114	0.0146
170	0.255	0.258	0.261	0.257	0.191	0.192	0.171	0.176	0.187	0.183	0.183	0.185	0.189	0.185	0.227	0.226	0.221	0.217	0.216	0.216	0.193	0.213	0.206	0.203			170	0.25775	0.1834	0.185	0.2214	0.2062		170	0.0025	0.00939681	0.00244949	0.00502991	0.00903881		170	0.0235	0.0132	0.0136	0.0188	0.014
180	0.278	0.281	0.282	0.281	0.207	0.208	0.185	0.186	0.2	0.194	0.195	0.197	0.2	0.196	0.249	0.247	0.242	0.236	0.236	0.234	0.204	0.233	0.225	0.223			180	0.2805	0.1972	0.1964	0.242	0.2238		180	0.00173205	0.0111221	0.00230217	0.00604152	0.0120706		180	0.02275	0.0138	0.0114	0.0206	0.0176
190	0.303	0.303	0.297	0.304	0.223	0.226	0.193	0.2	0.215	0.209	0.209	0.212	0.22	0.212	0.272	0.27	0.266	0.26	0.259	0.255	0.221	0.255	0.244	0.241			190	0.30175	0.2114	0.2124	0.2654	0.2432		190	0.00320156	0.0143979	0.00450555	0.00581378	0.0139356		190	0.02125	0.0142	0.016	0.0234	0.0194
200	0.331	0.327	0.317	0.329	0.242	0.24	0.21	0.217	0.233	0.228	0.228	0.23	0.239	0.231	0.296	0.296	0.289	0.281	0.28	0.275	0.24	0.274	0.266	0.262			200	0.326	0.2284	0.2312	0.2884	0.2634		200	0.00621825	0.0142232	0.00454973	0.00776531	0.0141704		200	0.02425	0.017	0.0188	0.023	0.0202
210	0.358	0.35	0.344	0.358	0.258	0.255	0.229	0.237	0.252	0.248	0.246	0.248	0.262	0.254	0.317	0.318	0.31	0.305	0.306	0.297	0.257	0.297	0.282	0.28			210	0.3525	0.2462	0.2516	0.3112	0.2826		210	0.00680686	0.0125579	0.00654217	0.00605805	0.0164104		210	0.0265	0.0178	0.0204	0.0228	0.0192
220	0.384	0.38	0.372	0.382	0.273	0.268	0.243	0.255	0.267	0.265	0.268	0.269	0.279	0.274	0.339	0.338	0.329	0.327	0.329	0.325	0.272	0.323	0.306	0.304			220	0.3795	0.2612	0.271	0.3324	0.306		220	0.00525991	0.0121326	0.00552268	0.00563915	0.021272		220	0.027	0.015	0.0194	0.0212	0.0234
230	0.394	0.393	0.387	0.395	0.288	0.283	0.256	0.265	0.282	0.285	0.282	0.287	0.3	0.291	0.355	0.351	0.343	0.342	0.346	0.352	0.292	0.348	0.331	0.329			230	0.39225	0.2748	0.289	0.3474	0.3304		230	0.00359398	0.0136272	0.00696419	0.00550454	0.0237339		230	0.01275	0.0136	0.018	0.015	0.0244
240	0.4	0.399	0.398	0.404	0.306	0.303	0.266	0.283	0.295	0.307	0.306	0.31	0.323	0.314	0.37	0.367	0.363	0.359	0.363	0.373	0.309	0.376	0.361	0.355			240	0.40025	0.2906	0.312	0.3644	0.3548		240	0.00262996	0.0163799	0.00689202	0.004219	0.0270037		240	0.008	0.0158	0.023	0.017	0.0244
250	0.416	0.413	0.411	0.417	0.328	0.326	0.286	0.304	0.314	0.339	0.334	0.337	0.348	0.338	0.379	0.376	0.376	0.372	0.376	0.397	0.329	0.397	0.385	0.38			250	0.41425	0.3116	0.3392	0.3758	0.3776		250	0.00275379	0.0172858	0.00526308	0.00248998	0.0281745		250	0.014	0.021	0.0272	0.0114	0.0228
260	0.43	0.43	0.428	0.432	0.351	0.348	0.305	0.325	0.338	0.355	0.359	0.361	0.372	0.359	0.387	0.386	0.387	0.381	0.385	0.404	0.35	0.404	0.397	0.392			260	0.43	0.3334	0.3612	0.3852	0.3894		260	0.00163299	0.0188494	0.00641872	0.00248998	0.0226009		260	0.01575	0.0218	0.022	0.0094	0.0118
270	0.455	0.452	0.448	0.451	0.361	0.36	0.327	0.345	0.357	0.367	0.382	0.38	0.387	0.373	0.4	0.399	0.398	0.393	0.396	0.413	0.367	0.417	0.405	0.399			270	0.4515	0.35	0.3778	0.3972	0.4002		270	0.00288675	0.0143527	0.00785493	0.00277489	0.0198293		270	0.0215	0.0166	0.0166	0.012	0.0108
280	0.477	0.473	0.47	0.475	0.372	0.371	0.347	0.359	0.367	0.38	0.39	0.386	0.393	0.375	0.415	0.413	0.411	0.406	0.408	0.42	0.375	0.424	0.412	0.41			280	0.47375	0.3632	0.3848	0.4106	0.4082		280	0.00298608	0.0104019	0.00732803	0.00364692	0.0194216		280	0.02225	0.0132	0.007	0.0134	0.008
290	0.504	0.498	0.495	0.499	0.385	0.384	0.359	0.369	0.378	0.389	0.398	0.395	0.4	0.383	0.432	0.429	0.426	0.421	0.423	0.43	0.384	0.437	0.424	0.421			290	0.499	0.375	0.393	0.4262	0.4192		290	0.00374166	0.0109772	0.00696419	0.00443847	0.0206083		290	0.02525	0.0118	0.0082	0.0156	0.011
300	0.526	0.524	0.521	0.525	0.398	0.4	0.37	0.381	0.392	0.399	0.41	0.407	0.409	0.394	0.448	0.446	0.443	0.44	0.442	0.439	0.396	0.45	0.435	0.434			300	0.524	0.3882	0.4038	0.4438	0.4308		300	0.00216025	0.0125778	0.00697854	0.00319374	0.0204622		300	0.025	0.0132	0.0108	0.0176	0.0116
310	0.539	0.538	0.536	0.539	0.414	0.415	0.383	0.396	0.407	0.409	0.424	0.417	0.427	0.408	0.467	0.465	0.461	0.457	0.458	0.457	0.409	0.467	0.452	0.447			310	0.538	0.403	0.417	0.4616	0.4464		310	0.00141421	0.0135093	0.00857321	0.0043359	0.0221766		310	0.014	0.0148	0.0132	0.0178	0.0156
320	0.548	0.549	0.547	0.55	0.429	0.43	0.396	0.41	0.421	0.429	0.439	0.43	0.434	0.422	0.485	0.484	0.479	0.476	0.475	0.47	0.423	0.482	0.465	0.462			320	0.5485	0.4172	0.4308	0.4798	0.4604		320	0.00129099	0.0143073	0.00630079	0.00454973	0.0222553		320	0.0105	0.0142	0.0138	0.0182	0.014
330	0.561	0.559	0.559	0.56	0.447	0.452	0.411	0.427	0.439	0.445	0.454	0.446	0.45	0.438	0.502	0.503	0.498	0.496	0.494	0.487	0.439	0.498	0.483	0.478			330	0.55975	0.4352	0.4466	0.4986	0.477		330	0.000957427	0.0164985	0.00598331	0.00384708	0.0224833		330	0.01125	0.018	0.0158	0.0188	0.0166
340	0.57	0.569	0.572	0.57	0.465	0.468	0.428	0.444	0.459	0.461	0.467	0.461	0.468	0.456	0.519	0.52	0.517	0.514	0.513	0.503	0.457	0.514	0.497	0.493			340	0.57025	0.4528	0.4626	0.5166	0.4928		340	0.00125831	0.0166643	0.0049295	0.00304959	0.0215221		340	0.0105	0.0176	0.016	0.018	0.0158
350	0.579	0.578	0.577	0.58	0.484	0.487	0.445	0.463	0.477	0.478	0.481	0.477	0.483	0.473	0.529	0.531	0.528	0.524	0.527	0.517	0.471	0.526	0.51	0.507			350	0.5785	0.4712	0.4784	0.5278	0.5062		350	0.00129099	0.0173263	0.00384708	0.00258844	0.0209929		350	0.00825	0.0184	0.0158	0.0112	0.0134
360	0.595	0.588	0.594	0.589	0.5	0.504	0.461	0.479	0.493	0.495	0.499	0.494	0.498	0.491	0.536	0.544	0.542	0.535	0.539	0.53	0.487	0.54	0.524	0.52			360	0.5915	0.4874	0.4954	0.5392	0.5202		360	0.00351188	0.0175585	0.00320936	0.00383406	0.02003		360	0.013	0.0162	0.017	0.0114	0.014
370	0.596	0.597	0.595	0.598	0.516	0.518	0.479	0.497	0.509	0.513	0.513	0.509	0.514	0.505	0.546	0.546	0.552	0.542	0.55	0.541	0.505	0.546	0.537	0.533			370	0.5965	0.5038	0.5108	0.5472	0.5324		370	0.00129099	0.0161152	0.00376829	0.00389872	0.0160562		370	0.005	0.0164	0.0154	0.008	0.0122
380	0.605	0.605	0.605	0.607	0.525	0.528	0.495	0.512	0.522	0.527	0.528	0.525	0.536	0.522	0.555	0.554	0.57	0.568	0.567	0.547	0.521	0.557	0.544	0.546			380	0.6055	0.5164	0.5276	0.5628	0.543		380	0.001	0.0133903	0.00522494	0.00766159	0.0132853		380	0.009	0.0126	0.0168	0.0156	0.0106
390	0.612	0.613	0.613	0.615	0.534	0.536	0.509	0.523	0.529	0.536	0.539	0.53	0.541	0.538	0.575	0.563	0.58	0.574	0.574	0.552	0.534	0.561	0.553	0.554			390	0.61325	0.5262	0.5368	0.5732	0.5508		390	0.00125831	0.010849	0.00420714	0.00622093	0.0100349		390	0.00775	0.0098	0.0092	0.0104	0.0078
400	0.62	0.621	0.62	0.623	0.544	0.544	0.521	0.53	0.54	0.541	0.545	0.544	0.551	0.543	0.565	0.569	0.584	0.576	0.577	0.559	0.547	0.575	0.561	0.561			400	0.621	0.5358	0.5448	0.5742	0.5606		400	0.00141421	0.0100598	0.00376829	0.00739594	0.00993982		400	0.00775	0.0096	0.008	0.001	0.0098
410	0.627	0.63	0.628	0.631	0.55	0.551	0.529	0.537	0.546	0.547	0.555	0.552	0.557	0.549	0.573	0.576	0.6	0.584	0.581	0.564	0.551	0.574	0.566	0.566			410	0.629	0.5426	0.552	0.5828	0.5642		410	0.00182574	0.00939681	0.00412311	0.0105214	0.00831865		410	0.008	0.0068	0.0072	0.0086	0.0036
420	0.634	0.638	0.636	0.638	0.56	0.557	0.538	0.544	0.554	0.554	0.565	0.559	0.561	0.553	0.579	0.583	0.58	0.577	0.58	0.579	0.557	0.588	0.572	0.572			420	0.6365	0.5506	0.5584	0.5798	0.5736		420	0.00191485	0.00926283	0.00497996	0.00216795	0.011371		420	0.0075	0.008	0.0064	-0.003	0.0094
430	0.641	0.646	0.644	0.645	0.566	0.565	0.542	0.553	0.564	0.562	0.567	0.563	0.569	0.56	0.586	0.588	0.585	0.584	0.586	0.576	0.564	0.593	0.577	0.577			430	0.644	0.558	0.5642	0.5858	0.5774		430	0.00216025	0.0103682	0.00370135	0.00148324	0.0103102		430	0.0075	0.0074	0.0058	0.006	0.0038
440	0.649	0.657	0.653	0.656	0.573	0.57	0.552	0.557	0.581	0.57	0.575	0.569	0.574	0.567	0.594	0.596	0.592	0.59	0.593	0.582	0.568	0.595	0.582	0.582			440	0.65375	0.5666	0.571	0.593	0.5818		440	0.00359398	0.011887	0.00339116	0.00223607	0.00954987		440	0.00975	0.0086	0.0068	0.0072	0.0044
450	0.659	0.669	0.666	0.665	0.58	0.578	0.558	0.567	0.584	0.579	0.58	0.574	0.581	0.573	0.604	0.605	0.6	0.597	0.601	0.588	0.576	0.6	0.587	0.585			450	0.66475	0.5734	0.5774	0.6014	0.5872		450	0.00419325	0.0106677	0.00364692	0.00320936	0.00858487		450	0.011	0.0068	0.0064	0.0084	0.0054
460	0.669	0.678	0.676	0.677	0.59	0.586	0.565	0.581	0.588	0.588	0.583	0.577	0.589	0.58	0.614	0.614	0.609	0.605	0.61	0.595	0.58	0.606	0.593	0.589			460	0.675	0.582	0.5834	0.6104	0.5926		460	0.00408248	0.0100747	0.00512835	0.00378153	0.00944987		460	0.01025	0.0086	0.006	0.009	0.0054
470	0.678	0.688	0.685	0.686	0.597	0.593	0.573	0.584	0.602	0.594	0.589	0.583	0.591	0.586	0.623	0.624	0.619	0.615	0.62	0.6	0.586	0.612	0.599	0.593			470	0.68425	0.5898	0.5886	0.6202	0.598		470	0.00434933	0.0114761	0.00427785	0.00356371	0.00961769		470	0.00925	0.0078	0.0052	0.0098	0.0054
480	0.687	0.695	0.693	0.694	0.607	0.602	0.582	0.591	0.603	0.602	0.594	0.586	0.598	0.593	0.632	0.632	0.628	0.625	0.629	0.607	0.595	0.618	0.607	0.596			480	0.69225	0.597	0.5946	0.6292	0.6046		480	0.00359398	0.0102713	0.00598331	0.00294958	0.00944987		480	0.008	0.0072	0.006	0.009	0.0066
490	0.694	0.703	0.701	0.702	0.615	0.61	0.59	0.6	0.614	0.614	0.599	0.591	0.604	0.598	0.639	0.64	0.637	0.633	0.638	0.615	0.607	0.627	0.611	0.6			490	0.7	0.6058	0.6012	0.6374	0.612		490	0.00408248	0.0106395	0.00852643	0.00270185	0.0100499		490	0.00775	0.0088	0.0066	0.0082	0.0074
500	0.702	0.712	0.71	0.71	0.622	0.618	0.598	0.607	0.62	0.619	0.606	0.596	0.613	0.605	0.645	0.646	0.644	0.641	0.645	0.622	0.608	0.636	0.616	0.612			500	0.7085	0.613	0.6078	0.6442	0.6188		500	0.00443471	0.010198	0.00870057	0.00192354	0.0109179		500	0.0085	0.0072	0.0066	0.0068	0.0068
510	0.712	0.723	0.722	0.721	0.629	0.623	0.606	0.616	0.629	0.623	0.61	0.6	0.616	0.612	0.652	0.653	0.65	0.647	0.653	0.629	0.61	0.641	0.621	0.607			510	0.7195	0.6206	0.6122	0.651	0.6216		510	0.00506623	0.00976217	0.00843801	0.00254951	0.0139571		510	0.011	0.0076	0.0044	0.0068	0.0028
520	0.722	0.734	0.731	0.733	0.636	0.63	0.612	0.619	0.629	0.629	0.615	0.601	0.621	0.617	0.657	0.659	0.656	0.654	0.659	0.634	0.623	0.647	0.628	0.61			520	0.73	0.6252	0.6166	0.657	0.6284		520	0.00547723	0.00957601	0.0102372	0.00212132	0.0136492		520	0.0105	0.0046	0.0044	0.006	0.0068
530	0.732	0.745	0.743	0.742	0.641	0.636	0.618	0.625	0.645	0.639	0.623	0.607	0.627	0.622	0.664	0.665	0.662	0.66	0.666	0.642	0.626	0.653	0.635	0.614			530	0.7405	0.633	0.6236	0.6634	0.634		530	0.0058023	0.0112472	0.0114804	0.00240832	0.0149164		530	0.0105	0.0078	0.007	0.0064	0.0056
540	0.742	0.755	0.752	0.751	0.648	0.641	0.625	0.632	0.64	0.641	0.629	0.61	0.632	0.626	0.669	0.671	0.668	0.666	0.672	0.647	0.637	0.659	0.639	0.617			540	0.75	0.6372	0.6276	0.6692	0.6398		540	0.00559762	0.0088713	0.011327	0.00238747	0.0154013		540	0.0095	0.0042	0.004	0.0058	0.0058
550	0.751	0.763	0.761	0.763	0.653	0.647	0.632	0.637	0.646	0.65	0.634	0.616	0.638	0.632	0.675	0.677	0.674	0.672	0.682	0.649	0.639	0.665	0.643	0.623			550	0.7595	0.643	0.634	0.676	0.6438		550	0.00574456	0.00839643	0.0122474	0.00380789	0.0152709		550	0.0095	0.0058	0.0064	0.0068	0.004
560	0.759	0.772	0.769	0.77	0.658	0.651	0.637	0.64	0.651	0.661	0.637	0.621	0.643	0.638	0.687	0.683	0.68	0.678	0.684	0.655	0.648	0.67	0.648	0.628			560	0.7675	0.6474	0.64	0.6824	0.6498		560	0.0058023	0.00867756	0.0143527	0.00350714	0.0151394		560	0.008	0.0044	0.006	0.0064	0.006
570	0.767	0.78	0.777	0.778	0.664	0.657	0.642	0.646	0.658	0.657	0.643	0.623	0.646	0.646	0.687	0.688	0.685	0.684	0.689	0.659	0.653	0.675	0.652	0.631			570	0.7755	0.6534	0.643	0.6866	0.654		570	0.0058023	0.00909945	0.0123895	0.00207364	0.0158114		570	0.008	0.006	0.003	0.0042	0.0042
580	0.774	0.787	0.785	0.785	0.67	0.66	0.647	0.652	0.663	0.659	0.647	0.627	0.65	0.646	0.692	0.695	0.691	0.69	0.696	0.663	0.655	0.68	0.657	0.635			580	0.78275	0.6584	0.6458	0.6928	0.658		580	0.00590903	0.00907193	0.0116919	0.00258844	0.0161864		580	0.00725	0.005	0.0028	0.0062	0.004
590	0.781	0.796	0.791	0.792	0.675	0.666	0.651	0.657	0.668	0.669	0.658	0.638	0.655	0.655	0.698	0.699	0.696	0.695	0.701	0.667	0.663	0.684	0.66	0.637			590	0.79	0.6634	0.655	0.6978	0.6622		590	0.00637704	0.00944987	0.0111131	0.00238747	0.0168731		590	0.00725	0.005	0.0092	0.005	0.0042
600	0.788	0.8	0.798	0.798	0.68	0.67	0.656	0.661	0.673	0.675	0.655	0.638	0.659	0.654	0.703	0.705	0.702	0.701	0.707	0.672	0.662	0.69	0.667	0.64			600	0.796	0.668	0.6562	0.7036	0.6662		600	0.00541603	0.00956556	0.0132174	0.00240832	0.018061		600	0.006	0.0046	0.0012	0.0058	0.004
610	0.792	0.805	0.804	0.804	0.686	0.675	0.661	0.666	0.677	0.676	0.659	0.639	0.663	0.658	0.708	0.71	0.707	0.706	0.713	0.676	0.671	0.695	0.668	0.643			610	0.80125	0.673	0.659	0.7088	0.6706		610	0.00618466	0.00977241	0.0132853	0.00277489	0.0186628		610	0.00525	0.005	0.0028	0.0052	0.0044
620	0.798	0.811	0.809	0.811	0.69	0.681	0.667	0.672	0.682	0.686	0.67	0.644	0.667	0.662	0.713	0.715	0.712	0.711	0.718	0.682	0.68	0.699	0.673	0.647			620	0.80725	0.6784	0.6658	0.7138	0.6762		620	0.00623832	0.00901665	0.0151394	0.00277489	0.018913		620	0.006	0.0054	0.0068	0.005	0.0056
630	0.803	0.814	0.814	0.814	0.694	0.684	0.671	0.675	0.686	0.683	0.665	0.647	0.671	0.666	0.719	0.72	0.718	0.715	0.722	0.685	0.685	0.703	0.676	0.648			630	0.81125	0.682	0.6664	0.7188	0.6794		630	0.0055	0.00913783	0.0129923	0.00258844	0.0201072		630	0.004	0.0036	0.0006	0.005	0.0032
640	0.807	0.819	0.819	0.819	0.698	0.688	0.675	0.68	0.69	0.686	0.67	0.647	0.672	0.671	0.721	0.724	0.722	0.72	0.727	0.689	0.678	0.708	0.68	0.654			640	0.816	0.6862	0.6692	0.7228	0.6818		640	0.006	0.00895545	0.014025	0.00277489	0.0195499		640	0.00475	0.0042	0.0028	0.004	0.0024
650	0.809	0.823	0.821	0.822	0.704	0.692	0.681	0.683	0.695	0.699	0.672	0.652	0.678	0.672	0.726	0.729	0.726	0.726	0.732	0.692	0.68	0.711	0.683	0.654			650	0.81875	0.691	0.6746	0.7278	0.684		650	0.00655108	0.00935414	0.0168167	0.00268328	0.0206761		650	0.00275	0.0048	0.0054	0.005	0.0022
660	0.813	0.826	0.825	0.827	0.707	0.696	0.684	0.689	0.699	0.693	0.675	0.654	0.681	0.675	0.73	0.733	0.73	0.729	0.735	0.695	0.685	0.715	0.687	0.657			660	0.82275	0.695	0.6756	0.7314	0.6878		660	0.00655108	0.00891628	0.0141351	0.00250998	0.0209093		660	0.004	0.004	0.001	0.0036	0.0038
670	0.816	0.829	0.829	0.83	0.711	0.699	0.689	0.692	0.703	0.696	0.678	0.655	0.685	0.68	0.734	0.737	0.735	0.733	0.74	0.7	0.687	0.72	0.689	0.664			670	0.826	0.6988	0.6788	0.7358	0.692		670	0.00668331	0.00878635	0.0150233	0.00277489	0.0204083		670	0.00325	0.0038	0.0032	0.0044	0.0042
680	0.818	0.832	0.832	0.833	0.716	0.703	0.693	0.696	0.708	0.708	0.682	0.656	0.69	0.682	0.738	0.74	0.739	0.737	0.744	0.704	0.692	0.723	0.694	0.662			680	0.82875	0.7032	0.6836	0.7396	0.695		680	0.00718215	0.00925743	0.0187297	0.00270185	0.0221585		680	0.00275	0.0044	0.0048	0.0038	0.003
690	0.82	0.836	0.834	0.834	0.72	0.707	0.698	0.699	0.71	0.703	0.684	0.662	0.693	0.685	0.741	0.743	0.742	0.741	0.747	0.707	0.694	0.726	0.695	0.663			690	0.831	0.7068	0.6854	0.7428	0.697		690	0.00739369	0.00898332	0.0151427	0.00248998	0.0229674		690	0.00225	0.0036	0.0018	0.0032	0.002
700	0.822	0.836	0.836	0.836	0.724	0.71	0.701	0.703	0.714	0.705	0.687	0.659	0.694	0.688	0.744	0.747	0.745	0.744	0.752	0.712	0.699	0.732	0.7	0.665			700	0.8325	0.7104	0.6866	0.7464	0.7016		700	0.007	0.0092358	0.0170088	0.00336155	0.0243988		700	0.0015	0.0036	0.0012	0.0036	0.0046
710	0.823	0.837	0.838	0.839	0.728	0.714	0.705	0.707	0.718	0.709	0.691	0.665	0.698	0.692	0.747	0.75	0.748	0.746	0.754	0.714	0.702	0.733	0.7	0.667			710	0.83425	0.7144	0.691	0.749	0.7032		710	0.00754431	0.0092358	0.0162019	0.00316228	0.0241185		710	0.00175	0.004	0.0044	0.0026	0.0016
720	0.824	0.839	0.84	0.839	0.731	0.716	0.708	0.71	0.72	0.715	0.693	0.665	0.7	0.694	0.75	0.752	0.752	0.75	0.757	0.717	0.706	0.736	0.704	0.67			720	0.8355	0.717	0.6934	0.7522	0.7066		720	0.00768115	0.00916515	0.0181466	0.00286356	0.024079		720	0.00125	0.0026	0.0024	0.0032	0.0034
730	0.825	0.84	0.84	0.841	0.733	0.72	0.712	0.714	0.723	0.717	0.696	0.666	0.702	0.696	0.752	0.755	0.754	0.753	0.76	0.719	0.708	0.739	0.707	0.673			730	0.8365	0.7204	0.6954	0.7548	0.7092		730	0.00768115	0.00832466	0.0185418	0.00311448	0.0239833		730	0.001	0.0034	0.002	0.0026	0.0026
740	0.825	0.841	0.841	0.842	0.736	0.721	0.715	0.717	0.726	0.717	0.698	0.667	0.705	0.7	0.754	0.756	0.756	0.755	0.763	0.723	0.711	0.743	0.71	0.674			740	0.83725	0.723	0.6974	0.7568	0.7122		740	0.00818026	0.00839643	0.0185284	0.00356371	0.0251535		740	0.00075	0.0026	0.002	0.002	0.003
750	0.824	0.841	0.842	0.843	0.74	0.726	0.718	0.719	0.728	0.719	0.702	0.669	0.707	0.701	0.756	0.759	0.759	0.758	0.766	0.725	0.714	0.746	0.712	0.676			750	0.8375	0.7262	0.6996	0.7596	0.7146		750	0.00903696	0.00884308	0.0185418	0.00378153	0.0254519		750	0.00025	0.0032	0.0022	0.0028	0.0024
760	0.824	0.842	0.842	0.844	0.742	0.727	0.721	0.721	0.731	0.723	0.702	0.669	0.71	0.705	0.759	0.762	0.761	0.76	0.767	0.728	0.718	0.748	0.713	0.677			760	0.838	0.7284	0.7018	0.7618	0.7168		760	0.00938083	0.00870632	0.0200175	0.00311448	0.025975		760	0.0005	0.0022	0.0022	0.0022	0.0022
770	0.824	0.843	0.843	0.843	0.745	0.73	0.724	0.724	0.733	0.724	0.704	0.671	0.711	0.708	0.76	0.763	0.762	0.762	0.77	0.731	0.719	0.749	0.715	0.678			770	0.83825	0.7312	0.7036	0.7634	0.7184		770	0.0095	0.00864292	0.0197053	0.00384708	0.0261687		770	0.00025	0.0028	0.0018	0.0016	0.0016
780	0.823	0.842	0.843	0.843	0.747	0.73	0.726	0.727	0.736	0.727	0.707	0.671	0.714	0.71	0.761	0.764	0.763	0.763	0.771	0.732	0.722	0.753	0.717	0.679			780	0.83775	0.7332	0.7058	0.7644	0.7206		780	0.00984463	0.00864292	0.0208974	0.00384708	0.0270426		780	-0.0005	0.002	0.0022	0.001	0.0022
790	0.822	0.843	0.843	0.844	0.75	0.733	0.73	0.729	0.739	0.727	0.708	0.674	0.715	0.712	0.762	0.766	0.766	0.764	0.772	0.735	0.724	0.753	0.719	0.68			790	0.838	0.7362	0.7072	0.766	0.7222		790	0.0106771	0.00864292	0.0198671	0.00374166	0.0269574		790	0.00025	0.003	0.0014	0.0016	0.0016
800	0.821	0.842	0.843	0.843	0.752	0.735	0.73	0.732	0.74	0.732	0.711	0.673	0.717	0.714	0.763	0.768	0.767	0.766	0.773	0.737	0.727	0.756	0.721	0.681			800	0.83725	0.7378	0.7094	0.7674	0.7244		800	0.0108436	0.00878635	0.0218929	0.00364692	0.027655		800	-0.00075	0.0016	0.0022	0.0014	0.0022
810	0.82	0.841	0.843	0.843	0.753	0.737	0.733	0.733	0.742	0.732	0.712	0.676	0.718	0.715	0.765	0.767	0.768	0.767	0.775	0.737	0.728	0.755	0.721	0.682			810	0.83675	0.7396	0.7106	0.7684	0.7246		810	0.0112064	0.00835464	0.0208038	0.00384708	0.0270056		810	-0.0005	0.0018	0.0012	0.001	0.0002
820	0.818	0.841	0.842	0.842	0.754	0.738	0.735	0.735	0.744	0.733	0.713	0.674	0.719	0.716	0.765	0.769	0.769	0.767	0.776	0.74	0.732	0.759	0.724	0.683			820	0.83575	0.7412	0.711	0.7692	0.7276		820	0.0118427	0.00804363	0.0220567	0.00414729	0.0281123		820	-0.001	0.0016	0.0004	0.0008	0.003
830	0.816	0.84	0.841	0.842	0.756	0.739	0.737	0.737	0.745	0.734	0.714	0.674	0.719	0.719	0.766	0.769	0.769	0.768	0.776	0.741	0.732	0.759	0.724	0.684			830	0.83475	0.7428	0.712	0.7696	0.728		830	0.0125266	0.00807465	0.0225278	0.00378153	0.0278298		830	-0.001	0.0016	0.001	0.0004	0.0004
840	0.815	0.839	0.841	0.841	0.758	0.74	0.739	0.738	0.747	0.737	0.717	0.675	0.72	0.719	0.765	0.769	0.77	0.767	0.776	0.742	0.735	0.762	0.727	0.685			840	0.834	0.7444	0.7136	0.7694	0.7302		840	0.0127017	0.00838451	0.0230174	0.00415933	0.0284025		840	-0.00075	0.0016	0.0016	-0.0002	0.0022
850	0.813	0.838	0.84	0.841	0.758	0.741	0.741	0.74	0.747	0.738	0.716	0.676	0.721	0.72	0.765	0.769	0.769	0.768	0.776	0.744	0.735	0.762	0.727	0.685			850	0.833	0.7454	0.7142	0.7694	0.7306		850	0.0133915	0.00756968	0.0229608	0.00403733	0.0286234		850	-0.001	0.001	0.0006	0	0.0004
860	0.812	0.837	0.839	0.839	0.76	0.743	0.743	0.741	0.749	0.738	0.717	0.675	0.722	0.722	0.765	0.768	0.77	0.768	0.777	0.745	0.739	0.763	0.728	0.685			860	0.83175	0.7472	0.7148	0.7696	0.732		860	0.0132004	0.00775887	0.0236157	0.00450555	0.0291719		860	-0.00125	0.0018	0.0006	0.0002	0.0014
870	0.81	0.835	0.838	0.838	0.76	0.743	0.744	0.743	0.75	0.739	0.719	0.68	0.723	0.723	0.765	0.769	0.77	0.768	0.775	0.745	0.739	0.764	0.729	0.685			870	0.83025	0.748	0.7168	0.7694	0.7324		870	0.0135739	0.00731437	0.0219591	0.00364692	0.0294075		870	-0.0015	0.0008	0.002	-0.0002	0.0004
880	0.809	0.834	0.837	0.838	0.76	0.743	0.746	0.742	0.749	0.74	0.72	0.676	0.723	0.723	0.765	0.768	0.771	0.768	0.777	0.747	0.741	0.764	0.73	0.685			880	0.8295	0.748	0.7164	0.7698	0.7334		880	0.013772	0.00724569	0.0239228	0.00454973	0.0297204		880	-0.00075	0	-0.0004	0.0004	0.001
890	0.807	0.833	0.836	0.836	0.76	0.744	0.746	0.744	0.75	0.741	0.721	0.674	0.724	0.723	0.763	0.767	0.769	0.767	0.775	0.747	0.741	0.764	0.73	0.687			890	0.828	0.7488	0.7166	0.7682	0.7338		890	0.0140712	0.00672309	0.0251257	0.00438178	0.0289085		890	-0.0015	0.0008	0.0002	-0.0016	0.0004
900	0.805	0.831	0.834	0.835	0.76	0.745	0.746	0.744	0.75	0.74	0.72	0.674	0.724	0.724	0.763	0.766	0.769	0.766	0.775	0.747	0.741	0.764	0.731	0.685			900	0.82625	0.749	0.7164	0.7678	0.7336		900	0.0142683	0.00655744	0.0249159	0.00454973	0.0296951		900	-0.00175	0.0002	-0.0002	-0.0004	-0.0002
910	0.803	0.831	0.834	0.835	0.76	0.744	0.748	0.745	0.75	0.741	0.72	0.68	0.724	0.723	0.763	0.766	0.768	0.766	0.774	0.749	0.743	0.766	0.73	0.686			910	0.82575	0.7494	0.7176	0.7674	0.7348		910	0.0152616	0.00638749	0.0225677	0.00409878	0.0301944		910	-0.0005	0.0004	0.0012	-0.0004	0.0012
920	0.801	0.829	0.832	0.833	0.761	0.744	0.747	0.744	0.75	0.741	0.72	0.68	0.724	0.725	0.761	0.764	0.766	0.764	0.773	0.749	0.743	0.764	0.731	0.685			920	0.82375	0.7492	0.718	0.7656	0.7344		920	0.0152616	0.00704982	0.0227046	0.00450555	0.0300633		920	-0.002	-0.0002	0.0004	-0.0018	-0.0004
930	0.8	0.828	0.831	0.832	0.76	0.743	0.747	0.745	0.75	0.741	0.721	0.682	0.723	0.725	0.76	0.764	0.766	0.763	0.772	0.749	0.744	0.765	0.731	0.684			930	0.82275	0.749	0.7184	0.765	0.7346		930	0.0152616	0.00667083	0.0218358	0.00447214	0.0307945		930	-0.001	-0.0002	0.0004	-0.0006	0.0002
940	0.798	0.827	0.83	0.831	0.759	0.742	0.748	0.745	0.75	0.741	0.72	0.68	0.724	0.725	0.759	0.763	0.764	0.762	0.772	0.749	0.746	0.766	0.731	0.684			940	0.8215	0.7488	0.718	0.764	0.7352		940	0.0157586	0.00645755	0.0227046	0.00484768	0.0312042		940	-0.00125	-0.0002	-0.0004	-0.001	0.0006
950	0.796	0.826	0.828	0.83	0.759	0.742	0.748	0.745	0.75	0.74	0.72	0.676	0.724	0.725	0.757	0.762	0.762	0.76	0.77	0.75	0.746	0.764	0.731	0.684			950	0.82	0.7488	0.717	0.7622	0.735		950	0.0160831	0.00645755	0.0241454	0.00481664	0.0308383		950	-0.0015	0	-0.001	-0.0018	-0.0002
960	0.794	0.824	0.827	0.828	0.758	0.74	0.747	0.744	0.748	0.74	0.72	0.673	0.723	0.725	0.756	0.759	0.763	0.759	0.768	0.747	0.746	0.764	0.731	0.682			960	0.81825	0.7474	0.7162	0.761	0.734		960	0.0162558	0.00669328	0.0253515	0.00463681	0.0313289		960	-0.00175	-0.0014	-0.0008	-0.0012	-0.001

## Sheet: ctrl_FL_scaled
ctrl FL	A1	A2	A3	A4	A5	A6	A7	A8	A9	A10	A11	A12	B1	B2	B3	B4	B5	B6	B7	B8	B9	B10	B11	B12
10	318.2	336.7	288.6	355.2	310.8	370	303.4	303.4	262.7	266.4	340.4	307.1	340.4	355.2	333	344.1	307.1	355.2	318.2	281.2	314.5	270.1	259	299.7
20	284.9	273.8	307.1	347.8	310.8	351.5	281.2	299.7	207.2	251.6	307.1	307.1	288.6	266.4	277.5	347.8	340.4	259	318.2	351.5	296	270.1	288.6	255.3
30	251.6	299.7	288.6	366.3	299.7	344.1	259	325.6	329.3	310.8	321.9	266.4	296	340.4	292.3	314.5	344.1	418.1	292.3	347.8	310.8	325.6	318.2	336.7
40	259	292.3	281.2	377.4	388.5	421.8	362.6	284.9	310.8	362.6	336.7	351.5	299.7	403.3	358.9	355.2	303.4	321.9	399.6	399.6	403.3	395.9	384.8	370
50	233.1	303.4	321.9	296	414.4	458.8	347.8	321.9	329.3	384.8	351.5	392.2	421.8	381.1	418.1	403.3	421.8	377.4	303.4	440.3	444	366.3	340.4	421.8
60	288.6	292.3	284.9	281.2	399.6	421.8	351.5	351.5	403.3	403.3	477.3	407	418.1	555	462.5	410.7	444	429.2	451.4	492.1	477.3	447.7	462.5	395.9
70	299.7	266.4	362.6	307.1	495.8	469.9	492.1	421.8	347.8	610.5	499.5	521.7	547.6	592	540.2	558.7	543.9	451.4	469.9	562.4	588.3	514.3	617.9	510.6
80	162.8	284.9	321.9	277.5	536.5	651.2	577.2	558.7	481	588.3	621.6	651.2	688.2	795.5	617.9	499.5	562.4	592	573.5	765.9	736.3	643.8	654.9	625.3
90	266.4	307.1	314.5	244.2	754.8	710.4	658.6	643.8	614.2	765.9	688.2	821.4	925	943.5	721.5	706.7	717.8	677.1	758.5	1091.5	854.7	854.7	869.5	777
100	255.3	288.6	329.3	244.2	891.7	921.3	913.9	810.3	839.9	1047.1	936.1	899.1	1106.3	1061.9	828.8	847.3	736.3	828.8	684.5	1091.5	1113.7	1076.7	1054.5	987.9
110	262.7	247.9	303.4	288.6	1132.2	1221	1158.1	1084.1	1028.6	1254.3	1150.7	1087.8	1272.8	1420.8	954.6	1024.9	962	869.5	958.3	1365.3	1380.1	1306.1	1406	1091.5
120	270.1	321.9	292.3	273.8	1439.3	1383.8	1291.3	1320.9	1287.6	1424.5	1291.3	1446.7	1568.8	1624.3	1191.4	1261.7	1110	1169.2	1110	1776	1517	1513.3	1757.5	1350.5
130	325.6	299.7	329.3	273.8	1801.9	1731.6	1628	1498.5	1679.8	1898.1	1602.1	1698.3	1964.7	2046.1	1332	1339.4	1413.4	1335.7	1332	2179.3	1787.1	1916.6	2005.4	1583.6
140	321.9	351.5	333	310.8	2190.4	2086.8	2083.1	1801.9	1916.6	1957.3	1868.5	2120.1	2345.8	2567.8	1724.2	1772.3	1624.3	1624.3	1546.6	2641.8	2282.9	2453.1	2327.3	1842.6
150	273.8	321.9	321.9	244.2	2567.8	2386.5	2356.9	2068.3	2393.9	2464.2	2401.3	2257	2771.3	3052.5	1890.7	1961	1820.4	2049.8	1927.7	3193.1	2775	2704.7	2849	2275.5
160	344.1	358.9	351.5	321.9	3041.4	2952.6	2841.6	2597.4	2601.1	3037.7	2789.8	2630.7	3411.4	3426.2	2142.3	2194.1	2053.5	2023.9	2049.8	3899.8	3174.6	3093.2	3444.7	2897.1
170	366.3	310.8	336.7	314.5	3611.2	3130.2	3396.6	3141.3	3122.8	3352.2	3330	2960	4025.6	4451.1	2375.4	2301.4	2338.4	2234.8	2401.3	4362.3	3751.8	3526.1	3925.7	3122.8
180	358.9	395.9	299.7	384.8	4073.7	3940.5	3733.3	3548.3	3570.5	3807.3	3796.2	3485.4	4514	4806.3	2815.7	2952.6	2678.8	2582.6	2701	4491.8	4499.2	4047.8	4521.4	3577.9
190	388.5	370	366.3	373.7	4580.6	4251.3	4173.6	3959	3899.8	4406.7	4155.1	4218	5379.8	5390.9	3466.9	3392.9	3411.4	3222.7	3159.8	6071.7	4821.1	5024.6	5316.9	4329
200	336.7	351.5	307.1	355.2	5646.2	4858.1	4543.6	4602.8	4580.6	5268.8	5094.9	5006.1	6319.6	6489.8	4158.8	4018.2	3822.1	3737	3788.8	7207.6	5712.8	6138.3	6660	5291
210	384.8	403.3	366.3	418.1	6586	5516.7	5631.4	5446.4	5431.6	6208.6	5982.9	5679.5	7485.1	7607.2	4747.1	4477	4414.1	4502.9	4218	8217.7	6900.5	7474	7462.9	6179
220	403.3	418.1	384.8	392.2	7296.4	6197.5	6367.7	6482.4	6297.4	7363	7414.8	6782.1	8783.8	8931.8	5420.5	5353.9	5006.1	4810	4895.1	9653.3	8128.9	8880	8876.3	7007.8
230	451.4	451.4	421.8	410.7	7899.5	7018.9	6944.9	7485.1	7148.4	8787.5	8295.4	7818.1	10038.1	10001.1	6674.8	6016.2	6082.8	5627.7	5849.7	11810.4	9050.2	10363.7	10800.3	8214
240	447.7	466.2	410.7	395.9	9235.2	8054.9	7914.3	8306.5	7488.8	10241.6	9605.2	9653.3	11980.6	11414.5	7311.2	7248.3	7092.9	6874.6	7004.1	13819.5	10430.3	11999.1	12106.4	10267.5
250	499.5	462.5	492.1	621.6	11477.4	10019.6	9153.8	9394.3	8968.8	12676.2	11244.3	10996.4	14156.2	13986	7955	7903.2	7958.7	7525.8	7633.1	15443.8	11854.8	12824.2	14023	11185.1
260	484.7	555	584.6	536.5	13860.2	12302.5	10911.3	11192.5	11074.1	14777.8	13027.7	12036.1	16180.1	15543.7	8665.4	8513.7	8987.3	8110.4	8517.4	16350.3	14045.2	13986	15062.7	11658.7
270	529.1	636.4	521.7	599.4	15369.8	13801	13116.5	13789.9	13149.8	16228.2	14914.7	13841.7	17767.4	17623.1	9468.3	9346.2	9235.2	8739.4	9131.6	16764.7	14607.6	15051.6	15669.5	12306.2
280	569.8	610.5	632.7	636.4	18011.6	15558.5	15873	15972.9	14748.2	16942.3	15839.7	14359.7	18770.1	18973.6	9842	9830.9	10101	9438.7	9919.7	17219.8	16354	15432.7	16098.7	13212.7
290	643.8	629	588.3	551.3	18370.5	16553.8	17316	17412.2	15787.9	18189.2	16638.9	14770.4	19247.4	20039.2	10970.5	10881.7	10837.3	10556.1	10385.9	18681.3	16923.8	16535.3	17297.5	13090.6
300	762.2	710.4	688.2	717.8	20583.1	18289.1	19565.6	19247.4	17926.5	19169.7	17290.1	16169	21149.2	21386	12150.8	11976.9	11773.4	11185.1	11947.3	19458.3	17797	17249.4	18226.2	14637.2
310	625.3	703	751.1	666	23243.4	20708.9	21711.6	21119.6	19328.8	20346.3	18122.6	17371.5	22007.6	23465.4	13334.8	13179.4	13246	12591.1	13116.5	20331.5	19432.4	17578.7	19088.3	14851.8
320	703	717.8	677.1	762.2	25208.1	22436.8	23594.9	23476.5	21830	21707.9	19610	18377.9	23820.6	25574.4	14552.1	13812.1	14411.5	13460.6	14396.7	22133.4	19706.2	19251.1	19554.5	15728.7
330	780.7	821.4	765.9	714.1	27405.9	24608.7	25814.9	25992.5	23450.6	23421	21645	18951.4	25796.4	27006.3	15898.9	15103.4	15902.6	15047.9	15225.5	22181.5	20823.6	19972.6	20919.8	16912.7
340	928.7	862.1	758.5	906.5	30713.7	27368.9	28079.3	28626.9	26673.3	24634.6	22640.3	20523.9	26566	29703.6	16786.9	16553.8	17308.6	16194.9	16339.2	23317.4	21744.9	20350	22096.4	16587.1
350	910.2	865.8	828.8	810.3	32770.9	29807.2	31272.4	30391.8	28501.1	26569.7	23935.3	21463.7	27894.3	30469.5	17001.5	17090.3	16786.9	16772.1	17193.9	23742.9	22755	21556.2	22603.3	17082.9
360	858.4	854.7	950.9	810.3	35871.5	32515.6	33018.8	32397.2	30721.1	27294.9	24882.5	22621.8	29189.3	31794.1	17593.5	16979.3	17782.2	16539	17948.7	25263.6	23846.5	21485.9	23169.4	18259.5
370	839.9	987.9	902.8	913.9	38047.1	34110.3	35838.2	36248.9	32434.2	31438.9	25663.2	23313.7	31146.6	33699.6	18655.4	17793.3	19735.8	17697.1	18773.8	25622.5	24808.5	21430.4	24260.9	18385.3
380	880.6	984.2	943.5	895.4	38158.1	34802.2	37999	38002.7	34158.4	30155	27021.1	23783.6	30876.5	35161.1	18544.4	17878.4	20205.7	17612	20120.6	25000.9	26843.5	21630.2	23384	18300.2
390	921.3	921.3	906.5	947.2	40596.4	35490.4	40711.1	38679.8	35264.7	31801.5	27420.7	24116.6	32153	36482	18263.2	18681.3	20464.7	19310.3	21008.6	25622.5	27243.1	21275	23402.5	18181.8
400	995.3	925	1010.1	939.8	40182	37081.4	42694.3	39408.7	36200.8	31313.1	26976.7	23890.9	32541.5	37499.5	19351	18644.3	20031.8	19532.3	20024.4	26728.8	27021.1	21929.9	25026.8	19180.8
410	950.9	995.3	1010.1	995.3	42439	39530.8	45029	40381.8	38147	32604.4	28064.5	25049	32541.5	37421.8	19432.4	19173.4	20638.6	19532.3	20020.7	25940.7	27435.5	23239.7	24320.1	18888.5
420	976.8	939.8	1013.8	1091.5	42664.7	41058.9	43245.6	42527.8	38879.6	33107.6	28427.1	25485.6	33181.6	38735.3	19539.7	19880.1	20153.9	19217.8	19569.3	28134.8	27091.4	24046.3	26040.6	20039.2
430	1043.4	1043.4	1043.4	1095.2	44477.7	40222.7	44707.1	44107.7	42520.4	34576.5	28523.3	25600.3	33795.8	38561.4	20283.4	20446.2	20505.4	19783.9	20649.7	27446.6	28094.1	24453.3	26077.6	19547.1
440	1069.3	1106.3	1213.6	1039.7	46412.8	42971.8	47578.3	44618.3	41850.7	35753.1	28749	26488.3	35016.8	40048.8	21263.9	20886.5	21023.4	20079.9	21067.8	27872.1	28604.7	24379.3	26107.2	20013.3
450	1017.5	1076.7	1158.1	1010.1	48074.1	43833.9	48484.8	44577.6	43068	38095.2	30077.3	26310.7	35823.4	42198.5	22873.4	21474.8	21915.1	20819.9	22566.3	28419.7	28453	24738.2	26543.8	20209.4
460	1128.5	1184	1213.6	1184	50342.2	45524.8	51700.1	47038.1	45399	39168.2	30961.6	26891.6	37373.7	43956	23846.5	22533	22714.3	22262.9	22991.8	30488	29563	26643.7	27306	21056.7
470	1024.9	1217.3	1209.9	1128.5	53638.9	47681.9	52014.6	50712.2	46675.5	39105.3	32234.4	28345.7	38831.5	45491.5	25629.9	24838.1	24564.3	24035.2	25511.5	30277.1	30447.3	26721.4	27394.8	21004.9
480	1191.4	1272.8	1165.5	1280.2	54445.5	51252.4	55096.7	53069.1	48828.9	41865.5	32737.6	28634.3	39678.8	45184.4	25148.9	25152.6	26147.9	25156.3	25892.6	31572.1	30972.7	27509.5	28282.8	21493.3
490	1250.6	1261.7	1191.4	1217.3	60117.6	52036.8	56584.1	56743.2	51048.9	42886.7	33684.8	28934	42091.2	47212	25944.4	25655.8	25670.6	25160	25674.3	32756.1	31908.8	28948.8	29792.4	21415.6
500	1324.6	1269.1	1250.6	1302.4	62389.4	54715.6	58759.7	57886.5	55004.2	43663.7	35941.8	30399.2	42668.4	49572.6	26636.3	28963.6	26447.6	26118.3	26584.5	32918.9	33266.7	29233.7	31401.9	21970.6
510	1250.6	1350.5	1335.7	1320.9	59884.5	56906	60809.5	62426.4	56965.2	45706.1	36829.8	31749.7	44425.9	50179.4	28342	27294.9	26899	26055.4	27905.4	33688.5	33995.6	28882.2	31660.9	22481.2
520	1339.4	1328.3	1306.1	1306.1	63432.8	56761.7	63747.3	61760.4	55992.1	45909.6	39012.8	31716.4	44211.3	52092.3	29133.8	27687.1	30750.7	27213.5	27853.6	34831.8	34676.4	29485.3	33140.9	22954.8
530	1250.6	1472.6	1446.7	1465.2	64650.1	58300.9	64154.3	63373.6	56843.1	46353.6	38920.3	34358.2	45054.9	51185.8	28915.5	29070.9	29555.6	29008	29389.1	35042.7	36145.3	29611.1	32722.8	24397.8
540	1398.6	1513.3	1424.5	1505.9	66181.9	55500	65186.6	60828	58267.6	47989	41554.7	36056.5	47966.8	54704.5	30602.7	29248.5	30103.2	29059.8	29748	34021.5	35827.1	29855.3	33078	24457
550	1394.9	1476.3	1465.2	1487.4	68120.7	59307.3	63765.8	62981.4	60091.7	49295.1	41906.2	35738.3	47545	54752.6	31065.2	30436.2	30872.8	29803.5	31579.5	34121.4	35520	30817.3	33214.9	24771.5
560	1346.8	1483.7	1361.6	1579.9	68868.1	58996.5	65034.9	64368.9	60898.3	50456.9	43845	36526.4	47848.4	57194.6	31938.4	31487	31975.4	30754.4	31675.7	34561.7	36478.3	30410.3	33581.2	25352.4
570	1513.3	1565.1	1394.9	1609.5	70729.2	58622.8	65134.8	65519.6	62389.4	51208	41654.6	37891.7	48573.6	55633.2	31446.3	31531.4	32264	31061.5	31775.6	34276.8	36903.8	29144.9	32419.4	25000.9
580	1517	1609.5	1483.7	1557.7	71550.6	62888.9	67173.5	66148.6	64183.9	50342.2	41795.2	37462.5	48932.5	56906	32323.2	31964.3	33414.7	31013.4	32630.3	34598.7	35656.9	30854.3	33640.4	24978.7
590	1616.9	1687.2	1650.2	1494.8	72997.3	63554.9	67928.3	71139.9	66914.5	53272.6	42624	36426.5	48492.2	56728.4	33418.4	32378.7	33288.9	32515.6	33396.2	35094.5	36160.1	31442.6	33551.6	24568
600	1494.8	1672.4	1690.9	1565.1	73285.9	65760.1	67624.9	70917.9	66403.9	54371.5	43882	37477.3	49620.7	59207.4	33403.6	33340.7	34373	32012.4	34606.1	34376.7	36574.5	30610.1	34384.1	24904.7
610	1487.4	1528.1	1687.2	1709.4	74418.1	66507.5	69171.5	71916.9	67784	55078.2	43608.2	38328.3	50283	57479.5	34387.8	33448	34095.5	33858.7	34987.2	36049.1	36826.1	32034.6	33954.9	24090.7
620	1657.6	1687.2	1798.2	1724.2	77892.4	67780.3	69770.9	73567.1	69260.3	54242	45010.5	38195.1	49143.4	59059.4	34139.9	33681.1	35335	33311.1	34994.6	36411.7	36589.3	31261.3	34017.8	24157.3
630	1513.3	1642.8	1635.4	1676.1	77429.9	69619.2	72538.5	75087.8	70607.1	55762.7	44518.4	38165.5	50571.6	59052	33777.3	33625.6	33980.8	32885.6	34413.7	35878.9	37536.5	30872.8	34088.1	24364.5
640	1702	1850	1742.7	1757.5	78317.9	70570.1	73618.9	73052.8	72264.7	56058.7	46216.7	37362.6	51496.6	59647.7	34054.8	33862.4	34114	34484	34868.8	35105.6	37747.4	31409.3	34295.3	24860.3
650	1642.8	1746.4	1827.8	1672.4	78384.5	70177.9	73082.4	75365.3	73056.5	55104.1	45872.6	39282.9	52947	59362.8	34665.3	34402.6	35619.9	34184.3	34117.7	36844.6	38269.1	31805.2	34939.1	24934.3
660	1739	1746.4	1668.7	1905.5	78739.7	71028.9	75794.5	74777	74140.6	55788.6	46335.1	39083.1	51726	60524.6	33958.6	33388.8	35016.8	34258.3	34676.4	37377.4	38010.1	32153	35072.3	23761.4
670	1757.5	1720.5	1813	1861.1	79705.4	72594	75209.9	77492.8	72179.6	57268.6	46509	40596.4	52817.5	62056.4	33540.5	33325.9	34347.1	33888.3	34761.5	36274.8	37717.8	31020.8	36056.5	25126.7
680	1727.9	1827.8	1716.8	1887	78606.5	72964	75217.3	76412.4	71842.9	58685.7	45942.9	39712.1	53701.8	61679	33973.4	33455.4	35401.6	33063.2	34513.6	36840.9	38039.7	31982.8	34162.1	24420
690	1750.1	1731.6	1861.1	1824.1	78477	71361.9	74229.4	75557.7	74011.1	56987.4	46853.1	40096.9	53650	61364.5	33544.2	32571.1	34887.3	32611.8	34521	35545.9	37925	32056.8	35353.5	24852.9
700	1805.6	2046.1	1942.5	1872.2	79050.5	71299	76578.9	76808.3	72360.9	58941	48055.6	39390.2	53983	63229.3	33029.9	33318.5	34465.5	33455.4	34339.7	36485.7	37499.5	32301	34628.3	25086
710	1776	1875.9	1924	1831.5	79816.4	72286.9	74536.5	77663	72875.2	57190.9	48928.8	39171.9	52861.9	61875.1	32819	32630.3	33829.1	32730.2	34421.1	36082.4	37828.8	31538.8	34828.1	24727.1
720	1872.2	1901.8	1850	2072	77933.1	72194.4	73822.4	78299.4	75147	60317.4	48936.2	39079.4	54260.5	62404.2	31316.8	31668.3	33488.7	32597	33640.4	36500.5	38221	30846.9	35286.9	24401.5
730	1724.2	1901.8	1868.5	1994.3	76985.9	69349.1	75813	78325.3	75872.2	56980	48359	40418.8	54245.7	63869.4	32389.8	31464.8	34828.1	31398.2	32896.7	36248.9	38457.8	31120.7	35712.4	23953.8
740	1816.7	2001.7	1935.1	1916.6	77707.4	71202.8	75121.1	77751.8	72564.4	58167.7	49332.1	39860.1	53224.5	62422.7	30913.5	31886.6	33274.1	30428.8	32700.6	35446	37236.8	31501.8	34817	24094.4
750	1890.7	1931.4	1979.5	2046.1	75579.9	67254.9	74499.5	76131.2	71754.1	57375.9	48495.9	38579.9	54371.5	63950.8	30587.9	29999.6	30917.2	30010.7	32175.2	34813.3	37788.1	31065.2	34428.5	23369.2
760	1887	1986.9	2064.6	2035	73689.2	68194.7	74266.4	75235.8	71791.1	57686.7	49272.9	38953.6	51378.2	62759.4	29363.2	29714.7	31339	30251.2	31098.5	33917.9	36900.1	30565.7	35397.9	23502.4
770	1920.3	1938.8	1953.6	1953.6	72760.5	66374.3	74236.8	74603.1	70189	56968.9	49176.7	38309.8	53342.9	63425.4	29204.1	29241.1	30280.8	29992.2	31401.9	33858.7	37281.2	30092.1	33858.7	23724.4
780	2112.7	1986.9	1994.3	2042.4	71321.2	65800.8	72272.1	73463.5	69648.8	57930.9	47955.7	39282.9	52451.2	63492	28286.5	28919.2	29903.4	28593.6	29836.8	34424.8	36359.9	29829.4	34169.5	23417.3
790	1872.2	2094.2	2035	2097.9	70658.9	66259.6	70355.5	72690.2	67143.9	55881.1	48795.6	39860.1	51948	62981.4	27805.5	27742.6	29252.2	28438.2	29370.6	34021.5	36589.3	29929.3	33118.7	22810.5
800	1931.4	2001.7	2127.5	2023.9	68265	62988.8	71754.1	70629.3	67173.5	57283.4	48655	39090.5	50982.3	61701.2	26913.8	27383.7	28652.8	27639	28704.6	33174.2	37044.4	28623.2	33122.4	22940
810	1887	2031.3	2083.1	2042.4	66352.1	63795.4	67739.6	71299	65660.2	55662.8	48055.6	38417.1	50738.1	62678	26310.7	26499.4	27753.7	27187.6	27520.6	32852.3	36655.9	29200.4	33325.9	22370.2
820	1850	2079.4	2090.5	1998	64938.7	59954.8	68331.6	69312.1	65737.9	56114.2	47582	38687.2	50671.5	61882.5	25522.6	25907.4	26614.1	26521.6	26950.8	32693.2	34957.6	28164.4	32641.4	22155.6
830	1946.2	2105.3	2168.2	2057.2	64435.5	58696.8	66607.4	68009.7	62663.2	55241	47781.8	37133.2	50749.2	59810.5	25485.6	24579.1	26625.2	24926.9	27109.9	32112.3	35401.6	28264.3	31871.8	21781.9
840	2220	2068.3	2116.4	2146	60902	58807.8	65338.3	67887.6	62359.8	54882.1	48251.7	37203.5	49269.2	58604.3	24260.9	23265.6	25537.4	24556.9	26133.1	31771.9	36322.9	27653.8	31357.5	21108.5
850	1857.4	2142.3	2116.4	2127.5	59496	56376.9	62474.5	63980.4	59729.1	53579.7	46375.8	36559.7	48936.2	59995.5	23772.5	23243.4	24934.3	23968.6	25359.8	31006	34350.8	26381	31542.5	21056.7
860	1935.1	2038.7	2094.2	1946.2	58215.8	55022.7	61272	61619.8	57205.7	52406.8	45835.6	35131.5	49735.4	58411.9	23243.4	22718	23495	23054.7	23746.6	30595.3	32992.9	26480.9	30772.9	20738.5
870	1942.5	2035	2023.9	2075.7	57076.2	52218.1	59436.8	60691.1	57142.8	53235.6	45502.6	35098.2	47260.1	57172.4	21800.4	22063.1	23372.9	22455.3	23236	29540.8	34099.2	25385.7	28956.2	19691.4
880	1946.2	2031.3	2160.8	1998	54034.8	51322.7	59240.7	60432.1	55311.3	51759.3	42994	33037.3	47337.8	56606.3	20808.8	21904	22470.1	21441.5	22832.7	28534.4	32811.6	24464.4	29137.5	18921.8
890	2064.6	2105.3	2016.5	1949.9	51522.5	49913	58489.6	58726.4	54279	49295.1	43800.6	33115	45824.5	55518.5	20620.1	20435.1	22296.2	21474.8	22422	28490	31823.7	24486.6	30180.9	19421.3
900	2053.5	2064.6	2238.5	2146	50246	47337.8	54719.3	55477.8	52221.8	48418.2	43349.2	33100.2	43500.9	55810.8	19946.7	20165	21271.3	20216.8	21127	28253.2	31535.1	24249.8	27446.6	18185.5
910	2020.2	2109	2201.5	2190.4	48233.2	46098.3	55070.8	55544.4	50527.2	47533.9	41299.4	31057.8	43637.8	54597.2	19854.2	19450.9	20264.9	19813.5	20660.8	27454	30621.2	23187.9	27727.8	17989.4
920	2042.4	2064.6	2260.7	2086.8	48873.3	44248.3	53446.5	52606.6	48555.1	45606.2	41421.5	31324.2	42894.1	51666.8	19077.2	18873.7	19817.2	19029.1	20187.2	26014.7	30110.6	22477.5	26939.7	17375.2
930	2068.3	2164.5	2168.2	1975.8	46971.5	43301.1	50727	51082.2	47593.1	46161.2	40259.7	30550.9	41121.8	51370.8	18914.4	17726.7	18773.8	19262.2	19887.5	25744.6	29903.4	21978	26062.8	17900.6
940	2101.6	2264.4	2234.8	2190.4	44881	42424.2	49287.7	47977.9	45658	44259.4	38417.1	29644.4	40996	50345.9	17723	17911.7	18903.3	18670.2	19532.3	25204.4	29344.7	21685.7	25074.9	16831.3
950	2038.7	2086.8	2157.1	2035	42620.3	40433.6	46731	47800.3	44451.8	42883	38383.8	28379	38061.9	49306.2	16531.6	17393.7	18599.9	17094	18540.7	24305.3	28138.5	20768.1	24963.9	16472.4
960	2131.2	2090.5	2120.1	2109	40274.5	40655.6	45228.8	46475.7	42982.9	42168.9	36600.4	28123.7	37777	48059.3	16339.2	16849.8	17826.6	16934.9	18196.6	23909.4	27361.5	20172.4	24364.5	15869.3

## Sheet: FL OD
ctrl FL/OD	A1	A2	A3	A4	A5	A6	A7	A8	A9	A10	A11	A12	B1	B2	B3	B4	B5	B6	B7	B8	B9	B10	B11	B12		Test FL/OD	A1	A2	A3	A4	A5	A6	A7	A8	A9	A10	A11	A12	B1	B2	B3	B4	B5	B6	B7	B8	B9	B10	B11
10	3535.56	3741.11	3206.67	3903.3	3531.82	4204.55	3487.36	3487.36	2985.23	3062.07	3912.64	3489.77	3912.64	4082.76	3700	3866.29	3267.02	3991.01	3615.91	3159.55	3573.86	3034.83	2910.11	3330		10	2892.47	3719.1	3933.33	3522.22	3850.57	3897.73	3918.6	3689.66	3909.09	3402.3	3255.81	3465.12	3620.69	3965.91	3921.35	4222.22	3977.53	3800	3622.22	3566.67	3976.74	3164.84	3422.22
20	3130.77	3008.79	3374.73	3821.98	3492.13	3949.44	3195.45	3405.68	2328.09	2734.78	3412.22	3450.56	3317.24	3027.27	3083.33	3821.98	3621.28	2877.78	3575.28	3862.64	3325.84	3001.11	3242.7	2836.67		20	3411.11	3233.33	3433.33	3560.44	3750	3707.87	3988.51	3795.45	3876.4	3363.64	3356.32	3306.82	3666.67	3590.91	3606.74	3989.01	3741.57	3956.04	4000	3766.67	3825.58	3411.11	3648.35
30	2648.42	3222.58	3103.23	3896.81	3330	3823.33	2910.11	3658.43	3618.68	3453.33	3461.29	2864.52	3182.8	3824.72	3177.17	3418.48	3584.38	4594.51	3212.09	3821.98	3453.33	3578.02	3385.11	3659.78		30	2923.91	3358.7	3505.38	3215.05	3943.82	3933.33	3909.09	3775.28	3655.56	3426.97	3420.45	3329.55	4250	4078.65	3744.44	3879.12	4274.73	3815.22	3747.25	4000	4264.37	3728.26	3836.96
40	2755.32	3076.84	2960	3931.25	4177.42	4635.16	4028.89	3096.74	3378.26	4028.89	3659.78	3820.65	3257.61	4481.11	3818.09	3778.72	3127.84	3461.29	4343.48	4296.77	4431.87	4256.99	4137.63	3978.49		40	3000	3062.5	3281.25	3617.02	4000	4549.45	3842.7	3900	3857.14	3766.67	3822.22	3842.7	4000	4430.11	3847.83	4000	4612.9	4191.49	4043.01	4365.59	4193.18	3851.06	4161.29
50	2378.57	3064.65	3251.52	2989.9	4316.67	4933.33	3821.98	3461.29	3540.86	4182.61	3779.57	4085.42	4584.78	4142.39	4355.21	4201.04	4218	3972.63	3193.68	4586.46	4625	3815.62	3583.16	4135.29		50	2546.39	2907.22	3510.2	3744.9	4413.04	4387.1	4186.81	4282.61	4032.26	4141.3	4395.6	4043.96	4543.48	5107.53	4221.05	4270.83	4447.92	4123.71	4357.89	4479.17	4755.56	4623.76	4968.75
60	2829.41	2837.86	2739.42	2703.85	4119.59	4393.75	3739.36	3700	4201.04	4245.26	4920.62	4111.11	4310.31	5904.26	4625	4107	4269.23	4335.35	4606.12	4970.71	4971.88	4477	4719.39	3843.69		60	2647.62	3107.84	3203.88	3271.84	4760.42	4468.75	4580.65	4308.51	4281.25	4416.67	4393.62	4043.01	5631.58	5187.5	4383.84	4340	4220	4460	4212.12	5390	5163.04	5080	5191.92
70	2749.54	2421.82	3266.67	2766.67	4908.91	4699	5073.2	4304.08	3513.13	6229.59	5045.45	5269.7	5531.31	6040.82	5048.6	5270.75	4944.55	4340.38	4562.14	5305.66	5883	4945.19	6057.84	4957.28		70	2694.44	2870.37	3138.89	3290.91	5303.03	5440	4770.83	4591.84	4272.73	4908.16	5316.33	4500	5787.88	5959.6	4634.62	5114.29	5019.23	4828.57	4605.77	5542.86	5621.05	5457.14	5605.77
80	1379.66	2414.41	2705.04	2312.5	5109.52	6261.54	5772	5424.27	4625	5767.65	5976.92	6261.54	6617.31	7723.3	5468.14	4420.35	4848.28	5381.82	5261.47	6900	7079.81	5906.42	6063.89	5736.7		80	2663.79	2620.69	2769.23	2941.18	6122.64	5561.9	5370	5333.33	4980.77	5941.18	6166.67	5630	6757.28	7230.77	5090.91	5423.42	5080.36	5142.86	5209.09	6765.77	6454.55	6142.86	6690.91
90	2114.29	2399.22	2437.98	1893.02	6679.65	6342.86	6213.21	6016.82	5634.86	7157.94	6313.76	7467.27	8486.24	8736.11	5962.81	5889.17	5883.61	5787.18	6482.91	9329.06	7841.28	7368.1	7627.19	6756.52		90	2225.81	2528	2456.69	2279.07	6972.97	6954.95	6904.76	6314.81	6218.18	7327.1	7411.21	6419.05	8174.31	8209.09	6017.24	5672.27	6067.8	6084.03	6203.39	7358.97	7778.85	7815.13	7632.48
100	1863.5	2091.3	2369.06	1719.72	7493.28	7807.63	8308.18	7107.89	7303.48	9266.37	8140	7750.86	9537.07	9233.91	6424.81	6568.22	5663.85	6577.78	5476	8732	9600.86	8683.06	8643.44	8031.71		100	2276.12	2577.78	2338.24	2230.22	8641.03	7898.31	7718.18	7345.13	7172.41	7875	8212.39	7681.82	9800	9379.31	6845.53	6748.03	6872	7428.57	7176	9384	8853.21	7888.89	8709.68
110	1763.09	1641.72	1996.05	1898.68	8914.96	9846.77	9983.62	9187.29	8500.83	10540.3	9509.92	8916.39	10348	11742.1	6867.63	7320.71	6920.86	6393.38	7151.49	10188.8	11220.3	9747.01	10732.8	8206.77		110	1938.36	2171.23	2081.08	2328.95	10185.5	9600	9521.74	9378.15	8593.5	9781.51	10067.2	8560.34	10983.5	11401.6	7303.03	7551.47	7637.04	7800	7820.9	10261.2	9408.7	9904.41	10203
120	1646.95	1939.16	1750.3	1649.4	10741	10326.9	10584.4	10567.2	9981.4	11305.6	10088.3	11128.5	11975.6	12689.8	7942.67	8411.33	7400	8008.22	7708.33	12333.3	11492.4	10582.5	12643.9	9646.43		120	1937.11	1975.16	2209.88	1958.33	11947	11458.6	11809.9	10858.3	10519.4	10619	10976.4	9219.51	12294.6	12775.2	8190.14	8530.61	8673.61	8420.69	8069.44	11993	10710.7	10452.1	11169
130	1808.89	1646.7	1799.45	1488.04	12600.7	12194.4	12620.2	11266.9	12261.3	14164.9	11780.1	12306.5	14134.5	14935	8171.78	8217.18	8671.17	8453.8	8484.08	13880.9	12674.5	12365.2	13369.3	10557.3		130	1645.71	1971.75	1776.54	1789.19	13422.5	12645.8	12907	12659.3	12029	12246.3	12567.2	10190.8	14268.1	14854	8668.83	8912.5	9095.54	8677.22	8841.77	12609	11976.9	11512.7	12526
140	1642.35	1784.26	1656.72	1569.7	14316.3	13550.6	15094.9	12779.4	12950	13498.6	12710.9	14325	15743.6	17468	9632.4	9956.74	9125.28	9443.6	8991.86	15449.1	15118.5	14430	14277.9	11304.3		140	1497.38	1575.13	1709.18	1738.69	14862.7	14681.8	13970.8	13833.3	13209.5	13594.4	13146.9	11355.1	16641.9	16292.5	9392.86	9339.08	9976.61	9773.26	9269.01	14840.2	13391.3	13081.9	14054.2
150	1297.63	1497.21	1490.28	1146.48	15562.4	14376.5	15925	13697.4	15056	15796.2	15198.1	14195	17213	19198.1	9695.9	10056.4	9481.25	10903.2	10364	17260	16920.7	14699.5	16005.6	12855.9		150	1362.32	1701.92	1661.9	1628.96	16927.7	15993.9	15637	15187.1	15118.8	14532.9	14785.7	12790.5	17291.9	18196.2	9896.17	10110.5	11306.5	10427.8	9870.27	15972.7	14594.6	14318.9	15320.2
160	1483.19	1533.76	1483.12	1375.64	16991.1	16495	17984.8	15935	15122.7	17974.6	16410.6	15384.2	19493.7	19919.8	10399.5	10651	10066.2	10170.4	10352.5	19402	17834.8	15543.7	17848.2	15247.9		160	1235.81	1403.51	1637.93	1526.97	17694.9	16920.9	17961.8	16439.8	15831.4	15564.4	15831.3	14245.3	19523	20005.8	10933.3	10783.3	11286.4	11160.8	10717.2	17040.8	16583.9	15296.5	15639.2
170	1436.47	1204.65	1290.04	1223.74	18906.8	16303.1	19863.2	17848.3	16699.5	18318	18196.7	16000	21299.5	24060	10464.3	10183.2	10581	10298.6	11117.1	20195.8	19439.4	16554.5	19056.8	15383.3		170	1422.92	1245.06	1396.89	1375.46	19470.9	18263.2	18692.3	17284.9	17096.3	17517	17201.1	15409.4	21212.8	21745.9	11037.4	11188.3	11454.1	11156.7	11055.3	18438.7	18231.2	16724.3	17252.4
180	1291.01	1408.9	1062.77	1369.4	19679.7	18944.7	20180	19076.9	17852.5	19625.3	19467.7	17692.4	22570	24521.9	11308	11953.8	11069.4	10943.2	11444.9	19195.7	22054.9	17372.5	20095.1	16044.4		180	1194.24	1310.47	1358.16	1311.86	20200	19214.6	19712.7	18576.7	18624.4	18510.6	18213.5	16259.5	22350	23525.5	12000	12127	12991.6	12477	11987.4	20212.1	19739.4	17833.3	17875.6
190	1282.18	1221.12	1233.33	1229.28	20540.8	18811.1	21624.9	19795	18138.6	21084.7	19880.9	19896.2	24453.6	25428.8	12746	12566.3	12824.8	12395	12200	23810.6	21814.9	19704.3	21790.6	17962.7		190	1162.25	1210	1169.38	1179.25	22035.9	20843	20717.3	18692.7	19178.4	19787.1	19270.9	17770.4	23954.3	24479.1	13334.6	13313.4	13957.9	13148.9	12793.1	22206.3	21125.6	19464.6	20278.7
200	1017.22	1074.92	968.77	1079.64	23331.4	20242.1	21636.2	21211.1	19659.2	23108.8	22346.1	21765.7	26441.8	28094.4	14050	13575	13225.3	13298.9	13531.4	26209.5	23803.3	22402.6	25037.6	20194.7		200	1223.93	1213.62	1107.36	1198.22	23447.2	22897.5	22121.4	20071.7	19675.3	21577.3	20968.6	18500	26343.1	26918.1	13806.5	14083	15071.7	14163.7	13702.1	25103.3	22115.7	22930.9	22556.4
210	1074.86	1152.29	1064.83	1167.88	25527.1	21634.1	24591.3	22980.6	21554	25034.7	24320.7	22901.2	28569.1	29949.6	14975.1	14078.6	14239	14763.6	13784.3	27669	26850.2	25165	26464.2	22067.9		210	1141.24	1230.55	1189.11	1083.57	25665.4	25254.8	23714.3	22405	22126.5	24291.1	22791.7	19908.7	28413.8	28674.5	14838.8	15120.6	15734.4	14855.7	14052.3	26962.5	23914.9	24515.2	24784.5
220	1050.26	1100.26	1034.41	1026.7	26726.7	23125	26204.5	25421.2	23585.8	27784.9	27667.2	25212.3	31483.2	32597.8	15989.7	15839.9	15216.1	14709.5	14878.7	29702.5	29885.7	27492.3	29007.5	23052		220	1113.16	1148.25	1201.07	1231.18	27187.9	26519.7	24639.3	23697.3	24533.3	25614.8	24480.8	21659.9	30781	31330.9	16036.6	16270	17299.7	16288.8	15568.8	29801.3	25851.6	27309.6	26741.1
230	1145.69	1148.6	1089.92	1039.75	27428.8	24801.8	27128.5	28245.7	25348.9	30833.3	29416.3	27240.8	33460.3	34368	18802.3	17140.2	17734.1	16455.3	16906.6	33552.3	30993.8	29780.7	32629.3	24966.6		230	1225.64	1212.99	1303.9	1390.05	28863.3	28013.5	26696.5	25848.7	25625.4	28772.9	26765.3	23736.8	32851.4	33663.2	17362.9	17817.9	19339	17643.9	16324.7	32685.1	28707.4	28793.7	29853.3
240	1119.25	1168.42	1031.91	979.95	30180.4	26583.8	29753	29351.6	25385.8	33360.3	31389.5	31139.7	37091.6	36351.9	19760	19750.1	19539.7	19149.3	19295	37049.6	33755	31912.5	33535.7	28922.5		240	1157.89	1291.88	1297.71	1408.16	30911.1	30581	28755.6	26557.5	26788.3	30345.8	28906.7	25631.2	36146	36137.4	19442.4	19396.8	21147.5	19700.8	18095.4	34569.1	31161	30941.2	31927.6
250	1200.72	1119.85	1197.32	1490.65	34992.1	30735	32006.3	30902.3	28563.1	37392.9	33665.6	32630.3	40678.7	41378.7	20989.4	21019.1	21166.8	20230.6	20300.8	38901.3	36032.8	32302.8	36423.4	29434.5		250	1240.2	1213.76	1382.72	1337.44	35325.3	34209.6	28932.4	29306.9	29298.5	32781.9	31590.8	27241.8	38976.8	40244.8	20768.4	20205.8	23125.7	20828.5	19303.8	36305.9	33363.1	32378.8	33396.4
260	1127.21	1290.7	1365.89	1241.9	39487.7	35352	35774.8	34438.5	32763.6	41627.6	36288.9	33341	43494.9	43297.2	22391.2	22056.2	23223	21287.1	22123.1	40471	40129.1	34618.8	37941.3	29741.6		260	1265.88	1271.23	1334.92	1385.34	39196.6	38274	33238.3	31913.3	32425.7	35323.7	34216.5	30030.3	41000	42205	21553.2	21411.9	23402.6	22266.8	20771.7	37103.3	35907.7	34199	33974.7
270	1162.86	1407.96	1164.51	1329.05	42575.6	38336.1	40111.6	39970.7	36834.2	44218.5	39043.7	36425.5	45910.6	47246.9	23670.8	23424.1	23204	22237.7	23059.6	40592.5	39802.7	36095	38690.1	30842.6		270	1192.74	1210.88	1350.11	1361.17	42498.6	42163.4	36702.2	36285.7	36767.3	36923.9	35461.3	32201.7	42023.4	44187.3	22833.8	21688.4	24722.5	22804	21535.5	38022.2	37889.5	34824.8	35354
280	1194.55	1290.7	1346.17	1339.79	48418.3	41936.7	45743.5	44492.8	40185.8	44585	40614.6	37201.3	47761.1	50596.3	23715.7	23803.6	24576.6	23248	24313	40999.5	43610.7	36397.9	39074.5	32226.1		280	1295.01	1321.04	1294.76	1383.3	45197.8	44427	41595.9	39445.1	39201.1	37720.7	37302.3	33493.2	43683.8	45230.6	23839.8	23082.3	25851.9	24041.6	21662.6	39156.6	39858.7	34893.9	35580.7
290	1277.38	1263.05	1188.48	1104.81	47715.6	43108.9	48234	47187.5	41766.9	46758.9	41806.3	37393.4	48118.5	52321.7	25394.7	25365.3	25439.7	25073.9	24553	43444.9	44072.4	37838.2	40796	31094.1		290	1225.21	1265.98	1284.23	1408.54	47622	46629.2	44898	41819.2	41701.1	40214.1	37928.8	33759.4	45561.4	46989.8	25508.3	24065.4	26627.6	24468.2	22135.1	39278.7	39835.6	36034.3	36391.1
300	1449.05	1355.73	1320.92	1367.24	51716.3	45722.8	52880	50518.1	45730.9	48044.4	42171	39727.3	51709.5	54279.2	27122.3	26854	26576.5	25420.7	27030.1	44324.1	44941.9	38332	41899.3	33726.3		300	1288.54	1304.52	1389.33	1388.03	49521.6	49434	48087.9	44363.4	44351.4	40737.9	39620.9	35131.2	46728.6	48632.1	25750	25076.2	28718.8	25737.6	24066.1	40220.5	41437.2	36698.7	37447.5
310	1160.11	1306.69	1401.31	1235.62	56143.5	49901	56688.3	53332.3	47490.9	49746.5	42742	41658.3	51540	57513.2	28554.2	28342.8	28733.2	27551.6	28638.6	44489.1	47512	37641.8	42230.8	33225.5		310	1264.76	1360.53	1357.41	1386.92	53405.4	52170.7	51197.3	46992.3	46072.3	42469.1	41351.9	35833.3	48680.9	50676.3	27256.6	26501.1	29765.9	26368.2	24744	41454.9	42867.3	37420.8	37858.4
320	1282.85	1307.47	1237.84	1385.82	58760.1	52178.6	59583.1	57259.8	51852.7	50601.2	44669.7	42739.3	54886.2	60602.8	30004.3	28537.4	30086.6	28278.6	30308.8	47092.3	46586.8	39940	42052.7	34044.8		320	1406.72	1420.07	1434.94	1488.12	55763	55476.4	53355.7	49484	48653	43865.4	41433.6	36491.3	50685.6	52069.6	28539.1	27563.1	30701.9	28325.6	26061.1	41585.5	43848.3	37056.7	38269.8
330	1391.62	1469.41	1370.13	1275.18	61310.7	54444	62810	60872.4	53418.2	52631.5	47676.2	42491.9	57325.3	61658.2	31671.1	30026.6	31932.9	30338.5	30820.9	45547.2	47434.2	40105.6	43312.2	35382.2		330	1430.66	1364.3	1481.75	1516.99	59270	57873	56134.7	51710.9	52202.3	45212.6	43559.9	38169.1	50487.8	53509	28622	28288	31347.6	29324.5	27169.4	41838.5	44679.5	37981.6	39039.5
340	1629.3	1515.11	1326.05	1590.35	66051	58480.6	65605.8	64475	58111.8	53437.3	48480.3	44520.4	56765	65139.5	32344.7	31834.2	33478.9	31507.6	31850.3	46356.7	47581.8	39591.4	44459.6	33645.2		340	1426.79	1452.93	1498.21	1539.4	61083.3	60882.1	59735.6	55808.2	54190.2	46300.9	44280.6	38285.7	52638.1	54730.4	30106.3	30189.9	32508.9	30215.3	28007.8	41749	45164.7	38199.2	38819.1
350	1572.02	1497.92	1436.4	1397.07	67708.5	61205.7	70275.1	65641	59750.7	55585.1	49761.5	44997.3	57752.2	64417.5	32138.9	32185.1	31793.4	32007.8	32626	45924.4	48312.1	40981.4	44320.2	33694.1		350	1444.44	1471	1553.6	1591.77	63942.7	62875.5	62228.6	57083.3	56594.8	47646.2	44895.9	39018.5	53383	56437	31134.4	29967.9	33881.2	30889.3	29160	41907.8	46040.3	37697.1	38238.7
360	1442.69	1453.57	1600.84	1375.72	71743	64515.1	71624.3	67635.1	62314.6	55141.2	49864.7	45793.1	58613.1	64753.8	32823.7	31211.9	32808.5	30914	33300	47667.2	48966.1	39788.7	44216.4	35114.4		360	1559.79	1597.58	1519.03	1545.45	66049.3	65728.6	64412	60360.8	58732	46750.5	45274.3	39883.7	53865.5	56244.4	32172.9	29901.7	33804.5	32722.8	30595.5	41218.8	46114.5	37067.9	38299.2
370	1409.23	1654.77	1517.31	1528.26	73734.7	65850	74818.8	72935.4	63721.4	61284.4	50025.7	45802.9	60596.5	66731.9	34167.4	32588.5	35753.3	32651.5	34134.2	47361.4	49125.7	39249.8	45178.6	34494		370	1475.21	1579.93	1634.81	1642.38	67499	67475.2	66795.7	61658.5	60118.5	47926.7	45602.5	39903.9	54085.9	57669.3	31887	30691	35181.5	31018.5	30349.3	41138.6	46728.6	37309.3	38499.1
380	1455.54	1626.78	1559.5	1475.12	72682.1	65913.3	76765.7	74224	65437.5	57220.1	51176.3	45302.1	57605.4	67358.4	33413.3	32271.5	35448.6	31007	35486.1	45705.5	51523	38833.4	42985.3	33516.8		380	1761.58	1877.97	1930.39	1950.33	62156.2	62611.3	62962.7	55968.3	54231.4	44278.5	44608.1	37219.4	51153.1	54058.7	28595.7	28007	29453.9	27661.4	24629	35777.6	40153.5	33802.2	34146.6
390	1505.39	1502.94	1478.79	1540.16	76023.2	66213.4	79982.5	73957.6	66662.9	59331.2	50873.3	45503	59432.5	67810.4	31762.1	33181.7	35284	33641.6	36600.3	46417.6	51017	37923.4	42319.2	32819.1		390	1801.71	1820.95	1874.58	1963.58	62815.2	62918.4	64045.1	56684.4	55978.4	44017.8	45784.2	37573.2	51501.9	55042.7	31856.4	29376.1	29478	26441.9	24521.1	36477.9	42098.6	34539.9	35734.1
400	1605.32	1489.53	1629.19	1508.51	73864	68164.3	81946.8	74356	67038.5	57880	49498.5	43917.1	59059	69059.9	34249.6	32766.8	34301	33910.2	34704.3	47815.4	49398.7	38139	44611.1	34190.4		400	1805.46	1988.2	1898.82	1996.7	62325	63504.8	65155.2	57782.4	56719.3	44151.4	43081.2	39153.8	52456.8	54835.9	29492.7	26774.3	34646.2	26917.1	25379.9	36819.4	43524	34541.3	36883.2
410	1516.59	1579.84	1608.44	1577.34	77161.8	71743.7	85121	75198.9	69866.3	59605.9	50566.7	45378.6	58422.8	68163.6	33913.4	33287.2	34397.7	33445.7	34459	45994.1	49792.2	40487.3	42968.4	33371.9		410	1889.46	1882.35	1962.96	2072.49	62923.1	64325	65344.6	58409.4	57170.9	43893.5	45040.9	39819.9	51990.5	55253.8	29857.9	27202.5	30670.3	27381.5	26066.4	37764	46247	35031.2	35571.2
420	1540.69	1473.04	1594.03	1710.82	76187	73714.4	80382.2	78176.1	70179.8	59761	50313.5	45591.4	59147.2	70045.8	33747.3	34099.7	34748.1	33306.4	33740.2	48592.1	48638.1	40895.1	45525.5	35033.6		420	2001.69	1847.32	1951.26	2098.52	64170.2	63770.6	63758.7	58318.4	57248.1	43677.7	45367.9	40621.7	52726.8	54488.5	31592.7	28029	32806.2	28450.9	27234.1	38563.4	45533.6	35065.8	35871.5
430	1627.77	1615.17	1620.19	1697.98	78582.5	71190.6	82485.4	79760.8	75390.8	61524	50305.6	45471.2	59395.1	68859.6	34613.3	34772.4	35052	33876.5	35238.4	47650.3	49812.2	41236.6	45195.1	33877.1		430	1890.2	1844.22	1973.29	2172.13	64063	65415.2	64007.7	57799.6	57544.1	43835.3	42690.4	42676.8	52554.5	55416.3	30500.9	27261.7	31691.6	28637	28802.9	38443.4	43533.1	34732.7	35782.9
440	1647.61	1683.87	1858.5	1584.91	80999.7	75389.1	86192.6	80104.7	72032.2	62724.7	49998.3	46552.4	61004.9	70632.8	35797.8	35044.5	35512.5	34033.7	35527.5	47890.2	50360.4	40973.6	44857.7	34387.1		440	1888.7	1958.33	1896.84	2096.41	64752.7	65333.3	64952.7	58961.6	57923.7	44900.4	43068.4	43187.3	53139.1	55608.7	29869.8	27910.1	32043.6	29097.6	28976.6	39360.4	42899.2	35537.1	36315.5
450	1544.01	1609.42	1738.89	1518.95	82886.4	75837.2	86890.3	78620.1	73746.6	65794.8	51857.4	45837.5	61658.2	73644.9	37869.9	35495.5	36525.2	34874.2	37547.9	48332.8	49397.6	41230.3	45219.4	34546		450	1804.71	1986.69	1973.33	2102.61	66977.5	66879.2	66509.4	59330.2	58660.3	46048.5	42210.8	43785.4	54518.7	56836.8	31745.9	28510.8	32264.5	30021.6	29480.3	39555.1	44838.5	36832.4	36756
460	1686.85	1746.31	1795.27	1748.89	85325.8	77687.4	91504.6	80960.6	77209.2	66612.6	53107.4	46605.9	63452.8	75786.2	38837.9	36698.7	37297.7	36798.2	37691.5	51240.3	50970.7	43966.5	46047.2	35749.9		460	1901.01	1882.26	1998.34	2037.34	67669.2	65392.6	68919.6	60606.1	59145.5	46187.3	43464.6	44267.6	53965.3	57363.1	29991	28733.9	36436.8	31333.3	32023.2	40797.1	45211.4	36716.3	37288.3
470	1511.65	1769.33	1766.28	1645.04	89847.4	80407.9	90775.9	86836	77534.1	65833.8	54727.3	48620.4	65704.7	77630.5	41139.5	39804.6	39683.8	39081.6	41147.6	50461.8	51957.8	43662.4	45734.2	35421.4		470	1902.85	1943.71	1971.85	2111.65	67974	67290.5	69814.7	62218.5	60667.9	45765.8	44126.2	43645.6	54255.5	57146.3	30673.9	30600.4	32982	30384.6	32394.3	40519.1	45725.4	37026.8	37677.6
480	1734.21	1831.37	1681.82	1844.67	89696	85136.9	94667.9	89795.4	80976.6	69544	55113.8	48864	66352.5	76196.3	39792.6	39798.4	41636.8	40250.1	41164.7	52013.3	52055	44513.8	46594.4	36062.6		480	1800.33	2014.8	1986.82	2061.29	71852.1	70062.8	75202.6	66785.4	64762.1	50040	45976.3	46329.5	58152	60893.4	30011.7	33553	35197.9	33363	34812.4	42663	49806	38361.7	39211.2
490	1802.02	1794.74	1699.57	1734.05	97752.2	85306.2	95905.3	94572	83141.5	69848	56235.1	48957.7	69687.4	78949.8	40601.6	40087.2	40299.2	39747.2	40241.8	53262	52568	46170.3	48760.1	35692.7		490	1991.74	2040.85	2109.66	2235.2	76174.2	73831.6	78414.2	70965.5	68224.5	50606	47399.6	46366.7	59794.2	62954.6	32947.1	30977.2	35514.9	33705.5	34958	43569.9	52263.9	39582.5	40372.5
500	1886.89	1782.44	1761.41	1834.37	100305	88536.6	98260.4	95364.9	88716.5	70539.1	59309.9	51005.4	69605.9	81938.2	41296.6	44835.3	41067.7	40746.2	41216.3	52924.3	54715	45964.9	50977.1	35899.7		500	1957.24	2043.83	2092.68	2213.04	82300	78586.7	81223.6	75171.7	72003.6	52430.7	48683.3	46532	62335.1	65691.1	33585.2	32069.7	36256.1	34323.4	36423.3	45693.3	51922.8	40478.3	41021.2
510	1756.46	1867.91	1850	1832.04	95205.9	91341.9	100346	101342	90564.7	73364.5	60376.7	52916.2	72120	81992.5	43469.3	41799.2	41383.1	40271.1	42734.2	53558.8	55730.5	45058	50983.7	37036.6		510	2029.41	2120.97	2124.19	2323.85	85370	86779.8	83428.8	78362	75581.4	53857.9	48103.6	45088.1	63029.8	66810.5	34253.9	32267.2	37586.8	36588.2	38075.9	46371.3	54350.8	41297.8	41746.5
520	1855.12	1809.67	1786.73	1781.86	99737.1	90097.9	104162	99774.5	89017.6	72988.2	63435.4	52772.7	71193.7	84428.4	44343.7	42013.8	46876.1	41610.9	42266.5	54939.7	55660.4	45572.3	52772.1	37630.8		520	2001.62	2067.42	2270.83	2264.89	88086.3	87236	87364.7	82863.6	79755.2	55833	52440.6	45305.5	64462.1	68204.2	35384.9	33152.1	38419.2	35950.3	36018.8	47913.3	53377.2	42301	42583
530	1708.47	1976.64	1947.11	1974.66	100858	91668.1	103810	101398	88128.8	72540.8	62472.4	56603.3	71857.9	82292.3	43547.4	43715.6	44645.9	43951.5	44127.8	54583.6	57740.1	45346.2	51532	39735.8		530	2077.54	2212.12	2183.12	2233.64	91931.8	89126.6	89805.2	85645.8	83018.6	56336.3	54152.5	44929.1	65039.1	69801	36996.6	34229.3	40776.6	38570.5	38468.8	47856.4	53669.6	43008.4	43508.6
540	1884.91	2004.37	1894.28	2005.19	102133	86583.5	104299	96246.8	91043.1	74865.8	66064.7	59109	75896.8	87387.4	45743.9	43589.4	45064.7	43633.3	44267.9	52583.5	56243.5	45303.9	51765.3	39638.6		540	2080.39	2155.56	2293.19	2308.05	90621.6	90392.5	94171.6	86782.6	82910.1	58982.6	55419.9	45503.5	66840.9	70689.6	38581.9	36001.7	41714.5	38296	38890	49662.7	55473	44113.3	44469.5
550	1857.39	1934.86	1925.36	1949.41	104320	91665.1	100895	98871.9	93021.2	75838.6	66098.1	58016.7	74521.9	86633.9	46022.5	44957.5	45805.3	44350.4	46304.3	52575.3	55586.9	46341.8	51656.1	39761.6		550	2024.04	2164.04	2134.07	2270.77	93391.9	105143	94014.3	86846.5	82883	59711.3	56862.3	46001.8	68533.1	72064.5	40788.2	38224.6	44688.6	40500.8	40323.5	50411	55805.1	45018.1	45456.5
560	1774.44	1921.89	1770.61	2051.82	104663	90624.4	102096	100576	93545.8	76334.2	68830.5	58818.7	74414.3	89646.7	46489.7	46101	47022.6	45360.5	46309.5	52766	56293.7	45388.5	51822.8	40370.1		560	2138.76	2221.35	2211.93	2333.84	94624.8	81409.5	98649.6	87420.6	83122.1	60010.2	58233.4	46148.1	68723.9	73409.8	41798.4	39732.3	45894.5	42770.7	41279.9	51111.5	55240.3	45834.4	45986.8
570	1973.01	2006.54	1795.24	2068.77	106520	89228	101456	101424	94816.7	77942.2	64781.6	60821.3	75191.3	86119.5	45773.4	45830.5	47100.7	45411.5	46118.4	52013.4	56514.2	43177.6	49723	39621.1		570	2220.63	2240.25	2169.78	2381.46	96288.2	78151.2	98384.9	89868.9	84872.8	61986.6	59830.3	46309.9	71029.2	74862.9	43078.5	39254.8	46144.2	42091.5	41674.6	51964.3	55456.1	46525.6	47181.1
580	1959.95	2045.11	1890.06	1984.33	106792	95286.2	103823	101455	96808.3	76391.8	64598.5	59748.8	75280.8	88089.8	46709.8	45991.8	48357	44947	46882.6	52185.1	54438	45374	51203	39336.5		580	2154.57	2204.02	2311.63	2354.01	97557.5	87575.6	96485.8	89267.9	87424.2	61647.8	60397	46293.8	69192.6	74531.2	43544.4	39290.2	45985.8	41253.2	39303.9	51466.3	56224.2	47267.4	48082
590	2070.29	2119.6	2086.22	1887.37	108144	95427.8	104345	108280	100171	79630.2	64778.1	57094.8	74033.9	86608.2	47877.4	46321.5	47828.9	46785	47640.8	52615.4	54540.1	45968.7	50835.8	38568.3		590	2220.31	2254.96	2238.9	2464.66	97279.6	105086	97209.4	91362.3	87750.4	61182.6	62817.1	46727.1	69818.2	73621.8	42545.6	40098.4	45952.8	42136.6	41658.3	50355.7	56536.1	47102	48047.9
600	1896.95	2090.5	2118.92	1961.28	107773	98149.4	103087	107289	98668.5	80550.4	66995.4	58741.8	75297	90531.2	47515.8	47291.8	48964.4	45666.8	48947.8	51155.8	55248.5	44362.5	51550.4	38913.6		600	2189.52	2300.75	2343.89	2361.73	100602	103072	97179.7	92398.1	90269.6	60241.8	62384	48299.3	69456.6	73582.2	44809.7	40598.1	47361.4	42793.2	38588.9	50789.9	57652.5	47359.3	47716.3
610	1878.03	1898.26	2098.51	2126.12	108481	98529.6	104647	107983	100124	81476.6	66173.3	59981.7	75841.6	87354.9	48570.3	47109.9	48225.6	47958.5	49070.4	53327.1	54882.4	46092.9	50830.7	37466.1		610	2265.96	2327.89	2292.72	2457.23	100577	107141	100894	93975.2	92235.7	60814.9	61038.9	47982.5	70455.3	74084.4	44700.2	41261.1	48367.9	43415.1	42136.5	50185.2	58069.4	46333.3	47334.9
620	2077.19	2080.39	2222.74	2126.02	112888	99530.5	104604	109475	101555	79070	67179.9	59309.2	73678.3	89213.6	47882	47106.4	49627.8	46851.1	48739	53389.6	53807.8	44722.9	50546.5	37337.4		620	2275.19	2337.74	2318.65	2391.3	101559	104759	101297	95159.8	91957.1	61790.3	61016.1	49968.5	70975.1	75585.4	45050.5	42097.6	48666.2	43269.5	41837.6	50605.9	57984	46829.8	47115.6
630	1884.56	2018.18	2009.09	2059.09	111570	101782	108105	111241	102926	81643.8	66945	58988.4	75367.5	88666.7	46978.2	46702.2	47327	45993.8	47664.4	52378	54797.8	43915.8	50426.2	37599.5		630	2180.6	2296.94	2439.59	2450.5	100743	103663	103466	95993.9	93321.2	61315.5	61432.7	50283.5	72155	76179	47106.5	42754.9	49485.5	44595.7	40448.8	50630	56359.9	46150.9	46818.7
640	2109.05	2258.85	2127.84	2145.91	112203	102573	109065	107431	104731	81718.2	68980.1	57747.4	76631.8	88893.7	47232.7	46771.3	47249.3	47894.4	47962.6	50951.5	55674.6	44363.4	50434.3	38012.7		640	2309.63	2192.81	2392.81	2480.96	101956	89558.8	104298	97649.5	95720.5	62560.5	61642.7	50666.1	74609.2	76476.3	45788.8	43713.2	50329.3	44763.9	41349.8	50850.8	56422.5	46610.6	46504.6
650	2030.66	2121.99	2226.31	2034.55	111342	101413	107316	110345	105117	78832.8	68262.8	60249.8	78092.9	88337.5	47748.3	47191.5	49063.2	47085.8	46608.9	53243.6	56278.1	44733.1	51155.3	38125.8		650	2302.94	2257.83	2441.6	2444.44	103266	88016.8	106388	97497.8	95646.7	62993.7	62786.1	50620	74306.3	75662.2	46361.3	43839	50110.9	44789.2	41448.5	51171	56987.4	46031.6	47007.6
660	2138.99	2114.29	2022.67	2304.11	111372	102053	110811	108530	106067	80503	68644.6	59760.1	75955.9	89666.1	46518.6	45550.9	47968.2	46993.6	47178.8	53780.4	55489.2	44969.2	51051.4	36166.5		660	2291.55	2323.94	2502.82	2542.54	104329	87809.9	106586	98553.6	97254.1	64142.9	61899.1	51290.7	72818.9	76398.5	47271.9	43784.7	51274.9	45799.7	42092.8	51684.4	55357.8	45618.8	46682.9
670	2153.8	2075.39	2186.97	2242.29	112103	103854	109158	111984	102674	82282.5	68597.3	61979.2	77105.8	91259.4	45695.5	45218.3	46730.7	46232.3	46975	51821.1	54902.2	43084.4	52331.6	37841.4		670	2267.34	2383.54	2391.91	2489.01	102310	89241	105734	98653.5	96536.2	63948.4	62948.1	52107.5	73883.7	78449.8	47762.2	44224.7	50640.2	46599.4	42661.3	51339.4	56107.1	46016.4	46690.1
680	2112.35	2196.88	2063.46	2265.31	109786	103789	108539	109788	101473	82889.4	67365	60536.7	77828.7	90438.4	46034.4	45210	47904.7	44861.9	46389.2	52330.8	54970.7	44236.2	49224.9	36888.2		680	2342.9	2385.36	2461.33	2508.89	104368	91158.4	107607	98743.8	95802.6	65124.2	63391.8	51151.2	75288.3	80508.2	47625.2	44623.9	51214.1	46302.2	42387.5	51045	55925.9	46443.8	46962.3
690	2134.27	2071.29	2231.53	2187.17	108996	100936	106346	108094	104241	81063.2	68498.7	60569.3	77417	89583.2	45268.8	43837.3	47017.9	44010.5	46212.9	50277.1	54647	44155.4	50868.3	37485.5		690	2286.32	2276.71	2451.44	2481.88	103585	88909.1	107526	105557	97032	65490	63454.1	52098.3	74898.4	81181	47426.5	44398.3	51532	46283.4	42890.5	51116.1	56845.1	46267.3	46462.5
700	2196.59	2447.49	2323.56	2239.47	109186	100421	109242	109258	101346	83604.3	69949.9	59772.7	77785.3	91903.1	44395	44603.1	46262.4	44966.9	45664.5	51244	53647.4	44127	49469	37723.3		700	2329.56	2394.02	2455.9	2563.25	101412	87687.2	105292	104496	101030	65328.7	64263.6	51908.8	74505.2	80589.1	48203.8	44398.6	51372.8	46994.2	42965.6	50514.8	55873.3	46081.9	47004.4
710	2157.96	2241.22	2295.94	2182.96	109638	101242	105726	109849	101497	80664.2	70808.7	58905.1	75733.4	89414.9	43934.4	43507.1	45226.1	43874.3	45651.3	50535.6	53887.2	43027	49754.4	37072.1		710	2367.98	2446.09	2444.74	2656.91	104983	87421.1	106723	104714	101214	65545.9	65593.5	50596.6	75281.1	81049.9	47951.1	44637.7	51027.3	46225.6	42501.4	50005.9	56568.2	46321.7	46775.6
720	2272.09	2266.75	2202.38	2469.61	106612	100830	104269	110281	104371	84360	70615	58766	77515	89919.6	41755.7	42112.1	44532.8	43462.7	44439.1	50907.3	54137.4	41911.5	50123.4	36420.1		720	2337.52	2385.03	2530.75	2593.18	101080	83023.4	105782	103084	100587	65412.5	63602.4	49255.6	75070.7	80874.6	47185.7	44752.1	51204.3	45952.9	41927.8	50169.8	55672.7	45278.9	46917.3
730	2089.94	2264.05	2224.4	2371.34	105029	96318.2	106479	109699	104941	79470	69481.3	60688.9	77273.1	91766.4	43071.5	41675.2	46191.1	41697.5	43285.1	50415.7	54318.9	42111.9	50512.6	35592.6		730	2399.45	2438.83	2518.62	2667.1	100044	82243.8	104834	101407	98406	65206.1	64777.6	48348.2	73854.8	80135	47146.5	43802	50906.2	45229.8	42123.8	50109.2	54961	45623.6	46558
740	2202.06	2380.14	2300.95	2276.25	105581	98755.6	105064	108440	99951	81126.5	70676.4	59760.3	75495.7	89175.3	40999.3	42178	44013.4	40303	42857.9	49026.3	52372.4	42398.1	49038	35748.4		740	2392.27	2570.67	2601.06	2642.39	99752.7	81832.3	104864	98531.2	98677.6	65043.7	63781.3	47854.4	74928.5	80784.7	46576.5	44000	50923.6	45891.2	41935.9	49643.5	55198.5	45222.1	46023.3
750	2294.54	2296.55	2350.95	2427.16	102135	92637.6	103760	105885	98563.3	79799.6	69082.5	57668	76904.5	91228	40460.2	39525.2	40734.1	39592	42004.2	48018.3	52924.5	41642.4	48354.6	34569.8		750	2483.52	2469.12	2609.72	2737.45	98363.5	80680.9	101964	91640.8	90462.2	64870.9	63723	47484.5	73624.5	80889	45239.1	43217.1	49886.1	45029.5	41150.4	49216.5	55468.1	44505.7	45669.1
760	2290.05	2359.74	2452.02	2411.14	99311.6	93802.9	103005	104349	98209.4	79788	70189.3	58226.6	72363.7	89020.4	38686.7	38995.7	41181.3	39804.2	40545.6	46590.5	51392.9	40863.2	49646.4	34715.5		760	2418.6	2544.5	2507.19	2628.79	97601.1	77093.3	102987	91906.2	89063	65373.7	63375.8	47364	74175.6	80167.9	44863.8	41783.5	48695.7	44785.7	40740.3	48885.1	54224.5	44543.3	45446.4
770	2330.46	2299.88	2317.44	2317.44	97665.1	90923.7	102537	103043	95755.8	78686.3	69853.3	57093.6	75025.2	89583.9	38426.4	38323.9	39738.6	39359.8	40781.7	46318.3	51851.5	40176.4	47354.8	34991.7		770	2414.73	2492.19	2591.15	2785.26	94567.6	81211.3	100973	88794.4	88416	64275.7	63051.4	46439	73713.9	79757.1	44172	41453.4	48255.2	43976.3	40087.8	48043	54004.4	44426.6	45478.3
780	2567.07	2359.74	2365.72	2422.78	95476.8	90138.1	99548.3	101050	94631.5	79684.9	67829.8	58543.8	73461.1	89425.4	37170.2	37852.4	39191.9	37475.2	38698.8	47028.4	50360	39614.1	47656.2	34487.9		780	2447.01	2620.78	2760.05	2620.6	92427.6	91142.3	99253.2	87671.3	87453.3	63744.4	64092	45653.3	72513	78784.9	44484	40656.5	47689.8	43059.6	39504.8	48358.1	54442.2	43163.4	45145.5
790	2277.62	2484.22	2414	2485.66	94211.9	90395.1	96377.4	99712.2	90857.8	76865.3	68920.3	59139.6	72654.5	88457	36490.2	36217.5	38188.3	37222.8	38044.8	46287.8	50537.7	39746.7	46062.2	33544.9		790	2418.7	2571.24	2547.8	2789.87	91073.8	88081.2	97327.1	85774.2	84001.4	63137.8	62643.1	45400.7	72747.1	78649.1	43415.3	39966.9	46631.6	42308.4	39046.6	47152	53549.6	43126.1	43820.7
800	2352.5	2377.32	2523.72	2400.83	90777.9	85699	98293.3	96488.1	90775	78256	68431.8	58084	71105	86416.2	35273.7	35655.9	37357	36082.2	37134	45012.5	50955.2	37861.4	45939.5	33685.8		800	2430.31	2613.4	2730.67	2746.55	87411.1	89512.5	93830.3	85745.5	82390.3	61432	61894.9	43883.4	71274	77647.3	42557.4	39395.3	45400.6	41635	38107.9	46616.7	52288.8	42979.1	44115.7
810	2301.22	2415.34	2471.06	2422.78	88117	86560.9	92414.2	97270.1	88490.8	76042.1	67493.8	56830	70665.9	87661.5	34393.1	34549.4	36137.6	35446.7	35510.5	44575.7	50351.5	38676	46221.8	32800.9		810	2577.6	2572.16	2679.95	2710.36	84254.7	88642.8	94519.2	80920.1	80813.3	61441	61116.8	43384.9	70740	77400.6	40743.1	38625	44836.1	40225.3	37164.6	46093.1	51570.2	42133.5	42918.9
820	2261.61	2472.53	2482.78	2372.92	86125.6	81239.6	92968.2	94302.2	88357.4	76554.2	66734.9	57399.4	70475	86428.1	33362.9	33689.7	34608.7	34578.4	34730.4	44180	47756.3	37107.2	45084.8	32438.7		820	2584.35	2631.11	2636.71	2906.48	80990.7	85600	91981.6	78697.4	79507.6	61592	60520.2	42541.2	70263.9	76159.2	40147.4	37706.8	43781.9	39894.5	36511.5	44891.7	51696.5	41857.1	43012.8
830	2385.05	2506.31	2578.12	2443.23	85232.1	79427.3	90376.4	92279.1	84111.7	75260.2	66921.3	55093.8	70583	83185.7	33271	31962.4	34623.1	32456.9	34935.4	43336.4	48362.8	37238.9	44021.8	31844.9		830	2543.13	2685.49	2674.78	2840.99	80061.9	85107.4	89048	77192	76016.5	60008.8	60077.6	42350.5	68432.4	75530.9	39035.7	36252.4	43100	39303.3	36052.8	44820.5	50752.5	40871.2	42735.1
840	2723.93	2465.2	2516.53	2551.72	80345.6	79470	88414.5	91988.6	83480.3	74466.9	67296.7	55116.3	68429.4	81508.1	31713.6	30254.4	33165.5	32016.8	33676.7	42819.3	49418.9	36291.1	43132.7	30815.3		840	2556.6	2725.29	2756.72	2899.38	78203.5	82593.2	86409	74127.4	74690.9	60219.9	58732.8	42158.7	67865.1	74872.4	38023.3	35590.7	40928.9	37668.5	35232.4	44072.8	49862.1	40041.4	41742.9
850	2284.62	2556.44	2519.52	2529.73	78490.8	76082.2	84311.1	86460	79958.6	72601.2	64770.7	54082.4	67872.7	83327.1	31075.2	30225.5	32424.3	31209.1	32680.2	41674.7	46735.8	34620.7	43387.2	30739.7		850	2634.77	2567.95	2705.88	2850.25	77198.6	81080.5	83893.4	71835.8	72417	57970.7	57862.9	40285.5	66707.8	74141.3	36837.2	34679.8	40758.9	36416.3	33863.7	43189.9	48937.1	39203.9	40452.1
860	2383.13	2435.72	2496.07	2319.67	76599.7	74054.8	82465.7	83157.6	76376.1	71011.9	63926.9	52046.7	68885.6	80902.9	30383.5	29580.7	30513	30019.1	30561.9	41067.5	44645.3	34706.3	42270.5	30275.2		860	2595.14	2605.63	2775.51	2834.99	73422.3	76790.9	84106.6	69882.7	70527.4	56648.6	56460.5	39656.5	64541.7	72312.8	36612.9	34065.3	39622.6	35668.9	33022.9	42150.2	47945.7	38445.7	40483.8
870	2398.15	2437.13	2415.16	2476.97	75100.3	70280.1	79888.2	81683.8	76190.4	72037.3	63286	51615	65366.7	79076.6	28497.3	28690.6	30354.4	29238.7	29981.9	39652.1	46142.4	33227.4	39720.4	28746.6		870	2676.11	2619.72	2594.39	2926.71	72264.2	75672	81791	68023.2	68032.9	55210.5	55444.1	38014.3	63407.4	70679.2	35051.9	32671.2	38502	35023.1	32028.3	40993	47681.9	37698.2	39188.2
880	2405.69	2435.61	2581.6	2384.25	71098.4	69075	79411.1	81444.9	73846.9	69945	59713.9	48871.7	65474.1	78293.6	27201	28520.8	29144.1	27918.6	29385.7	38198.7	44280.2	32021.5	39914.4	27623.1		880	2572.97	2702.56	2730.18	2881.33	69852.2	73600.8	79081.1	65797.3	65778.7	54449.6	52983.7	37629.5	62696.3	68910.9	33888.1	32010.9	37117	33890.1	31500	40151.2	46574.1	37315.1	38910.2
890	2558.36	2527.37	2412.08	2332.42	67792.8	67087.4	78404.3	78933.3	72372	66525.1	60749.8	49132	63293.5	76789.1	27025	26642.9	28993.8	27998.4	28931.6	38139.2	42947	32050.5	41343.7	28269.7		890	2745.6	2695.37	2725.99	2871.45	68329.7	70255.9	76683.9	64368.3	64094.4	53141.6	52660.2	37537.9	61205.1	67259.7	32931.8	31451.8	36237.8	32977	30489.9	39410	45846.4	36506.2	38393
900	2550.93	2484.48	2684.05	2570.06	66113.2	63540.7	73350.3	74566.9	69629.1	65430	60207.2	49110.1	60084.1	77086.7	26142.5	26325.1	27661	26392.7	27260.6	37822.2	42557.5	31740.6	37546.6	26548.2		900	2720.87	2713	2734.62	2981.48	63674	68831.1	74189.7	61809.3	61642.1	51881.9	51223.9	35768.8	59169.5	65129.2	31790.2	29936.3	35313.9	31760.2	29387.9	38631.6	44759.9	35635.7	37107.7
910	2515.82	2537.91	2639.69	2623.23	63464.7	61960.1	73624.1	74556.2	67369.6	64148.3	57360.3	45673.2	60273.2	75514.8	26021.2	25392.8	26386.6	25866.2	26693.5	36654.2	41212.9	30271.4	37983.3	26223.6		910	2618.72	2775.19	2705.66	3021.04	63592.7	66860.4	70797.8	60244.2	60659.4	50134.3	49940.3	34563.4	56335.7	63865.3	31510.2	29834.5	34476.9	31106.9	28735.2	37222.4	43615.6	34601.6	36638.3
920	2549.81	2490.47	2717.19	2505.16	64222.5	59473.5	71548.2	70707.8	64740.1	61546.8	57529.9	46065	59246	71264.6	25068.6	24703.8	25871	24907.2	26115.4	34732.6	40525.7	29420.8	36853.2	25365.3		920	2710.6	2832.04	2841.7	2967.9	61946.3	65758.4	68860.7	57482.9	58404.4	49321.2	48622.4	33922.1	55642.7	62499.3	30317.4	28606.5	33442.9	30233.1	27730.2	36196.1	42720.6	33994.6	35657.8
930	2585.38	2614.13	2609.15	2374.76	61804.6	58278.7	67907.6	68566.7	63457.5	62295.8	55838.7	44796	56876.6	70856.3	24887.4	23202.5	24508.9	25245.3	25761	34372	40192.7	28729.4	35653.6	26170.5		930	2807.9	2817.36	2780.65	3055.56	59814.3	62804.3	67133.7	56688.9	56522.6	47834.8	46870	33465.3	54473.9	60385.6	29357.4	28166.9	32413	29922.8	26935.5	35662.1	41633.1	32891	34553.7
940	2633.58	2738.09	2692.53	2635.86	59131.8	57175.5	65892.6	64399.9	60877.3	59729.3	53357.1	43594.7	56624.3	69442.6	23350.5	23475.4	24742.5	24501.6	25300.9	33650.7	39336.1	28310.3	34302.2	24607.2		940	2697.14	2846.75	2847.55	3006.19	55983.1	59354.2	64790.8	54664.4	55265.8	45921.1	46149.5	32941.2	52577.7	59450.8	28489.8	27091	31800.5	28569.9	26209.4	34697.9	40932.1	32496.6	33410
950	2561.18	2526.39	2605.19	2451.81	56153.2	54492.7	62474.6	64161.5	59269.1	57950	53310.8	41980.8	52571.7	68008.6	21838.3	22826.4	24409.3	22492.1	24078.8	32407.1	37719.2	27183.4	34150.3	24082.5		950	2755.13	2933.68	2866.58	3039.7	56320.3	58589.8	62090.4	53359.8	52515.8	43896	44848.8	31439.5	51025.4	57163.7	27934.4	26104.6	30311.1	28174.8	25513.4	34093.9	39551	31066.7	32557.9
960	2684.13	2537.01	2563.6	2547.1	53132.6	54940	60547.3	62467.3	57463.8	56985	50833.9	41788.6	52250.3	66288.7	21612.7	22200	23363.8	22312.1	23693.5	32007.2	36677.6	26403.7	33330.4	23268.8		960	2754.46	2847.46	2949.35	3098.01	55214.9	55601.6	60916.4	51526	52037.1	43612.9	43157.9	30429.6	49635.6	55725	27340.2	25966	29698.9	27371.8	25227.8	33045.5	38521.2	30466.7	32124.1
[truncated: 1 more columns]

## Sheet: Analysis
avg-phi-ctrl	ctrl FL/OD	ctrl	ctrl	ctrl	ctrl	ctrl	trans	trans	trans	trans	trans	cis	cis	cis	cis	cis	layer	layer	layer	layer	layer		avg-phi-test	ctrl FL/OD	ctrl	ctrl	ctrl	ctrl	ctrl	trans	trans	trans	trans	trans	cis	cis	cis	cis	cis	layer	layer	layer	layer	layer
3596.66	10	-64.8393	607.888	-109.301	-109.301	-611.43	-534.589	315.986	-106.885	315.986	486.101	103.342	269.635	-329.636	394.354	19.2516	-437.107	-22.7939	-561.826	-686.545	-266.658		3516.78	10	333.792	380.945	401.822	172.873	392.308	-114.484	-260.968	-51.6662	103.907	449.127	404.566	705.44	460.746	283.218	105.44	49.8842	459.962	-351.947	-94.5602	-516.782
3334.07	20	158.069	615.372	-138.611	71.6159	-1005.98	-599.283	78.1563	116.496	-16.8246	-306.793	-250.733	487.912	287.211	-456.288	241.215	528.571	-8.22324	-332.955	-91.3693	-497.399		3409.55	20	340.446	298.311	578.951	385.9	466.85	-45.918	-53.2325	-102.736	257.112	181.355	197.187	579.457	332.019	546.49	590.446	357.112	416.027	1.55678	238.797	-453.51
3217.76	30	112.241	605.574	-307.647	440.668	400.922	235.574	243.531	-353.243	-34.9633	606.96	-40.5851	200.719	366.616	1376.75	-5.67109	604.219	235.574	360.263	167.347	442.024		3250.76	30	693.061	682.574	658.331	524.521	404.796	176.207	169.695	78.7858	999.24	827.892	493.685	628.361	1023.97	564.458	496.493	749.24	1013.61	477.501	586.197	260.11
3180.85	40	996.567	1454.31	848.036	-84.1137	197.408	848.036	478.93	639.799	76.7559	1300.26	637.232	597.871	-53.0178	280.438	1162.63	1115.92	1251.02	1076.14	956.782	797.642		3240.19	40	759.807	1309.26	602.504	659.807	616.95	526.474	582.029	602.504	759.807	1189.91	607.633	759.807	1372.71	951.297	802.818	1125.4	952.989	610.871	921.098	684.538
2921.16	50	1395.51	2012.18	900.82	540.132	619.702	1261.45	858.412	1164.26	1663.62	1221.23	1434.05	1279.88	1296.84	1051.47	272.526	1665.3	1703.84	894.467	662	1214.14		3177.18	50	1235.87	1209.92	1009.64	1105.43	855.08	964.127	1218.43	866.778	1366.3	1930.35	1043.88	1093.66	1270.74	946.534	1180.72	1301.99	1578.38	1446.58	1791.57	1093.66
2777.64	60	1341.95	1616.11	961.725	922.364	1423.41	1467.63	2142.98	1333.47	1532.67	3126.62	1847.36	1329.36	1491.59	1557.72	1828.49	2193.07	2194.24	1699.36	1941.75	1066.05		3057.8	60	1702.62	1410.95	1522.85	1250.71	1223.45	1358.87	1335.82	985.213	2573.78	2129.7	1326.04	1282.2	1162.2	1402.2	1154.32	2332.2	2105.25	2022.2	2134.12	1437.15
2801.17	70	2107.74	1897.83	2272.02	1502.91	711.958	3428.42	2244.28	2468.52	2730.14	3239.64	2247.42	2469.58	2143.37	1539.21	1760.96	2504.49	3081.83	2144.02	3256.67	2156.11		2998.65	70	2304.38	2441.35	1772.18	1593.18	1274.07	1909.51	2317.67	1501.35	2789.23	2960.94	1635.96	2115.63	2020.58	1829.92	1607.12	2544.2	2622.4	2458.49	2607.12	1916.44
2202.9	80	2906.62	4058.64	3569.1	3221.37	2422.1	3564.74	3774.02	4058.64	4414.41	5520.4	3265.24	2217.45	2645.37	3178.92	3058.57	4697.1	4876.91	3703.52	3860.99	3533.79		2748.72	80	3373.92	2813.18	2621.28	2584.61	2232.05	3192.45	3417.94	2881.28	4008.56	4482.05	2342.19	2674.7	2331.63	2394.13	2460.37	4017.04	3705.82	3394.13	3942.19	2996.73
2211.13	90	4468.52	4131.73	4002.08	3805.69	3423.73	4946.82	4102.63	5256.14	6275.11	6524.98	3751.68	3678.04	3672.48	3576.05	4271.78	7117.93	5630.16	5156.98	5416.06	4545.39		2372.39	90	4600.58	4582.56	4532.37	3942.42	3845.79	4954.71	5038.82	4046.66	5801.92	5836.7	3644.85	3299.88	3695.4	3711.64	3831	4986.58	5406.45	5442.73	5260.09	4413.93
2010.9	100	5482.38	5796.73	6297.28	5097	5292.58	7255.47	6129.1	5739.96	7526.17	7223.02	4413.91	4557.32	3652.95	4566.88	3465.1	6721.1	7589.96	6672.17	6632.54	6020.81		2355.59	100	6285.44	5542.72	5362.59	4989.55	4816.83	5519.41	5856.8	5326.23	7444.41	7023.72	4489.94	4392.44	4516.41	5072.98	4820.41	7028.41	6497.62	5533.3	6354.09	5257.32
1824.89	110	7090.07	8021.89	8158.73	7362.4	6675.94	8715.45	7685.03	7091.51	8523.08	9917.26	5042.74	5495.83	5095.98	4568.5	5326.61	8363.92	9395.44	7922.13	8907.94	6381.88		2129.9	110	8055.58	7470.1	7391.83	7248.25	6463.59	7651.61	7937.32	6430.44	8853.57	9271.73	5173.13	5421.57	5507.13	5670.1	5690.99	8131.29	7278.79	7774.51	8073.1	6479.12
1746.45	120	8994.59	8580.41	8837.98	8820.75	8234.94	9559.1	8341.83	9382.01	10229.1	10943.4	6196.22	6664.88	5653.55	6261.77	5961.88	10586.9	9745.97	8836.07	10897.4	7899.98		2020.12	120	9926.85	9438.53	9789.8	8838.15	8499.26	8598.93	8956.26	7199.39	10274.5	10755.1	6170.02	6510.49	6653.49	6400.57	6049.33	9972.89	8690.63	8431.94	9148.9	7511.35
1685.77	130	10914.9	10508.6	10934.4	9581.14	10575.5	12479.2	10094.4	10620.7	12448.8	13249.3	6486.01	6531.41	6985.39	6768.03	6798.3	12195.1	10988.7	10679.4	11683.6	8871.56		1795.8	130	11626.7	10850	11111.2	10863.5	10233.2	10450.5	10771.4	8395.04	12472.3	13058.2	6873.03	7116.7	7299.74	6881.42	7045.97	10813.2	10181.1	9716.86	10730.2	8795.11
1663.26	140	12653.1	11887.4	13431.7	11116.2	11286.7	11835.4	11047.6	12661.7	14080.4	15804.8	7969.15	8293.49	7462.02	7780.35	7328.6	13785.9	13455.3	12766.7	12614.7	9641.04		1630.1	140	13232.6	13051.7	12340.7	12203.2	11579.4	11964.3	11516.8	9724.98	15011.8	14662.4	7762.76	7708.98	8346.51	8143.16	7638.91	13210.1	11761.2	11451.8	12424.1	10243.4
1357.9	150	14204.5	13018.6	14567.1	12339.5	13698.1	14438.3	13840.2	12837.1	15855.1	17840.2	8338	8698.51	8123.35	9545.29	9006.08	15902.1	15562.8	13341.6	14647.7	11498		1588.78	150	15338.9	14405.1	14048.2	13598.3	13530	12944.1	13196.9	11201.8	15703.1	16607.4	8307.4	8521.75	9717.68	8839.03	8281.49	14383.9	13005.8	12730.1	13731.4	11124.7
1468.93	160	15522.1	15026	16515.9	14466	13653.7	16505.6	14941.7	13915.3	18024.8	18450.8	8930.59	9182.04	8597.25	8701.42	8883.6	17933.1	16365.9	14074.8	16379.3	13779		1451.05	160	16243.9	15469.8	16510.7	14988.7	14380.3	14113.4	14380.3	12794.2	18071.9	18554.8	9482.28	9332.2	9835.38	9709.75	9266.12	15589.8	15132.8	13845.4	14188.1	12054.1
1288.72	170	17618.1	15014.4	18574.4	16559.6	15410.7	17029.3	16908	14711.3	20010.7	22771.3	9175.59	8894.46	9292.27	9009.89	9828.41	18907.1	18150.7	15265.7	17768.1	14094.5		1360.08	170	18110.8	16903.1	17332.2	15924.8	15736.2	16157	15841	14049.3	19852.7	20385.9	9677.3	9828.26	10094	9796.6	9695.22	17078.6	16871.1	15364.2	15892.3	13322.8
1283.02	180	18396.7	17661.7	18897	17793.9	16569.5	18342.2	18184.7	16409.4	21287	23238.9	10025	10670.8	9786.41	9660.2	10161.9	17912.7	20771.9	16089.5	18812.1	14761.4		1293.68	180	18906.3	17921	18419	17283	17330.7	17217	16919.9	14965.8	21056.3	22231.8	10706.3	10833.4	11697.9	11183.3	10693.7	18918.4	18445.7	16539.6	16581.9	14242
1241.48	190	19299.3	17569.6	20383.4	18553.5	16897.1	19843.2	18639.4	18654.7	23212.2	24187.3	11504.5	11324.8	11583.3	11153.5	10958.5	22569.1	20573.5	18462.8	20549.1	16721.2		1180.22	190	20855.7	19662.8	19537.1	17512.5	17998.2	18606.9	18090.7	16590.2	22774.1	23298.9	12154.4	12133.2	12777.6	11968.6	11612.9	21026.1	19945.4	18284.3	19098.5	16471.4
1035.14	200	22296.3	19206.9	20601.1	20175.9	18624.1	22073.6	21310.9	20730.5	25406.7	27059.2	13014.9	12539.9	12190.1	12263.8	12496.3	25174.3	22768.2	21367.4	24002.5	19159.5		1185.78	200	22261.4	21711.8	20935.6	18886	18489.5	20391.5	19782.8	17314.2	25157.3	25732.3	12620.7	12897.3	13885.9	12977.9	12516.3	23917.5	20930	21745.1	21370.6	17701
1114.96	210	24412.2	20519.2	23476.3	21865.6	20439	23919.7	23205.8	21786.2	27454.1	28834.6	13860.1	12963.7	13124.1	13648.6	12669.4	26554.1	25735.2	24050	25349.2	20952.9		1161.12	210	24504.3	24093.6	22553.2	21243.8	20965.4	23130	21630.5	18747.6	27252.7	27513.4	13677.7	13959.5	14573.3	13694.6	12891.2	25801.3	22753.8	23354	23623.3	20253.8
1052.91	220	25673.8	22072.1	25151.6	24368.3	22532.9	26732	26614.3	24159.4	30430.2	31544.9	14936.8	14787	14163.2	13656.6	13825.8	28649.6	28832.8	26439.4	27954.6	21999.1		1173.42	220	26014.5	25346.3	23465.9	22523.9	23359.9	24441.4	23307.4	20486.5	29607.6	30157.5	14863.2	15096.6	16126.3	15115.3	14395.4	28627.8	24678.1	26136.2	25567.7	21944.6
1105.99	230	26322.8	23695.8	26022.5	27139.7	24242.9	29727.3	28310.3	26134.8	32354.3	33262.1	17696.3	16034.2	16628.1	15349.3	15800.7	32446.3	29887.8	28674.8	31523.3	23860.6		1283.14	230	27580.2	26730.3	25413.4	24565.6	24342.3	27489.7	25482.2	22453.7	31568.2	32380.1	16079.7	16534.8	18055.9	16360.7	15041.6	31402	27424.3	27510.6	28570.1	23813.5
1074.88	240	29105.5	25508.9	28678.1	28276.7	24310.9	32285.4	30314.7	30064.8	36016.8	35277	18685.1	18675.3	18464.8	18074.4	18220.2	35974.7	32680.1	30837.6	32460.9	27847.7		1288.91	240	29622.2	29292	27466.7	25268.6	25499.4	29056.9	27617.8	24342.3	34857.1	34848.5	18153.4	18107.9	19858.5	18411.9	16806.5	33280.2	29872	29652.3	30638.7	25177.4
1252.14	250	33739.9	29482.8	30754.2	29650.2	27310.9	36140.8	32413.4	31378.1	39426.6	40126.6	19737.3	19767	19914.6	18978.5	19048.7	37649.1	34780.7	31050.6	35171.2	28182.3		1293.53	250	34031.8	32916.1	27638.9	28013.4	28004.9	31488.4	30297.2	25948.3	37683.3	38951.3	19474.9	18912.3	21832.1	19535	18010.2	35012.4	32069.5	31085.3	32102.8	27041.6
1256.42	260	38231.3	34095.6	34518.3	33182	31507.2	40371.2	35032.4	32084.6	42238.5	42040.8	21134.8	20799.8	21966.6	20030.7	20866.7	39214.6	38872.7	33362.4	36684.9	28485.2		1314.34	260	37882.2	36959.7	31923.9	30599	31111.3	34009.4	32902.2	28716	39685.7	40890.6	20238.9	20097.6	22088.2	20952.5	19457.3	35788.9	34593.4	32884.7	32660.4	27609.1
1266.09	270	41309.5	37070	38845.5	38704.6	35568.1	42952.4	37777.6	35159.4	44644.5	45980.8	22404.7	22158	21937.9	20971.6	21793.5	39326.4	38536.6	34828.9	37424	29576.5		1278.73	270	41219.9	40884.7	35423.5	35007	35488.6	35645.2	34182.6	30923	40744.7	42908.6	21555	20409.7	23443.8	21525.3	20256.8	36743.4	36610.8	33546.1	34075.2	29436.6
1292.8	280	47125.5	40643.9	44450.7	43200	38893	43292.2	39321.8	35908.5	46468.3	49303.5	22422.9	22510.8	23283.8	21955.2	23020.2	39706.7	42317.9	35105.1	37781.7	30933.3		1323.53	280	43874.3	43103.5	40272.3	38121.5	37877.6	36397.2	35978.8	32169.7	42360.3	43907	22516.3	21758.8	24528.4	22718	20339	37833.1	38535.2	33570.3	34257.2	29197.4
1208.43	290	46507.2	41900.4	47025.6	45979.1	40558.5	45550.4	40597.8	36185	46910.1	51113.2	24186.2	24156.8	24231.2	23865.4	23344.5	42236.5	42864	36629.8	39587.6	29885.6		1295.99	290	46326.1	45333.3	43602	40523.2	40405.1	38918.1	36632.8	32463.4	44265.4	45693.9	24212.3	22769.4	25331.6	23172.2	20839.1	37982.7	38539.6	34738.3	35095.1	30200.4
1373.23	300	50343.1	44349.5	51506.8	49144.9	44357.6	46671.1	40797.7	38354	50336.3	52906	25749.1	25480.8	25203.3	24047.4	25656.9	42950.9	43568.7	36958.8	40526.1	32353		1342.6	300	48179	48091.4	46745.3	43020.8	43008.8	39395.3	38278.3	33788.6	45386	47289.5	24407.4	23733.6	27376.2	24395	22723.5	38877.9	40094.6	35356.1	36104.9	30612.8
1275.93	310	54867.5	48625	55412.3	52056.4	46215	48470.5	41466	40382.3	50264.1	56237.3	27278.2	27066.9	27457.3	26275.7	27362.7	43213.1	46236	36365.8	40954.8	31949.6		1342.41	310	52063	50828.3	49854.9	45649.9	44729.9	41126.7	40009.5	34490.9	47338.4	49333.9	25914.2	25158.7	28423.5	25025.8	23401.6	40112.5	41524.9	36078.4	36516	30962.8
1303.49	320	57456.6	50875.1	58279.6	55956.3	50549.2	49297.7	43366.2	41435.8	53582.7	59299.3	28700.8	27233.9	28783.1	26975.1	29005.3	45788.8	45283.3	38636.5	40749.2	32741.3		1437.46	320	54325.6	54039	51918.2	48046.5	47215.5	42427.9	39996.2	35053.8	49248.2	50632.1	27101.6	26125.7	29264.4	26888.2	24623.6	40148	42410.8	35619.3	36832.3	30491.7
1376.58	330	59934.2	53067.4	61433.4	59495.8	52041.6	51254.9	46299.6	41115.3	55948.7	60281.6	30294.5	28650.1	30556.3	28961.9	29444.3	44170.6	46057.6	38729	41935.6	34005.6		1448.43	330	57821.6	56424.6	54686.2	50262.5	50753.9	43764.2	42111.5	36720.7	49039.4	52060.5	27173.5	26839.6	29899.1	27876.1	25720.9	40390.1	43231.1	36533.2	37591.1	31644
1515.2	340	64535.8	56965.4	64090.6	62959.8	56596.6	51922.1	46965.1	43005.2	55249.8	63624.3	30829.5	30319	31963.7	29992.4	30335.1	44841.5	46066.6	38076.2	42944.4	32130		1479.33	340	59604	59402.8	58256.2	54328.9	52710.8	44821.6	42801.3	36806.4	51158.8	53251.1	28627	28710.6	31029.5	28735.9	26528.5	40269.7	43685.4	36719.9	37339.8	31276.4
1475.85	350	66232.6	59729.9	68799.2	64165.2	58274.9	54109.3	48285.7	43521.4	56276.3	62941.7	30663.1	30709.3	30317.5	30532	31150.1	44448.5	46836.2	39505.5	42844.3	32218.2		1515.2	350	62427.5	61360.3	60713.4	55568.1	55079.6	46130.9	43380.7	37503.3	51867.8	54921.8	29619.2	28452.7	32366	29374.1	27644.8	40392.6	44525.1	36181.9	36723.5	31202.3
1468.21	360	70274.8	63046.9	70156.1	66166.9	60846.4	53673	48396.5	44324.9	57144.8	63285.6	31355.5	29743.7	31340.3	29445.8	31831.8	46199	47497.9	38320.5	42748.2	33646.2		1555.46	360	64493.8	64173.1	62856.6	58805.3	57176.5	45195.1	43718.8	38328.2	52310	54689	30617.5	28346.2	32249	31167.4	29040	39663.3	44559	35512.5	36743.8	31490.4
1527.39	370	72207.3	64322.6	73291.4	71408	62194	59757	48498.3	44275.6	59069.1	65204.5	32640	31061.1	34225.9	31124.1	32606.8	45834	47598.3	37722.4	43651.2	32966.6		1583.09	370	65915.9	65892.2	65212.6	60075.4	58535.4	46343.6	44019.4	38320.8	52502.9	56086.2	30304	29108	33598.4	29435.4	28766.2	39555.5	45145.5	35726.2	36916	31151.8
1529.24	380	71152.9	64384	75236.4	72694.8	63908.3	55690.9	49647.1	43772.9	56076.2	65829.2	31884.1	30742.2	33919.4	29477.8	33956.8	44176.2	49993.8	37304.2	41456.1	31987.6		1880.07	380	60276.2	60731.3	61082.6	54088.3	52351.3	42398.4	42728	35339.3	49273	52178.6	26715.6	26127	27573.8	25781.3	22748.9	33897.5	38273.5	31922.2	32266.6	27860.2
1506.82	390	74516.4	64706.6	78475.7	72450.7	65156.1	57824.3	49366.5	43996.2	57925.7	66303.6	30255.3	31674.9	33777.1	32134.8	35093.5	44910.8	49510.2	36416.5	40812.3	31312.3		1865.2	390	60950	61053.2	62179.9	54819.2	54113.2	42152.6	43919	35708	49636.7	53177.5	29991.2	27510.9	27612.8	24576.7	22655.9	34612.7	40233.4	32674.7	33868.9	26726.2
1558.14	400	72305.8	66606.2	80388.7	72797.9	65480.4	56321.9	47940.4	42359	57500.8	67501.7	32691.4	31208.6	32742.9	32352.1	33146.2	46257.2	47840.6	36580.8	43052.9	32632.2		1922.29	400	60402.7	61582.5	63232.9	55860.1	54797	42229.1	41158.9	37231.6	50534.5	52913.6	27570.4	24852	32723.9	24994.8	23457.6	34897.1	41601.7	32619	34960.9	28068.4
1570.55	410	75591.3	70173.2	83550.4	73628.3	68295.7	58035.3	48996.1	43808.1	56852.2	66593	32342.9	31716.6	32827.1	31875.2	32888.5	44423.6	48221.6	38916.7	41397.8	31801.4		1951.81	410	60971.3	62373.2	63392.7	56457.5	55219.1	41941.7	43089	37868.1	50038.6	53302	27906.1	25250.7	28718.4	25429.6	24114.6	35812.2	44295.2	33079.4	33619.3	30053.8
1579.64	420	74607.3	72134.7	78802.5	76596.5	68600.1	58181.4	48733.8	44011.8	57567.6	68466.1	32167.7	32520	33168.5	31726.8	32160.5	47012.4	47058.4	39315.4	43945.9	33453.9		1974.7	420	62195.5	61795.9	61784	56343.7	55273.4	41703	43393.2	38647	50752.1	52513.9	29618	26054.3	30831.5	26476.2	25259.4	36588.7	43558.9	33091.1	33896.8	33012
1640.28	430	76942.2	69550.3	80845.1	78120.5	73750.5	59883.7	48665.4	43830.9	57754.8	67219.4	32973	33132.2	33411.7	32236.3	33598.1	46010.1	48172	39596.3	43554.9	32236.8		1969.96	430	62093	63445.3	62037.7	55829.7	55574.1	41865.3	40720.4	40706.8	50584.6	53446.4	28531	25291.8	29721.6	26667.1	26832.9	36473.5	41563.1	32762.8	33813	33176.1
1693.72	440	79305.9	73695.4	84498.9	78410.9	70338.5	61031	48304.5	44858.7	59311.2	68939.1	34104.1	33350.7	33818.8	32340	33833.8	46196.5	48666.7	39279.9	43164	32693.4		1960.07	440	62792.7	63373.3	62992.6	57001.5	55963.6	42940.3	41108.4	41227.2	51179	53648.6	27909.7	25950	30083.6	27137.6	27016.5	37400.4	40939.2	33577	34355.4	32492.4
1602.81	450	81283.6	74234.4	85287.5	77017.3	72143.8	64192	50254.6	44234.6	60055.4	72042	36267.1	33892.7	34922.4	33271.4	35945.1	46730	47794.8	39627.5	43616.6	32943.2		1966.84	450	65010.7	64912.4	64542.6	57363.3	56693.5	44081.7	40244	41818.6	52551.8	54869.9	29779.1	26543.9	30297.7	28054.7	27513.5	37588.3	42871.6	34865.6	34789.1	31224
1744.33	460	83581.4	75943	89760.3	79216.3	75464.9	64868.3	51363	44861.6	61708.5	74041.9	37093.6	34954.4	35553.4	35053.9	35947.1	49496	49226.4	42222.2	44302.9	34005.6		1954.73	460	65714.4	63437.9	66964.9	58651.3	57190.8	44232.5	41509.8	42312.8	52010.5	55408.4	28036.2	26779.2	34482.1	29378.6	30068.4	38842.3	43256.7	34761.6	35333.6	32354.2
1673.08	470	88174.3	78734.8	89102.8	85162.9	75861	64160.8	53054.3	46947.3	64031.7	75957.5	39466.4	38131.6	38010.8	37408.5	39474.5	48788.8	50284.8	41989.3	44061.1	33748.3		1982.52	470	65991.5	65308	67832.2	60235.9	58685.4	43783.3	42143.6	41663.1	52273	55163.8	28691.4	28617.8	30999.5	28402.1	30411.8	38536.6	43742.9	35044.3	35695.1	33877
1773.02	480	87923	83363.9	92894.9	88022.4	79203.6	67771	53340.8	47091	64579.5	74423.3	38019.5	38025.4	39863.8	38477.1	39391.7	50240.3	50281.9	42740.7	44821.4	34289.6		1965.81	480	69886.3	68097	73236.7	64819.6	62796.3	48074.2	44010.5	44363.7	56186.2	58927.6	28045.9	31587.2	33232	31397.2	32846.6	40697.2	47840.2	36395.9	37245.4	37064.9
1757.59	490	95994.6	83548.6	94147.7	92814.4	81383.9	68090.5	54477.5	47200.1	67929.8	77192.2	38844	38329.6	38541.6	37989.6	38484.3	51504.4	50810.4	44412.7	47002.5	33935.1		2094.36	490	74079.9	71737.3	76319.8	68871.2	66130.1	48511.6	45305.3	44272.3	57699.9	60860.3	30852.7	28882.8	33420.5	31611.1	32863.6	41475.5	50169.6	37488.1	38278.2	36274.5
1816.28	500	98488.2	86720.3	96444.1	93548.6	86900.2	68722.8	57493.6	49189.1	67789.6	80121.9	39480.3	43019	39251.4	38929.9	39400	51108	52898.7	44148.7	49160.8	34083.4		2076.7	500	80223.3	76510	79146.9	73095	69926.9	50354	46606.6	44455.3	60258.4	63614.4	31508.5	29993	34179.4	32246.7	34346.6	43616.6	49846.1	38401.6	38944.5	37419.8
1826.6	510	93379.3	89515.3	98519.1	99515	88738.1	71537.9	58550.1	51089.6	70293.4	80165.9	41642.7	39972.6	39556.5	38444.5	40907.5	51732.2	53903.9	43231.4	49157.1	35210		2149.61	510	83220.4	84630.2	81279.2	76212.4	73431.8	51708.3	45954	42938.5	60880.2	64660.9	32104.3	30117.6	35437.2	34438.6	35926.3	44221.7	52201.2	39148.2	39596.9	36263.5
1808.35	520	97928.8	88289.6	102354	97966.1	87209.3	71179.9	61627.1	50964.4	69385.4	82620	42535.3	40205.5	45067.7	39802.5	40458.1	53131.4	53852	43764	50963.8	35822.5		2151.19	520	85935.1	85084.8	85213.5	80712.4	77604	53681.8	50289.5	43154.3	62310.9	66053	33233.7	31000.9	36268.1	33799.1	33867.6	45762.2	51226	40149.8	40431.9	35305.4
1901.72	530	98956.5	89766.4	101908	99496	86227.1	70639.1	60570.7	54701.6	69956.2	80390.6	41645.7	41813.9	42744.2	42049.8	42226.1	52681.9	55838.4	43444.5	49630.2	37834.1		2176.61	530	89755.2	86950	87628.6	83469.2	80842	54159.7	51975.9	42752.5	62862.5	67624.4	34820	32052.7	38600	36393.9	36292.2	45679.8	51493	40831.8	41332	36252.5
1947.19	540	100185	84636.3	102351	94299.6	89095.9	72918.6	64117.5	57161.8	73949.6	85440.2	43796.8	41642.2	43117.5	41686.1	42320.7	50636.3	54296.3	43356.8	49818.1	37691.4		2209.29	540	88412.3	88183.2	91962.3	84573.3	80700.9	56773.3	53210.6	43294.3	64631.6	68480.3	36372.6	33792.4	39505.2	36086.7	36680.7	47453.4	53263.7	41904	42260.2	35577.9
1916.76	550	102403	89748.3	98978.5	96955.1	91104.5	73921.9	64181.4	56100	72605.2	84717.1	44105.8	43040.7	43888.6	42433.7	44387.5	50658.6	53670.1	44425	49739.4	37844.9		2148.23	550	91243.7	102994	91866	84698.3	80734.8	57563.1	54714.1	43853.6	66384.9	69916.2	38639.9	36076.4	42540.4	38352.6	38175.3	48262.8	53656.9	42869.8	43308.3	36611.9
1879.69	560	102783	88744.7	100216	98696.7	91666.1	74454.5	66950.8	56939	72534.6	87767	44610	44221.3	45143	43480.8	44429.8	50886.3	54414	43508.8	49943.1	38490.4		2226.47	560	92398.3	79183	96423.1	85194.2	80895.7	57783.7	56006.9	43921.7	66497.4	71183.3	39571.9	37505.8	43668	40544.3	39053.5	48885	53013.9	43607.9	43760.3	36430.1
1960.89	570	104559	87267.1	99495.2	99462.6	92855.8	75981.3	62820.8	58860.5	73230.4	84158.6	43812.5	43869.6	45139.8	43450.7	44157.5	50052.5	54553.4	41216.7	47762.1	37660.2		2253.03	570	94035.2	75898.2	96131.8	87615.9	82619.8	59733.6	57577.2	44056.8	68776.1	72609.9	40825.5	37001.7	43891.2	39838.5	39421.6	49711.3	53203	44272.6	44928	37079.7
1969.86	580	104822	93316.3	101853	99485	94838.4	74421.9	62628.6	57778.9	73310.9	86119.9	44740	44021.9	46387.2	42977.1	44912.8	50215.2	52468.2	43404.1	49233.2	37366.7		2256.06	580	95301.5	85319.5	94229.8	87011.9	85168.2	59391.8	58141	44037.7	66936.6	72275.1	41288.4	37034.2	43729.8	38997.1	37047.9	49210.3	53968.2	45011.3	45825.9	36772
2040.87	590	106103	93386.9	102304	106239	98130.5	77589.3	62737.2	55054	71993	84567.4	45836.5	44280.6	45788	44744.2	45599.9	50574.6	52499.2	43927.8	48794.9	36527.4		2294.71	590	94984.9	102792	94914.7	89067.6	85455.7	58887.9	60522.4	44432.4	67523.5	71327.1	40250.9	37803.7	43658.1	39841.9	39363.6	48061	54241.4	44807.3	45753.2	36927.2
2016.91	600	105756	96132.5	101070	105272	96651.6	78533.5	64978.5	56724.9	73280.1	88514.3	45498.9	45274.9	46947.5	43649.8	46930.9	49138.9	53231.6	42345.6	49533.5	36896.7		2298.97	600	98302.9	100773	94880.7	90099.1	87970.6	57942.9	60085	46000.3	67157.6	71283.2	42510.7	38299.2	45062.4	40494.2	36289.9	48490.9	55353.6	45060.3	45417.3	37630.8
2000.23	610	106481	96529.4	102647	105983	98123.8	79476.4	64173.1	57981.5	73841.4	85354.6	46570.1	45109.6	46225.4	45958.3	47070.2	51326.8	52882.2	44092.7	48830.5	35465.9		2335.95	610	98240.6	104805	98558.4	91639.2	89899.7	58479	58702.9	45646.6	68119.3	71748.4	42364.2	38925.2	46031.9	41079.2	39800.6	47849.3	55733.4	43997.4	44999	37829.4
2126.59	620	110761	97404	102477	107348	99428.1	76943.4	65053.3	57182.6	71551.7	87087	45755.5	44979.8	47501.2	44724.5	46612.4	51263	51681.2	42596.3	48419.9	35210.8		2330.72	620	99228	102428	98966.4	92829	89626.3	59459.6	58685.4	47637.8	68644.4	73254.7	42719.8	39766.8	46335.4	40938.8	39506.9	48275.2	55653.3	44499	44784.9	38619
1992.73	630	109578	99789.7	106112	109248	100933	79651	64952.2	56995.7	73374.8	86673.9	44985.4	44709.5	45334.3	44001.1	45671.7	50385.2	52805.1	41923.1	48433.5	35606.8		2341.91	630	98400.7	101322	101124	93652	90979.2	58973.5	59090.8	47941.6	69813.1	73837.1	44764.6	40413	47143.6	42253.8	38106.9	48288.1	54018	43809	44476.8	38315.6
2160.41	640	110043	100412	106905	105270	102571	79557.8	66819.7	55587	74471.4	86733.3	45072.3	44610.9	45088.9	45734	45802.2	48791.1	53514.2	42203	48273.9	35852.3		2344.05	640	99611.7	87214.7	101954	95305.5	93376.5	60216.5	59298.7	48322	72265.2	74132.2	43444.8	41369.2	47985.3	42419.9	39005.7	48506.7	54078.4	44266.6	44160.6	37906.8
2103.38	650	109238	99309.8	105213	108241	103014	76729.4	66159.4	58146.5	75989.5	86234.1	45645	45088.1	46959.8	44982.4	44505.5	51140.3	54174.7	42629.7	49052	36022.5		2361.7	650	100904	85655	104026	95136	93285	60632	60424.3	48258.3	71944.6	73300.5	43999.6	41477.3	47749.2	42427.5	39086.8	48809.3	54625.7	43669.9	44645.9	37099.7
2145.01	660	109227	99908	108666	106385	103922	78358	66499.6	57615.1	73810.9	87521.1	44373.6	43405.9	45823.2	44848.5	45033.8	51635.4	53344.2	42824.2	48906.4	34021.5		2415.21	660	101914	85394.7	104171	96138.4	94838.9	61727.6	59483.8	48875.4	70403.7	73983.3	44856.7	41369.4	48859.7	43384.5	39677.6	49269.2	52942.6	43203.6	44267.7	36115.8
2164.61	670	109939	101689	106993	109819	100509	80117.9	66432.7	59814.6	74941.2	89094.8	43530.9	43053.7	44566.1	44067.7	44810.4	49656.5	52737.6	40919.8	50167	35676.8		2382.95	670	99926.9	86858	103351	96270.5	94153.2	61565.5	60565.2	49724.5	71500.7	76066.8	45379.2	41841.7	48257.3	44216.5	40278.4	48956.4	53724.2	43633.4	44307.2	35695
2159.5	680	107626	101630	106379	107628	99313.5	80729.9	65205.5	58377.2	75669.2	88278.9	43874.9	43050.5	45745.2	42702.4	44229.7	50171.3	52811.2	42076.7	47065.4	34728.7		2424.62	680	101943	88733.7	105183	96319.2	93378	62699.6	60967.2	48726.6	72863.7	78083.6	45200.6	42199.3	48789.5	43877.6	39962.9	48620.4	53501.3	44019.2	44537.7	34941.9
2156.07	690	106840	98780.1	104190	105938	102085	78907.1	66342.6	58413.3	75261	87427.1	43112.8	41681.2	44861.9	41854.5	44056.8	48121	52490.9	41999.3	48712.3	35329.5		2374.09	690	101211	86535	105152	103183	94657.9	63115.9	61080	49724.2	72524.3	78806.9	45052.4	42024.2	49157.9	43909.3	40516.4	48742	54471	43893.2	44088.4	34670.6
2301.78	700	106884	98119.3	106941	106956	99044	81302.5	67648.1	57470.9	75483.5	89601.3	42093.2	42301.3	43960.6	42665.2	43362.7	48942.2	51345.6	41825.3	47167.2	35421.5		2435.68	700	98976.7	85251.6	102857	102060	98594.7	62893	61827.9	49473.1	72069.5	78153.4	45768.1	41962.9	48937.1	44558.5	40529.9	48079.1	53437.6	43646.2	44568.8	34755.7
2219.52	710	107418	99022.6	103506	107629	99278	78444.7	68589.2	56685.6	73513.9	87195.4	41714.9	41287.5	43006.6	41654.7	43431.8	48316.1	51667.7	40807.5	47534.9	34852.6		2478.93	710	102504	84942.2	104244	102235	98735.1	63066.9	63114.6	48117.6	72802.1	78570.9	45472.1	42158.7	48548.4	43746.6	40022.5	47527	54089.2	43842.8	44296.7	34936
2302.71	720	104309	98527.5	101966	107978	102068	82057.3	68312.3	56463.3	75212.3	87616.9	39453	39809.4	42230.1	41160	42136.4	48604.5	51834.7	39608.8	47820.7	34117.4		2461.62	720	98618.3	80561.8	103321	100623	98125.8	62950.9	61140.8	46794	72609.1	78413	44724.1	42290.5	48742.7	43491.3	39466.1	47708.2	53211.1	42817.3	44455.7	34619.3
2237.43	730	102791	94080.8	104241	107462	102703	77232.6	67243.9	58451.5	75035.6	89528.9	40834.1	39437.8	43953.7	39460	41047.7	48178.3	52081.5	39874.5	48275.2	33355.1		2506	730	97537.7	79737.8	102328	98900.8	95900	62700.1	62271.6	45842.2	71348.8	77629	44640.5	41296	48400.3	42723.8	39617.8	47603.2	52455	43117.6	44052	34441.7
2289.85	740	103291	96465.8	102775	106151	97661.1	78836.6	68386.5	57470.4	73205.9	86885.4	38709.5	39888.2	41723.5	38013.2	40568.1	46736.4	50082.6	40108.3	46748.2	33458.5		2551.6	740	97201.1	79280.7	102312	95979.6	96126	62492.1	61229.7	45302.8	72376.9	78233.1	44024.9	41448.4	48372	43339.6	39384.3	47091.9	52646.9	42670.5	43471.7	33961.8
2342.3	750	99792.7	90295.3	101417	103543	96221	77457.3	66740.2	55325.7	74562.2	88885.7	38117.9	37182.9	38391.8	37249.7	39661.9	45676	50582.2	39300.1	46012.3	32227.5		2574.95	750	95788.6	78105.9	99388.6	89065.9	87887.2	62295.9	61148	44909.5	71049.5	78314.1	42664.1	40642.1	47311.1	42454.6	38575.5	46641.5	52893.1	41930.7	43094.1	33673.5
2378.24	760	96933.4	91424.7	100626	101971	95831.2	77409.7	67811.1	55848.4	69985.4	86642.2	36308.5	36617.4	38803.1	37426	38167.4	44212.3	49014.7	38485	47268.2	32337.3		2524.77	760	95076.3	74568.5	100462	89381.4	86538.3	62848.9	60851	44839.2	71650.8	77643.1	42339	39258.7	46170.9	42260.9	38215.5	46360.3	51699.7	42018.5	42921.6	33380.7
2316.3	770	95348.8	88607.4	100221	100727	93439.5	76370	67537	54777.3	72708.9	87267.6	36110.1	36007.5	37422.3	37043.5	38465.4	44002	49535.2	37860.1	45038.5	32675.4		2570.83	770	91996.8	78640.5	98401.8	86223.6	85845.1	61704.9	60480.6	43868.2	71143	77186.3	41601.2	38882.6	45684.4	41405.5	37517	45472.1	51433.6	41855.7	42907.5	32357
2428.83	780	93048	87709.3	97119.5	98621.4	92202.7	77256	65401	56115	71032.2	86996.5	34741.3	35423.5	36763	35046.4	36270	44599.6	47931.1	37185.3	45227.4	32059.1		2612.11	780	89815.5	88530.2	96641.1	85059.2	84841.2	61132.3	61479.9	43041.2	69900.9	76172.8	41871.8	38044.4	45077.7	40447.5	36892.7	45745.9	51830.1	40551.3	42533.4	32820.5
2415.37	790	91796.5	87979.7	93962	97296.8	88442.4	74450	66505	56724.2	70239.2	86041.6	34074.8	33802.1	35772.9	34807.4	35629.4	43872.4	48122.3	37331.4	43646.8	31129.5		2581.9	790	88491.9	85499.3	94745.2	83192.3	81419.5	60555.9	60061.2	42818.8	70165.2	76067.2	40833.4	37384.9	44049.7	39726.5	36464.7	44570.1	50967.7	40544.1	41238.8	32093.6
2413.59	800	88364.3	83285.5	95879.7	94074.5	88361.4	75842.4	66018.2	55670.4	68691.4	84002.7	32860.1	33242.3	34943.4	33668.7	34720.4	42598.9	48541.6	35447.8	43525.9	31272.2		2630.23	800	84780.9	86882.3	91200	83115.3	79760	58801.7	59264.7	41253.2	68643.8	75017.1	39927.2	36765.1	42770.3	39004.8	35477.7	43986.5	49658.6	40348.8	41485.5	31593.6
2402.6	810	85714.4	84158.3	90011.6	94867.5	86088.2	73639.5	65091.2	54427.4	68263.3	85258.9	31990.5	32146.8	33735	33044.1	33107.9	42173.1	47948.9	36273.4	43819.2	30398.3		2635.02	810	81619.7	86007.7	91884.2	78285.1	78178.3	58806	58481.7	40749.9	68105	74765.5	38108.1	35990	42201.1	37590.3	34529.6	43458.1	48935.2	39498.5	40283.9	30852.5
2397.46	820	83728.1	78842.1	90570.7	91904.7	85959.9	74156.7	64337.5	55001.9	68077.5	84030.6	30965.4	31292.3	32211.3	32180.9	32333	41782.5	45358.8	34709.8	42687.3	30041.2		2689.66	820	78301.1	82910.3	89291.9	76007.7	76817.9	58902.4	57830.5	39851.5	67574.2	73469.5	37457.7	35017.2	41092.2	37204.9	33821.9	42202	49006.9	39167.5	40323.1	30635.3
2478.18	830	82754	76949.2	87898.2	89800.9	81633.5	72782	64443.1	52615.6	68104.9	80707.5	30792.8	29484.2	32145	29978.7	32457.3	40858.3	45884.7	34760.7	41543.6	29366.7		2686.1	830	77375.8	82421.3	86361.9	74505.9	73330.4	57322.7	57391.5	39664.4	65746.3	72844.8	36349.6	33566.3	40413.9	36617.2	33366.7	42134.4	48066.4	38185.1	40049	29947.3
2564.34	840	77781.3	76905.7	85850.1	89424.3	80916	71902.5	64732.3	52552	65865.1	78943.7	29149.3	27690	30601.1	29452.5	31112.3	40254.9	46854.6	33726.7	40568.4	28251		2734.5	840	75469	79858.7	83674.5	71392.9	71956.4	57485.4	55998.3	39424.2	65130.6	72137.9	35288.8	32856.2	38194.4	34934	32497.9	41338.3	47127.6	37306.9	39008.4	29499.5
2472.58	850	76018.2	73609.6	81838.5	83987.4	77486.1	70128.6	62298.1	51609.8	65400.1	80854.5	28602.6	27752.9	29951.7	28736.5	30207.6	39202.2	44263.2	32148.2	40914.6	28267.1		2689.71	850	74508.9	78390.8	81203.7	69146.1	69727.3	55281	55173.2	37595.7	64018.1	71451.5	34147.5	31990.1	38069.1	33726.6	31174	40500.2	46247.3	36514.1	37762.4	28903.7
2408.65	860	74191.1	71646.1	80057	80749	73967.5	68603.3	61518.3	49638	66476.9	78494.3	27974.9	27172.1	28104.3	27610.5	28153.3	38658.9	42236.7	32297.6	39861.8	27866.5		2702.82	860	70719.4	74088.1	81403.8	67179.9	67824.6	53945.8	53757.7	36953.7	61838.9	69610	33910	31362.5	36919.8	32966.1	30320.1	39447.4	45242.9	35742.8	37781	27761.4
2431.85	870	72668.4	67848.2	77456.3	79252	73758.6	69605.5	60854.1	49183.2	62934.8	76644.8	26065.4	26258.8	27922.6	26806.8	27550.1	37220.2	43710.5	30795.5	37288.6	26314.7		2704.23	870	69559.9	72967.7	79086.8	65319	65328.6	52506.3	52739.9	35310.1	60703.1	67975	32347.7	29967	35797.8	32318.9	29324	38288.8	44977.7	34994	36484	27518.5
2451.79	880	68646.6	66623.2	76959.3	78993.1	71395.1	67493.2	57262.1	46420	63022.3	75841.9	24749.3	26069	26692.3	25466.8	26933.9	35746.9	41828.4	29569.7	37462.6	25171.3		2721.76	880	67130.4	70879	76359.4	63075.5	63056.9	51727.9	50262	34907.7	59974.6	66189.1	31166.4	29289.1	34395.2	31168.3	28778.2	37429.4	43852.3	34593.3	36188.5	27071.1
2457.56	890	65335.2	64629.8	75946.7	76475.8	69914.4	64067.5	58292.2	46674.5	60836	74331.5	24567.5	24185.3	26536.2	25540.9	26474.1	35681.7	40489.4	29593	38886.1	25812.2		2759.6	890	65570.1	67496.3	73924.3	61608.7	61334.8	50382	49900.6	34778.3	58445.5	64500.1	30172.2	28692.2	33478.2	30217.4	27730.3	36650.4	43086.8	33746.6	35633.4	26298
2572.38	900	63540.8	60968.3	70777.9	71994.6	67056.7	62857.6	57634.8	46537.7	57511.7	74514.4	23570.1	23752.7	25088.6	23820.3	24688.3	35249.8	39985.1	29168.2	34974.3	23975.8		2787.49	900	60886.5	66043.6	71402.2	59021.8	58854.6	49094.4	48436.4	32981.3	56382	62341.7	29002.7	27148.8	32526.4	28972.7	26600.4	35844.1	41972.5	32848.3	34320.2	25449.3
2579.16	910	60885.6	59380.9	71044.9	71977.1	64790.4	61569.2	54781.1	43094.1	57694	72935.6	23442.1	22813.7	23807.4	23287	24114.4	34075	38633.8	27692.2	35404.1	23644.5		2780.15	910	60812.6	64080.2	68017.6	57464	57879.2	47354.2	47160.1	31783.3	53555.5	61085.1	28730.1	27054.3	31696.7	28326.7	25955.1	34442.2	40835.4	31821.5	33858.1	24762.6
2565.66	920	61656.8	56907.9	68982.5	68142.1	62174.5	58981.2	54964.2	43499.3	56680.3	68698.9	22502.9	22138.1	23305.4	22341.5	23549.7	32166.9	37960	26855.2	34287.6	22799.6		2838.06	920	59108.2	62920.4	66022.7	54644.9	55566.3	46483.1	45784.3	31084	52804.6	59661.2	27479.4	25768.5	30604.9	27395	24892.1	33358.1	39882.5	31156.5	32819.8	24084.1
2545.85	930	59258.8	55732.9	65361.8	66020.9	60911.6	59750	53292.8	42250.2	54330.8	68310.4	22341.5	20656.6	21963	22699.5	23215.2	31826.1	37646.9	26183.6	33107.8	23624.6		2865.37	930	56948.9	59938.9	64268.3	53823.6	53657.2	44969.4	44004.6	30600	51608.5	57520.2	26492.1	25301.5	29547.7	27057.4	24070.1	32796.7	38767.8	30025.6	31688.3	23209.5
2675.02	940	56456.7	54500.5	63217.6	61724.8	58202.3	57054.3	50682.1	40919.7	53949.3	66767.6	20675.4	20800.3	22067.5	21826.6	22625.9	30975.7	36661	25635.3	31627.2	21932.1		2849.41	940	53133.7	56504.8	61941.4	51815	52416.3	43071.6	43300.1	30091.8	49728.3	56601.4	25640.4	24241.6	28951.1	25720.5	23360	31848.5	38082.7	29647.2	30560.6	22761.2
2536.14	950	53617.1	51956.6	59938.5	61625.3	56732.9	55413.9	50774.7	39444.6	50035.5	65472.4	19302.2	20290.2	21873.2	19956	21542.7	29870.9	35183	24647.2	31614.2	21546.3		2898.77	950	53421.5	55691	59191.6	50461	49617	40997.3	41950	28540.7	48126.7	54264.9	25035.7	23205.8	27412.4	25276	22614.7	31195.1	36652.2	28167.9	29659.1	22355.9
2582.96	960	50549.6	52357	57964.3	59884.4	54880.8	54402	48250.9	39205.6	49667.4	63705.7	19029.7	19617	20780.9	19729.2	21110.5	29424.3	34094.7	23820.7	30747.4	20685.8		2912.32	960	52302.5	52689.3	58004.1	48613.7	49124.8	40700.6	40245.6	27517.3	46723.3	52812.7	24427.8	23053.7	26786.6	24459.5	22315.4	30133.2	35608.9	27554.3	29211.8	21320.9
ctrl-avg	Open	Trans	Cis	Layered		ctrl-stdv	Open	Trans	Cis	Layered
10	-57.3968	95.32	91.3892	-394.986		10	434.454	414.659	276.662	259.621
20	-59.9061	-145.65	61.8634	-80.275		20	596.25	302.967	397.072	391.742
30	250.352	139.572	379.565	361.885		30	358.996	357.703	581.261	172.446
40	682.442	668.756	525.03	1039.5		40	621.439	452.292	452.324	171.215
50	1093.67	1233.8	1066.96	1227.95		50	612.984	287.847	464.839	460.828
60	1253.11	1920.68	1610.91	1818.9		60	301.232	742.348	223.374	468.253
70	1698.49	2822.2	2032.11	2628.62		70	622.024	502.323	376.361	518.015
80	3235.56	4266.44	2873.11	4134.46		80	624.264	770.12	436.872	610.14
90	3966.35	5421.14	3790.01	5573.3		90	387.634	992.27	276.45	954.432
100	5593.19	6774.75	4131.23	6727.32		100	470.646	788.085	530.031	560.218
110	7461.81	8386.47	5105.93	8194.26		110	625.51	1076.94	351.3	1155.39
120	8693.74	9691.09	6147.66	9593.27		120	296.135	973.549	374.685	1240.16
130	10502.9	11778.5	6713.83	10883.7		130	550.201	1349.07	205.549	1270.93
140	12075	13086	7766.72	12452.7		140	968.326	1889.41	388.403	1644.14
150	13565.6	14962.2	8742.25	14190.4		150	898.808	1944.86	561.883	1802.22
160	15036.8	16367.6	8858.98	15706.4		160	1079.58	1946.3	225.516	1748.06
170	16635.4	18286.1	9240.13	16837.2		170	1488.18	3136.45	362.439	2053.53
180	17863.7	19492.4	10060.9	17669.5		180	876.418	2729.24	393.512	2342.17
190	18540.6	20907.4	11304.9	19775.1		190	1379.82	2618.23	255.268	2241.17
200	20180.9	23316.2	12501	22494.4		200	1416.3	2767.28	323.457	2341.08
210	22142.5	25040.1	13253.2	24528.3		210	1770.89	2976.31	491.456	2193.55
220	23959.7	27896.2	14273.9	26775.1		220	1590.97	3028.91	569.391	2831.17
230	25484.8	29957.8	16301.7	29278.6		230	1455.41	2917.37	905.688	3360.2
240	27176	32791.7	18423.9	31960.2		240	2131.84	2757.08	272.365	2960.51
250	30187.6	35897.1	19489.2	33366.8		250	2345.26	3967.43	440.057	3736.2
260	34306.9	38353.5	20959.7	35324		260	2479.63	4557.66	696.722	4477.72
270	38299.6	41303	21853.1	35938.5		270	2150.28	4635.19	544.291	3941.48
280	42862.6	42858.8	22638.6	37168.9		280	3220.57	5375.1	522.449	4372.36
290	44394.1	44071.3	23956.9	38240.7		290	2950.93	5789.95	371.216	5281.02
300	47940.4	45813	25227.5	39271.5		300	3379.1	6170.4	691.678	4658.1
310	51435.3	47364.1	27088.2	39743.9		310	3972.79	6555.53	476.517	5652.72
320	54623.4	49396.3	28139.7	40639.8		320	3668.11	7337.19	955.91	5349.9
330	57194.5	50980	29581.4	40979.7		330	4311.45	7591.14	825.99	4758.78
340	61029.6	52153.3	30687.9	40811.7		340	3922.97	7934.58	773.31	5728.34
350	63440.4	53026.9	30674.4	41170.6		350	4401.39	7464.36	306.319	5669.29
360	66098.2	53365	30743.4	41682.4		360	4207.35	7402.85	1072.21	5727.96
370	68684.7	55360.9	32331.6	41554.5		370	5054.79	8659.57	1306.85	6076.08
380	69475.3	54203.2	31996.1	40983.6		380	5081.39	8222.46	1966.59	6820.3
390	71061.1	55083.3	32587.1	40592.4		390	6001.97	8618.2	1882.32	7102.5
400	71515.8	54324.8	32428.2	41272.8		400	5948.25	9639.1	737.722	6477.33
410	74247.8	54857	32330.1	40952.2		410	5932.05	8778.46	534.398	6184.15
420	74148.2	55392.1	32348.7	42157.2		420	3959.24	9451.02	537.664	5801.23
430	75841.7	55470.8	33070.3	41914		430	4341.45	9280.62	525.367	6277.96
440	77249.9	56488.9	33489.5	42000.1		440	5443.46	9821.53	697.361	6273.39
450	77993.3	58155.7	34859.7	42142.4		450	5322.84	11057.8	1286.51	6043.99
460	80793.2	59368.6	35720.5	43850.6		460	5970.44	11462.6	865.467	6335.42
470	83407.2	60830.3	38498.4	43774.5		470	5852.87	11218	928.701	6544.45
480	86281.6	61441.1	38755.5	44474.8		480	5197.86	11067.9	834.445	6592.24
490	89577.8	62978	38437.8	45533		490	6633.72	11978.1	312.437	7096.39
500	92420.3	64663.4	40016.1	46279.9		500	5414	11790.6	1691.8	7561.67
510	93933.3	66327.4	40104.8	46646.9		510	4974.95	11478.9	1233.32	7538.14
520	94749.5	67155.3	41613.8	47506.7		520	6649.56	11758.4	2201.06	7654.75
530	95270.8	67251.6	42095.9	47885.8		530	6847.88	9919.18	424.717	7246.56
540	94113.7	70717.6	42512.7	47159.8		540	7412.13	10716.4	934.392	6599.16
550	95837.9	70305.1	43571.2	47267.6		550	5331.48	10786.1	810.584	6234.35
560	96421.3	71729.2	44377	47448.5		560	5949.59	11256.9	606.464	6370.41
570	96728	71010.3	44086	46249		570	6726.11	10212.8	640.505	6797.23
580	98863	70852.1	44607.8	46537.5		580	4790.64	11072.8	1252.9	6121.42
590	101233	70388.2	45249.8	46464.8		590	5502.56	11717	698.481	6401.6
600	100976	72406.2	45660.4	46229.2		600	4568.27	12235.7	1368.19	6530.63
610	101953	72165.4	46186.7	46519.6		610	4508.41	11127.4	731.658	7017.96
620	103484	71563.6	45914.7	45834.2		620	5529.85	11392.1	1153.24	6958.55
630	105132	72329.5	44940.4	45830.7		630	4578.26	11726.2	637.87	6999.24
640	105040	72633.9	45261.7	45726.9		640	3743.96	11984.5	501.131	6827.24
650	105003	72651.8	45436.2	46603.8		650	4026.05	10779.6	943.179	7274.1
660	105621	72760.9	44697	46146.3		660	3820.32	11389.6	891.108	7867.73
670	105790	74080.2	44005.8	45831.6		670	4460.84	11452.3	724.085	7217.41
680	104515	73652.1	43920.6	45370.7		680	3815.31	11966.4	1190.39	7165.55
690	103567	73270.2	43113.4	45330.6		690	3233.83	11234.7	1376.88	6738.19
700	103589	74301.3	42876.6	44940.4		700	4582.62	12369.6	774.72	6370.09
710	103371	72885.7	42219.1	44635.7		710	4189.05	11368.5	939.582	6740.98
720	102970	73932.4	40957.8	44397.3		720	3479.63	12162.2	1287.63	7303.09
730	102256	73498.5	40946.7	44352.9		730	4958.94	11606.2	1840.63	7595.33
740	101269	72957	39780.5	43426.8		740	4070.4	11060.7	1472.89	6645.75
750	98253.8	72594.2	38120.8	42759.6		750	5191.76	12504	1010.82	7126.92
760	97357.3	71539.4	37464.5	42263.5		760	4173.69	11457.3	1041.8	6841.6
770	95668.6	71732.1	37009.8	41822.2		770	5030.84	11925.6	1012.9	6594.46
780	93740.2	71360.2	35648.9	41400.5		780	4314.54	11697.1	846.249	6568.08
790	91895.5	70792	34817.3	40820.5		790	3895.89	10753.1	888.077	6646.59
800	89993.1	70045	33887	40277.3		800	5040.28	10643.1	912.21	6867.65
810	88168	69336.1	32804.9	40122.6		810	4321.62	11330.2	726.378	6864.75
820	86201.1	69120.8	31796.6	38915.9		820	5290.4	10851	623	6332.55
830	83807.2	67730.6	30971.6	38482.8		830	5136.35	10408.3	1305.18	6456.71
840	82175.5	66799.1	29601	37931.1		840	5355.24	9768.09	1338.13	7130.31
850	78588	66058.2	29050.3	36959.1		850	4252.12	10710.1	1016.61	6571.21
860	76122.1	64946.2	27803	36184.3		860	4040.34	10551.8	411.748	5928.12
870	74196.7	63844.5	26920.7	35065.9		870	4444.43	10268.4	803.506	6691.97
880	72523.5	62007.9	25982.3	33955.8		880	5306.82	11045.4	894.893	6593.35
890	70460.4	60840.3	25460.8	34092.5		890	5631.3	9994.88	1074.06	6229.66
900	66867.6	59811.3	24184	32670.6		900	4676.57	10144.9	664.792	6191.28
910	65615.8	58014.8	23492.9	31889.9		910	5741.76	10821.9	497.87	6087.12
920	63572.8	56564.8	22767.5	30813.9		920	5004.79	9032.67	622.238	6018
930	61457.2	55586.8	22175.2	30477.8		930	4300.33	9538.44	966.323	5602.17
940	58820.4	53874.6	21599.2	29366.3		940	3619.47	9412.32	839.137	5703.11
950	56774.1	52228.2	20592.8	28572.3		950	4084.26	9432.63	1084.49	5463.79
960	55127.2	51046.3	20053.5	27754.6		960	3852.55	8964.37	864.603	5417.2
