# Supplementary material for: Layered feedback control overcomes performance trade-off in synthetic biomolecular networks
Source: Nat Commun. 2022 Sep 14;13:5393. doi: 10.1038/s41467-022-33058-6 (PMC9474519; doi:10.1038/s41467-022-33058-6)
Supplement: Supplementary file 4 — Source Data [file 41467_2022_33058_MOESM4_ESM.zip › Source_Data_and_Source_Code_Final_Revision/Figure_2&Supplementary_FigureS4/Figure 2B/random_index.txt]

0.19429	0.25258	0.16317	0.057609	0.013336
0.20371	0.24988	0.21631	0.041662	0.22648
0.19074	0.076932	0.15675	0.20888	0.072836
0.28355	0.18404	0.29811	0.028146	0.13272
0.06268	0.17467	0.065603	0.15762	0.20634
0.21278	0.16222	0.031739	0.1591	0.10777
0.070869	0.26098	0.032909	0.25834	0.2209
0.035819	0.079434	0.019077	0.14546	0.11841
0.18219	0.095422	0.12137	0.11804	0.20502
0.13504	0.035764	0.13451	0.20143	0.21121
0.13762	0.28195	0.10974	0.22238	0.13269
0.19858	0.19367	0.22905	0.15602	0.0058733
0.23109	0.14384	0.18837	0.10431	0.099257
0.10507	0.1918	0.23159	0.044999	0.12729
0.1986	0.16341	0.27986	0.17583	0.081081
0.12485	0.19419	0.29182	0.078644	0.059116
0.1986	0.16341	0.27986	0.17583	0.081081
0.12485	0.19419	0.29182	0.078644	0.059116
