# Supplementary material for: Layered feedback control overcomes performance trade-off in synthetic biomolecular networks
Source: Nat Commun. 2022 Sep 14;13:5393. doi: 10.1038/s41467-022-33058-6 (PMC9474519; doi:10.1038/s41467-022-33058-6)
Supplement: Supplementary file 4 — Source Data [file 41467_2022_33058_MOESM4_ESM.zip › Source_Data_and_Source_Code_Final_Revision/Figure_2&Supplementary_FigureS4/Figure 2B/RtransRcis_peak.txt]

0.35161	0.28889	0.31885	0.27679
0.3793	0.32084	0.34238	0.30359
0.36533	0.28864	0.32006	0.27319
0.35567	0.28739	0.31856	0.27429
0.36656	0.30405	0.33073	0.28932
0.36685	0.30276	0.32908	0.28735
