# Supplementary material for: Layered feedback control overcomes performance trade-off in synthetic biomolecular networks
Source: Nat Commun. 2022 Sep 14;13:5393. doi: 10.1038/s41467-022-33058-6 (PMC9474519; doi:10.1038/s41467-022-33058-6)
Supplement: Supplementary file 4 — Source Data [file 41467_2022_33058_MOESM4_ESM.zip › Source_Data_and_Source_Code_Final_Revision/Figure_2&Supplementary_FigureS4/Figure 2B/CompiledSimulatedData_120min.xlsx]

## Sheet: Sheet1
Protein-cis time	Protein-cis Meg	Protein-trans time	Protein-trans Meg	sRNA-cis-time	sRNA-cis-Meg	sRNA-trans-time	sRNA-trans-Meg	RcisPtrans Time	RcisPtrans Meg	RtransPcis Time	RtransPcis Meg	sRNA-time-layered	sRNA-meg-layered	protein-time-layered	protein-meg-layered	open loop time	open loop meg
198	0.3233	156	0.34355	204	0.28889	179	0.31885	167	0.28864	166	0.30075	172	0.27679	148	0.31921	231	0.35161
170	0.35436	139	0.36872	174	0.32084	153	0.34238	140	0.31699	142	0.32426	147	0.30359	125	0.34296	194	0.3793
181	0.32866	133	0.35196	188	0.28864	160	0.32006	145	0.28625	149	0.29704	154	0.27319	124	0.31765	217	0.36533
215	0.32522	171	0.34544	212	0.28739	186	0.31856	174	0.28539	177	0.29659	181	0.27429	160	0.31356	241	0.35567
182	0.33342	133	0.35496	195	0.30405	171	0.33073	143	0.30155	154	0.30691	166	0.28932	121	0.32309	217	0.36656
183	0.33528	139	0.35534	193	0.30276	168	0.32908	150	0.30038	154	0.30832	163	0.28735	129	0.32683	216	0.36685
