# Supplementary material for: Layered feedback control overcomes performance trade-off in synthetic biomolecular networks
Source: Nat Commun. 2022 Sep 14;13:5393. doi: 10.1038/s41467-022-33058-6 (PMC9474519; doi:10.1038/s41467-022-33058-6)
Supplement: Supplementary file 4 — Source Data [file 41467_2022_33058_MOESM4_ESM.zip › Source_Data_and_Source_Code_Final_Revision/Figure_2&Supplementary_FigureS4/Figure 2B/RcisPtrans_peak.txt]

0.35161	0.28889	0.3436	0.28864
0.3793	0.32085	0.36705	0.31699
0.36534	0.28862	0.35038	0.28625
0.35567	0.28739	0.3433	0.28539
0.36656	0.30405	0.35346	0.30155
0.36685	0.30277	0.35462	0.30038
