# Supplementary material for: Layered feedback control overcomes performance trade-off in synthetic biomolecular networks
Source: Nat Commun. 2022 Sep 14;13:5393. doi: 10.1038/s41467-022-33058-6 (PMC9474519; doi:10.1038/s41467-022-33058-6)
Supplement: Supplementary file 4 — Source Data [file 41467_2022_33058_MOESM4_ESM.zip › Source_Data_and_Source_Code_Final_Revision/Figure_2&Supplementary_FigureS4/Figure 2B/RtransPcis_peak.txt]

0.35161	0.32335	0.31885	0.30075
0.3793	0.35082	0.34239	0.32426
0.36534	0.32505	0.32006	0.29704
0.35567	0.31983	0.31856	0.29659
0.36656	0.32973	0.33073	0.30691
0.36685	0.33362	0.32908	0.30832
