# Supplementary material for: Layered feedback control overcomes performance trade-off in synthetic biomolecular networks
Source: Nat Commun. 2022 Sep 14;13:5393. doi: 10.1038/s41467-022-33058-6 (PMC9474519; doi:10.1038/s41467-022-33058-6)
Supplement: Supplementary file 4 — Source Data [file 41467_2022_33058_MOESM4_ESM.zip › Source_Data_and_Source_Code_Final_Revision/Figure_2&Supplementary_FigureS4/Figure 2B/RcisPtrans_time.txt]

231	204	156	167
194	175	133	140
217	188	127	145
240	212	159	174
217	195	127	143
216	194	136	150
