# Supplementary material for: Layered feedback control overcomes performance trade-off in synthetic biomolecular networks
Source: Nat Commun. 2022 Sep 14;13:5393. doi: 10.1038/s41467-022-33058-6 (PMC9474519; doi:10.1038/s41467-022-33058-6)
Supplement: Supplementary file 4 — Source Data [file 41467_2022_33058_MOESM4_ESM.zip › Source_Data_and_Source_Code_Final_Revision/Figure_2&Supplementary_FigureS4/Figure 2B/PtransPcis_peak.txt]

0.35146	0.3233	0.34355	0.31921
0.37928	0.35436	0.36872	0.34296
0.36527	0.32866	0.35196	0.31765
0.35558	0.32522	0.34544	0.31356
0.36657	0.33342	0.35496	0.32309
0.36686	0.33528	0.35534	0.32683
