# Supplementary material for: Layered feedback control overcomes performance trade-off in synthetic biomolecular networks
Source: Nat Commun. 2022 Sep 14;13:5393. doi: 10.1038/s41467-022-33058-6 (PMC9474519; doi:10.1038/s41467-022-33058-6)
Supplement: Supplementary file 4 — Source Data [file 41467_2022_33058_MOESM4_ESM.zip › Source_Data_and_Source_Code_Final_Revision/Figure_5&Supplementary_FigureS5/Figture 5/scaled_disturb_profile.txt]

-0.025242	-0.00026896	-0.040628	0.0094476	0.015846	-0.036845	0.013247	-0.072768	-0.064737	-0.022211	0.00090295	0.0029418	0.016164	-0.0036386	-0.01986	-0.0040597	-0.022718	0.025128	-0.091609	-0.12587	-0.1037	-0.0022444	-0.15686	-0.11215	-0.039699	0.034609	0.071832	-0.15018	-0.29788	-0.015889	-0.077853	0.03144	-0.001536	0.011992	-0.1334	-0.12728	0.014636	-0.077524	-0.043184	-0.065617	-0.097403	0.030654	-0.002491	-0.047962	-0.0099964	-0.053692	-0.016078	-0.044958	-0.10992	-0.1321
0.016692	0.0097398	0.0058517	0.040329	-0.029867	0.055816	-0.011643	-0.056182	-0.0053534	0.050064	0.022122	0.00012265	-0.047415	-0.011001	0.0086975	-0.038223	0.0011237	-0.037887	-0.08929	-0.033356	-0.032252	-0.073807	0.040331	-0.16213	0.014458	0.037547	-0.011795	0.083341	0.018129	0.0074089	0.0086463	-0.089284	0.034677	-0.054395	-0.18384	-0.011222	-0.083053	-0.092905	-0.22163	0.038736	0.10038	0.060857	-0.2941	-0.26721	0.023367	0.030272	-0.12189	-0.15051	0.099323	0.0015607
-0.041794	0.018541	0.050882	0.04713	-0.12071	-0.051781	-0.011678	0.039097	0.048129	-0.033609	-0.03111	0.035932	0.0081933	-0.045576	0.064015	-0.02098	0.0090497	0.014953	-0.0081292	0.015544	0.067863	0.067387	0.012453	0.015363	0.014662	0.049756	-0.078523	0.00097306	0.045484	-0.084541	0.030868	0.068156	0.095555	-0.23306	-0.019285	0.10693	-0.0045996	0.028617	0.010452	0.18031	-0.18819	-0.10783	-0.11204	0.036359	0.02075	0.036542	-0.089199	-0.1877	0.076832	0.15316
0.00058827	0.035215	0.070954	0.076371	-0.053422	0.034671	0.012328	0.033069	0.017149	0.040437	0.059362	-0.007672	-0.066352	0.047475	0.076254	0.029988	-0.0097571	0.014485	-0.25628	-0.00036133	0.072263	0.16153	-0.016122	0.01429	0.17189	0.064199	0.14858	0.14175	0.056506	0.24909	-0.0040251	0.04679	-0.053798	0.12193	0.097413	-0.01717	0.19433	-0.10317	0.041825	-0.0691	-0.091858	0.15526	0.23442	0.075252	0.14422	0.19821	0.072717	0.026846	0.052013	0.16426
0.013474	-0.039927	-0.095531	0.043725	-0.01879	0.021928	0.022851	-0.026499	0.028233	0.0034407	-0.13118	0.0012686	-0.11226	0.0046565	0.027776	0.033619	-0.048418	0.016004	0.061567	-0.061542	0.077437	0.17683	0.041096	-0.014614	-0.1596	-0.037741	0.044105	-0.0077042	0.075868	0.058362	0.065881	-0.061885	-0.068509	0.081127	-0.058904	-0.073362	-0.13786	-0.027351	0.010751	-0.15232	0.031309	0.0039584	0.065474	-0.14114	-0.055119	-0.13732	0.11392	0.03847	-0.0010931	-0.11749
0.083153	0.028191	0.029337	0.057441	-0.035901	0.046816	-0.088138	-0.017445	0.020481	-0.027852	-0.0032424	0.02832	0.056804	0.07783	-0.0011385	-0.032952	0.025599	-0.059866	-0.026431	0.089895	0.086007	0.028041	0.013151	-0.048362	0.056417	0.10559	0.048627	0.050083	0.099612	0.099582	0.031779	0.016758	0.11672	-0.069009	0.10581	0.053781	0.0040997	-0.16755	0.095764	0.10283	0.10952	-0.10417	0.12349	0.0041552	0.13294	-0.011247	0.12557	0.04353	-0.02069	0.062183
0.009713	-0.023246	-0.0022708	-0.079286	-0.027858	-0.02124	0.033173	-0.01637	-0.067405	0.05719	0.023295	-0.011099	0.045117	0.030735	-0.027289	0.027526	-0.019257	0.004251	0.064315	-0.17049	-0.014841	-0.040185	-0.17057	0.047455	0.051487	0.055038	-0.045569	0.011104	-0.29023	-0.076668	-0.0276	-0.017029	0.018329	-0.03839	-0.12969	0.041696	-0.17807	-0.10699	-0.048088	0.012353	-0.046596	-0.02315	0.065683	-0.011661	0.030608	-0.050896	-0.020894	-0.0032449	-0.020975	0.076923
0.0084307	-0.0050279	0.0091917	0.037248	-0.0313	-0.055903	-0.08904	-0.047264	-0.031581	-0.00077613	-0.0026667	-0.023438	-0.049252	-0.011331	-0.023774	-0.095254	0.018923	-0.076497	-0.06673	-0.039609	-0.069931	-0.07176	-0.09168	-0.10184	0.031299	-0.0096831	-0.12824	0.064469	-0.15727	0.093377	-0.010636	0.019291	-0.053606	-0.25525	-0.14257	0.085095	0.095124	0.039028	-0.003243	-0.08764	-0.039669	-0.031014	-0.0069345	-0.027585	0.018245	-0.0077848	-0.057013	-0.024697	0.042103	0.063071
0.012074	-0.014744	0.038115	-0.060084	-0.12012	-0.024077	-0.00063738	-0.092965	-0.0098627	0.015089	0.014682	-0.014418	-0.023807	0.019608	-0.0072243	-0.05114	-0.11662	-0.052343	0.019441	-0.019865	0.036796	-0.12644	0.0023148	-0.057445	0.039763	0.05277	0.049755	0.039271	-0.090123	-0.081413	0.035792	-0.02434	0.0090542	-0.23625	-0.036668	-0.064154	-0.0072441	-0.041578	0.0061517	-0.01848	0.030568	-0.04696	-0.061464	-0.061262	0.023444	-0.055242	-0.0053974	-0.037368	0.042549	-0.032296
0.018609	0.065802	0.012998	0.029391	0.044408	0.034676	0.053608	-0.023145	0.038911	0.072529	0.016134	-0.027009	0.090323	0.06171	0.039126	0.073347	-0.12483	0.018172	0.084692	0.029268	-0.10062	-0.028073	-0.017093	0.22311	0.10101	0.19263	-0.0030593	0.076803	-0.11685	0.073192	0.028292	0.10924	-0.078276	-0.025142	-0.048999	0.046945	0.2069	0.11356	0.025557	-0.0047643	0.012393	-0.056507	-0.10441	-0.014889	-0.012691	-0.060948	0.0022295	-0.1365	-0.0057589	0.0085433
0.014009	-0.028233	-0.02424	0.015909	0.00089818	0.016727	0.021982	-0.051196	-0.040026	-0.058698	-0.0079468	0.03403	0.0073114	0.0002583	0.045343	0.014989	0.026963	-0.0083068	-0.0083736	0.011252	-0.0011037	0.076054	0.018975	-0.16765	0.01775	-0.084845	-0.01029	0.015363	-0.047712	-0.1221	0.04766	0.11394	-0.013382	0.042645	-0.042796	0.099489	-0.011274	-0.019739	0.085369	0.065414	-0.1065	0.0046164	-0.048246	0.13393	0.089221	-0.031191	-0.08832	0.037448	-0.0029201	-0.059465
-0.038743	-0.0051891	-0.00052544	-0.029125	0.067595	0.094522	-0.0025271	-0.070507	0.0054299	0.032364	-0.0085334	0.0090658	-0.022904	-0.048596	-0.0054041	-0.11587	-0.021046	0.044056	-0.035102	-0.0018604	-0.025689	-0.072629	0.216	-0.010585	0.032179	0.061892	-0.15395	-0.033754	-0.032541	0.055437	0.01448	-0.069857	-0.039897	0.07278	0.017886	0.12536	0.018983	-0.11561	0.048141	-0.0068298	0.0071555	0.10676	-0.088772	-0.046844	0.06145	-0.016941	-0.027661	-0.086508	0.025087	-0.078931
0.010041	0.002487	0.018902	-0.027695	0.019514	-0.018897	0.012902	-0.016982	0.009516	0.02351	0.0090802	0.059535	-0.017194	0.0046398	0.001508	-0.005901	-0.0087624	0.060035	0.077861	0.13726	-0.069514	0.049886	0.015677	0.067814	0.033498	0.072646	0.094986	0.024914	0.042428	-0.082271	-8.9593e-05	-0.01842	0.078876	0.04674	0.12086	0.05114	0.030728	-0.012886	0.071751	-0.12159	0.11298	0.030728	-0.032636	-0.047401	0.078579	0.16428	-0.083513	0.054658	-0.01272	0.036503
-0.030188	0.0041995	0.04389	0.048513	0.028402	0.032428	0.051019	-0.0017667	0.013037	0.062769	-0.017417	-0.041274	-0.018337	-0.018027	0.0091633	0.060965	-0.073185	0.041698	0.066882	0.083813	0.018571	0.051371	0.1003	0.12346	0.04967	-0.015769	0.15822	0.0572	0.10387	0.093588	-0.0053081	0.030145	0.12271	-0.079749	-0.01914	0.048397	-0.0094406	-0.061948	0.04419	0.011731	0.054042	-0.13502	0.02025	0.060621	-0.067986	0.17677	0.011214	-0.052691	0.096869	0.037073
-0.0048542	-0.010414	0.033877	-0.022748	-0.017722	-0.0095385	0.013048	-0.023628	-0.063722	-0.05043	0.01664	0.019664	-0.020816	-0.0055429	0.029013	0.023136	0.053833	0.014588	0.015444	-0.092152	0.096464	0.030614	0.020987	-0.015711	-0.010716	0.0598	0.10946	0.058434	-0.1629	0.018301	0.021054	0.00073908	0.082151	0.14098	-0.022657	-0.066228	0.083449	9.2775e-06	0.084399	0.0023567	0.13306	0.067327	0.040365	-0.035767	0.038251	-0.00083007	0.070913	0.06248	0.017415	0.1023
0.039638	-0.019387	0.049811	0.030636	0.016349	0.012265	0.01859	0.035883	0.032813	0.028166	0.013475	0.03392	0.057136	0.02432	0.0056672	0.015212	0.039028	0.0077686	0.10687	0.024783	0.038508	0.10946	0.091884	0.051942	-0.055035	-0.035717	0.12315	0.079734	0.016742	0.021885	0.059139	0.060058	-0.0056437	0.041534	0.064039	0.028133	0.022923	-0.0081175	-0.041728	0.027254	0.060114	0.24734	0.14479	-0.012306	0.054383	0.0066566	0.0053721	0.12151	0.14796	0.053843
-0.021169	-0.023495	-0.015115	0.029403	0.0029926	-0.058698	-0.053513	0.0020182	-0.015747	-0.0021425	-0.040227	-0.0069434	0.082444	-0.040479	0.024114	0.0074224	-0.00063945	-0.046642	0.00027811	-0.047844	0.025276	0.066807	0.019035	-0.019095	0.057683	-0.014547	0.068846	-0.023992	0.086142	-0.00172	0.054926	-0.071752	-0.083147	0.12215	-0.0022663	0.02198	0.014681	0.012974	0.043968	0.085902	0.0045482	-0.089834	0.063721	0.02575	0.010309	-0.0017999	0.074461	0.020447	-0.0048811	-0.12633
0.030008	-0.02209	-0.029635	-0.0052906	-0.023767	-0.04373	-0.0005281	-0.039426	0.019465	0.0046118	0.05348	-0.0045756	0.0059424	0.012675	0.00013376	0.019008	0.019345	-0.022774	0.012871	0.035338	0.078015	0.027887	0.015476	0.0018138	0.047428	0.098939	0.034898	0.065428	-0.04536	0.036633	0.010109	0.085816	0.050653	0.0071496	0.061562	-0.0084158	-0.041018	-0.012583	0.0067235	0.06423	0.015353	0.010347	0.0056851	0.0021665	0.10464	-0.010266	0.0054802	-0.033678	0.072848	0.064759
-0.02109	-0.042586	0.019985	0.057744	0.011724	-0.0046198	0.014491	0.0045451	-0.0059763	-0.01477	-0.01001	0.032487	-0.0075238	-0.022207	-0.02662	0.0091392	0.0082109	0.01558	0.024397	0.0080368	0.057103	0.013905	0.01653	-0.0039905	0.046222	0.084415	0.072342	-0.021809	0.019789	0.04194	0.04573	0.072612	-0.017989	-0.024536	0.084869	0.046601	0.080845	0.018357	0.055143	0.058527	0.035604	0.022347	0.05116	0.054627	0.032643	0.11947	-0.035419	0.071656	-0.0308	0.12917
-0.015782	-0.025399	-0.013435	-0.03697	-0.01366	-0.019479	-0.0022885	-0.025314	0.0086019	0.0077204	0.0040408	0.014258	-0.0072262	0.00059189	-0.027979	-0.029339	-0.016214	-0.037087	0.034997	0.07999	0.015822	-0.033637	0.013144	-0.021848	0.024519	0.099772	-0.0055348	-0.039528	0.016385	0.035021	0.031623	-0.0093971	0.046832	0.087586	0.013343	0.015056	0.074229	-0.020645	0.048753	-0.012664	0.083313	-0.036366	0.028976	-0.08509	-0.046999	0.052292	0.11552	-0.043269	0.039045	-0.030155
0.0013534	-0.018856	0.0070349	-0.0081235	0.0008371	-0.0084532	-0.0072734	0.0014962	0.0029504	0.0033362	-0.0011893	-0.0033896	0.013587	-0.0079078	-0.00097748	-0.020528	-0.0059238	0.024499	0.037235	0.039836	0.025026	0.021818	-0.0067211	0.0042116	-0.045338	0.067422	0.047519	0.069659	-0.0233	0.11385	0.03476	-0.056934	0.045663	0.030117	0.040082	0.085781	0.045123	0.047772	0.024971	0.10985	0.088261	0.038058	0.0046165	-0.0029354	0.010057	0.057245	0.020714	-0.019697	0.060797	0.040713
-0.0055437	-0.03968	-0.020803	-0.02273	-0.018521	-0.034704	-0.050751	-0.029087	-0.023511	-0.026587	-0.016556	-0.01576	-0.03717	-0.04338	0.0020501	-0.021339	-0.010386	-0.012653	0.051763	0.034442	0.0087087	0.0085276	0.045104	-0.034749	0.086381	0.06557	-0.025408	-0.02179	0.040813	0.042044	-0.023384	0.042545	0.041812	0.049143	0.037847	0.035459	0.026464	0.0022604	-0.021222	0.076256	0.077568	0.057048	-0.044786	0.024026	0.022258	-0.013383	-0.0038212	0.058786	0.021644	0.021012
-0.026272	-0.01547	-0.034866	-0.040771	-0.022123	-0.062309	-0.028979	-0.069201	-0.012689	-0.0087834	0.0092722	-0.032596	-0.025416	0.0094946	-0.010352	-0.020897	-0.0035769	-0.012218	0.039651	-0.0060303	0.0042596	-0.01413	0.014447	-0.026407	-0.020048	0.11662	-0.014557	-0.017164	-0.064613	-0.095375	-0.019928	-0.0069694	0.0067497	0.016142	0.013285	0.016626	-0.01188	0.032727	0.083819	-0.06792	0.041025	0.013023	0.017364	0.0038448	0.035839	-0.0047999	0.028347	0.026723	0.0088669	0.0031999
-0.039417	-0.018753	-0.0058069	-0.027547	-0.030789	-0.016644	-0.032737	-0.012494	-0.0086462	-0.014437	-0.015748	0.0032298	-0.015644	-0.024146	-0.016984	-0.03982	-0.021814	-0.0074565	0.025899	0.079457	0.0083083	0.027075	0.01715	-0.042224	0.038496	0.030659	0.0024175	0.0044327	-0.0084204	0.0057832	0.00041347	0.023225	0.01061	0.061303	-0.00060635	0.0032176	0.038057	0.066855	0.044032	0.048625	0.081427	0.0033493	-0.028556	0.012591	0.026401	0.018339	0.037363	0.025483	0.026475	0.0047527
-0.052695	-0.012089	-0.032111	-0.045556	-0.063925	-0.059277	-0.043915	-0.047196	-0.038761	-0.026686	0.0028783	-0.011281	-0.016429	-0.012742	-0.0059816	0.0020414	0.0088764	-0.03698	0.035549	0.039764	0.056111	0.021247	-0.034096	0.085029	0.019746	0.059114	0.0077524	0.013063	0.069525	0.016807	0.036359	0.043834	0.0071014	0.034973	0.015378	0.022268	0.052007	0.029051	0.037346	0.044686	0.050208	-0.0013817	0.017248	0.021611	0.027429	0.0040453	-0.031695	0.038239	0.063346	-0.020514
-0.034935	-0.014429	-0.034119	-0.019298	-0.029271	-0.053215	-0.051943	-0.066575	-0.042305	-0.020032	-0.030948	-0.038104	-0.031263	0.00023616	-0.019658	-0.013696	-0.01998	-0.028655	0.071492	0.054635	0.040836	0.02622	0.0055524	-0.003652	-0.0016374	0.020195	0.048112	0.01439	0.08777	0.057049	0.027015	0.02163	0.033774	0.093021	0.043531	0.069027	0.078937	0.0031135	0.013855	0.030693	0.084993	0.082726	0.015583	0.012751	0.047289	0.029467	0.026854	0.027624	0.015935	0.045903
-0.032148	-0.017026	-0.025525	-0.027809	-0.047347	-0.044105	-0.064143	-0.047847	-0.014185	-0.015341	0.014621	0.0019933	0.00023763	-0.001506	0.0092841	-0.026432	-0.049644	-0.038538	0.036726	0.071962	0.0067473	0.067045	0.047416	0.085918	0.09558	0.062531	0.077587	0.027717	0.015098	0.03762	0.03571	0.013595	0.07099	0.074529	0.030113	0.031209	0.025988	0.020052	0.012661	0.044713	0.047457	0.048216	0.046342	0.020209	0.0091676	0.039411	0.0049436	0.066238	0.040731	0.068277
-0.026762	-0.038778	-0.029541	-0.050963	-0.035958	-0.041628	-0.0419	-0.040063	0.0070286	-0.011835	-0.016324	-0.011169	0.005451	-0.02595	-0.028599	-0.003766	-0.037124	-0.011244	0.024416	0.026883	0.00090267	0.017747	-0.00051198	0.043325	0.011793	0.048064	0.028543	0.013907	0.0046082	0.09346	0.048252	0.053953	0.065916	-0.0059787	0.055344	0.0065582	0.01051	0.01013	-0.01321	0.040091	0.037446	0.047716	-0.032607	0.0042661	-0.046325	0.041912	-0.0023778	0.0063324	0.056401	0.0066256
-0.03963	-0.021918	-0.061293	-0.034975	-0.054809	-0.054012	-0.04046	-0.041492	-0.02578	-0.0088064	-0.012744	-0.030312	-0.02335	-0.0012334	-0.030435	-0.028795	-0.041807	-0.0233	0.089412	-0.0012824	0.029899	0.021466	0.016925	0.051046	0.088368	0.05504	0.016229	-0.036824	0.042754	0.065725	-0.0055788	0.026029	0.055085	-0.002385	0.036642	0.068932	0.025783	0.026545	0.02128	0.069934	0.070568	0.050542	0.0035268	0.048945	-0.038211	0.010819	0.016207	0.02917	0.0192	0.023997
-0.030074	-0.020555	-0.031618	-0.061627	-0.061443	-0.064966	-0.039154	-0.052929	-0.036776	-0.016511	-0.016778	-0.010036	-0.0081031	-0.010293	-0.0039575	-0.026499	-0.02684	-0.026513	0.075503	0.087985	0.092247	0.016085	0.02698	0.072614	0.042677	0.094255	0.046832	0.024232	0.082509	0.046543	0.0618	0.057727	0.10057	0.13116	0.065518	0.0045954	0.041435	0.041354	0.020856	0.1115	0.10186	0.063666	-0.00044389	0.037476	0.013853	0.067737	0.052079	0.032372	0.028943	0.044541
-0.047286	-0.053364	-0.064821	-0.050549	-0.068101	-0.07455	-0.03643	-0.042441	-0.051568	-0.020642	-0.01242	-0.023403	-0.022727	-0.02447	-0.019261	-0.055638	-0.046027	-0.04566	0.02675	0.059057	0.0236	0.050008	0.0075659	0.080797	0.052315	0.090798	0.048906	0.033349	0.081057	0.11541	0.085939	0.020316	0.076298	0.044617	0.063228	0.045585	0.059043	0.049741	0.067656	0.030902	0.074575	-0.0043574	-0.034771	0.03295	0.026994	0.041305	0.028698	0.024405	0.012909	0.061245
-0.065785	-0.063803	-0.055653	-0.050022	-0.061268	-0.055442	-0.094368	-0.074378	-0.043878	-0.038381	-0.01835	-0.035167	-0.038123	-0.023171	-0.07411	-0.037783	-0.059356	-0.05859	0.07185	0.064927	0.047363	0.02981	0.012448	0.055498	0.068792	0.057327	0.061714	0.031393	0.028027	0.10467	0.058794	0.03192	0.04767	0.074763	0.017268	0.054492	0.038437	0.016665	0.055747	0.041878	0.067551	0.021609	0.025962	-0.012559	0.024314	0.028561	0.03736	0.026963	0.0099772	0.037873
-0.056907	-0.090629	-0.055309	-0.027455	-0.078701	-0.080433	-0.080785	-0.091216	-0.033562	-0.011788	-0.012374	-0.019984	-0.015646	-0.043428	-0.01064	-0.047033	-0.036021	-0.039076	0.05853	0.069283	0.067343	0.084997	0.040277	0.059635	0.081794	0.055509	0.10233	0.034351	0.027149	0.089239	0.078462	0.060495	0.06934	0.087236	0.043057	0.030384	0.067996	0.086139	0.048769	0.052788	0.042625	0.095005	0.015886	0.068128	0.04177	0.052245	0.011845	0.0048579	0.02202	0.04992
-0.067081	-0.090309	-0.052584	-0.020096	-0.072369	-0.047232	-0.092786	-0.063149	-0.065216	-0.017539	-0.0031401	-0.031501	-0.02275	-0.0093798	-0.041714	-0.021688	-0.047603	-0.04727	0.08551	0.097636	0.051525	0.057272	0.007944	0.091321	0.035033	0.075929	0.12078	0.048867	0.059095	0.057825	0.067695	0.064797	0.11176	0.08958	0.059848	0.045731	0.073894	0.075965	0.039977	0.099219	0.096004	0.071531	0.043253	0.043601	0.016483	0.00056404	0.036387	0.02773	0.037608	0.027454
-0.048194	-0.058256	-0.060985	-0.065846	-0.073535	-0.07004	-0.086622	-0.090998	-0.033985	-0.03219	-0.026418	-0.010102	-0.03362	-0.010146	-0.038245	-0.034002	-0.046343	-0.062495	0.096954	0.084786	0.052419	0.072986	0.047071	0.060249	0.071548	0.085421	0.071075	0.054315	0.040864	0.075855	0.060792	0.084053	0.067483	0.08164	0.029639	0.055657	0.054242	0.088935	0.064099	0.084242	0.098841	0.070211	0.0034299	0.03574	0.032341	0.033914	0.0072945	0.028203	0.028528	0.037274
-0.042172	-0.050307	-0.062992	-0.048829	-0.0682	-0.063525	-0.083552	-0.084046	-0.047829	-0.044906	-0.022826	-0.012906	-0.016085	-0.026086	-0.03469	-0.028134	-0.0094899	-0.020367	0.07871	0.098968	0.070115	0.038748	0.080684	0.079346	0.08125	0.09894	0.081953	0.054183	0.055698	0.11588	0.074328	0.07286	0.10991	0.063467	0.048962	0.068487	0.047994	0.095839	0.08991	0.092032	0.12314	0.062209	0.024644	0.020863	0.040095	0.072894	0.071857	0.059873	0.039652	0.050476
-0.037443	-0.05396	-0.068838	-0.050982	-0.044316	-0.050605	-0.071032	-0.0552	-0.055341	-0.032861	-0.020448	-0.034799	-0.033974	-0.016554	-0.039995	-0.044942	-0.039448	-0.053192	0.11001	0.069764	0.061005	0.052192	0.068958	0.065892	0.12459	0.10173	0.088928	0.076555	0.056515	0.055369	0.063351	0.093352	0.0636	0.048868	0.044918	0.093413	0.096669	0.10497	0.090007	0.12564	0.10669	0.099586	0.0050352	0.064306	0.021509	0.063185	0.044404	0.010356	0.056728	0.023516
-0.031975	-0.067947	-0.072957	-0.059491	-0.062386	-0.065129	-0.063396	-0.08547	-0.0491	0.0019831	-0.0082795	-0.0189	-0.024069	0.0012036	-0.0455	-0.018575	-0.03169	-0.035799	0.073297	0.056282	0.071887	0.092056	0.093588	0.079603	0.068148	0.072438	0.099092	0.041924	0.05127	0.059163	0.049116	0.10589	0.10149	0.0549	0.063809	0.047453	0.068983	0.079271	0.063053	0.082746	0.11519	0.077897	0.014256	0.05512	0.065463	0.035134	0.047809	0.072873	0.0091445	0.081
-0.032356	-0.022789	-0.034392	-0.06519	-0.09242	-0.054478	-0.051957	-0.025561	-0.018168	-0.012296	-0.024872	-0.028218	-0.023216	-0.0096285	-0.024304	-0.00015664	-0.014398	-0.02953	0.13075	0.10255	0.067603	0.098042	0.075542	0.057269	0.071332	0.099352	0.034107	0.043598	0.06396	0.084393	0.071835	0.050654	0.12112	0.069782	0.078812	0.059156	0.089102	0.062015	0.087665	0.078672	0.11013	0.073781	0.047624	0.067803	0.078375	0.048512	0.031145	0.030815	0.081016	0.080698
-0.032943	-0.03878	-0.029295	-0.035242	-0.070849	-0.050214	-0.099226	-0.047207	-0.049852	-0.022018	-0.0051759	-0.0018966	-0.0095853	0.021005	-0.015123	-0.01259	-0.014994	-0.023782	0.10183	0.081856	0.073051	0.057664	0.053183	0.082304	0.085828	0.068939	0.095344	0.058069	0.079646	0.13606	0.11059	0.070942	0.12378	0.059008	0.06403	0.040035	0.069766	0.055482	0.054154	0.093904	0.090135	0.034106	0.050602	0.010744	0.013374	0.050084	0.075566	0.037909	0.080151	0.067421
-0.019585	-0.040397	-0.052227	-0.047542	-0.02046	-0.060406	-0.049966	-0.043308	-0.023207	-0.025363	0.0085694	-0.0068663	-0.00023329	0.011616	-0.011768	-0.018019	-0.024847	-0.0027591	0.11306	0.11692	0.077998	0.055744	0.072728	0.10012	0.043334	0.071343	0.097796	0.039051	0.10111	0.03176	0.049047	0.054642	0.11028	0.090005	0.06117	0.070479	0.087106	0.10404	0.080888	0.13079	0.15052	0.056265	0.03311	0.049231	0.02474	0.021409	0.029792	0.034881	0.020059	0.028823
-0.06457	-0.012339	-0.022788	-0.059314	-0.07377	-0.060435	-0.056612	-0.052281	-0.036482	-0.014369	0.024259	-0.014059	-0.0038761	-0.025573	-0.039645	-0.056573	-0.046153	-0.046585	0.097897	0.099087	0.027594	0.049928	0.072311	0.066444	0.053073	0.026366	0.082118	0.039385	0.080274	0.04591	0.063083	0.074864	0.14787	0.091352	0.061036	0.053593	0.08932	0.027545	0.064118	0.083604	0.13816	0.046366	0.046073	0.031413	0.021028	0.052511	0.067588	0.037642	0.039145	0.078244
-0.093661	-0.046016	-0.073806	-0.044831	-0.061245	-0.045753	-0.058947	-0.05543	-0.03451	-0.037171	-0.016607	-0.020885	0.012799	-0.0097419	-0.028603	-0.015073	-0.02885	-0.0018722	0.10629	0.10131	0.064532	0.062655	0.043135	0.083521	0.018869	0.072544	0.087236	0.053596	0.078143	0.074961	0.077839	0.096738	0.15583	0.093181	0.036276	0.074175	0.080128	0.075674	0.083451	0.089935	0.10949	0.069414	0.063811	0.036837	0.02431	0.034558	0.062223	0.01958	0.07217	0.068879
-0.05564	0.011178	-0.029141	-0.028455	0.0020592	-0.025666	-0.026246	0.055919	-0.049741	-0.0068233	-0.029849	0.0035575	-0.018638	0.011964	-0.02321	0.01193	0.028605	0.087394	0.11714	0.11255	0.016706	0.0040558	0.087495	0.13517	0.15262	0.19753	0.23576	0.21553	0.17572	0.29454	0.11817	0.097702	0.22586	0.10876	0.11702	0.10922	0.14304	0.15641	0.15694	0.13654	0.18789	0.17314	0.0047336	0.041003	0.081878	0.035332	0.010491	-0.018641	0.01387	-0.011915
-0.16629	0.039589	-0.058303	-0.086307	-0.080131	-0.077456	-0.097885	0.050682	-0.069182	-0.06344	-0.094397	-0.0057848	0.0021057	0.038969	-0.0047482	0.00076524	0.024925	0.024554	0.039749	0.026692	0.016924	0.069958	0.16245	0.094	0.066387	0.15981	0.2351	0.18104	0.19976	0.25544	0.092461	0.079806	0.18238	0.10387	0.07436	0.089419	0.1453	0.1407	0.050692	0.071822	0.12302	0.10428	0.0031484	0.011055	-0.096361	-0.033484	0.051285	-0.033254	0.014885	0.03235
-0.23948	-0.18031	-0.18057	-0.17095	-0.16483	-0.11484	-0.074088	-0.11108	-0.17371	-0.14182	-0.13015	-0.10966	-0.11211	-0.078054	-0.13345	-0.12817	-0.097235	-0.10168	0.017659	0.083024	0.052153	0.11133	0.15495	0.1344	0.12161	0.071071	0.2273	0.27685	0.13347	0.26125	0.0065395	0.064874	0.18051	0.04674	0.071121	0.076007	0.074968	0.13972	0.042462	0.086971	0.11672	0.075668	-0.071146	-0.052815	0.0097344	-0.051502	0.07233	0.016329	-0.0040441	0.021785
-0.317	-0.2554	-0.32266	-0.34308	-0.32288	-0.30511	-0.29107	-0.25816	-0.30501	-0.24725	-0.16431	-0.20805	-0.1861	-0.16578	-0.19606	-0.19862	-0.19551	-0.22181	-0.01796	0.012616	-0.0085332	-0.00060374	-0.0011479	0.052573	0.018703	0.0034045	0.12638	0.19321	0.073875	0.042427	0.0072733	0.049745	0.092307	0.072998	0.072651	0.060232	0.028627	0.059442	0.033455	0.062164	0.021359	0.010295	-0.2045	-0.13331	-0.12712	-0.11411	-0.066489	-0.11054	-0.14405	-0.060887
-0.3553	-0.28032	-0.35112	-0.36745	-0.35341	-0.3415	-0.3178	-0.29816	-0.30114	-0.26966	-0.23575	-0.27116	-0.25361	-0.2336	-0.22869	-0.23962	-0.25723	-0.23333	-0.017224	-0.012415	-0.023183	-0.026163	-0.045203	0.0091659	-0.0059394	0.039104	-0.012443	0.067217	-0.014635	0.012245	-0.015535	0.0063737	0.024317	-0.0032951	0.016695	0.020087	0.01548	0.0034295	-0.0078906	-0.0012376	-0.0080933	-0.027722	-0.2286	-0.20026	-0.14226	-0.25793	-0.23372	-0.22514	-0.23292	-0.24105
-0.40866	-0.3122	-0.39311	-0.43337	-0.42518	-0.38839	-0.38018	-0.36775	-0.39178	-0.38159	-0.3106	-0.31451	-0.37015	-0.31067	-0.33083	-0.36838	-0.35875	-0.33455	-0.12724	-0.070621	-0.095448	-0.057288	-0.11355	-0.063201	-0.084084	-0.088932	-0.068321	0.0078424	-0.061496	-0.12374	-0.098725	-0.091544	-0.067076	-0.031705	-0.068182	-0.065197	-0.082661	-0.042703	-0.10611	-0.080002	-0.046327	-0.052212	-0.31778	-0.33564	-0.28176	-0.3024	-0.33879	-0.3206	-0.31629	-0.32887
-0.45536	-0.32412	-0.42888	-0.45539	-0.47391	-0.45498	-0.44824	-0.39992	-0.4549	-0.42577	-0.35406	-0.38177	-0.42318	-0.371	-0.3545	-0.38705	-0.40163	-0.36508	-0.15938	-0.1148	-0.20236	-0.17096	-0.17788	-0.13751	-0.14534	-0.15052	-0.19192	-0.10475	-0.13088	-0.21055	-0.19751	-0.14716	-0.15679	-0.20365	-0.18185	-0.11425	-0.1501	-0.11823	-0.15064	-0.12138	-0.14699	-0.19643	-0.42966	-0.4193	-0.38196	-0.44366	-0.44632	-0.44491	-0.43831	-0.44701
-0.49211	-0.39291	-0.48182	-0.56171	-0.51028	-0.51708	-0.52846	-0.51201	-0.50065	-0.45602	-0.42846	-0.43308	-0.45048	-0.42291	-0.45379	-0.47505	-0.46023	-0.48157	-0.28139	-0.17611	-0.22199	-0.21679	-0.19449	-0.18719	-0.22323	-0.20305	-0.26705	-0.17672	-0.16707	-0.35237	-0.33156	-0.2622	-0.22261	-0.29592	-0.3165	-0.21837	-0.24783	-0.22137	-0.24557	-0.22579	-0.24351	-0.27215	-0.58416	-0.49273	-0.55158	-0.5601	-0.59898	-0.5711	-0.57514	-0.54768
-0.58382	-0.53938	-0.58081	-0.6412	-0.59868	-0.642	-0.63319	-0.61378	-0.62318	-0.57149	-0.52564	-0.52014	-0.55392	-0.54509	-0.56204	-0.54485	-0.56479	-0.51594	-0.3554	-0.31355	-0.2833	-0.272	-0.24956	-0.23745	-0.24242	-0.31615	-0.31502	-0.29935	-0.19672	-0.40122	-0.39879	-0.33091	-0.32538	-0.38732	-0.34209	-0.31428	-0.26724	-0.27039	-0.36441	-0.31635	-0.3771	-0.31677	-0.70987	-0.60405	-0.6593	-0.70344	-0.70342	-0.69043	-0.69778	-0.69492
-0.67658	-0.68309	-0.72124	-0.71873	-0.72058	-0.75826	-0.75487	-0.70812	-0.72398	-0.70023	-0.65051	-0.63841	-0.67029	-0.66825	-0.68295	-0.63837	-0.65808	-0.64868	-0.43138	-0.3759	-0.34184	-0.31071	-0.31611	-0.25914	-0.26262	-0.2976	-0.39209	-0.37316	-0.26393	-0.53605	-0.47804	-0.43697	-0.43813	-0.47673	-0.4075	-0.40582	-0.34915	-0.35604	-0.43573	-0.36611	-0.41595	-0.40993	-0.79097	-0.71765	-0.73175	-0.81719	-0.8095	-0.76406	-0.82179	-0.81674
-0.82349	-0.78718	-0.84406	-0.87475	-0.83718	-0.86492	-0.88767	-0.84405	-0.85644	-0.81419	-0.77543	-0.77121	-0.80981	-0.76796	-0.80492	-0.75819	-0.78431	-0.7524	-0.44231	-0.44161	-0.39837	-0.39717	-0.37985	-0.38121	-0.32402	-0.37599	-0.54433	-0.53328	-0.35825	-0.54013	-0.55639	-0.47695	-0.51655	-0.50186	-0.44704	-0.38305	-0.42006	-0.35825	-0.53177	-0.43689	-0.46261	-0.46109	-0.92031	-0.87422	-0.85067	-0.88811	-0.87535	-0.8302	-0.93894	-0.94591
-0.90461	-0.90417	-0.94047	-0.97673	-0.96332	-0.96053	-0.99205	-0.95888	-0.96993	-0.91705	-0.87483	-0.86168	-0.90428	-0.8551	-0.87516	-0.85798	-0.90753	-0.89205	-0.52746	-0.4986	-0.43138	-0.42625	-0.39765	-0.39006	-0.41381	-0.40257	-0.58772	-0.60552	-0.37936	-0.5863	-0.56137	-0.4356	-0.51806	-0.59347	-0.49192	-0.41419	-0.44121	-0.45313	-0.57239	-0.47378	-0.47156	-0.53573	-1.0226	-0.96442	-0.94256	-0.99507	-0.99875	-0.92474	-0.99901	-1.0148
-0.82703	-0.79909	-0.83555	-0.88737	-0.91926	-0.91975	-0.92601	-0.89262	-0.82405	-0.76366	-0.72796	-0.73024	-0.78412	-0.78173	-0.83504	-0.82101	-0.80302	-0.82647	-0.46425	-0.38328	-0.38385	-0.37816	-0.33174	-0.33279	-0.30465	-0.31364	-0.52247	-0.61244	-0.34354	-0.49521	-0.47782	-0.35187	-0.4228	-0.47718	-0.42015	-0.36169	-0.39775	-0.40334	-0.47162	-0.38715	-0.39422	-0.47796	-0.82057	-0.81671	-0.78135	-0.7769	-0.82338	-0.77531	-0.83274	-0.78699
-0.88636	-0.86432	-0.91832	-0.9804	-0.99796	-1.0119	-1.0106	-0.98154	-0.89972	-0.89144	-0.81141	-0.7873	-0.8664	-0.82732	-0.9059	-0.88523	-0.89816	-0.89189	-0.42314	-0.38373	-0.35586	-0.34562	-0.3804	-0.33471	-0.33513	-0.35143	-0.55846	-0.59496	-0.35344	-0.46175	-0.47351	-0.37629	-0.41881	-0.4783	-0.38877	-0.37703	-0.41975	-0.38294	-0.46523	-0.39491	-0.38465	-0.44395	-0.88099	-0.86014	-0.87271	-0.84674	-0.87187	-0.82691	-0.88922	-0.89779
-0.92058	-0.8993	-0.94777	-1.028	-1.0173	-1.0205	-1.0735	-1.048	-0.93685	-0.90399	-0.85253	-0.8588	-0.94235	-0.90378	-0.93349	-0.9233	-0.9258	-0.94343	-0.3971	-0.37806	-0.33097	-0.35114	-0.34937	-0.33087	-0.32493	-0.31426	-0.53643	-0.66523	-0.33365	-0.50927	-0.47839	-0.37627	-0.39579	-0.45545	-0.39614	-0.35182	-0.3947	-0.40253	-0.46369	-0.41667	-0.38002	-0.40898	-0.97881	-0.9267	-0.93205	-0.93085	-0.95024	-0.91887	-0.94685	-0.99603
-0.96095	-0.92924	-0.9852	-1.0619	-1.066	-1.0665	-1.0704	-1.0618	-0.96035	-0.92667	-0.91167	-0.8797	-0.97482	-0.91044	-0.96566	-0.95694	-0.96372	-0.95712	-0.39215	-0.34434	-0.33246	-0.35871	-0.3223	-0.30005	-0.28253	-0.30201	-0.52092	-0.68512	-0.32386	-0.49353	-0.44105	-0.36262	-0.38065	-0.43562	-0.3623	-0.3422	-0.3292	-0.35644	-0.44918	-0.40675	-0.32702	-0.41972	-0.92023	-0.93639	-0.91469	-0.93594	-0.90709	-0.91645	-0.98483	-0.95193
-0.97349	-0.96184	-0.9844	-1.0878	-1.0487	-1.0464	-1.0819	-1.0437	-0.95298	-0.95117	-0.90743	-0.90091	-0.96202	-0.9295	-0.95415	-0.96554	-0.97385	-0.96575	-0.424	-0.34978	-0.33192	-0.34833	-0.28618	-0.27019	-0.28725	-0.25408	-0.52241	-0.73036	-0.34134	-0.47289	-0.42251	-0.31251	-0.3375	-0.40208	-0.31392	-0.35022	-0.33335	-0.32952	-0.42243	-0.36789	-0.39979	-0.37613	-1.0189	-0.9241	-0.93052	-0.93365	-0.96987	-0.89823	-0.99555	-1.0034
-0.99163	-0.97024	-0.99945	-1.0952	-1.0718	-1.0678	-1.1269	-1.058	-0.97893	-0.95415	-0.93257	-0.91568	-0.96841	-0.94079	-0.99435	-0.97633	-0.99116	-0.96408	-0.38416	-0.34155	-0.2826	-0.34565	-0.28561	-0.2518	-0.30265	-0.31912	-0.46822	-0.80785	-0.33541	-0.4563	-0.41171	-0.31977	-0.36793	-0.40599	-0.37565	-0.28468	-0.26066	-0.30496	-0.40256	-0.34626	-0.36059	-0.40454	-0.99334	-0.93803	-0.97285	-0.94361	-0.9395	-0.9202	-1.032	-0.99898
-1.0004	-0.94486	-0.98317	-1.0975	-1.0619	-1.0714	-1.0967	-1.0804	-0.96077	-0.94977	-0.92807	-0.92916	-0.97585	-0.92318	-0.98523	-0.9902	-0.96885	-0.93992	-0.36206	-0.28035	-0.31873	-0.28974	-0.26894	-0.22137	-0.23248	-0.27553	-0.4459	-0.80093	-0.32288	-0.44374	-0.40192	-0.307	-0.3095	-0.34115	-0.28113	-0.26328	-0.29474	-0.26155	-0.40271	-0.32753	-0.33648	-0.36533	-0.95502	-0.93952	-0.92337	-0.92387	-0.92434	-0.89711	-0.96648	-0.96438
-0.97529	-0.93445	-0.97663	-1.0789	-1.0266	-1.0309	-1.0672	-1.0518	-0.92839	-0.94279	-0.89173	-0.89551	-0.92393	-0.92675	-0.96625	-0.99685	-0.97914	-0.91264	-0.32981	-0.3325	-0.28455	-0.32778	-0.27216	-0.23788	-0.22699	-0.235	-0.42798	-0.8168	-0.29555	-0.41474	-0.39413	-0.321	-0.26453	-0.38474	-0.27228	-0.25976	-0.25219	-0.32567	-0.3729	-0.3387	-0.36609	-0.38774	-0.95775	-0.92331	-0.92375	-0.89304	-0.88141	-0.87855	-0.94462	-0.96135
-0.97058	-0.92982	-0.95203	-1.0332	-1.0129	-0.99851	-1.0445	-1.0002	-0.94036	-0.89114	-0.85692	-0.90456	-0.92098	-0.88762	-0.95262	-0.96157	-0.94486	-0.86493	-0.31642	-0.24891	-0.26571	-0.32506	-0.25722	-0.31655	-0.21292	-0.23431	-0.4095	-0.83939	-0.30896	-0.42249	-0.38597	-0.27721	-0.23622	-0.35428	-0.25578	-0.23888	-0.39533	-0.24673	-0.33178	-0.30653	-0.26652	-0.33335	-0.95202	-0.87097	-0.89934	-0.83922	-0.87623	-0.86002	-0.94723	-0.90716
-0.92755	-0.88215	-0.9376	-1.0205	-0.98471	-0.9748	-1.0233	-0.98399	-0.88711	-0.86759	-0.871	-0.88363	-0.89846	-0.89232	-0.9119	-0.93904	-0.91818	-0.84129	-0.33094	-0.23804	-0.25996	-0.25291	-0.22341	-0.21641	-0.21184	-0.20954	-0.40906	-0.80046	-0.27404	-0.34291	-0.3323	-0.2735	-0.22028	-0.3112	-0.2821	-0.21812	-0.27919	-0.21458	-0.38087	-0.28128	-0.30567	-0.37625	-0.94729	-0.89718	-0.86451	-0.86088	-0.86187	-0.82038	-0.90421	-0.88794
-0.92446	-0.87742	-0.90729	-0.97978	-0.93538	-0.92686	-0.9808	-0.97674	-0.92468	-0.82839	-0.81186	-0.81981	-0.90236	-0.86276	-0.87689	-0.88749	-0.88811	-0.81805	-0.36077	-0.28808	-0.25842	-0.28613	-0.22126	-0.18479	-0.18313	-0.19828	-0.41066	-0.78825	-0.28447	-0.35475	-0.37441	-0.28942	-0.1783	-0.27616	-0.23443	-0.20143	-0.20978	-0.22841	-0.28896	-0.27729	-0.27372	-0.34036	-0.92119	-0.89824	-0.84102	-0.81563	-0.84684	-0.77732	-0.83724	-0.85327
-0.8858	-0.86021	-0.91255	-0.95807	-0.90248	-0.89048	-0.91851	-0.90725	-0.86705	-0.82172	-0.80939	-0.8454	-0.86263	-0.81799	-0.86476	-0.8682	-0.83498	-0.80614	-0.2826	-0.21728	-0.23169	-0.25581	-0.27746	-0.20271	-0.17673	-0.20884	-0.37138	-0.73962	-0.23909	-0.3336	-0.36865	-0.19813	-0.17403	-0.23846	-0.19992	-0.17919	-0.20231	-0.16689	-0.3655	-0.23597	-0.31595	-0.29981	-0.88117	-0.89468	-0.85375	-0.8225	-0.80142	-0.75859	-0.84176	-0.83272
-0.87112	-0.83167	-0.86892	-0.94711	-0.88845	-0.84465	-0.87754	-0.86904	-0.84715	-0.78709	-0.8001	-0.81099	-0.8229	-0.77242	-0.829	-0.84437	-0.8265	-0.78947	-0.2976	-0.21433	-0.2564	-0.23837	-0.20623	-0.16716	-0.16381	-0.13602	-0.36646	-0.70918	-0.20516	-0.32883	-0.34336	-0.24076	-0.13097	-0.17881	-0.1774	-0.14934	-0.20295	-0.16109	-0.26584	-0.23137	-0.27108	-0.30011	-0.85081	-0.8502	-0.79543	-0.74356	-0.8058	-0.6982	-0.79293	-0.79016
-0.82934	-0.80344	-0.85345	-0.93849	-0.83545	-0.81855	-0.84035	-0.79874	-0.82275	-0.75205	-0.75785	-0.79852	-0.83073	-0.77401	-0.78374	-0.81541	-0.80805	-0.76843	-0.29708	-0.22966	-0.22209	-0.20646	-0.20695	-0.1372	-0.13196	-0.1789	-0.35416	-0.69991	-0.22916	-0.27851	-0.3327	-0.2079	-0.07922	-0.18551	-0.17748	-0.18462	-0.13401	-0.14151	-0.2883	-0.25937	-0.27259	-0.29664	-0.83154	-0.80697	-0.81851	-0.7173	-0.7441	-0.70096	-0.76923	-0.76377
-0.83398	-0.76934	-0.84594	-0.91048	-0.81006	-0.83867	-0.87913	-0.80811	-0.82284	-0.7349	-0.7368	-0.75406	-0.77516	-0.72289	-0.79019	-0.80696	-0.80415	-0.76972	-0.32064	-0.23397	-0.20438	-0.23115	-0.17393	-0.18783	-0.15842	-0.18758	-0.36291	-0.68671	-0.27221	-0.29273	-0.35811	-0.21699	-0.15157	-0.10484	-0.11369	-0.101	-0.22374	-0.13731	-0.34929	-0.21863	-0.29318	-0.28943	-0.83543	-0.79517	-0.80019	-0.7315	-0.73718	-0.69067	-0.74033	-0.74475
-0.79159	-0.75526	-0.79212	-0.87187	-0.80293	-0.81357	-0.81302	-0.74877	-0.80358	-0.72601	-0.72815	-0.71678	-0.78889	-0.76548	-0.76277	-0.81982	-0.80542	-0.73417	-0.33352	-0.20399	-0.20187	-0.2227	-0.18714	-0.15074	-0.16486	-0.13791	-0.37091	-0.65195	-0.21313	-0.29948	-0.34819	-0.16467	-0.094016	-0.1329	-0.13374	-0.068222	-0.20476	-0.13148	-0.31632	-0.20414	-0.25991	-0.31137	-0.81799	-0.82263	-0.7639	-0.6831	-0.69513	-0.6888	-0.77283	-0.73605
-0.76635	-0.70145	-0.77073	-0.81496	-0.80678	-0.79892	-0.79521	-0.72179	-0.77182	-0.72013	-0.69754	-0.71487	-0.77839	-0.72499	-0.76403	-0.77262	-0.78785	-0.68875	-0.33217	-0.21552	-0.18605	-0.21788	-0.14712	-0.1256	-0.1462	-0.17914	-0.33953	-0.60678	-0.22437	-0.24665	-0.31751	-0.16374	-0.10417	-0.16072	-0.069716	-0.087102	-0.17497	-0.15189	-0.33309	-0.23153	-0.24692	-0.26249	-0.77748	-0.77951	-0.75938	-0.68863	-0.72983	-0.68464	-0.74805	-0.7273
-0.74555	-0.74317	-0.75619	-0.79421	-0.76496	-0.76475	-0.76063	-0.71989	-0.77044	-0.68538	-0.70348	-0.71733	-0.73707	-0.68555	-0.75193	-0.78846	-0.75149	-0.60406	-0.27125	-0.21734	-0.19907	-0.13697	-0.13342	-0.14983	-0.11952	-0.16483	-0.33318	-0.5239	-0.2176	-0.26939	-0.29283	-0.14686	-0.049722	-0.086959	-0.046651	-0.043617	-0.13326	-0.057887	-0.36114	-0.19478	-0.21595	-0.27024	-0.73397	-0.75818	-0.75274	-0.67708	-0.68554	-0.65375	-0.74083	-0.76261
-0.74089	-0.67899	-0.75002	-0.78063	-0.7677	-0.75868	-0.76838	-0.68734	-0.76872	-0.69732	-0.6757	-0.69374	-0.7372	-0.69479	-0.72403	-0.76722	-0.708	-0.59092	-0.27981	-0.24716	-0.14502	-0.18593	-0.10311	-0.12465	-0.11716	-0.13159	-0.30381	-0.47955	-0.21825	-0.27504	-0.28974	-0.12639	-0.031551	-0.052495	-0.023389	-0.044179	-0.16823	-0.088428	-0.32123	-0.15199	-0.21034	-0.21055	-0.73883	-0.73744	-0.76088	-0.67171	-0.66021	-0.6191	-0.67605	-0.6889
-0.71713	-0.68665	-0.73282	-0.77965	-0.74467	-0.7138	-0.73048	-0.69502	-0.74798	-0.65226	-0.66097	-0.66259	-0.72448	-0.64794	-0.70844	-0.7408	-0.70209	-0.52854	-0.2945	-0.17537	-0.10018	-0.17047	-0.099925	-0.12535	-0.12647	-0.13662	-0.3071	-0.41767	-0.21157	-0.29463	-0.25621	-0.15037	0.018774	-0.052234	-0.03492	-0.042734	-0.058682	-0.070521	-0.31356	-0.15203	-0.15884	-0.26005	-0.7208	-0.74481	-0.69706	-0.66488	-0.64583	-0.6082	-0.67807	-0.63889
-0.71749	-0.69179	-0.75962	-0.77189	-0.71755	-0.70303	-0.70996	-0.67259	-0.72604	-0.66048	-0.65061	-0.67596	-0.70112	-0.6179	-0.70446	-0.69066	-0.70444	-0.49666	-0.29176	-0.18602	-0.13445	-0.20763	-0.082141	-0.12115	-0.13781	-0.064453	-0.26223	-0.37642	-0.22612	-0.26765	-0.27937	-0.151	-0.019661	-0.016855	0.024995	-0.011821	-0.068306	-0.075867	-0.29497	-0.11632	-0.23008	-0.25774	-0.71894	-0.7563	-0.71448	-0.61168	-0.64907	-0.57214	-0.66327	-0.68094
-0.68063	-0.68287	-0.6966	-0.76123	-0.66737	-0.66679	-0.69086	-0.60208	-0.69885	-0.61314	-0.60019	-0.6507	-0.66684	-0.58482	-0.66287	-0.68686	-0.64753	-0.4286	-0.27274	-0.17103	-0.1878	-0.15322	-0.10064	-0.091754	-0.058224	-0.04819	-0.27292	-0.30981	-0.20813	-0.25551	-0.26797	-0.086415	0.043163	0.01466	0.052738	0.082435	-0.058635	-0.022079	-0.33736	-0.14939	-0.16066	-0.22508	-0.72149	-0.73072	-0.68565	-0.6092	-0.5913	-0.50751	-0.61654	-0.64338
-0.69407	-0.66684	-0.67741	-0.73262	-0.68159	-0.67639	-0.61031	-0.58315	-0.66655	-0.60433	-0.63643	-0.62611	-0.66235	-0.59036	-0.63757	-0.68418	-0.61812	-0.38435	-0.28909	-0.16964	-0.090365	-0.10135	-0.077713	-0.080767	-0.054585	-0.081965	-0.28782	-0.21388	-0.18963	-0.28277	-0.26796	-0.10545	0.044594	0.013212	0.099668	0.038707	0.031784	-0.070064	-0.37136	-0.11902	-0.20417	-0.21245	-0.70287	-0.7146	-0.70355	-0.5955	-0.60586	-0.52182	-0.58411	-0.55161
-0.66334	-0.66664	-0.67896	-0.73956	-0.63514	-0.60216	-0.62009	-0.54773	-0.67283	-0.60124	-0.60696	-0.63969	-0.65496	-0.5643	-0.6271	-0.63744	-0.59979	-0.34789	-0.28282	-0.13745	-0.10882	-0.077221	-0.028789	-0.089365	-0.065076	-0.065741	-0.29916	-0.19509	-0.22566	-0.23926	-0.288	-0.085603	0.071656	0.072014	0.12509	0.083018	-0.022187	-0.020728	-0.32035	-0.15143	-0.26771	-0.2302	-0.67211	-0.69664	-0.63495	-0.57868	-0.56329	-0.49109	-0.53897	-0.56118
-0.66989	-0.65203	-0.67456	-0.72788	-0.60964	-0.58391	-0.58734	-0.52067	-0.65555	-0.58966	-0.56723	-0.60271	-0.62505	-0.54408	-0.60539	-0.6112	-0.58628	-0.32713	-0.28195	-0.13334	-0.10426	-0.13253	-0.066902	-0.050382	-0.032443	-0.059728	-0.28725	-0.041042	-0.18407	-0.24154	-0.28498	-0.078023	0.085736	0.091214	0.11427	0.11323	0.040345	0.037897	-0.28023	-0.12117	-0.17743	-0.24808	-0.6951	-0.67628	-0.68814	-0.55978	-0.58556	-0.49033	-0.52945	-0.48749
-0.6617	-0.58753	-0.64774	-0.68043	-0.59228	-0.54544	-0.5718	-0.51045	-0.65507	-0.56981	-0.55033	-0.59086	-0.60317	-0.52518	-0.52941	-0.59424	-0.55713	-0.25332	-0.31144	-0.15316	-0.04616	-0.063103	-0.003911	-0.098927	-0.083468	-0.066404	-0.26563	-0.042967	-0.15962	-0.24909	-0.27201	-0.070664	0.063142	0.077815	0.15357	0.090713	0.022604	0.0043265	-0.29056	-0.082931	-0.1149	-0.21065	-0.66117	-0.68933	-0.62445	-0.5365	-0.5086	-0.45915	-0.4873	-0.50972
-0.6269	-0.58845	-0.63146	-0.70634	-0.53514	-0.52869	-0.50207	-0.45829	-0.62509	-0.5386	-0.53669	-0.55291	-0.56883	-0.49258	-0.55542	-0.53331	-0.48026	-0.22093	-0.2721	-0.15815	-0.06787	-0.045008	-0.0064387	-0.057406	-0.0092202	-0.015334	-0.19575	0.082696	-0.19541	-0.17769	-0.27016	-0.0020369	0.082493	0.15056	0.21646	0.163	0.059761	0.013785	-0.29568	-0.05566	-0.17019	-0.19742	-0.68111	-0.66994	-0.62724	-0.51002	-0.48833	-0.43267	-0.49868	-0.50359
-0.60735	-0.57013	-0.62542	-0.67508	-0.52858	-0.51288	-0.50769	-0.45883	-0.60131	-0.5452	-0.50977	-0.54786	-0.54743	-0.45233	-0.52913	-0.53301	-0.48806	-0.22669	-0.2973	-0.14248	-0.060519	-0.085941	0.0089626	-0.082114	-0.033815	-0.022571	-0.2153	0.19253	-0.16653	-0.18502	-0.28744	-0.099417	0.083779	0.15308	0.22146	0.14254	0.085841	0.12186	-0.25432	-0.031136	-0.15192	-0.19479	-0.64329	-0.69031	-0.61092	-0.47043	-0.48078	-0.42184	-0.47008	-0.44955
-0.59974	-0.52889	-0.59499	-0.65004	-0.52236	-0.47391	-0.45846	-0.4267	-0.58482	-0.51818	-0.49184	-0.53015	-0.53021	-0.45375	-0.47542	-0.5065	-0.45612	-0.15418	-0.31716	-0.17152	-0.05838	-0.07254	-0.018033	-0.0076753	0.01987	0.00077925	-0.20171	0.24071	-0.14254	-0.1776	-0.24645	-0.086763	0.10765	0.19871	0.22435	0.15879	0.055783	0.11354	-0.2472	-0.053919	-0.1372	-0.15344	-0.63358	-0.66539	-0.61061	-0.48783	-0.45564	-0.37889	-0.4191	-0.38596
-0.56282	-0.53222	-0.58703	-0.61691	-0.47449	-0.43139	-0.42573	-0.36573	-0.55818	-0.45631	-0.47299	-0.48777	-0.51303	-0.39994	-0.46076	-0.49322	-0.42383	-0.11768	-0.28445	-0.14906	-0.042044	-0.011646	0.037256	-0.025965	-0.0038846	-0.013326	-0.1965	0.35777	-0.16946	-0.092811	-0.26333	-0.031422	0.15031	0.26236	0.28461	0.18265	0.11384	0.098976	-0.21565	-0.02342	-0.12354	-0.16137	-0.63223	-0.68389	-0.59347	-0.47045	-0.42426	-0.31556	-0.42329	-0.3978
-0.53299	-0.49396	-0.53839	-0.60134	-0.45184	-0.39996	-0.4013	-0.33375	-0.54429	-0.46769	-0.43515	-0.47167	-0.48807	-0.38797	-0.4376	-0.41363	-0.3866	-0.074827	-0.26313	-0.11688	-0.027883	-0.026931	-0.025915	-0.033665	0.026271	-0.0059312	-0.17321	0.45063	-0.1103	-0.12444	-0.25719	-0.03148	0.16194	0.25284	0.29662	0.18952	0.15159	0.10206	-0.24928	0.027445	-0.055713	-0.14292	-0.59433	-0.64266	-0.54439	-0.40568	-0.33236	-0.30256	-0.38616	-0.37458
-0.51366	-0.44063	-0.52147	-0.5875	-0.43905	-0.35809	-0.35684	-0.34171	-0.53592	-0.44737	-0.41654	-0.44664	-0.46465	-0.34836	-0.41285	-0.42131	-0.35475	-0.034877	-0.33359	-0.14481	-0.020742	0.030599	0.079382	-0.028704	0.032708	0.033298	-0.17322	0.50818	-0.14677	-0.14503	-0.25721	0.018331	0.10712	0.31344	0.2946	0.24279	0.14569	0.10458	-0.24285	0.049547	-0.06305	-0.12613	-0.57359	-0.59115	-0.52696	-0.38739	-0.38549	-0.2785	-0.37131	-0.32058
-0.49619	-0.43255	-0.51318	-0.59051	-0.40936	-0.33433	-0.35795	-0.27883	-0.51243	-0.42514	-0.40043	-0.42861	-0.44138	-0.34178	-0.43756	-0.39345	-0.35456	-0.015112	-0.2998	-0.15511	-0.012382	0.0074439	0.071713	-0.0094329	0.042701	0.031624	-0.16474	0.53987	-0.11945	-0.082231	-0.2484	-0.0093892	0.15094	0.26989	0.36011	0.23599	0.13875	0.11704	-0.2487	0.029239	-0.10006	-0.12959	-0.59262	-0.57813	-0.53213	-0.37192	-0.35364	-0.26826	-0.37297	-0.31804
-0.48423	-0.42385	-0.52068	-0.55417	-0.39218	-0.31603	-0.3107	-0.27665	-0.50584	-0.4198	-0.37995	-0.40845	-0.42187	-0.33942	-0.39137	-0.38064	-0.33533	0.045184	-0.30074	-0.10763	-0.0026221	0.028096	0.02157	0.048874	0.023294	-0.0032809	-0.15172	0.58583	-0.12378	-0.067533	-0.29044	-0.040628	0.13292	0.34392	0.38076	0.24696	0.12976	0.16745	-0.18424	0.055022	-0.069408	-0.11697	-0.55581	-0.61508	-0.5132	-0.34705	-0.32016	-0.27276	-0.34648	-0.27475
-0.46534	-0.41462	-0.49227	-0.52596	-0.38024	-0.29704	-0.31257	-0.26257	-0.47974	-0.38405	-0.37231	-0.39666	-0.41933	-0.30584	-0.37011	-0.3655	-0.32327	0.015151	-0.29654	-0.1219	0.00092744	0.0062466	0.073439	0.011518	0.05397	0.037565	-0.16079	0.61238	-0.12045	-0.015623	-0.27905	-0.016933	0.17797	0.38011	0.4024	0.28641	0.19545	0.13896	-0.13924	0.043929	-0.08844	-0.089094	-0.54317	-0.58226	-0.50152	-0.37137	-0.30059	-0.23203	-0.31136	-0.24734
-0.45573	-0.40187	-0.47956	-0.52888	-0.36522	-0.29905	-0.30404	-0.22512	-0.45453	-0.39729	-0.3644	-0.38341	-0.39994	-0.2965	-0.36264	-0.32785	-0.3029	0.036561	-0.28949	-0.13078	-0.035425	0.029863	0.049287	0.036322	0.066973	0.026779	-0.15128	0.70168	-0.098299	-0.022695	-0.27013	-0.026598	0.18084	0.40153	0.42042	0.27407	0.19636	0.17688	-0.1376	0.080868	-0.085861	-0.12035	-0.52499	-0.57774	-0.49224	-0.32474	-0.3525	-0.20059	-0.28817	-0.23173
-0.4535	-0.37144	-0.45329	-0.50341	-0.34306	-0.262	-0.27316	-0.23398	-0.47398	-0.38535	-0.34117	-0.37128	-0.37613	-0.29148	-0.34961	-0.35232	-0.27866	0.070213	-0.32078	-0.13603	-0.008806	0.023963	0.075678	0.046679	0.019407	0.022788	-0.13145	0.70006	-0.095516	-0.031486	-0.27616	-0.032182	0.13414	0.41539	0.47672	0.34653	0.19841	0.21689	-0.16529	0.073304	-0.062256	-0.096497	-0.52735	-0.55943	-0.49598	-0.3487	-0.31	-0.22957	-0.26113	-0.23088
-0.42777	-0.36962	-0.42914	-0.47567	-0.32341	-0.27139	-0.2466	-0.21328	-0.44722	-0.37779	-0.34591	-0.34917	-0.37999	-0.27221	-0.36804	-0.301	-0.27923	0.099611	-0.33223	-0.12095	-0.04137	0.055967	0.063064	0.050199	0.045283	0.03546	-0.079681	0.69219	-0.10023	0.029765	-0.31492	0.0039962	0.18359	0.42768	0.47913	0.33172	0.20597	0.24192	-0.1274	0.080532	-0.03803	-0.089428	-0.47838	-0.56831	-0.46659	-0.30601	-0.22563	-0.16797	-0.23423	-0.23457
-0.41953	-0.38271	-0.43986	-0.46259	-0.29711	-0.21975	-0.24816	-0.17587	-0.43104	-0.35955	-0.31725	-0.33691	-0.35567	-0.27947	-0.3392	-0.33891	-0.25361	0.10084	-0.31307	-0.15369	-0.019262	0.048153	0.095903	0.072363	0.055102	0.011919	-0.1115	0.74174	-0.13091	0.030635	-0.25264	-0.0067626	0.17459	0.48317	0.46395	0.32297	0.2679	0.16025	-0.082803	0.081168	-0.014646	-0.085367	-0.52847	-0.53396	-0.45869	-0.30285	-0.2596	-0.17051	-0.26682	-0.24515
-0.4158	-0.37268	-0.45756	-0.44283	-0.30568	-0.22058	-0.24572	-0.16143	-0.39644	-0.34678	-0.29833	-0.33109	-0.38084	-0.27748	-0.34218	-0.30762	-0.27579	0.12185	-0.34337	-0.13419	0.043668	0.014178	0.062008	0.069946	0.073076	0.053343	-0.12775	0.69381	-0.1347	0.04301	-0.2611	-0.046608	0.17573	0.46863	0.47758	0.33701	0.24938	0.24021	-0.10338	0.079324	-0.070333	-0.09702	-0.47949	-0.50632	-0.43432	-0.30534	-0.24029	-0.18932	-0.22972	-0.19424
-0.41204	-0.33869	-0.39998	-0.43236	-0.2884	-0.21435	-0.23839	-0.19482	-0.40578	-0.34833	-0.29613	-0.32105	-0.34901	-0.253	-0.32847	-0.31341	-0.28078	0.14442	-0.31927	-0.12688	0.016402	0.025612	0.073379	0.086229	0.050965	0.059798	-0.12949	0.67955	-0.072777	0.016645	-0.25757	-0.0074921	0.18334	0.52285	0.48504	0.31212	0.23034	0.26934	-0.060406	0.11344	-0.04255	-0.082071	-0.46509	-0.51191	-0.41714	-0.30557	-0.20022	-0.20783	-0.24029	-0.16101
-0.38444	-0.31908	-0.39312	-0.40613	-0.28575	-0.21663	-0.22568	-0.17252	-0.36793	-0.35272	-0.27314	-0.31777	-0.36708	-0.25669	-0.31177	-0.31291	-0.25925	0.16775	-0.33144	-0.13498	0.028944	0.075764	0.10694	0.098456	0.099846	0.03165	-0.13489	0.67895	-0.062692	0.062039	-0.24305	-0.026768	0.12697	0.50243	0.52466	0.29237	0.24567	0.24975	-0.06736	0.086523	-0.072877	-0.067353	-0.47218	-0.51391	-0.40025	-0.29996	-0.24809	-0.1852	-0.24803	-0.2471
-0.36215	-0.31659	-0.39047	-0.40884	-0.29412	-0.20575	-0.22476	-0.15941	-0.38399	-0.32479	-0.29363	-0.32255	-0.32927	-0.23274	-0.3454	-0.31129	-0.26592	0.13446	-0.30937	-0.1322	0.011252	0.061098	0.059996	0.074208	0.05405	0.10192	-0.12106	0.7123	-0.096695	0.069295	-0.28002	-0.011271	0.19841	0.48946	0.56695	0.34843	0.26949	0.28439	-0.04858	0.11857	-0.075257	-0.093449	-0.46932	-0.501	-0.41687	-0.30704	-0.23549	-0.19025	-0.25646	-0.20266
-0.34596	-0.30851	-0.37661	-0.40068	-0.28027	-0.20189	-0.20771	-0.14436	-0.37829	-0.30704	-0.28324	-0.2949	-0.33564	-0.25769	-0.33116	-0.28882	-0.28613	0.16932	-0.35019	-0.13948	0.015394	0.060123	0.080186	0.056925	0.071732	0.073143	-0.14472	0.68071	-0.10757	0.10046	-0.27946	0.0015233	0.15463	0.51708	0.55973	0.34602	0.25163	0.24753	-0.09871	0.095723	-0.085054	-0.059606	-0.43134	-0.4873	-0.41089	-0.2788	-0.24489	-0.1918	-0.24443	-0.19733
-0.3547	-0.31621	-0.37968	-0.37526	-0.27526	-0.19915	-0.20274	-0.13582	-0.34722	-0.31663	-0.25245	-0.29684	-0.33165	-0.25454	-0.34688	-0.27948	-0.25571	0.15449	-0.30503	-0.13304	0.011203	0.069213	0.083002	0.075359	0.062894	0.057972	-0.11853	0.64508	-0.09925	0.044304	-0.28275	-0.020895	0.15597	0.54134	0.55708	0.35752	0.26567	0.23461	-0.039294	0.12612	-0.052898	-0.076603	-0.44122	-0.46227	-0.39727	-0.25929	-0.22642	-0.17236	-0.27893	-0.19853
-0.32336	-0.29152	-0.37292	-0.35465	-0.27829	-0.17671	-0.19657	-0.13105	-0.34568	-0.32528	-0.2711	-0.28591	-0.31196	-0.27831	-0.34419	-0.27223	-0.22993	0.16391	-0.30134	-0.15075	0.027182	0.10024	0.12417	0.081511	0.085929	0.076142	-0.086749	0.66575	-0.053529	0.10818	-0.23467	-0.014546	0.1616	0.52303	0.58891	0.38638	0.27315	0.30274	-0.067631	0.083649	-0.066433	-0.050486	-0.40426	-0.47292	-0.39444	-0.2952	-0.21447	-0.18774	-0.24915	-0.18913
-0.329	-0.29267	-0.34412	-0.36418	-0.25586	-0.17128	-0.19762	-0.12504	-0.33829	-0.30575	-0.2519	-0.27741	-0.31789	-0.26514	-0.31968	-0.3009	-0.27247	0.13142	-0.28427	-0.15749	0.0069149	0.12778	0.10601	0.06013	0.077504	0.091839	-0.12581	0.63561	-0.065653	0.092598	-0.23802	-0.022418	0.16909	0.54858	0.59371	0.37309	0.25696	0.24881	-0.061021	0.11406	-0.079315	-0.072487	-0.42421	-0.45724	-0.40402	-0.27857	-0.21236	-0.15936	-0.24565	-0.21638
-0.32076	-0.29281	-0.34153	-0.32909	-0.24532	-0.19687	-0.19004	-0.11507	-0.32254	-0.30927	-0.23244	-0.28199	-0.30679	-0.23824	-0.32694	-0.28027	-0.26518	0.14276	-0.29261	-0.13895	0.020363	0.091031	0.092208	0.063191	0.09203	0.057922	-0.098152	0.59298	-0.058906	0.10093	-0.24585	-0.0064776	0.16662	0.53826	0.5563	0.35099	0.25571	0.22497	-0.058793	0.10449	-0.05708	-0.07249	-0.37929	-0.47762	-0.40273	-0.29237	-0.22805	-0.19036	-0.28493	-0.22104
-0.30935	-0.28523	-0.34267	-0.31486	-0.24782	-0.17354	-0.2091	-0.11516	-0.3197	-0.29338	-0.26448	-0.27393	-0.30528	-0.24164	-0.33486	-0.26483	-0.24056	0.12488	-0.27194	-0.10488	0.024871	0.083497	0.13265	0.082468	0.04698	0.061137	-0.1349	0.57695	-0.065546	0.1148	-0.22202	0.008298	0.13174	0.51159	0.58193	0.35385	0.29153	0.26405	-0.049374	0.12155	-0.047844	-0.093769	-0.40389	-0.43222	-0.3694	-0.27629	-0.18509	-0.19324	-0.22803	-0.17595
-0.31416	-0.26519	-0.31577	-0.31796	-0.25084	-0.18651	-0.19469	-0.1037	-0.2946	-0.28363	-0.24599	-0.2496	-0.29347	-0.2397	-0.30764	-0.27197	-0.26498	0.13096	-0.27407	-0.098129	0.038325	0.064976	0.095706	0.079225	0.093852	0.081411	-0.14461	0.55342	-0.083439	0.13039	-0.22662	-0.021701	0.11381	0.55307	0.59055	0.35249	0.24583	0.26538	-0.070057	0.097001	-0.061957	-0.10849	-0.36716	-0.41262	-0.36894	-0.27451	-0.20504	-0.17638	-0.22035	-0.18357
-0.26628	-0.25048	-0.30994	-0.30596	-0.22694	-0.17453	-0.17634	-0.099712	-0.28376	-0.28132	-0.23723	-0.24933	-0.27933	-0.21727	-0.30047	-0.23442	-0.24447	0.13277	-0.27789	-0.11972	0.061992	0.091359	0.10833	0.069621	0.088434	0.045106	-0.12264	0.55869	-0.060732	0.12226	-0.22624	0.022401	0.14419	0.56606	0.58732	0.36268	0.26981	0.24235	-0.026962	0.10338	-0.028894	-0.02913	-0.34986	-0.40426	-0.37068	-0.23678	-0.18551	-0.14414	-0.20472	-0.18312
-0.27596	-0.25114	-0.28788	-0.30342	-0.23486	-0.15792	-0.19086	-0.089013	-0.29656	-0.26636	-0.22861	-0.25297	-0.27978	-0.22037	-0.29742	-0.25288	-0.24307	0.12036	-0.22768	-0.12985	0.060165	0.096056	0.096778	0.10192	0.10634	0.077501	-0.11383	0.51506	-0.041481	0.11662	-0.22988	-0.024501	0.12151	0.48218	0.5988	0.38211	0.27706	0.25065	-0.064574	0.089291	-0.024618	-0.065716	-0.33258	-0.42334	-0.35365	-0.23873	-0.20722	-0.13375	-0.24355	-0.19708
-0.2651	-0.24361	-0.27216	-0.28648	-0.2074	-0.14475	-0.17725	-0.099715	-0.24664	-0.24941	-0.20758	-0.24622	-0.25063	-0.21983	-0.28206	-0.22273	-0.22082	0.13083	-0.23756	-0.092535	0.06109	0.12541	0.098973	0.096153	0.089604	0.048858	-0.10178	0.50121	-0.054298	0.1467	-0.1765	0.018373	0.13952	0.55898	0.58572	0.399	0.27883	0.27305	-0.02549	0.087077	0.0033507	-0.071117	-0.33393	-0.3653	-0.29172	-0.24367	-0.17763	-0.15456	-0.19229	-0.16835
-0.26208	-0.22998	-0.26823	-0.2656	-0.21481	-0.15691	-0.18256	-0.091427	-0.25053	-0.24165	-0.20667	-0.23014	-0.2531	-0.22205	-0.27039	-0.23783	-0.20341	0.10093	-0.23907	-0.097991	0.070919	0.094406	0.084397	0.08728	0.086548	0.06918	-0.13701	0.44368	-0.078994	0.091688	-0.19999	0.0025604	0.12035	0.53349	0.58125	0.33159	0.24385	0.23931	-0.05152	0.060865	-0.037474	-0.077436	-0.32166	-0.37672	-0.34972	-0.27642	-0.17853	-0.16987	-0.2042	-0.16543
-0.24257	-0.21058	-0.27133	-0.27036	-0.20588	-0.15359	-0.17673	-0.080522	-0.2357	-0.23082	-0.20829	-0.23617	-0.24173	-0.20689	-0.27228	-0.21232	-0.19553	0.088031	-0.22009	-0.079804	0.040109	0.079354	0.13382	0.089584	0.071316	0.027776	-0.1213	0.44517	-0.050073	0.091065	-0.18056	0.00072257	0.14133	0.50325	0.57255	0.36749	0.20769	0.23632	-0.05695	0.08844	-0.037903	-0.059492	-0.325	-0.38758	-0.31901	-0.24958	-0.20265	-0.1445	-0.21178	-0.17797
-0.2323	-0.21281	-0.26675	-0.28393	-0.21406	-0.15239	-0.16701	-0.092707	-0.24649	-0.22461	-0.19331	-0.22349	-0.24882	-0.21521	-0.26372	-0.21596	-0.21077	0.093201	-0.19682	-0.084658	0.042324	0.082571	0.084751	0.099706	0.037989	0.035081	-0.1262	0.41541	-0.062989	0.078794	-0.17177	-0.0058219	0.12065	0.48084	0.52066	0.33477	0.23588	0.2312	-0.061229	0.071364	-0.041219	-0.062272	-0.32924	-0.3624	-0.31015	-0.23042	-0.1827	-0.14039	-0.23039	-0.14272
-0.21677	-0.18618	-0.23418	-0.25413	-0.18787	-0.15429	-0.16299	-0.093031	-0.23598	-0.20464	-0.20214	-0.20513	-0.21592	-0.19878	-0.24894	-0.20516	-0.18469	0.094187	-0.22102	-0.091327	0.045205	0.091063	0.089667	0.054771	0.037832	0.069092	-0.080873	0.38771	-0.077185	0.054617	-0.16204	0.011511	0.077558	0.44676	0.56796	0.36219	0.23855	0.21989	-0.045379	0.084553	-0.070068	-0.05197	-0.28467	-0.3407	-0.29309	-0.2298	-0.16848	-0.13889	-0.17573	-0.15365
-0.21096	-0.18752	-0.24234	-0.23448	-0.17719	-0.15128	-0.15915	-0.077195	-0.21987	-0.20221	-0.18222	-0.19336	-0.21983	-0.1747	-0.21707	-0.19614	-0.17112	0.10031	-0.20851	-0.082028	0.043124	0.092416	0.10016	0.082232	0.066438	0.043376	-0.076437	0.39217	-0.056923	0.094341	-0.16151	0.031522	0.12109	0.45881	0.54374	0.33514	0.22138	0.23389	-0.041767	0.077367	-0.01104	-0.062353	-0.26347	-0.30773	-0.2667	-0.20357	-0.15371	-0.12444	-0.16281	-0.14853
-0.19289	-0.18454	-0.21983	-0.22651	-0.17149	-0.12358	-0.1244	-0.075515	-0.20332	-0.20254	-0.15774	-0.18471	-0.21215	-0.16545	-0.22056	-0.18317	-0.17267	0.082326	-0.17336	-0.091804	0.041379	0.10279	0.11428	0.075934	0.072865	0.049101	-0.099566	0.37266	-0.054768	0.083877	-0.14294	-0.0044805	0.10333	0.43455	0.54997	0.33151	0.22421	0.2183	-0.033179	0.10316	-0.019516	-0.037851	-0.29121	-0.30494	-0.27101	-0.22833	-0.16611	-0.12154	-0.17604	-0.15052
-0.18465	-0.176	-0.21351	-0.21471	-0.15499	-0.12233	-0.14571	-0.059836	-0.18903	-0.18823	-0.15003	-0.18916	-0.20131	-0.15709	-0.21232	-0.17723	-0.15555	0.082818	-0.1952	-0.048224	0.034552	0.11556	0.083713	0.10462	0.071915	0.076733	-0.070239	0.33644	-0.045763	0.066104	-0.16868	0.0087357	0.10421	0.39208	0.51955	0.32928	0.20533	0.18928	-0.057616	0.066817	-0.024737	-0.010881	-0.26765	-0.30062	-0.24586	-0.18537	-0.14622	-0.12004	-0.14254	-0.12475
-0.17323	-0.1692	-0.21903	-0.21255	-0.17026	-0.14049	-0.14294	-0.082422	-0.18932	-0.19033	-0.16361	-0.18372	-0.19079	-0.16325	-0.20843	-0.1666	-0.15569	0.079804	-0.19734	-0.084899	0.040056	0.079852	0.086123	0.056847	0.071576	0.056852	-0.074426	0.31485	-0.041574	0.07503	-0.12667	-0.00086179	0.10844	0.38595	0.49182	0.28256	0.20389	0.20563	-0.022075	0.064625	-0.01495	-0.033593	-0.26736	-0.29398	-0.2689	-0.19411	-0.14868	-0.097209	-0.15857	-0.12213
-0.17381	-0.164	-0.18451	-0.20389	-0.1425	-0.11621	-0.11303	-0.07155	-0.18116	-0.15471	-0.1505	-0.17556	-0.17903	-0.14196	-0.19401	-0.16066	-0.15084	0.082516	-0.16671	-0.091366	0.054274	0.10311	0.084359	0.077674	0.093784	0.049161	-0.091931	0.32655	-0.030172	0.083388	-0.12721	0.0090271	0.10635	0.39427	0.48096	0.28492	0.20001	0.18766	-0.025566	0.073061	0.0056347	-0.040558	-0.23564	-0.28717	-0.22057	-0.16695	-0.13008	-0.12241	-0.13787	-0.12141
-0.16627	-0.1569	-0.19126	-0.19118	-0.15319	-0.11249	-0.12564	-0.073877	-0.17135	-0.16031	-0.14558	-0.15723	-0.18445	-0.1394	-0.18476	-0.15329	-0.14014	0.087416	-0.16709	-0.077258	0.045715	0.070132	0.063178	0.056844	0.047032	0.053878	-0.058586	0.30411	-0.028791	0.069357	-0.12221	0.0040648	0.11447	0.36835	0.46265	0.28307	0.19257	0.18019	-0.012014	0.063246	-0.018283	-0.022131	-0.21816	-0.2882	-0.22851	-0.18714	-0.14152	-0.11466	-0.16719	-0.10485
-0.15443	-0.14669	-0.18551	-0.16793	-0.1501	-0.11981	-0.13014	-0.056025	-0.17375	-0.15333	-0.12711	-0.14784	-0.15454	-0.14326	-0.17451	-0.1485	-0.12224	0.075517	-0.16813	-0.071245	0.055863	0.074286	0.093815	0.061849	0.0715	0.044811	-0.062919	0.29007	-0.079013	0.024682	-0.10724	0.0095926	0.096439	0.37961	0.45268	0.26529	0.20262	0.18742	-0.0059766	0.078783	-0.034083	-0.041241	-0.20578	-0.26057	-0.23999	-0.16431	-0.11789	-0.077308	-0.13214	-0.096748
-0.15256	-0.14851	-0.17343	-0.17664	-0.13729	-0.10366	-0.11831	-0.048757	-0.16217	-0.14774	-0.13252	-0.13935	-0.16112	-0.12932	-0.16305	-0.14515	-0.12698	0.070799	-0.16575	-0.050859	0.031634	0.075687	0.09918	0.083094	0.063606	0.05319	-0.038748	0.27919	-0.021869	0.080965	-0.10298	0.022965	0.094727	0.35354	0.42408	0.27958	0.13183	0.16707	0.0029787	0.08288	-0.016591	-0.026591	-0.22284	-0.2537	-0.2273	-0.17293	-0.11956	-0.095925	-0.11289	-0.080855
-0.14866	-0.13656	-0.15935	-0.17973	-0.13493	-0.11422	-0.10328	-0.068252	-0.16423	-0.14887	-0.12792	-0.15568	-0.1487	-0.12881	-0.16043	-0.13017	-0.11547	0.069748	-0.13515	-0.066206	0.018619	0.073194	0.085054	0.05217	0.073159	0.024552	-0.075945	0.2513	-0.031166	0.044279	-0.11257	0.0091849	0.092942	0.35686	0.40583	0.2204	0.1842	0.15906	-0.0063252	0.057553	-0.019034	-0.032189	-0.19297	-0.25959	-0.21041	-0.15774	-0.11098	-0.095586	-0.12717	-0.090779
-0.14052	-0.13031	-0.16861	-0.15903	-0.1196	-0.10317	-0.10174	-0.065969	-0.14765	-0.1484	-0.11803	-0.12295	-0.14298	-0.12389	-0.15438	-0.12602	-0.11198	0.062286	-0.14479	-0.056741	0.046143	0.093945	0.075664	0.043857	0.065284	0.05801	-0.058396	0.2373	-0.037811	0.03491	-0.12115	0.011374	0.093939	0.31544	0.38852	0.24796	0.17805	0.15946	-0.0056598	0.065418	-0.0093782	-0.025308	-0.2139	-0.25269	-0.18512	-0.14245	-0.10006	-0.079472	-0.12364	-0.093547
-0.14608	-0.12326	-0.1623	-0.15558	-0.1193	-0.08707	-0.090796	-0.053268	-0.15182	-0.13521	-0.12012	-0.12882	-0.14365	-0.11408	-0.14728	-0.11244	-0.10365	0.075561	-0.13764	-0.050584	0.034004	0.078145	0.074062	0.05592	0.055377	0.073844	-0.058036	0.23783	-0.012466	0.095746	-0.10879	-0.0083756	0.1004	0.34295	0.39087	0.24451	0.17919	0.17959	0.013783	0.082438	-0.001109	-0.0033593	-0.17453	-0.23736	-0.19443	-0.14473	-0.12442	-0.070892	-0.11276	-0.084395
-0.1335	-0.12389	-0.15036	-0.16293	-0.11378	-0.075498	-0.096304	-0.056238	-0.14064	-0.12661	-0.10905	-0.13344	-0.15317	-0.10785	-0.1507	-0.12165	-0.10735	0.053452	-0.12712	-0.054354	0.031248	0.055003	0.074485	0.037185	0.075266	0.056972	-0.024942	0.21525	-0.023222	0.068832	-0.097471	-0.0030083	0.085077	0.31473	0.36383	0.23063	0.15607	0.17137	0.0098914	0.081708	-0.0074261	-0.035343	-0.19619	-0.2092	-0.17652	-0.14933	-0.10161	-0.063593	-0.11254	-0.080738
-0.1332	-0.12334	-0.13314	-0.13591	-0.11948	-0.07921	-0.088051	-0.057156	-0.13571	-0.13038	-0.10722	-0.11792	-0.14137	-0.11	-0.13238	-0.10428	-0.095591	0.06307	-0.11262	-0.043218	0.023415	0.085153	0.076827	0.067134	0.066622	0.056967	0.0037925	0.20061	-0.026217	0.048024	-0.10425	0.0098658	0.07501	0.31457	0.35406	0.22153	0.15243	0.13383	0.0014448	0.061373	-0.0044692	-0.010701	-0.20967	-0.21342	-0.17176	-0.12418	-0.088932	-0.08897	-0.10726	-0.071268
-0.12785	-0.1285	-0.1361	-0.13668	-0.10463	-0.080369	-0.079986	-0.050515	-0.12152	-0.11884	-0.10379	-0.10332	-0.1169	-0.099746	-0.13949	-0.11302	-0.08972	0.056838	-0.12278	-0.061443	0.038649	0.072911	0.071054	0.042432	0.069578	0.054803	-0.037959	0.18073	-0.039237	0.066463	-0.089528	0.0030548	0.080841	0.29779	0.34122	0.2268	0.13486	0.16967	-0.029875	0.06196	-0.02069	-0.024274	-0.17752	-0.19913	-0.18436	-0.10878	-0.076124	-0.097287	-0.11694	-0.091669
-0.11401	-0.1224	-0.13241	-0.13152	-0.10257	-0.084107	-0.07715	-0.048253	-0.12659	-0.11146	-0.10189	-0.11516	-0.11743	-0.099966	-0.13731	-0.099677	-0.078685	0.046614	-0.13364	-0.036287	0.02716	0.075615	0.060257	0.059046	0.041608	0.039639	-0.037432	0.18146	-0.036036	0.066672	-0.099651	0.0027967	0.082353	0.2791	0.33629	0.22854	0.14729	0.16753	-0.0048107	0.055423	-0.015016	-0.026949	-0.15992	-0.21174	-0.1777	-0.12717	-0.082666	-0.059123	-0.078678	-0.080706
-0.11317	-0.10724	-0.12727	-0.13145	-0.097094	-0.060729	-0.076775	-0.042274	-0.12506	-0.11574	-0.08624	-0.096788	-0.10897	-0.099141	-0.1112	-0.085499	-0.079249	0.053709	-0.096812	-0.026894	0.022212	0.081158	0.065804	0.059233	0.073094	0.057652	-0.014145	0.18314	-0.001073	0.053838	-0.070851	0.020272	0.12297	0.29145	0.32666	0.18402	0.15991	0.12714	0.010245	0.090539	0.0080842	-0.026587	-0.15883	-0.18649	-0.15473	-0.11131	-0.072324	-0.065892	-0.087935	-0.074119
-0.11547	-0.10778	-0.11537	-0.10924	-0.10085	-0.073666	-0.079127	-0.043378	-0.11668	-0.10225	-0.097723	-0.094599	-0.10793	-0.089702	-0.10928	-0.076013	-0.087733	0.053623	-0.1142	-0.064204	0.023407	0.058245	0.064934	0.071071	0.043887	0.034641	-0.018018	0.15837	-0.013263	0.087025	-0.085499	0.0048198	0.094292	0.27744	0.33027	0.20462	0.13509	0.15377	-0.01468	0.0749	-0.0011691	0.0040697	-0.16505	-0.20182	-0.1397	-0.10364	-0.080645	-0.084076	-0.0892	-0.054294
-0.11009	-0.10864	-0.1232	-0.12104	-0.084396	-0.078156	-0.069692	-0.046537	-0.11994	-0.10061	-0.094389	-0.097725	-0.10365	-0.094016	-0.11928	-0.085986	-0.074186	0.033508	-0.12235	-0.031569	0.033889	0.053112	0.065291	0.054567	0.054814	0.026008	-0.012119	0.16183	-0.037391	0.076531	-0.072143	0.013019	0.062783	0.26677	0.31144	0.19328	0.12352	0.12089	0.01518	0.060339	-0.0010458	-0.02977	-0.14959	-0.17035	-0.16429	-0.10854	-0.091806	-0.049459	-0.097635	-0.080613
-0.10849	-0.09304	-0.11624	-0.12204	-0.077531	-0.056074	-0.067245	-0.03979	-0.12021	-0.09593	-0.087617	-0.090433	-0.10187	-0.096947	-0.10036	-0.083598	-0.075385	0.045143	-0.084976	-0.032345	0.032516	0.072812	0.073601	0.040127	0.063826	0.042177	-0.010869	0.15027	-0.028404	0.055891	-0.066134	0.018181	0.076932	0.26947	0.30089	0.18172	0.1284	0.14539	-0.013977	0.084908	0.0061276	-0.0037222	-0.15513	-0.18358	-0.15602	-0.098896	-0.064741	-0.050489	-0.065356	-0.052902
-0.10557	-0.098398	-0.12618	-0.11021	-0.086938	-0.070855	-0.066514	-0.047869	-0.10904	-0.10032	-0.078063	-0.085668	-0.095075	-0.076071	-0.10088	-0.078711	-0.064915	0.040057	-0.099905	-0.027521	0.023544	0.055875	0.059152	0.039628	0.067349	0.048369	-0.0059969	0.15717	-0.030262	0.074139	-0.09685	0.010199	0.067261	0.25868	0.27581	0.17785	0.12456	0.11742	0.0093305	0.060992	-0.014104	-0.0030324	-0.15541	-0.17786	-0.1442	-0.10268	-0.049785	-0.066626	-0.071185	-0.071198
-0.088986	-0.087436	-0.11575	-0.12634	-0.095968	-0.066027	-0.057581	-0.038438	-0.11823	-0.099578	-0.082974	-0.082775	-0.094835	-0.073342	-0.10966	-0.072853	-0.07764	0.041586	-0.10205	-0.044814	0.042142	0.05409	0.040283	0.048722	0.042831	0.025006	-0.034098	0.13073	0.0057172	0.043032	-0.071401	0.0090886	0.058373	0.23943	0.25653	0.18049	0.10513	0.10553	-0.0084248	0.048977	0.0018816	-0.010099	-0.134	-0.17417	-0.1243	-0.094218	-0.067581	-0.051985	-0.081001	-0.07652
-0.10099	-0.086691	-0.10305	-0.099158	-0.074194	-0.055612	-0.068844	-0.038546	-0.099076	-0.081904	-0.069491	-0.098233	-0.083572	-0.062458	-0.10101	-0.072809	-0.05606	0.040115	-0.093976	-0.019174	0.040398	0.065836	0.057048	0.058384	0.06641	0.036442	-0.01595	0.14055	-0.011009	0.059786	-0.094465	0.021787	0.064221	0.24334	0.25367	0.18444	0.12824	0.13937	0.040402	0.069125	0.014778	-0.012287	-0.12422	-0.16095	-0.12607	-0.096021	-0.056949	-0.046193	-0.066219	-0.02251
-0.090497	-0.081865	-0.093877	-0.10508	-0.074557	-0.04651	-0.056907	-0.02841	-0.089138	-0.089368	-0.072224	-0.079729	-0.090081	-0.063567	-0.086957	-0.06561	-0.058486	0.048455	-0.068994	-0.034817	0.024266	0.059795	0.069234	0.076668	0.073101	0.042048	-0.010038	0.13768	0.0055591	0.052866	-0.057831	0.0098991	0.080079	0.22513	0.26785	0.15859	0.13727	0.12171	0.006001	0.065127	-0.0079681	-0.0048851	-0.12196	-0.1271	-0.12219	-0.10045	-0.054266	-0.02825	-0.054305	-0.080348
-0.094231	-0.087536	-0.093765	-0.097696	-0.088296	-0.060987	-0.057268	-0.022552	-0.1019	-0.073599	-0.066693	-0.070525	-0.073491	-0.057781	-0.090635	-0.058905	-0.055425	0.038049	-0.049007	-0.023905	0.023271	0.058977	0.042724	0.024327	0.051411	0.054797	-0.016432	0.10477	-0.0083172	0.055946	-0.065209	-0.016214	0.078069	0.23406	0.25442	0.18943	0.089464	0.12854	-0.002276	0.06252	-0.040791	-0.01467	-0.1487	-0.14958	-0.1272	-0.091651	-0.068619	-0.036066	-0.081278	-0.049043
-0.095548	-0.077464	-0.11193	-0.097841	-0.071005	-0.05765	-0.065739	-0.045888	-0.10825	-0.085543	-0.057466	-0.068698	-0.08157	-0.065263	-0.085656	-0.07493	-0.063988	0.034221	-0.088456	-0.044986	0.036716	0.057955	0.021987	0.03606	0.044883	0.044123	0.0091446	0.1193	-0.033718	0.04827	-0.055554	0.0070609	0.055405	0.23591	0.23719	0.16534	0.10752	0.1118	0.041895	0.048545	-0.021277	-0.011301	-0.1139	-0.13176	-0.10973	-0.092327	-0.06904	-0.043268	-0.0481	-0.054866
-0.082712	-0.076429	-0.08599	-0.098674	-0.061649	-0.037417	-0.048114	-0.023374	-0.090219	-0.076979	-0.057498	-0.071296	-0.066712	-0.058279	-0.074919	-0.060598	-0.039806	0.043933	-0.060956	-0.0051043	0.040948	0.043235	0.061946	0.055541	0.049137	0.043373	0.00041633	0.13591	0.0015898	0.070825	-0.051106	0.019188	0.074931	0.21043	0.2517	0.1486	0.1179	0.11674	0.037141	0.083327	0.016071	-0.010661	-0.10856	-0.1494	-0.089755	-0.08298	-0.030791	-0.015965	-0.065821	-0.011394
-0.092117	-0.085456	-0.095748	-0.094232	-0.057314	-0.038714	-0.054695	-0.031057	-0.096994	-0.089406	-0.061239	-0.067661	-0.083117	-0.064434	-0.075439	-0.071846	-0.051889	0.032632	-0.085402	-0.024208	-0.0042234	0.048722	0.070202	0.033892	0.03376	0.039752	-0.0065879	0.11274	-0.0075476	0.049103	-0.036121	0.01844	0.068159	0.18795	0.20698	0.13715	0.097023	0.11399	-0.0014324	0.066948	0.0045722	-0.025362	-0.14385	-0.15347	-0.10758	-0.071535	-0.06382	-0.041327	-0.093055	-0.050517
-0.09238	-0.070277	-0.081014	-0.096937	-0.054475	-0.053319	-0.047714	-0.019754	-0.079569	-0.073884	-0.060907	-0.056365	-0.068496	-0.057891	-0.074497	-0.073895	-0.047522	0.026449	-0.0677	-0.027843	0.033652	0.033806	0.057536	0.035258	0.063847	0.042746	-0.014465	0.1078	0.010437	0.04527	-0.038578	0.018333	0.081682	0.18708	0.19354	0.17024	0.11214	0.093823	-0.019875	0.056627	-0.0022427	0.0010868	-0.12665	-0.12223	-0.10434	-0.083734	-0.047211	-0.022911	-0.07531	-0.037169
-0.084225	-0.074909	-0.095072	-0.077622	-0.062292	-0.047658	-0.050808	-0.022649	-0.081679	-0.068002	-0.047146	-0.071563	-0.063045	-0.050383	-0.066856	-0.0663	-0.0525	0.021201	-0.067155	-0.0035803	0.041328	0.041246	0.055511	0.034043	0.060047	0.069533	0.0023472	0.10987	-0.010984	0.065921	-0.046802	0.0046924	0.073201	0.17995	0.21331	0.13629	0.10622	0.085019	0.012318	0.045233	-0.010267	0.0018126	-0.093624	-0.11757	-0.09226	-0.066617	-0.057429	-0.022732	-0.053628	-0.038086
-0.068864	-0.063846	-0.092505	-0.096523	-0.068847	-0.047523	-0.043041	-0.034825	-0.09976	-0.076799	-0.062106	-0.070064	-0.064147	-0.055994	-0.067492	-0.057916	-0.054212	0.02376	-0.097728	-0.036352	0.030918	0.0061299	0.050292	0.026739	0.043238	0.020224	-0.015181	0.10171	-0.021096	0.048063	-0.057597	0.00919	0.036846	0.18028	0.21511	0.15228	0.10056	0.091675	-0.002591	0.068999	0.0060337	0.01378	-0.088289	-0.13292	-0.11152	-0.06382	-0.042716	-0.043591	-0.024145	-0.061567
-0.081554	-0.06965	-0.081302	-0.091717	-0.061457	-0.04416	-0.046085	-0.036829	-0.096934	-0.072603	-0.053009	-0.078484	-0.068865	-0.059498	-0.075753	-0.055174	-0.046407	0.037169	-0.043334	-0.020952	0.029194	0.035201	0.036331	0.050664	0.052081	0.034516	-0.0018631	0.085517	-0.0089703	0.0539	-0.056472	0.0067141	0.055298	0.19643	0.18402	0.12185	0.088104	0.08411	0.015827	0.045365	-0.015243	-0.013819	-0.099312	-0.12969	-0.082754	-0.087121	-0.061074	-0.076087	-0.033721	-0.048946
-0.073224	-0.071891	-0.083407	-0.081275	-0.050856	-0.038173	-0.039839	-0.034172	-0.058876	-0.072228	-0.058475	-0.060394	-0.056078	-0.046238	-0.060155	-0.047058	-0.032617	0.033095	-0.057795	-0.015351	0.03216	0.019545	0.031338	0.023613	0.054474	0.037989	-0.0024705	0.087015	-0.020862	0.06413	-0.042473	0.023088	0.06236	0.18992	0.19412	0.10271	0.091145	0.10197	0.024516	0.06503	0.00091339	-0.011049	-0.10519	-0.12417	-0.095233	-0.054248	-0.058803	-0.017555	-0.034952	-0.027639
-0.069014	-0.060881	-0.083164	-0.090974	-0.050585	-0.047297	-0.050574	-0.02894	-0.086625	-0.059823	-0.045934	-0.065144	-0.076324	-0.051687	-0.060622	-0.045694	-0.037818	0.020529	-0.043058	0.0071631	0.0036492	0.045412	0.05397	0.033714	0.043772	0.036588	-0.0087685	0.081748	0.021947	0.039295	-0.035225	0.0060057	0.064156	0.1823	0.19618	0.1259	0.10924	0.10683	0.031809	0.054756	-0.0025975	-0.017984	-0.088839	-0.11267	-0.11225	-0.082325	-0.02935	-0.031172	-0.053889	-0.032557
-0.067128	-0.070942	-0.080442	-0.090376	-0.05462	-0.046432	-0.052251	-0.038003	-0.08488	-0.071973	-0.053922	-0.061678	-0.072742	-0.049038	-0.064025	-0.057631	-0.043978	0.02538	-0.068427	-0.023893	0.013384	0.025904	0.021914	0.018916	0.055438	0.038327	-0.0016976	0.078385	-0.013728	0.050068	-0.036327	-0.013372	0.058614	0.16773	0.18447	0.11988	0.080312	0.068539	0.018086	0.018854	-0.0091581	-0.017104	-0.10253	-0.10817	-0.1023	-0.10437	-0.072379	-0.023658	-0.041323	-0.024233
-0.075701	-0.063843	-0.071033	-0.074478	-0.062586	-0.063888	-0.050859	-0.023919	-0.080817	-0.058527	-0.051604	-0.06161	-0.074272	-0.053317	-0.06891	-0.059016	-0.063843	0.025717	-0.070136	-0.0087888	0.025143	0.030604	0.024326	0.011212	0.02839	0.043936	0.0012461	0.059067	-0.011377	0.045595	-0.06032	0.0090643	0.045684	0.15643	0.18258	0.11958	0.081258	0.072694	0.0078222	0.01994	-0.029228	-0.027142	-0.10935	-0.10738	-0.075967	-0.054181	-0.057311	-0.036528	-0.046122	-0.026206
-0.074801	-0.059911	-0.079582	-0.091514	-0.060634	-0.0369	-0.056088	-0.040508	-0.081439	-0.065466	-0.054726	-0.057633	-0.07041	-0.043411	-0.064427	-0.057486	-0.042212	0.012018	-0.062078	-0.042308	0.040034	0.039073	0.027627	0.024634	0.029581	-0.00068558	0.0038394	0.033923	-0.0066386	0.014993	-0.056499	-0.012372	0.036119	0.14944	0.20098	0.10124	0.055485	0.075279	0.021822	0.040466	-0.0094672	-0.010409	-0.10737	-0.10614	-0.11164	-0.053006	-0.044845	-0.045612	-0.050025	-0.05266
-0.064912	-0.076444	-0.074392	-0.065803	-0.057706	-0.04808	-0.041071	-0.03398	-0.076972	-0.076389	-0.057757	-0.059315	-0.06659	-0.053962	-0.060964	-0.07101	-0.043198	0.024623	-0.052797	-0.0098302	-0.011403	0.026044	0.0095371	-5.9828e-05	0.024037	0.019739	-0.016138	0.064631	-0.015902	0.027622	-0.04103	-0.0090469	0.037288	0.14799	0.16846	0.095205	0.088111	0.091093	0.021588	0.038796	-0.041423	-0.00046005	-0.10538	-0.12658	-0.086188	-0.050129	-0.045113	-0.012203	-0.04691	-0.061905
-0.07563	-0.076751	-0.088401	-0.097608	-0.063087	-0.0432	-0.059623	-0.04506	-0.080548	-0.068425	-0.053269	-0.067167	-0.058716	-0.053994	-0.058962	-0.066435	-0.056797	0.019259	-0.078803	-0.060573	0.0069111	0.029497	0.048397	0.009037	0.015486	0.025014	-0.023659	0.054062	-0.011875	0.06013	-0.064212	-0.025689	0.053811	0.14117	0.18588	0.092241	0.038571	0.092253	-0.014999	0.025301	-0.014899	-0.024681	-0.11474	-0.13945	-0.11411	-0.092232	-0.043784	-0.036911	-0.062167	-0.050686
-0.066881	-0.060009	-0.06817	-0.077259	-0.05649	-0.039044	-0.032053	-0.041529	-0.081764	-0.055973	-0.042702	-0.062696	-0.046954	-0.053629	-0.059974	-0.048265	-0.028919	0.023921	-0.042834	-0.035059	0.026845	0.012413	0.040755	0.018652	0.015165	0.028169	-0.0029505	0.049071	-0.0066036	0.060354	-0.030338	-0.0045834	0.080884	0.13819	0.1717	0.096043	0.068251	0.072104	0.028202	0.033771	-0.013218	-0.01371	-0.088581	-0.1097	-0.081053	-0.062985	-0.037986	-0.040015	-0.056792	-0.04287
-0.06449	-0.055439	-0.07402	-0.07516	-0.063914	-0.044956	-0.03783	-0.020322	-0.070386	-0.062826	-0.044569	-0.055677	-0.053083	-0.032531	-0.049623	-0.054108	-0.040613	0.01839	-0.043783	-0.0014751	0.017117	0.030431	0.057268	0.037851	0.023324	0.046026	0.010877	0.090863	-3.2662e-05	0.026208	-0.041086	-0.002492	0.055078	0.16933	0.14281	0.10842	0.079532	0.056503	0.020731	0.025908	-0.010144	-4.8422e-07	-0.077217	-0.093765	-0.072584	-0.044014	-0.026036	-0.039194	-0.042955	-0.034431
[truncated: 29 more columns]
