# Supplementary material for: Layered feedback control overcomes performance trade-off in synthetic biomolecular networks
Source: Nat Commun. 2022 Sep 14;13:5393. doi: 10.1038/s41467-022-33058-6 (PMC9474519; doi:10.1038/s41467-022-33058-6)
Supplement: Supplementary file 4 — Source Data [file 41467_2022_33058_MOESM4_ESM.zip › Source_Data_and_Source_Code_Final_Revision/Figure_5&Supplementary_FigureS5/Figture 5/Analysis_main.m]

clear all
close all

open_ct=18; %num of open loop replicates after data exclusion 
trans_ct=24; %num of trans replicates after data exclusion 
cis_ct=20; %num of cis replicates after data exclusion 
layer_ct=17; %num of layered replicates after data exclusion 
pre_disturbance_time=43; %Num of time pionts before disturbance introduced
recovery_thresh=0.25; % set the threshold (error band) for recovery
rep_size=[open_ct;trans_ct;cis_ct;layer_ct];
min_bound=min(rep_size);

test = dlmread('test_profile_data_excl.txt'); 
ctrl = dlmread('ctrl_profile_data_excl.txt');
[numRows,numCols] = size(test);
time=10:10:numRows*10;
%calculating response time
%assume: system reached their steady state at pre-disturbance
%response time is the time it takes to reach half of the steady state co

open_rw=1:open_ct;
trans_rw=open_rw(end)+1:(open_ct+trans_ct);
cis_rw=trans_rw(end)+1:(open_ct+trans_ct+cis_ct);
layer_rw=cis_rw(end)+1:(open_ct+trans_ct+cis_ct+layer_ct);

disturb=(test-ctrl);

%look at disturbance profiles:

for i=1:numCols
     set_ss(i)=ctrl(pre_disturbance_time,i);
    for j=1:numRows
        net_disturance(j,i)=test(j,i)-ctrl(j,i);
        scaled_disturb(j,i)=net_disturance(j,i)./set_ss(i); 
%         abs_scaled_disturb(j,i)=abs(scaled_disturb(j,i));
    end
        sm_scaled_disturb(:,i)=smooth(scaled_disturb(:,i),'moving',5);
        abs_scaled_disturb(:,i)=abs(sm_scaled_disturb(:,i));
        peak(i)=max(abs_scaled_disturb(pre_disturbance_time+1:end,i));
        [loc(i)]=find(abs_scaled_disturb(:,i)==peak(i));
        peak_disturb(i)=sm_scaled_disturb(loc(i),i).*100;  
end

timestamp=ones(numRows,numCols);
for i=1:numCols   
    for j=1:numRows
     if abs(sm_scaled_disturb(j,i))<=recovery_thresh %when it is whin the threshold, mark the cell to be 0
        timestamp(j,i)=0;
     end
    end
    for j=numRows:-1:1
        if timestamp(j,i)==1 
            rec_time(i)=(j-pre_disturbance_time).*10;
            break
        end
    end
end 

for i=1:numCols   
        orig_dist(i)=sqrt(peak_disturb(i).^2+rec_time(i).^2);
end


%----------------ctrl profile---------
figure (1)
open=plot(time, ctrl(:,open_rw),'-.');
set(open,{'color'},{[0, 0.4470, 0.7410]});

hold on
trans=plot(time, ctrl(:,trans_rw),'-.');
set(trans,{'color'},{[0.9290, 0.6940, 0.1250]});

cis=plot(time, ctrl(:,cis_rw),'-.');
set(cis,{'color'},{[0.8500, 0.3250, 0.0980]});
layer=plot(time, ctrl(:,layer_rw),'-.');
set(layer,{'color'},{[0.4940, 0.1840, 0.5560]});
% hold off
title('Ctrl Dynamics')


%-----------------test profile---------
figure (2)
open=plot(time, test(:,open_rw),'-.');
set(open,{'color'},{[0, 0.4470, 0.7410]});

hold on
trans=plot(time, test(:,trans_rw),'-.');
set(trans,{'color'},{[0.9290, 0.6940, 0.1250]});

cis=plot(time, test(:,cis_rw),'-.');
set(cis,{'color'},{[0.8500, 0.3250, 0.0980]});
layer=plot(time, test(:,layer_rw),'-.');
set(layer,{'color'},{[0.4940, 0.1840, 0.5560]});
% hold off
title('Test Dynamics')

%---------------disturbance profile--------
figure (3)
open=plot(time, disturb(:,open_rw),'-.');
set(open,{'color'},{[0, 0.4470, 0.7410]});
hold on
trans=plot(time, disturb(:,trans_rw),'-.');
set(trans,{'color'},{[0.9290, 0.6940, 0.1250]});
cis=plot(time, disturb(:,cis_rw),'-.');
set(cis,{'color'},{[0.8500, 0.3250, 0.0980]});
layer=plot(time, disturb(:,layer_rw),'-.');
set(layer,{'color'},{[0.4940, 0.1840, 0.5560]});
% hold off
title('Disturbance Profile')

%---------------scaled disturbance profile------
figure (4)
open=plot(time, scaled_disturb(:,open_rw),'-.');
set(open,{'color'},{[0, 0.4470, 0.7410]});
hold on
trans=plot(time, scaled_disturb(:,trans_rw),'-.');
set(trans,{'color'},{[0.9290, 0.6940, 0.1250]});
cis=plot(time, scaled_disturb(:,cis_rw),'-.');
set(cis,{'color'},{[0.8500, 0.3250, 0.0980]});
layer=plot(time, scaled_disturb(:,layer_rw),'-.');
set(layer,{'color'},{[0.4940, 0.1840, 0.5560]});
% hold off
title('Scaled_disturb Profile')


%-----binary heatmap of discovery-------

figure (5)
colormap bone
subplot(2,2,1) 
imagesc(timestamp(:,open_rw)')
title('open loop') 
subplot(2,2,2) 
imagesc(timestamp(:,trans_rw)')
title('trans feedback') 
subplot(2,2,3) 
imagesc(timestamp(:,cis_rw)')
title('cis feedback')
subplot(2,2,4) 
imagesc(timestamp(:,layer_rw)')
title('layered feedback') 
% sgtitle('Binary heatmap of recovery')


%-----gradient heatmap of discovery-------
figure (6)
subplot(2,2,1) 
imagesc(abs(scaled_disturb(:,open_rw)'))
title('open loop') 
colormap summer
caxis([0 0.5])
subplot(2,2,2) 
imagesc(abs(scaled_disturb(:,trans_rw)'))
title('trans feedback') 
caxis([0 0.5])
subplot(2,2,3) 
imagesc(abs(scaled_disturb(:,cis_rw)'))
title('cis feedback') 
caxis([0 0.5])
subplot(2,2,4) 
imagesc(abs(scaled_disturb(:,layer_rw)'))
title('layered feedback') 
caxis([0 0.5])
% sgtitle('Gradient heatmap of recovery')


%-----tradeoff---------
figure (7)
open=plot(rec_time(open_rw), peak_disturb(open_rw),'o');
set(open,{'color'},{[0, 0.4470, 0.7410]});
hold on
trans=plot(rec_time(trans_rw), peak_disturb(trans_rw),'o');
set(trans,{'color'},{[0.9290, 0.6940, 0.1250]});
cis=plot(rec_time(cis_rw), peak_disturb(cis_rw),'o');
set(cis,{'color'},{[0.8500, 0.3250, 0.0980]});
layer=plot(rec_time(layer_rw), peak_disturb(layer_rw),'o');
set(layer,{'color'},{[0.4940, 0.1840, 0.5560]});
% hold off
title('Tradeoff Profile')


%---------------smooth scaled disturbance profile------
figure (8)
open=plot(time, sm_scaled_disturb(:,open_rw),'-.');
set(open,{'color'},{[0, 0.4470, 0.7410]});
hold on
trans=plot(time, sm_scaled_disturb(:,trans_rw),'-.');
set(trans,{'color'},{[0.9290, 0.6940, 0.1250]});
cis=plot(time, sm_scaled_disturb(:,cis_rw),'-.');
set(cis,{'color'},{[0.8500, 0.3250, 0.0980]});
layer=plot(time, sm_scaled_disturb(:,layer_rw),'-.');
set(layer,{'color'},{[0.4940, 0.1840, 0.5560]});
% hold off
title('smoothed scaled disturb profile')

%-----t-test----
trans_tradeoff=orig_dist(trans_rw(end-min_bound+1:end)); % to match the layer's demension 17
cis_tradeoff=orig_dist(cis_rw(end-min_bound+1:end));% to match the layer's demension 17

layer_tradeoff=orig_dist(layer_rw(end-min_bound+1:end));
[h1,p1]=ttest(trans_tradeoff,layer_tradeoff);
[h2,p2]=ttest(cis_tradeoff,layer_tradeoff);
  
mean_trans=mean(orig_dist(trans_rw))
mean_layer=mean(orig_dist(layer_rw))
mean_cis=mean(orig_dist(cis_rw))

%----output txt files for datagraph---%
% output_efficiency=zeros(numCols,4);
% output_robust=zeros(numCols,4);
avg_efficiency=[];
avg_robust=[];
stdv_efficiency=zeros(1,4);
stdv_robust=zeros(1,4);

for i=1:numCols
    if i>=1 && i<=open_rw(end)
        output_efficiency(i,1)=rec_time(i);
        output_robust(i,1)=peak_disturb(i);
    elseif i>=open_rw(end)+1 && i<=trans_rw(end)
        output_efficiency(i,2)=rec_time(i);
        output_robust(i,2)=peak_disturb(i);
    elseif i>=trans_rw(end)+1 && i<=cis_rw(end)
        output_efficiency(i,3)=rec_time(i);
        output_robust(i,3)=peak_disturb(i);
    elseif i>=cis_rw(end)+1 && i<=layer_rw(end)
        output_efficiency(i,4)=rec_time(i);
        output_robust(i,4)=peak_disturb(i);
    end
end


avg_efficiency(1)=mean(rec_time(open_rw));
avg_efficiency(2)=mean(rec_time(trans_rw));
avg_efficiency(3)=mean(rec_time(cis_rw));
avg_efficiency(4)=mean(rec_time(layer_rw));

stdv_efficiency(1)=std(rec_time(open_rw));
stdv_efficiency(2)=std(rec_time(trans_rw));
stdv_efficiency(3)=std(rec_time(cis_rw));
stdv_efficiency(4)=std(rec_time(layer_rw));

avg_robust(1)=mean(peak_disturb(open_rw));
avg_robust(2)=mean(peak_disturb(trans_rw));
avg_robust(3)=mean(peak_disturb(cis_rw));
avg_robust(4)=mean(peak_disturb(layer_rw));

stdv_robust(1)=std(peak_disturb(open_rw));
stdv_robust(2)=std(peak_disturb(trans_rw));
stdv_robust(3)=std(peak_disturb(cis_rw));
stdv_robust(4)=std(peak_disturb(layer_rw));

dlmwrite('disturb_profile.txt',disturb,'delimiter','\t');  
dlmwrite('scaled_disturb_profile.txt',scaled_disturb,'delimiter','\t');  
dlmwrite('trade-off-time.txt',output_efficiency,'delimiter','\t');  
dlmwrite('trade-off-mag.txt',output_robust,'delimiter','\t');  
