# Supplementary material for: Layered feedback control overcomes performance trade-off in synthetic biomolecular networks
Source: Nat Commun. 2022 Sep 14;13:5393. doi: 10.1038/s41467-022-33058-6 (PMC9474519; doi:10.1038/s41467-022-33058-6)
Supplement: Supplementary file 4 — Source Data [file 41467_2022_33058_MOESM4_ESM.zip › Source_Data_and_Source_Code_Final_Revision/Figure_5&Supplementary_FigureS5/Figture 5/Analysis_bpxgragh_stats.m]

clear all,
close all
time = dlmread('trade-off-time.txt'); 
mag= dlmread('trade-off-mag.txt');

open_ct=18; %num of open loop replicates after data exclusion 
trans_ct=24; %num of trans replicates after data exclusion 
cis_ct=20; %num of cis replicates after data exclusion 
layer_ct=17; %num of layered replicates after data exclusion
rep_size=[open_ct;trans_ct;cis_ct;layer_ct];
min_bound=min(rep_size);

%---sample size adjustment
open_rw=(open_ct-min_bound+1):open_ct;
trans_rw=(open_ct+trans_ct-min_bound+1):(open_ct+trans_ct);
cis_rw=(open_ct+trans_ct+cis_ct-min_bound+1):(open_ct+trans_ct+cis_ct);
layer_rw=(open_ct+trans_ct+cis_ct+layer_ct-min_bound+1):(open_ct+trans_ct+cis_ct+layer_ct);

% recovery time
open_t = time(open_rw,1);
trans_t = time(trans_rw,2);
cis_t = time(cis_rw,3);
layered_t = time(layer_rw,4);

%magnitude
open_m = mag(open_rw,1);
trans_m =mag(trans_rw,2);
cis_m = mag(cis_rw,3);
layered_m = mag(layer_rw,4);

[h_trans_t,p_trans_t]=ttest(trans_t,layered_t);
[h_cis_t,p_cis_t]=ttest(cis_t,layered_t);
[h_open_t,p_open_t]=ttest(open_t,layered_t);

[h_trans_m,p_trans_m]=ttest(trans_m,layered_m);
[h_cis_m,p_cis_m]=ttest(cis_m,layered_m);
[h_open_m,p_open_m]=ttest(open_m,layered_m);

pvalue(:,1)=[p_trans_t;p_cis_t;p_open_t];
pvalue(:,2)=[p_trans_m;p_cis_m;p_open_m];

pvalue=transpose(pvalue);

dlmwrite('Box_stats.txt',pvalue,'delimiter','\t');  
