# Supplementary material for: Layered feedback control overcomes performance trade-off in synthetic biomolecular networks
Source: Nat Commun. 2022 Sep 14;13:5393. doi: 10.1038/s41467-022-33058-6 (PMC9474519; doi:10.1038/s41467-022-33058-6)
Supplement: Supplementary file 4 — Source Data [file 41467_2022_33058_MOESM4_ESM.zip › Source_Data_and_Source_Code_Final_Revision/Figure_5&Supplementary_FigureS5/Figture 5/trade-off-time.txt]

660	0	0	0
630	0	0	0
680	0	0	0
690	0	0	0
600	0	0	0
500	0	0	0
510	0	0	0
470	0	0	0
660	0	0	0
650	0	0	0
600	0	0	0
630	0	0	0
660	0	0	0
600	0	0	0
680	0	0	0
620	0	0	0
620	0	0	0
380	0	0	0
0	640	0	0
0	220	0	0
0	230	0	0
0	230	0	0
0	220	0	0
0	190	0	0
0	190	0	0
0	200	0	0
0	380	0	0
0	780	0	0
0	230	0	0
0	360	0	0
0	580	0	0
0	230	0	0
0	200	0	0
0	890	0	0
0	930	0	0
0	780	0	0
0	650	0	0
0	640	0	0
0	410	0	0
0	240	0	0
0	280	0	0
0	310	0	0
0	0	730	0
0	0	780	0
0	0	720	0
0	0	640	0
0	0	500	0
0	0	460	0
0	0	590	0
0	0	470	0
0	0	460	0
0	0	480	0
0	0	600	0
0	0	640	0
0	0	670	0
0	0	640	0
0	0	540	0
0	0	440	0
0	0	540	0
0	0	650	0
0	0	730	0
0	0	740	0
0	0	0	150
0	0	0	180
0	0	0	140
0	0	0	130
0	0	0	180
0	0	0	140
0	0	0	170
0	0	0	200
0	0	0	690
0	0	0	170
0	0	0	590
0	0	0	640
0	0	0	650
0	0	0	560
0	0	0	220
0	0	0	140
0	0	0	150
