# Supplementary material for: Layered feedback control overcomes performance trade-off in synthetic biomolecular networks
Source: Nat Commun. 2022 Sep 14;13:5393. doi: 10.1038/s41467-022-33058-6 (PMC9474519; doi:10.1038/s41467-022-33058-6)
Supplement: Supplementary file 4 — Source Data [file 41467_2022_33058_MOESM4_ESM.zip › Source_Data_and_Source_Code_Final_Revision/Figure_5&Supplementary_FigureS5/Figture 5/test_profile_data_excl.txt]

-101.4895431	-22.83785767	-56.54572284	5.306573439	68.72322289	-33.30772488	13.45298567	-68.5225101	-92.0555808	44.57787266	-19.13660189	-12.60065418	27.542715	-33.30772488	96.18487554	-34.07381273	4.279687704	45.87887799	-25.40258654	8.510456934	-56.54572284	22.10596255	-56.54572284	-68.15620973	-89.99529019	120.7326792	96.18487554	14.7895267	61.30115461	0.783184207	-101.4895431	28.51045693	20.73267916	46.23772966	-21.02977295	-101.4895431	3.161619725	76.28823471	49.67324763	-43.35000818	12.14682057	23.51045693	-25.40258654	-91.87415845	-36.97341403	-12.60065418	46.23772966	-45.30976778	-46.54448812	-78.76227034
35.33910977	-32.62427695	46.20867499	53.61974218	-11.57164538	94.27630784	-94.10753054	-23.08480327	46.20867499	89.35076374	96.6483428	-16.83480327	-116.8348033	37.01135058	-36.37503316	-93.57898932	-14.562076	-76.83480327	-21.09012242	-116.8348033	-116.8348033	49.8318634	6.760702348	-94.10753054	-38.18311788	42.25610582	-82.35204465	74.17643268	9.601978339	40.46856752	-3.432741414	17.18581529	38.72075229	-13.38652741	-25.92571236	11.07217347	-24.88078028	-81.95108234	-61.88974833	45.9558944	92.46752231	74.17643268	-40.74784675	-40.74784675	-27.94591438	26.02233959	27.60964117	69.97838354	83.16519673	-60.65502799
-39.8530776	-81.71246706	103.0701416	-3.210051597	-83.70891781	-28.29965733	-36.54338493	50.51400213	-0.919100853	-102.9575263	-12.04843544	21.09550396	-114.3211627	28.53598015	56.13338275	-114.3211627	10.67883729	35.10412465	76.69007325	-114.3211627	67.49701911	-26.4090748	-25.43227382	-114.3211627	-114.3211627	81.3310112	-34.77570816	-91.59388998	22.04247366	-81.35412974	46.96915987	61.50301312	61.50301312	-114.3211627	-34.77570816	46.59837752	-13.1975672	-91.33265696	-30.98782937	196.0236649	-114.3211627	20.51029797	-71.31041002	3.958407184	72.4920241	46.96915987	-5.625510534	-27.36464097	-26.4090748	130.1232817
67.2900938	-50.98947609	97.94669412	60.12163502	35.96704565	-18.73141158	-40.11991088	57.70617608	43.74736601	95.07793964	27.6622093	-50.98947609	-50.98947609	121.0535347	117.5498498	14.22791521	124.8346997	104.5660795	14.94458984	-28.51756598	-39.87836498	110.3008465	177.2713935	88.79547014	133.7931326	80.87865578	83.84198458	72.60602953	104.5660795	207.07504	142.558911	-40.23678792	110.3008465	137.8994128	102.8566778	-5.534930638	218.6734453	27.6622093	90.31487173	140.0217599	17.19234209	69.88964479	159.5368397	-50.98947609	55.39350263	138.4842081	-50.98947609	12.16841864	-40.35117822	124.2682559
-49.79332772	2.241824917	0.025512861	34.15671853	-19.03477083	-30.45694328	183.0928887	11.64831988	104.1921795	5.748956084	16.73796707	41.69217953	-104.1411538	52.10884619	-7.366960258	49.70500004	-61.13040112	-5.240054905	2.241824917	-104.1411538	37.16319402	204.3694845	23.51842066	-71.88308929	76.70991002	110.9126096	69.77188967	-60.18510985	26.2936288	83.35884619	12.88012279	-104.1411538	-72.89115381	134.989281	24.89110426	51.41440175	-16.22906589	38.71598905	-74.7293891	-71.17412084	84.74773508	132.417986	38.71598905	-43.5350932	79.53231558	-93.93707217	79.53231558	-32.71258238	-93.83187546	-10.39115381
145.8548847	98.91610918	55.85488469	50.02155135	27.48753775	56.9659958	18.01983314	88.71202754	58.09978264	9.012779422	85.63983092	59.25694654	58.09978264	125.8548847	9.012779422	82.69698995	-43.72844865	103.7496215	48.94766819	156.3812005	114.2759373	190.7528439	79.87550324	59.25694654	109.1201908	100.4940599	135.3285689	9.68467192	39.60488469	117.5720564	59.25694654	36.76397559	157.9760968	156.3812005	70.85488469	64.13445458	19.53909521	73.51445915	83.10978665	177.4338321	96.39251909	110.8033383	52.65100119	91.48595265	83.10978665	23.5247876	73.30586508	110.9034284	92.91370822	55.85488469
-33.34335056	24.8502239	166.2249383	-34.15967709	14.07561703	-44.74791238	24.8502239	14.07561703	43.48738173	150.3301188	132.0258899	104.0581447	74.3551744	71.47139087	99.30971067	99.30971067	125.8403229	28.93310642	34.751214	26.85042392	77.35547443	34.751214	14.9492338	95.84032291	229.7618915	187.9762452	68.69746577	78.9015474	-74.15967709	32.63643942	133.761115	71.47139087	131.7226759	36.95143402	35.84032291	92.50698958	7.472975972	129.9219556	109.5137923	38.08522087	30.00698958	145.8403229	138.8032859	72.62931374	-18.08491073	83.24773032	56.68144441	46.21069328	19.29826684	87.74508482
143.9251971	61.85236799	103.1804589	178.4274596	136.1560517	106.2671432	176.1380823	107.8541649	87.57555446	112.8001257	148.0428442	120.7351519	42.80474894	40.8465825	45.88598143	65.49382457	53.42745956	106.3596759	204.7095108	209.8875044	122.5088636	118.9952251	80.89998704	149.5813057	211.6277498	63.04284418	232.1604912	145.9636363	103.0913879	218.416676	138.0428442	70.11831588	192.7598253	85.10166771	64.25643641	148.0428442	163.5330403	225.1715571	75.29774614	96.45868576	138.0428442	149.5813057	26.5384194	70.78620701	27.32855847	131.0253003	97.33487958	70.78620701	61.93664949	92.58829872
159.0197719	149.7573362	193.7764749	96.96334118	57.45594387	118.588505	40.66642708	-50.24266383	82.87421929	91.21867857	18.58850501	152.0092127	49.75733617	143.2408438	102.4159983	159.0197719	-21.62313521	56.6837431	186.1209725	165.9850337	109.9102674	106.1376531	207.0550843	179.5321485	192.591079	134.3912863	92.982036	75.73136215	89.48797591	82.87421929	213.3936998	156.555043	102.5009889	147.2934449	135.7842722	96.61048303	113.8266002	94.7789812	215.6235454	132.8742193	211.9950984	200.599087	55.56329492	55.56329492	73.79431614	21.94984954	65.31973987	14.47228225	31.42143479	60.82452985
221.0199082	117.4163046	194.447117	189.6876911	176.8365945	217.9910173	229.0105075	98.57572492	224.2539115	239.0379262	180.1074361	222.6794625	222.6794625	275.5359627	214.3860016	239.0379262	136.5903459	178.0223652	289.8800727	245.3924951	290.0353522	196.363673	213.9075327	313.5814964	304.1979138	266.5391116	275.0739623	259.840547	189.6876911	243.8530862	237.7061597	159.4452901	263.7931162	200.749638	298.9639237	145.1940824	232.5678198	214.3860016	214.3860016	196.2041834	225.9789958	225.0859211	118.749638	86.74963796	54.74963796	204.7178919	142.749638	190.749638	126.749638	122.8807855
158.9355622	229.2347075	232.806136	239.8089372	177.5129444	320.4948701	235.3641841	214.5988531	247.3241384	199.7149335	190.1996198	290.2291052	239.8089372	274.1800627	220.9013741	229.5220638	225.1386623	196.9883307	301.4798865	335.3081538	355.5167588	349.0526346	323.8425506	290.2291052	251.8931097	320.9013741	346.9697502	283.9448524	273.4223825	257.78662	320.9013741	329.2347075	304.2347075	398.2518015	278.5936818	328.0442313	379.5970263	327.4231133	327.4231133	324.34965	304.2347075	326.8335775	181.4276899	203.9840809	234.0592689	202.2446577	181.4276899	188.9464869	249.0968629	172.4517617
193.071199	266.6290775	206.7445176	226.9465378	277.29376	226.0918369	232.6333269	187.2639981	218.3995292	247.5558568	288.0117352	277.16876	277.16876	274.7501553	271.4828096	293.4310551	223.3623084	274.16876	319.2475001	312.0719858	380.0630689	301.16876	333.16876	333.16876	378.85626	314.2481251	306.8923372	304.5406608	258.6925695	310.7072215	298.3751092	264.1293899	358.6175789	315.0224185	352.3945664	313.5755397	362.3919005	299.16876	340.8354267	277.0376124	340.8354267	279.8139213	200.9170117	237.9011544	223.8166473	214.9030257	202.6898868	167.4786191	167.4786191	224.5310788
324.426209	333.8390541	333.3591309	263.8132433	303.3215839	283.7137408	313.3433704	211.5744373	295.7041485	326.3202571	291.4656788	303.7638661	303.7638661	269.2209872	247.2554075	281.1496382	270.9910945	309.7554075	376.8509957	393.98943	339.6933846	326.3202571	393.98943	378.951836	362.1451134	390.6789149	404.2265613	317.5679075	353.3654821	319.9456249	372.6026297	380.0100371	398.1416015	411.918869	389.7743469	342.3804075	426.9429075	348.8179075	399.1993051	322.4734307	391.3252894	344.3198014	189.0900849	177.6531347	203.6271607	200.3804075	221.3481494	195.5416978	221.3481494	198.7025551
312.0845438	338.0217272	357.3852957	351.1718454	302.5607343	340.8490226	307.1584354	332.8637646	331.6435083	391.7626122	348.7894447	300.2133164	332.8637646	327.3355091	326.8916345	390.6559724	309.6529329	295.3143575	417.503263	483.311908	447.7988295	448.1006404	448.1006404	500.6959324	476.076716	510.3232914	451.2417894	432.4626951	451.7448835	452.2205982	441.4496232	424.3998147	472.7239044	400.8820772	465.6813017	488.0243934	407.1836053	436.3806856	469.2274009	375.0245024	454.5215186	380.5749187	241.4167501	262.6405746	286.5926704	292.7568127	259.1682293	282.8368684	265.0853891	257.5709592
351.9381138	366.4995173	379.3364877	336.8099086	317.0953465	371.1047804	332.0225019	296.2671181	306.4308674	357.2975909	323.4696453	409.5851726	361.202183	383.6047804	414.3870933	415.5584228	366.4995173	341.155116	436.3117868	432.6307545	438.6047804	438.8679383	501.0884406	458.6047804	553.5414893	509.8868317	411.9381138	465.4540955	468.2821998	402.3547804	497.0663189	471.4252932	517.0463389	465.2714471	478.3416225	483.0803049	455.2034199	475.6115831	479.1527256	441.8262569	492.8513558	425.7100436	262.9526065	255.3080771	252.0830413	232.7983288	234.2804561	266.7128885	261.3074831	306.9193872
375.7124081	394.0050911	410.516464	376.2829402	365.7025393	380.6184917	350.6131455	336.0782618	455.3311354	418.9095871	439.3391314	406.8613943	380.2399384	449.5840089	398.5782618	396.6610839	361.0782618	399.3498667	502.2547324	556.316357	525.4954397	548.9570497	521.3192257	535.9285612	519.2177967	517.2912796	500.9555624	480.0656036	461.0782618	438.0897561	552.7942381	540.9599186	529.9405372	535.1523359	570.8343594	539.0003397	489.3801486	508.2480731	457.8935484	501.4509326	489.3801486	479.150551	248.2069747	262.5857995	297.7119252	300.9797396	300.9797396	322.4644004	291.1275229	263.6423644
427.4004674	359.9847371	442.1003568	474.1967018	383.7348114	379.1917492	339.3460617	376.1018857	444.6092196	447.1099466	498.4438061	452.6348084	504.8174324	476.188167	424.1580918	452.6656736	380.0399753	393.0541957	569.4375949	592.7295204	622.1887617	581.1572937	612.8558029	560.9834886	639.7119497	602.0462905	593.9401741	484.7560984	555.2777829	507.7671143	589.2166398	550.9652737	555.4279331	580.5541957	603.5036624	568.9199966	566.1514473	585.7105278	552.2115588	601.3009489	554.5235403	499.8723775	283.2057108	278.6395008	287.7102153	320.4080918	311.4795204	302.5509489	315.9438061	303.3607496
511.7344871	478.1368133	488.7595239	438.0206076	445.6249885	414.7335498	404.6325397	362.1981456	486.5038848	507.9267888	546.5755299	503.3353034	510.6931458	544.7291581	470.7144111	531.6166667	447.3675825	416.1466445	661.6806326	655.6195674	647.6880953	650.9097448	665.7718516	652.1072872	661.1684875	633.455422	607.8564891	612.5945124	590.7299672	530.2364045	635.1880953	690.1880953	699.9840137	647.6880953	673.0086081	588.6033959	646.3583081	632.1457673	589.2203534	614.6383571	555.9327762	541.8207484	307.6457224	319.1624543	350.0186038	328.3889321	335.1880953	308.7358131	314.354762	359.3477592
491.427402	489.211615	495.8575513	526.4530819	522.8613844	461.2066127	459.0040539	426.6927711	494.0917732	532.1973582	544.3423997	606.9085373	513.8487344	573.0391416	549.9284803	491.427402	500.7731964	453.9560565	691.8968061	705.3255027	701.4852569	670.9371886	707.5760653	680.9826114	726.7828759	666.0927215	662.9205352	621.9266042	637.4971616	597.7512523	652.8877357	692.747817	668.9974954	690.6627461	700.4792207	693.3900188	735.234679	681.8366207	672.7496247	690.6627461	638.1473003	605.2504839	348.886202	374.242732	354.862887	378.7746342	361.8574517	388.6773751	337.4358203	383.3900188
520.2542231	509.1682077	537.8970546	535.01491	494.9495115	504.8392034	453.1605915	428.0039048	575.0871372	571.4536234	602.5564641	585.9941	590.2859455	596.8846579	564.6478158	536.9708648	502.1197006	472.3156924	700.9100816	736.2086922	728.9498753	701.8739283	722.0965223	723.0977381	744.5086248	756.9053191	702.9744015	643.8291024	667.2035879	635.6141661	728.6154271	712.5761473	728.6154271	711.5585709	761.9597652	780.4855753	760.2696137	706.0513246	720.6459192	724.6020492	681.8516183	633.1134715	376.0513246	367.8353621	360.081522	399.9440985	398.4090481	327.4402135	376.0513246	373.6703722
573.23694	574.8795483	578.0648413	547.0860145	562.8699035	545.5003908	530.7536872	489.3185727	607.9155876	633.4450549	619.2938813	630.5443791	620.1757155	613.682209	595.5758341	593.3185727	565.3185727	499.5857791	774.9839423	821.9400866	832.0903569	783.9029348	795.1323378	783.7701856	785.9123227	789.0832785	765.0736747	734.5202188	724.4002847	709.1193389	798.0357041	794.0516404	818.1348992	785.651906	825.0551982	828.3824025	791.6645642	807.8270472	744.2677252	804.4790665	739.8185727	730.3550099	414.0274334	403.6006239	431.2868266	453.5090489	463.0328584	426.6856613	431.2868266	431.2659411
568.3919702	572.8466718	591.8042548	584.4606814	561.1684711	550.1814201	491.9643189	494.9266549	639.5284992	642.4086693	642.8499519	661.8279165	626.812482	695.1914431	605.409697	572.6608574	543.779991	549.5090759	834.4386752	856.7131381	825.147974	800.8984188	855.5414841	827.0214186	856.1695754	855.7909883	787.8313646	741.6223216	768.2062644	733.3858875	808.4306904	814.5381137	851.0283906	861.0487948	903.2932949	839.0465781	835.1394268	866.0274576	819.1417015	794.6421064	803.4616451	739.9248169	431.1239827	469.798931	478.4026983	469.7571651	485.6739414	488.4146231	463.9934764	458.0749422
647.3453687	639.597621	676.9287021	625.6307787	631.0560606	614.4287021	568.1629788	547.7278824	731.6849914	725.5806628	769.3135144	762.0694305	717.3892284	777.0279084	660.0984973	673.6489991	641.7313336	625.2839652	892.5028063	924.4740816	929.2993917	918.7755879	919.6582939	893.497494	921.9774034	928.0557512	875.7634478	820.3290517	864.2270892	782.7806129	881.8629126	881.2747286	913.0515834	956.8855986	940.2732967	916.330876	921.3829274	889.6927866	907.0744618	902.1855514	842.6510204	806.7991034	527.6735207	537.961024	534.6473705	546.1995354	565.9789632	554.0120354	532.0364044	534.7113996
695.8160237	721.0453815	756.7596672	692.4530061	672.4946569	679.9790991	632.8950925	606.5875502	792.884462	803.3807108	808.5453815	803.8721292	793.3345381	846.0453815	739.7953815	741.4381307	672.8526104	659.668136	956.1200084	1004.27801	942.7434947	930.1648783	967.9494063	971.0453815	1003.783477	997.9110531	909.1258768	855.6607661	891.3993638	850.8107774	943.9369478	964.9663541	1008.197084	989.9728263	1020.276151	987.6016729	964.6556051	967.8504933	935.5615105	955.4690575	923.5770271	848.345995	581.214873	601.8522275	621.5308184	624.7984081	635.2965892	618.3883767	623.2192945	566.5788803
768.7157068	827.7633259	828.6435944	774.2053021	763.4247015	769.2182825	713.1601513	650.858564	886.0848477	888.5397234	902.3737155	884.1918973	862.7731645	932.7368709	770.6204687	856.9819526	774.6188946	737.8804219	991.800593	1031.015102	1063.23814	1045.647229	1024.532806	1063.417249	1046.385358	1035.904226	973.3964428	920.9566032	961.9019244	913.3697949	1019.631458	1073.080786	1047.010594	1051.677446	1058.342039	1064.613584	1047.168437	1038.603662	1003.702283	984.8329229	959.1918973	897.2200663	664.5283242	685.1872135	709.1918973	684.7732927	717.3314322	708.0291066	720.212779	658.7224137
925.1917299	932.2914217	941.8130314	909.1089049	909.672589	892.6127616	821.0026383	738.1177071	1045.140569	1026.928896	1023.614502	984.1345401	1014.424101	1132.164419	934.9912426	958.7278986	905.7167747	837.2089112	1104.51379	1113.905532	1076.849151	1092.307087	1109.179978	1074.570258	1129.639418	1095.998646	1069.949778	979.7999242	1026.322835	968.8103975	1113.158278	1101.182886	1116.193636	1140.465316	1194.30211	1119.100613	1144.701214	1122.657067	1063.883811	1075.413744	1061.309643	1004.784374	713.5264147	776.2775864	781.2212552	773.0644083	770.8172173	773.0644083	777.5587904	775.4137444
1051.78063	1106.496688	1126.759109	1069.696053	1014.085565	1023.676812	933.5168451	862.6443035	1179.001062	1197.32472	1209.014011	1204.536258	1193.038343	1270.707691	1098.420262	1103.269195	1007.197126	964.0349512	1138.850299	1186.315801	1180.604371	1167.347344	1182.481553	1215.880317	1180.932778	1178.551826	1150.083917	1072.705527	1120.378911	1033.45011	1156.459335	1173.761235	1196.509857	1205.800503	1227.390386	1204.597269	1203.103542	1195.076346	1157.989055	1163.975752	1125.680677	1044.297394	775.739839	813.1273952	813.1273952	811.668709	822.4912198	815.9977133	813.8332112	829.2410489
1177.584922	1260.168779	1228.415341	1149.911235	1139.961924	1143.030501	1058.368474	961.6003876	1314.330125	1308.975115	1355.446115	1340.527164	1315.91956	1354.039675	1196.364265	1251.104745	1149.252893	1083.161685	1214.690313	1280.314478	1268.884493	1248.659211	1263.068227	1272.414021	1293.592797	1239.360776	1205.895873	1147.898945	1190.190234	1116.173443	1238.910536	1283.512152	1300.451405	1259.428228	1343.377492	1257.75914	1265.548969	1241.796	1199.583581	1189.322011	1170.542669	1112.188623	793.1878845	834.7438085	857.0881016	889.9886981	867.4180719	874.170047	891.0121523	845.4802374
1267.104808	1343.816038	1266.454027	1242.508848	1218.064404	1206.40636	1125.097316	1071.650262	1327.319593	1390.150879	1443.202343	1416.856782	1385.342554	1462.499015	1298.92299	1306.268769	1214.184176	1195.712635	1250.752258	1260.954777	1312.559353	1313.227802	1307.133473	1313.095615	1341.132951	1312.056537	1271.097437	1223.444521	1246.953293	1162.508848	1258.959192	1303.271036	1336.125552	1334.436286	1367.028199	1345.437438	1358.455962	1291.336854	1269.919653	1292.104808	1275.47937	1201.195717	893.3495063	950.0616771	909.5766868	927.8322649	937.8376463	943.9933469	946.0300068	925.0899386
1356.857447	1430.485801	1387.343167	1330.090544	1307.601788	1274.425194	1181.807039	1131.040124	1474.677167	1457.233671	1501.328373	1505.163955	1443.134022	1587.446952	1405.315596	1395.637316	1311.221731	1237.628658	1299.721072	1373.141616	1360.40588	1377.508429	1370.527212	1381.373199	1391.095106	1412.508382	1316.297278	1264.346433	1267.532231	1179.103671	1314.007311	1347.738977	1401.502418	1406.843469	1416.319298	1402.198463	1392.099737	1384.581705	1296.61613	1373.141616	1298.149277	1227.360184	961.6101556	1052.905826	1012.896868	1050.135049	1032.659714	1048.166545	1026.73086	1013.47906
1457.22989	1538.609794	1526.865865	1445.857461	1432.419101	1409.213873	1340.815445	1237.428635	1616.135176	1574.008722	1638.539685	1646.190759	1602.459085	1705.905531	1498.319227	1534.030044	1410.840495	1363.490337	1347.031154	1368.113266	1387.806036	1392.713322	1399.355316	1435.220295	1452.343043	1413.851312	1392.129023	1284.563093	1347.323245	1264.163162	1373.890658	1422.352407	1417.805322	1409.903839	1476.260437	1433.532531	1458.355226	1403.6967	1399.123929	1333.181654	1300.199198	1254.680991	1043.937156	1088.958888	1092.106713	1085.639811	1147.635096	1097.134064	1108.900414	1070.584064
1619.072694	1737.400734	1712.484499	1611.762492	1590.035519	1588.226136	1458.329229	1369.75625	1768.391252	1777.916858	1793.346553	1772.456293	1746.731818	1882.717441	1624.541539	1690.752335	1565.545723	1533.168674	1401.800704	1471.594111	1465.545723	1461.464091	1469.627356	1482.857332	1518.651936	1486.672484	1474.748177	1367.202038	1410.213732	1352.5111	1449.481466	1479.545723	1479.658627	1521.55387	1527.161885	1487.375245	1496.283428	1447.103101	1441.834383	1474.673513	1392.948586	1307.009138	1135.005686	1128.467072	1181.963634	1209.493582	1227.227966	1209.493582	1161.441246	1188.402866
1804.649439	1828.400018	1847.7819	1822.207066	1769.479188	1698.050617	1575.804821	1455.826466	1894.890102	1940.01925	2000.287269	1935.86752	1907.923632	2038.433436	1831.393512	1859.923632	1723.44267	1723.844267	1463.923632	1551.814257	1546.10185	1529.141024	1562.737862	1570.643	1569.392382	1548.865717	1539.022447	1445.923632	1481.501757	1419.892321	1512.561765	1506.394675	1558.83557	1573.824622	1556.080495	1506.092307	1543.288712	1541.612875	1497.788174	1538.181058	1475.828394	1416.304585	1201.583596	1233.504689	1261.564286	1257.401893	1237.970819	1271.894647	1254.832723	1247.533209
1937.562743	2032.64781	1985.755829	1945.653462	1932.371605	1867.135139	1710.047017	1614.666462	2051.043185	2053.501494	2134.631568	2117.39032	2082.641286	2249.720137	1951.215146	2028.856604	1827.561116	1842.006629	1515.907344	1609.279276	1604.00279	1576.396854	1609.089162	1641.081499	1591.66492	1589.070187	1629.631798	1529.677397	1508.51882	1426.892192	1522.898686	1612.498253	1618.180071	1639.165791	1645.400949	1615.277767	1608.414788	1620.597866	1569.225614	1587.220183	1574.623143	1461.968241	1277.028771	1282.881649	1321.433745	1278.238098	1349.160084	1334.750538	1340.041543	1297.827901
2125.530014	2162.494196	2115.883224	2043.851771	2010.032197	2036.402981	1868.641926	1726.726975	2188.973897	2135.767746	2272.518969	2266.608867	2212.8828	2396.848939	2118.233255	2172.900998	2031.23486	2002.796895	1542.409079	1640.152023	1624.238941	1614.910583	1660.239108	1650.206044	1672.445709	1643.828493	1608.664942	1581.090398	1536.43899	1496.621533	1569.588162	1622.383539	1639.661827	1685.806105	1667.439604	1663.552828	1649.360508	1650.668116	1607.271889	1610.534101	1590.980094	1479.605961	1284.480479	1319.806754	1388.854445	1391.784603	1394.259528	1386.860226	1373.138099	1336.363519
2271.624233	2346.639927	2293.76594	2191.782096	2145.55715	2118.33392	2047.55352	1888.417552	2323.109785	2293.805756	2395.471129	2436.809419	2405.527367	2501.113216	2271.624233	2289.533367	2234.991237	2170.577535	1570.00015	1651.452276	1645.778677	1639.119888	1691.466458	1684.737347	1669.065191	1687.305873	1660.245223	1585.014547	1584.716395	1522.104589	1623.476085	1617.523704	1722.152379	1676.012317	1710.406541	1673.999807	1700.86792	1680.75823	1646.717676	1672.137886	1618.601009	1531.084781	1352.748505	1402.572131	1447.534545	1431.556893	1482.947699	1465.19868	1423.252372	1428.60429
2365.668747	2422.236652	2364.306927	2332.804807	2351.961248	2244.891617	2096.481723	2032.651462	2382.962201	2460.540642	2535.190365	2515.649763	2534.767532	2642.418119	2376.795606	2391.094603	2307.354484	2245.112077	1629.945609	1656.688064	1682.721919	1688.459902	1744.600253	1711.26692	1735.379103	1734.241748	1661.118662	1640.76117	1614.241748	1507.191627	1656.35988	1639.236057	1709.083958	1702.488791	1714.356366	1766.657641	1808.987156	1717.137725	1697.144425	1688.354515	1625.386443	1549.863411	1400.39205	1474.170852	1503.785406	1536.568229	1530.929939	1523.158718	1526.44279	1497.612583
2548.416923	2589.639902	2496.338444	2454.896647	2429.061193	2345.400442	2264.365959	2075.53643	2496.644819	2623.050058	2696.524347	2695.352549	2641.651269	2764.68942	2531.522345	2540.83866	2451.436408	2424.899733	1603.063603	1663.901089	1723.774657	1731.406582	1771.100412	1743.392884	1751.28348	1748.249776	1734.458228	1650.21366	1631.351047	1577.296993	1638.940829	1709.976174	1771.574102	1754.723337	1789.346736	1766.005253	1764.796993	1742.591621	1723.130327	1694.565035	1700.138099	1580.283341	1428.642834	1527.460392	1522.329567	1535.089201	1572.426864	1591.455569	1515.403789	1575.864915
2593.318749	2738.177924	2658.601973	2561.660806	2460.0754	2483.715345	2362.298819	2269.79722	2648.783921	2647.749511	2791.109481	2787.566397	2755.959908	2814.007378	2689.663318	2718.628313	2562.596409	2515.105492	1665.117417	1724.165036	1737.386325	1768.252138	1761.868492	1725.456077	1795.716191	1756.433021	1695.405993	1656.218908	1657.10233	1612.547874	1674.449793	1699.165036	1774.361115	1794.002023	1804.858548	1810.179902	1818.852007	1757.229009	1742.077494	1694.165036	1696.622949	1566.472302	1453.254966	1511.413286	1531.217555	1533.496229	1566.216318	1550.831703	1518.139395	1564.725079
2718.26209	2773.888837	2765.539778	2667.695665	2620.108232	2542.012201	2384.319159	2316.861006	2708.844436	2765.094577	2866.370658	2909.635964	2882.651039	3030.739717	2796.470981	2793.73215	2683.144736	2596.629428	1699.973104	1739.46224	1739.065788	1766.269897	1764.335417	1800.400991	1829.985991	1784.228076	1776.645208	1688.502959	1714.044566	1640.344498	1714.775537	1728.982369	1796.631578	1779.360482	1813.297704	1785.767513	1805.806763	1796.385003	1735.776315	1732.599531	1693.843614	1604.839216	1453.50263	1495.823397	1522.735751	1531.358274	1598.130929	1543.766973	1545.351759	1573.50263
2856.971405	2890.803921	2748.660864	2742.451179	2738.577434	2634.512393	2510.222782	2433.383365	2805.00569	2844.2013	3015.111495	3044.896543	3029.058408	3113.09699	2916.980396	2865.136142	2737.636611	2677.802131	1709.168203	1796.089942	1806.398048	1782.738676	1830.970188	1816.500734	1776.632419	1814.36224	1837.933532	1730.942227	1711.825595	1609.700781	1745.107725	1750.90175	1801.322223	1825.15687	1849.946435	1802.431892	1826.777616	1819.092821	1793.74416	1802.500198	1742.876068	1632.039602	1431.693278	1537.873944	1525.620598	1551.483138	1556.207547	1533.890831	1561.541079	1552.137018
2836.898959	3023.349918	2864.030989	2739.435519	2693.737225	2653.479576	2511.07139	2399.757231	2780.431482	2946.55526	3146.883668	3135.264938	3114.034935	3126.909528	2985.643208	2861.07139	2730.55526	2620.122139	1671.238805	1755.402022	1787.825102	1808.897033	1827.884374	1797.585371	1803.922032	1785.925339	1764.165323	1732.609143	1679.679279	1577.638463	1721.674878	1783.580577	1857.383286	1850.708615	1865.345069	1866.039963	1850.861481	1810.989072	1770.364784	1747.188172	1757.96572	1589.525245	1434.78132	1511.704397	1538.74276	1565.900034	1593.43026	1576.415292	1563.37769	1579.208322
2854.181083	2969.924611	2804.064533	2760.795302	2696.286347	2687.901676	2518.572602	2404.505759	2778.692759	2928.961142	3119.073914	3128.503252	3104.254161	3077.255779	2967.634458	2929.115733	2741.915571	2696.271277	1697.441271	1779.20598	1778.685151	1782.335871	1802.902674	1771.108983	1745.090174	1768.619586	1788.840174	1733.491428	1684.220609	1586.834723	1719.538124	1761.991583	1864.775214	1856.62256	1830.129544	1868.778569	1856.901198	1808.0823	1762.986564	1748.215174	1717.817447	1587.723403	1452.878336	1510.510735	1534.237461	1561.189245	1601.436924	1577.238551	1577.238551	1569.115135
3301.589794	3376.716001	3281.322428	3142.348782	3205.89464	3073.202028	2937.7145	2952.729515	3302.599024	3435.392242	3492.454394	3517.5419	3404.939423	3543.352157	3280.895473	3315.187863	3247.97091	3165.858888	2031.855264	2033.078972	1922.778252	1929.440268	2029.693896	2080.155301	2101.603389	2111.713372	2151.702764	2088.670396	1996.532698	2049.254611	2098.360367	2049.936722	2214.901261	2108.279802	2160.867821	2124.801587	2163.445494	2168.829436	2048.114662	2024.849003	2018.611186	1935.862648	1774.672992	1908.832969	1877.072872	1807.528967	1768.860606	1694.958611	1719.167976	1710.963892
3056.572768	3647.765657	3344.268641	3139.348149	3137.917314	3127.526353	2862.615606	3082.988707	3420.398787	3481.360505	3518.717805	3726.749253	3643.570702	3760.942241	3538.508673	3421.630907	3377.48817	3193.965876	1989.453743	2055.357113	2080.701986	2101.882584	2302.924208	2155.328851	2074.420434	2224.039894	2269.619939	2168.105106	2162.462322	2125.429896	2146.510683	2160.36231	2238.280224	2201.97838	2237.832997	2170.804012	2238.273914	2224.857219	2009.77084	2021.401902	1956.885222	1969.382813	1803.318994	1824.807787	1736.496099	1789.737759	1938.328047	1830.636028	1836.317846	1804.566065
2921.207483	3002.059222	2957.31437	2936.331571	2950.767881	2960.783204	2775.023841	2647.642002	3154.406454	3238.034929	3373.876713	3491.240057	3384.154711	3470.067418	3187.609694	3149.047366	3087.686757	2913.798979	1964.468403	2046.098991	2103.78025	2125.761937	2220.136161	2115.064508	2137.343953	2044.783364	2237.861678	2210.145529	2017.802557	2072.833985	2007.447512	2078.411109	2274.192605	2140.176227	2229.247437	2162.618149	2165.599031	2167.414553	1985.901978	1965.511069	1940.200359	1859.708525	1740.436198	1814.190876	1907.323973	1839.838188	1998.947186	1965.314131	1853.180355	1907.744911
2508.408313	2635.773147	2502.642525	2403.926084	2424.54483	2389.321048	2285.104781	2211.141598	2732.287159	2868.512049	3137.620102	3121.237312	3079.755831	3140.15384	2943.933878	2900.002744	2747.525101	2483.419494	1830.404667	1918.475673	1901.220703	1939.224857	1964.556608	1973.491463	1922.654381	1897.630649	2014.243208	2068.700978	1814.394525	1672.37291	1905.927141	1980.240117	2085.760246	2099.768018	2094.66992	2076.883023	2041.890009	2014.372808	1889.542366	1917.131159	1790.209072	1717.814083	1591.88532	1677.553996	1695.425713	1714.477575	1817.30485	1737.666278	1688.409252	1804.941016
2326.201289	2425.041645	2318.983095	2280.698409	2260.991398	2217.545635	2105.576871	2012.083223	2595.689198	2707.807369	2865.606386	2848.272087	2742.162355	2889.14823	2764.606577	2628.35787	2488.987	2322.57799	1669.601488	1769.064166	1793.133606	1747.417884	1797.246183	1815.921699	1794.184076	1775.833783	1701.62616	1740.399734	1706.900188	1555.606275	1756.956182	1831.053958	1868.363036	1872.265138	1920.914802	1876.711706	1860.19673	1847.281568	1733.900849	1735.60419	1641.888715	1580.076248	1486.881941	1578.71625	1603.248637	1536.025634	1543.486873	1550.876882	1527.824559	1517.448558
2168.953107	2362.753022	2199.266937	2057.79133	2035.780633	2042.477257	1898.063212	1839.683634	2352.544244	2457.52807	2609.678321	2582.456002	2446.082688	2615.27395	2454.600516	2289.232827	2171.318331	2075.004389	1524.256531	1619.344506	1629.146465	1642.091733	1633.344344	1654.49479	1640.836396	1549.95452	1568.443682	1557.636151	1515.028259	1355.352215	1595.750765	1656.989656	1673.992894	1689.485928	1721.968906	1712.535396	1651.951358	1690.055993	1572.05702	1553.157947	1512.668503	1430.188636	1336.564443	1406.406687	1442.790444	1382.867134	1359.896589	1395.000546	1387.471625	1343.986845
2080.768426	2379.12574	2107.223092	1993.886992	1907.973191	1855.131797	1754.522163	1743.409546	2191.929311	2267.518325	2438.066252	2429.833052	2260.937145	2382.750113	2329.204121	2183.414159	2036.67148	1946.202099	1512.927334	1563.013597	1510.426527	1540.533109	1551.864632	1543.004799	1533.872333	1473.625569	1437.893085	1444.540707	1475.555766	1224.719859	1515.60471	1601.430301	1573.820814	1489.148006	1593.599408	1648.840201	1613.56321	1610.189376	1455.466284	1478.139857	1359.636007	1293.386165	1244.38437	1295.880284	1326.966662	1231.330802	1240.832381	1248.428716	1234.2827	1245.507655
2111.124672	2405.485574	2095.470846	1971.805588	1967.996948	1847.679515	1722.483766	1678.406683	2177.717358	2230.546906	2358.056244	2356.861375	2304.163167	2374.551941	2179.831917	2055.685841	1959.718378	1837.170556	1469.724603	1625.208109	1560.247479	1596.705812	1592.199119	1524.108023	1510.845003	1469.943296	1352.710324	1449.414145	1490.494392	1161.653101	1445.870552	1545.67249	1555.495508	1444.540045	1500.18636	1594.232581	1534.895046	1534.530039	1442.573486	1446.467596	1290.031212	1261.08194	1177.44185	1256.914145	1234.489903	1153.709725	1147.713043	1153.54458	1142.236726	1146.982173
2099.439383	2273.327483	2060.761472	1937.930464	1995.621748	1806.049404	1743.694266	1644.563555	2098.806232	2168.049005	2305.630952	2338.340081	2238.405782	2285.418818	2127.888023	2034.085367	1924.892503	1846.266311	1470.910958	1564.247482	1629.646889	1614.227952	1643.538202	1631.073972	1603.839871	1508.615822	1404.950946	1384.569713	1526.338247	1152.221601	1462.566429	1544.386377	1525.800186	1406.259347	1506.881048	1517.704624	1591.004848	1564.467401	1381.011968	1428.856893	1215.94549	1231.193344	1110.800602	1198.981969	1156.324454	1076.237053	1081.701533	1085.092079	1075.032923	1029.160116
2053.388915	2154.480898	2060.936678	1978.32594	1931.292431	1823.79422	1692.882368	1696.666364	2052.702352	2077.201134	2207.836406	2254.012546	2180.519337	2233.776743	2065.043542	2015.761889	1891.816779	1807.058196	1483.927511	1585.414776	1624.568429	1678.455003	1688.842001	1746.057044	1708.2235	1604.323866	1406.220504	1421.314694	1568.796691	1105.084031	1474.373371	1576.954016	1525.420491	1421.416012	1561.504738	1540.862732	1603.426548	1611.419679	1383.583897	1461.420003	1253.257833	1237.531265	1108.393989	1185.106355	1162.38427	1074.924335	1057.017999	1069.741218	1028.108626	1000.828397
1938.128848	2081.2637	1955.704014	1856.054981	1851.187479	1810.33972	1634.960004	1628.29559	1939.079836	2012.396547	2127.738654	2146.343066	2083.896997	2174.149722	2013.559865	1931.617274	1810.927795	1756.647632	1588.743106	1614.656335	1683.130376	1691.587967	1720.523556	1744.730668	1770.841212	1660.438968	1366.502405	1404.357998	1613.580333	1173.160536	1491.982559	1626.102638	1570.87409	1448.970993	1647.675653	1702.368911	1673.183636	1676.192118	1379.024208	1502.297902	1317.520594	1282.075389	1044.353589	1094.254052	1125.071367	1055.876759	1062.373173	1084.48647	1044.101134	1002.4972
1855.775319	1925.698437	1867.803783	1759.737105	1767.928904	1741.612546	1611.406787	1542.371843	1868.432489	1919.863303	2063.977044	2084.431368	1972.309773	2074.011458	1943.563257	1869.018066	1754.812361	1664.597844	1568.927539	1670.722471	1767.961354	1776.08131	1812.358613	1850.351108	1754.571103	1737.527387	1362.219711	1403.169271	1653.629916	1178.833633	1544.34962	1706.332155	1629.403726	1492.303668	1663.174464	1769.657622	1766.980963	1697.881785	1427.23515	1527.743228	1347.676156	1294.719878	1005.759773	1075.930452	1058.773215	986.2047665	983.8199427	1039.734178	1006.365409	995.0113509
1679.642235	1704.157017	1673.583421	1591.540274	1583.489495	1503.255042	1406.69002	1399.745041	1673.12539	1766.967485	1878.153496	1867.011638	1799.316081	1838.190579	1734.377991	1658.846471	1611.331421	1560.990397	1441.268885	1551.027911	1588.733961	1561.636791	1603.104634	1607.675514	1603.104634	1575.286044	1231.835258	1283.829682	1528.03652	1169.448789	1415.155578	1608.89817	1516.705282	1376.589028	1482.807408	1547.405843	1547.256484	1539.531272	1357.90641	1434.188034	1304.429919	1231.496932	936.9410612	959.3119342	953.2833236	907.8961791	890.6275387	917.6421974	908.202189	903.3319708
1717.277519	1790.630627	1746.420875	1649.225973	1597.210435	1556.563996	1483.912602	1416.674648	1731.540047	1774.746983	1907.575723	1924.516596	1826.044075	1946.309777	1785.245543	1709.849135	1610.553999	1609.408061	1589.778586	1640.440866	1722.370897	1703.73855	1692.7064	1742.288092	1719.116964	1665.896171	1314.285466	1388.475397	1630.188326	1250.705332	1540.747775	1678.039409	1645.00179	1494.623768	1668.756571	1709.890509	1640.40852	1642.940037	1421.060392	1541.28371	1393.629369	1304.291982	972.8268641	1004.987651	967.7600112	933.6048081	925.1220936	944.0805941	948.0050326	918.7066736
1747.395399	1823.532967	1736.185701	1656.043035	1661.798279	1577.059351	1450.351654	1398.538278	1706.891806	1812.671938	1906.444236	1903.415055	1882.796685	1921.049843	1805.259632	1733.906579	1643.225035	1600.630664	1624.845836	1743.068313	1755.012107	1762.241023	1765.951465	1784.824314	1759.30805	1772.970287	1399.723645	1435.251628	1661.988851	1296.644195	1572.518102	1754.28218	1706.950091	1594.955848	1747.07777	1768.096219	1741.528961	1729.75169	1502.380528	1568.196187	1459.18374	1375.301962	963.5382945	1007.643686	1009.294375	933.5474605	935.012107	963.7511831	973.5535161	924.8613532
1743.713159	1830.074117	1780.828841	1683.262383	1685.374295	1589.848727	1513.850349	1428.727445	1758.931249	1839.414699	1927.155577	1972.317578	1882.811179	1918.307719	1818.496471	1737.126307	1638.886261	1631.187388	1678.011191	1791.172462	1855.788968	1801.89323	1865.62015	1887.145529	1871.329593	1837.249318	1455.902155	1487.168837	1733.935949	1330.307231	1648.616503	1812.844651	1774.433266	1648.717744	1827.386433	1856.981674	1856.736203	1803.466987	1540.668482	1634.800995	1536.692282	1407.021639	1010.54982	1030.386922	1012.504356	974.2165836	966.6149195	978.8160935	971.3336441	979.0617907
1781.092887	1846.249954	1822.474944	1676.971347	1725.321285	1628.973931	1539.21093	1473.476723	1784.489685	1886.80547	1992.166231	2015.520508	1936.402485	1976.421225	1886.753956	1814.716445	1705.665928	1723.724184	1705.443569	1851.399919	1893.966707	1852.914743	1961.306236	1964.747189	1976.561511	1955.590165	1538.543785	1589.398248	1800.490709	1382.078874	1730.144538	1892.305476	1859.331753	1752.521553	1891.89124	1912.497663	1887.650959	1884.386866	1647.233831	1707.419289	1561.727445	1481.383112	1010.794877	1084.003494	1071.215739	1028.70402	1024.45292	1048.430444	1040.456196	1002.401851
1842.069295	1928.418728	1850.76928	1733.410162	1746.098253	1682.332517	1535.047879	1525.198417	1836.730298	1928.231281	2018.00163	2101.184182	2002.726294	2054.647973	1952.921237	1881.356993	1812.389941	1823.487725	1787.687714	1901.834129	2026.393819	1963.382218	2018.739843	2036.837849	2036.378618	1980.364686	1646.335946	1662.670479	1850.306525	1453.851803	1796.956135	1949.35528	1887.796493	1840.477403	1925.465787	2014.250866	2067.815701	1994.5016	1730.278586	1809.214385	1651.219824	1522.624774	1044.827443	1095.014117	1078.316041	1077.671115	1072.186252	1111.15977	1095.424862	1083.296671
1881.486685	2022.786921	1944.007471	1784.23874	1842.82695	1769.327356	1678.199238	1546.720856	1915.152372	2019.650353	2129.859073	2149.179512	2061.627495	2181.020636	2023.168963	1934.295381	1926.963732	1991.962119	1868.06473	2033.963629	2059.346993	2063.440269	2150.341101	2155.362363	2139.32034	2047.991658	1707.873779	1773.479704	1900.775768	1522.813266	1839.674095	1990.723051	2023.083904	1963.323772	2079.294676	2120.801279	2095.868313	2091.673956	1808.278901	1891.75717	1695.358024	1592.000288	1103.285449	1130.985274	1147.327743	1119.992267	1129.617531	1193.90205	1143.239969	1147.235499
1938.860997	2067.197176	2020.383741	1881.296816	1968.688719	1897.084597	1780.489263	1609.68539	1964.85364	2116.409556	2227.687923	2274.19287	2208.369393	2298.502649	2144.468473	2033.514848	2060.244932	2159.440002	1929.041064	2067.227926	2131.257639	2087.127572	2178.104866	2240.061995	2199.628862	2163.663466	1795.491859	1811.018583	1994.615631	1612.706141	1883.838975	2091.393858	2149.928808	2010.790014	2166.105624	2199.482301	2222.811895	2078.183372	1929.596369	1969.358378	1758.319151	1645.695376	1112.77822	1194.016847	1207.678663	1199.408714	1219.635363	1253.532235	1225.202096	1217.25441
2051.966612	2179.303525	2109.2763	1979.163033	2022.889337	1993.422633	1843.322333	1695.861961	2013.759898	2202.387101	2356.201345	2328.259715	2293.024341	2427.846894	2219.790686	2144.75188	2163.094063	2341.30175	1994.779811	2178.484272	2226.13889	2179.270869	2233.042236	2111.380192	2260.794295	2246.757072	1911.477584	1889.438554	2054.0431	1697.477365	1983.147722	2164.791908	2206.336531	2114.026858	2260.139277	2311.896026	2025.874812	2249.136519	2043.623041	2045.588071	1884.183874	1704.035773	1172.913067	1235.092763	1275.051941	1270.035379	1245.672286	1301.429922	1287.730097	1270.913153
2155.7319	2341.414135	2196.393003	2041.738625	2128.926695	2122.796344	1965.848952	1766.759303	2144.265131	2315.840427	2414.871839	2435.832011	2425.010041	2509.929628	2384.826974	2260.144037	2271.708617	2512.660393	2049.292955	2246.16925	2277.186653	2289.245292	2349.21975	2413.191856	2377.699857	2321.975925	1981.549797	1997.186653	2121.051388	1796.626835	2049.036829	2235.397233	2302.452354	2221.726833	2305.015322	2376.168362	2310.732309	2371.808446	2039.739644	2107.781983	1943.86311	1753.738334	1196.367349	1262.19824	1319.682264	1298.321322	1318.063846	1371.212979	1318.236321	1320.693719
2193.200911	2389.13561	2287.489494	2183.625297	2271.408218	2237.391612	2057.39578	1873.32174	2185.658396	2429.126401	2528.520603	2566.942565	2462.948272	2618.661211	2470.416949	2435.152538	2404.094328	2657.079735	2091.008369	2249.064498	2362.048224	2350.879044	2428.806972	2452.655959	2411.547054	2457.473639	2089.278948	2058.909762	2185.775363	1868.258449	2048.960703	2294.626181	2432.28419	2321.929007	2417.028632	2462.243825	2434.835341	2394.818096	2206.919422	2228.082334	2046.461564	1874.124698	1249.482547	1299.118905	1348.158202	1363.209928	1361.464369	1431.089289	1431.775009	1382.467858
2278.57012	2470.642113	2293.194562	2223.782024	2421.858664	2394.30036	2214.287708	2029.678254	2246.873032	2470.752674	2633.113009	2619.745148	2612.279676	2755.407998	2589.832987	2559.687924	2603.567555	2681.966087	2181.100414	2378.658366	2440.130553	2411.534797	2381.617172	2488.470152	2522.40859	2515.907794	2212.645976	2189.062791	2309.249373	1971.994919	2142.261054	2401.181063	2504.471511	2444.334237	2529.050902	2565.711049	2534.332163	2558.708248	2248.354368	2306.566471	2072.099496	1920.142356	1288.533363	1347.340871	1362.464451	1397.001898	1431.261689	1488.372417	1460.867247	1422.130764
2351.145435	2550.495147	2383.843003	2274.694747	2479.062895	2525.673812	2337.209438	2125.041233	2306.522189	2595.127092	2679.362075	2720.638351	2718.911324	2882.9924	2682.572599	2671.783208	2713.758491	2747.273052	2229.018232	2471.287593	2495.729833	2502.860573	2569.630911	2597.110512	2584.606605	2604.658143	2272.165217	2201.77113	2381.706954	2032.658553	2183.702847	2418.311962	2645.758896	2526.033366	2586.830408	2695.72743	2549.996885	2623.782559	2395.650171	2391.073786	2175.082795	2002.189022	1292.298912	1352.060955	1418.621709	1450.360254	1434.915749	1571.127993	1515.740493	1478.63936
2428.608368	2642.137481	2500.084928	2326.424637	2592.9958	2647.278165	2408.692623	2272.260733	2388.37412	2693.602263	2806.587488	2817.502152	2714.481384	3008.002421	2852.644874	2833.799747	2721.576303	2863.144137	2272.057142	2464.931148	2597.440678	2616.341996	2647.523914	2711.782454	2681.850627	2629.502981	2361.431191	2315.095823	2382.334756	2114.657751	2217.88725	2493.552258	2772.092625	2603.002435	2705.42905	2703.004562	2728.186378	2730.611498	2464.179573	2439.697108	2211.137919	2029.297354	1317.506961	1398.276693	1428.829618	1484.671969	1493.335299	1590.703819	1586.386146	1533.603994
2479.169937	2755.376539	2543.391591	2407.367782	2685.782953	2592.177238	2388.91932	2306.881453	2431.052249	2738.331085	2902.814991	2908.822888	2878.352895	3150.789372	2837.564381	2823.159435	2739.662938	2928.115421	2306.468867	2544.905846	2634.123965	2628.440975	2710.565358	2694.00676	2707.645557	2674.117038	2396.888673	2392.390914	2423.625202	2180.978143	2259.955673	2537.668833	2746.247266	2790.831085	2808.109954	2864.570504	2621.959403	2759.80133	2474.461621	2532.32441	2283.708343	2070.93978	1325.53282	1406.551424	1455.197243	1512.51002	1573.981309	1644.671463	1615.679151	1609.090013
2497.635849	2812.387751	2612.12842	2499.455316	2681.054723	2629.584365	2475.823176	2336.344488	2484.582082	2728.256649	2958.73659	3005.0566	2880.327749	3022.894353	2868.094705	2845.503788	2806.609716	2963.712381	2315.755806	2621.743827	2670.644098	2638.030299	2755.306081	2786.949411	2725.690268	2784.648328	2417.468868	2436.217431	2522.973445	2219.17567	2284.973052	2616.186892	2855.730555	2762.656201	2841.116254	2904.157634	2753.33454	2831.082942	2560.496665	2577.590486	2337.388647	2138.892561	1365.613204	1416.209794	1486.407593	1564.074106	1620.439543	1630.62916	1575.572183	1582.972771
2572.641031	2868.808534	2643.984797	2584.902178	2701.213727	2656.422184	2490.38307	2388.264043	2521.093709	2747.39122	2998.807646	2983.841042	2853.934988	3099.013464	2886.646371	2883.917085	2796.332338	3063.750403	2393.732178	2577.806175	2719.958191	2682.839649	2828.733475	2851.884123	2807.065756	2799.20796	2500.669406	2473.373987	2565.542768	2301.993535	2301.593492	2663.152057	2911.088745	2800.741083	2918.127926	2985.419163	2816.642177	2820.550413	2569.287494	2600.112365	2416.840726	2153.3471	1381.655071	1432.183229	1540.453354	1598.206458	1550.994041	1641.870607	1589.214529	1602.305305
2545.469678	2808.799586	2617.824966	2643.184651	2690.218897	2647.149219	2519.421076	2358.551438	2514.697626	2788.133107	2962.516721	2946.018624	2952.456392	3136.124889	2908.433859	2853.739281	2897.217542	3217.124167	2428.401989	2643.625909	2754.45621	2824.636668	2832.39742	2862.966848	2864.47356	2848.521651	2557.182832	2563.485353	2585.103327	2300.852502	2370.335366	2719.807077	2952.292076	2923.938	3004.020889	3039.5727	2872.741951	2968.362768	2575.149219	2665.303785	2469.372106	2166.311938	1391.592716	1455.143266	1537.221486	1585.603634	1598.227885	1653.281928	1612.78781	1565.316382
2565.401411	2825.202047	2594.160664	2661.606177	2671.874978	2674.106177	2503.79384	2342.053595	2456.836194	2734.760344	2967.95601	2989.77055	2906.644419	3143.888282	2947.153963	2941.884691	2963.522639	3261.786592	2463.931759	2655.627813	2835.816501	2787.465199	2916.19044	2927.950471	2891.552701	2908.046484	2666.608582	2573.454789	2590.680199	2301.998121	2362.596665	2713.315032	3017.382369	2991.650523	3045.176823	3083.093781	2848.25481	2989.253358	2648.456457	2719.7365	2501.000117	2250.62738	1397.670326	1485.735319	1542.197424	1560.161265	1616.350994	1626.724754	1633.362576	1599.180612
2563.253456	2822.14767	2606.619937	2618.298068	2703.709408	2741.745647	2541.779958	2336.006428	2476.244819	2788.669109	2970.852177	3008.496846	2910.93587	3210.960518	2942.760501	2956.781054	2987.984639	3351.920689	2476.47654	2760.547941	2864.585336	2853.39528	2933.187154	2943.802937	2924.653828	2948.364035	2697.072395	2620.450133	2644.538474	2351.52815	2426.694316	2743.062555	3083.53987	3012.689723	3058.550122	3160.44352	3039.02714	3049.064317	2699.62141	2790.101392	2585.480131	2206.024499	1374.484042	1452.974955	1551.853784	1594.589862	1617.185567	1673.948085	1614.831785	1652.197547
2500.305791	2790.578377	2555.920764	2588.362036	2714.027763	2742.64161	2575.172101	2357.970142	2463.291599	2778.301601	2997.75809	2975.689392	2941.973022	3277.845898	2970.487451	3014.663166	2988.059	3406.708356	2497.168086	2725.932037	2884.013944	2809.914802	3004.695819	2993.83492	2955.793603	3034.669031	2711.821017	2639.743044	2642.398209	2377.050745	2387.897425	2732.134622	3080.860325	3113.929238	3156.251715	3179.418794	3058.629294	3063.383776	2714.456718	2840.430087	2517.15898	2250.977777	1364.51974	1430.578012	1544.709413	1601.84009	1653.094179	1702.503417	1662.689062	1633.851568
2539.06484	2774.544535	2597.498571	2587.287035	2736.97838	2795.159855	2582.90929	2365.725798	2463.078965	2801.908024	3073.896817	2977.380384	2939.648934	3249.554227	3002.749244	3028.004854	3056.728258	3476.080048	2518.872439	2784.312946	2795.74578	2889.363774	2960.875391	2993.967859	3005.292932	3048.127719	2738.151559	2635.244623	2653.531336	2379.896107	2392.71662	2792.7478	3192.466253	3156.605509	3207.746549	3305.346645	3037.761893	3129.215582	2703.12843	2775.968904	2542.227843	2230.066235	1352.030886	1442.623794	1525.598413	1588.003237	1654.201662	1731.391833	1671.400761	1646.825053
2486.286004	2802.761283	2609.893111	2582.325215	2734.595952	2784.063129	2641.008622	2410.740601	2464.450996	2796.470628	2933.670053	3019.231834	2931.549162	3256.735135	3038.243723	3011.972443	3107.210538	3611.506059	2507.908995	2739.598698	2894.899947	2946.506427	3007.578729	3032.601794	3041.369648	3030.034011	2712.766912	2694.43576	2697.094524	2383.845982	2352.657904	2782.726892	3172.041332	3123.165929	3252.63921	3254.392985	3200.222518	3064.807841	2679.035196	2824.253025	2569.126164	2248.391267	1352.65679	1430.528754	1519.845923	1620.869551	1619.652056	1713.927081	1700.779931	1697.257362
2524.196097	2718.078632	2586.068142	2534.68401	2787.273751	2853.591315	2642.929138	2434.334692	2421.165011	2772.870657	2983.056856	2963.593625	2878.464528	3275.318137	3041.785759	3067.158566	3148.439693	3638.450638	2525.935446	2787.187836	2887.481945	3020.825962	3077.684882	3021.610436	3053.474356	3078.078909	2753.130751	2692.931272	2656.978849	2433.716511	2372.858454	2812.905912	3226.798301	3223.383395	3308.727583	3355.96306	3139.518872	3163.333577	2745.400273	2819.189606	2480.24893	2225.48674	1314.702426	1408.479978	1541.960993	1608.788448	1682.703138	1745.125706	1707.629597	1677.653594
2434.142388	2737.683135	2535.212673	2507.042026	2809.129666	2849.107876	2678.833444	2426.990936	2407.465575	2740.115491	3003.401771	2962.040613	2976.58164	3269.611963	3058.446925	3079.844694	3156.36461	3648.199249	2509.116182	2794.286617	2925.778504	2937.38841	2987.662002	3072.20893	3074.755392	3084.621911	2760.021606	2751.670827	2709.86838	2434.043083	2335.469685	2821.207511	3223.609137	3287.431701	3321.714221	3373.880151	3236.792783	3282.693076	2822.529803	2868.115827	2606.450024	2210.577788	1322.47288	1416.271704	1481.70935	1612.773541	1651.817881	1756.447938	1724.312772	1705.502729
2437.957662	2774.46856	2523.087747	2520.112902	2793.016364	2886.549339	2681.207565	2389.918777	2359.222201	2715.329862	3011.279045	2991.350361	2955.418574	3289.732192	3136.229285	3135.243674	3193.973657	3784.153957	2458.226215	2762.445644	2983.720492	2983.673042	3045.026428	3007.018162	2988.242396	3039.858481	2773.243365	2693.674266	2708.541239	2448.13329	2341.667722	2811.628456	3233.647443	3195.73953	3366.758627	3340.789021	3180.922807	3205.400494	2806.064223	2882.981281	2660.134055	2228.145553	1306.42717	1387.764799	1523.434278	1594.869031	1664.827988	1757.694798	1731.066573	1713.441958
2414.627765	2752.094673	2495.498378	2444.286685	2817.007031	2833.888649	2711.93502	2402.833368	2287.695098	2762.618682	2980.64918	2989.244804	2926.552101	3316.628085	3070.722773	3171.815587	3261.555571	3801.532117	2472.231387	2748.289208	2952.459279	3011.139999	3080.381946	3031.795122	3046.633376	3115.648066	2858.720652	2667.943393	2676.135291	2453.17749	2309.868813	2811.73331	3238.106776	3285.464432	3431.106052	3450.081651	3250.323702	3193.178812	2780.042495	2905.179712	2593.307009	2199.39918	1254.704263	1391.912398	1487.70318	1624.480816	1680.376441	1770.064152	1714.524353	1715.389906
2383.071983	2771.299714	2474.458973	2441.128366	2813.740232	2830.575638	2693.802327	2354.112809	2338.448836	2646.742303	3057.724521	2941.36251	2929.080012	3360.348138	3103.261389	3185.820446	3236.864761	3757.709468	2458.139458	2743.819009	2936.355226	2922.771059	3032.331758	2994.103943	3025.032488	3090.103379	2828.975776	2723.788178	2672.008084	2489.906182	2264.564407	2771.27681	3210.305644	3320.07525	3402.415445	3436.647536	3212.047699	3325.834249	2840.529119	2939.684378	2633.404604	2231.99838	1284.685453	1350.902162	1521.710514	1636.99618	1683.030293	1742.179005	1710.978282	1736.589249
2326.087685	2728.438113	2438.561698	2402.122544	2748.23891	2856.14233	2730.938843	2380.952867	2310.865698	2679.414195	3030.534428	2943.434624	2906.719693	3295.110554	3142.414216	3138.458819	3236.396964	3788.91491	2403.266108	2723.633697	2875.310483	2948.262976	3021.52337	3061.082493	3097.783835	3070.922616	2856.841249	2729.532467	2674.325349	2461.884452	2274.556534	2707.040066	3191.214198	3371.052556	3362.789195	3426.087685	3153.658801	3292.533601	2819.217456	2849.164608	2582.683858	2207.499939	1236.856916	1326.087685	1464.863195	1595.517737	1701.661798	1763.561805	1729.989123	1735.41411
2362.622087	2691.264696	2387.639977	2391.454617	2779.662574	2914.146123	2729.133504	2405.650922	2279.745528	2717.206469	2920.351905	2947.981609	2871.825032	3326.093511	3112.79771	3111.554583	3257.162591	3804.317641	2437.380909	2681.71315	2839.551068	2981.222321	3047.414029	2998.002671	3047.05958	3063.403276	2833.041861	2795.230205	2603.1007	2517.662012	2195.633586	2747.707455	3198.589131	3448.339731	3438.980447	3409.835971	3230.697198	3239.156392	2838.101793	2917.981096	2600.754969	2187.903344	1203.96891	1295.031412	1453.591199	1604.901846	1663.483696	1785.453246	1695.756009	1700.523832
2310.758779	2634.302383	2390.233091	2344.645362	2700.224458	2875.861432	2716.123591	2389.967	2229.031327	2621.461384	2975.303799	2916.811183	2842.785998	3254.088087	3118.454886	3212.52322	3249.04209	3836.597595	2380.828437	2688.182777	2857.730762	2892.189222	2910.596283	2944.4058	3040.011891	3059.753403	2807.132774	2755.425719	2592.63733	2465.822732	2144.223421	2698.591804	3171.399748	3361.699626	3414.089807	3380.765954	3216.022174	3193.329573	2753.547493	2901.773245	2587.297333	2152.152249	1190.491464	1282.560369	1467.532448	1639.616183	1715.763375	1760.627566	1716.381544	1697.99923
2297.927369	2664.633572	2364.244844	2307.122707	2713.099508	2881.021986	2729.401502	2307.249001	2179.794748	2612.687418	2963.616123	2896.355664	2814.718092	3281.624987	3073.334824	3144.050451	3266.49943	3784.851989	2305.555922	2641.282555	2864.76084	2940.323276	3003.588403	2913.359713	3025.117385	3050.825008	2789.068215	2727.334459	2598.083006	2447.050964	2117.562894	2687.984033	3138.809974	3414.855439	3392.947562	3433.289783	3204.531516	3189.138201	2755.771355	2886.903324	2579.044929	2152.686537	1178.489486	1268.704567	1427.732183	1610.79561	1658.362491	1748.601032	1685.33662	1705.840443
2255.096648	2610.683957	2296.912996	2223.579153	2697.449589	2842.690012	2641.677372	2318.988618	2157.773221	2585.138283	2902.383396	2833.078672	2819.06037	3285.897632	2927.92931	3094.6062	3232.197107	3798.190009	2313.051638	2582.060608	2783.624304	2850.242601	2987.089248	2924.892816	2987.0269	3007.431748	2759.588604	2693.757444	2530.526877	2448.612771	2066.16378	2614.357275	3125.61323	3353.020271	3403.881799	3389.423273	3155.930907	3175.548136	2706.255889	2850.960734	2507.342854	2094.278645	1137.503131	1238.12248	1391.100872	1611.994848	1649.889288	1713.073986	1674.398021	1694.507371
2186.758051	2545.64114	2222.803365	2231.953543	2664.119426	2824.848433	2648.181872	2309.967379	2098.128032	2502.522917	2874.203658	2844.68916	2772.254552	3171.593325	2969.348764	3094.371652	3156.719074	3791.838724	2234.695867	2567.738249	2756.957403	2853.743486	2868.058869	2899.345611	2924.137931	2919.886645	2720.328465	2641.035511	2553.42857	2421.181179	2006.395686	2562.302859	3029.861261	3368.720444	3455.666879	3383.316854	3082.205863	3184.188451	2745.795043	2814.755391	2480.616613	2060.362976	1102.001326	1183.332295	1375.323115	1558.573279	1658.027738	1671.364951	1647.506061	1687.608605
2117.569656	2495.220475	2181.09767	2212.047288	2610.284885	2830.326858	2590.109467	2263.270783	2047.48167	2489.35814	2791.099216	2802.688667	2686.839884	3174.975176	2955.351883	3051.538979	3120.851052	3672.658146	2210.86516	2543.361481	2698.368095	2780.116774	2911.674008	2849.914487	2921.019723	2946.183095	2710.34704	2616.06983	2467.864396	2444.547563	1963.06181	2528.851621	3075.207032	3378.088052	3426.29924	3380.044372	3162.100525	3105.708122	2783.33115	2778.40178	2425.840318	2070.677735	1090.732949	1202.065988	1332.336908	1524.647345	1622.163593	1683.363295	1620.397069	1659.071797
2070.494931	2427.603966	2121.48605	2149.69558	2538.089621	2717.292147	2535.614506	2229.602306	2014.349968	2383.851842	2765.379533	2745.665538	2673.410282	3106.691987	2867.787294	3044.359702	3072.38413	3618.777668	2164.690382	2484.673684	2664.262245	2775.465118	2815.71217	2826.498355	2883.163986	2869.53143	2704.338519	2679.416288	2472.665538	2431.509679	1915.993943	2496.631818	3010.187277	3388.527923	3370.686203	3327.986804	3057.592948	3144.201643	2715.831313	2773.779883	2419.212801	1984.393092	1074.414525	1173.241474	1326.860121	1513.094253	1594.315944	1663.81156	1598.326216	1638.342957
2000.620324	2348.761825	2111.202501	2111.033383	2521.921686	2676.148793	2509.540512	2197.289696	1933.00518	2369.026457	2712.44527	2610.462179	2630.422258	3029.333066	2832.211906	2930.83147	3044.17149	3617.150325	2135.043069	2411.022807	2614.716286	2724.208453	2813.799545	2803.825452	2776.965948	2805.277406	2645.408367	2578.475102	2414.339938	2377.179595	1863.355547	2430.406063	2959.260235	3353.968309	3447.174076	3369.503418	3006.74753	3164.633312	2654.545836	2732.56377	2350.140193	1957.721221	1037.125047	1139.662891	1301.570943	1473.180291	1550.529306	1615.257613	1586.19597	1598.172186
1969.843948	2265.638391	2041.292744	2066.786221	2462.22123	2572.36153	2481.84861	2144.527568	1885.976092	2260.143608	2571.242549	2617.065319	2506.50755	2913.636121	2687.507483	2968.778347	2945.801324	3542.178631	2029.336442	2403.360058	2534.379584	2652.847688	2743.326079	2751.498719	2764.562108	2789.5778	2666.770114	2510.399888	2341.818307	2345.579349	1762.680741	2405.611556	2923.389425	3314.223096	3387.008456	3304.664808	3024.262992	3110.041014	2662.577625	2702.442398	2320.25257	1911.256323	1019.819318	1092.204134	1277.469655	1445.401221	1568.576127	1594.148968	1552.452865	1580.774174
1885.87165	2157.78746	1948.327649	2024.077479	2394.56359	2551.588732	2364.220267	2097.04305	1777.585946	2148.298142	2581.437331	2546.139551	2453.223416	2825.845156	2627.549013	2773.315875	2891.959943	3421.804752	1984.886345	2298.545684	2544.774927	2592.473705	2697.839713	2699.817073	2721.276744	2696.897451	2563.036161	2513.855257	2275.855257	2344.748801	1716.273246	2334.028252	2844.425756	3314.098992	3305.573792	3236.889079	2988.677382	2963.811778	2652.678849	2617.726626	2295.381153	1872.103191	974.3780069	1079.114589	1230.942993	1412.311626	1481.290741	1554.855257	1473.93157	1503.278833
1830.821891	2101.554015	1833.984613	1936.770993	2285.710525	2515.018476	2318.78617	2033.119093	1746.696176	2128.964163	2525.974213	2477.092266	2317.813369	2742.51255	2541.174846	2727.944263	2760.942294	3302.996421	1917.740097	2279.361312	2516.137181	2509.918041	2624.79232	2672.158177	2698.989963	2703.73234	2528.19377	2401.964163	2182.964163	2283.69267	1672.904841	2198.225766	2771.955477	3258.435153	3303.392734	3195.360559	2889.257005	2981.761328	2586.74253	2540.146736	2186.91237	1806.07378	936.0853752	1059.657378	1203.566153	1367.407606	1455.088661	1489.268251	1462.045271	1475.310125
1728.595372	2102.960961	1832.477292	1925.381262	2201.572593	2403.082604	2235.73644	1939.608144	1695.951148	2057.181159	2392.249898	2381.739769	2298.571452	2715.854812	2468.692725	2583.044185	2636.615614	3277.432739	1878.575981	2229.105056	2391.324336	2479.403218	2536.516715	2619.876462	2623.283098	2634.535312	2437.366235	2328.314026	2179.314026	2237.662443	1616.051314	2180.913815	2717.155675	3284.132414	3218.834574	3118.696049	2821.943337	2951.547142	2576.165878	2524.936433	2117.541118	1728.661852	920.2776993	998.9702149	1166.105071	1315.531591	1451.896775	1440.250281	1397.686807	1455.129136
1716.354537	1984.920505	1748.379769	1832.078674	2131.161967	2320.696461	2181.195948	1871.726898	1644.22991	1958.662567	2338.143845	2291.693834	2146.512609	2575.986713	2391.725505	2521.952653	2567.304689	3186.515787	1816.622323	2111.274774	2370.091256	2444.142813	2521.20346	2536.300679	2550.763489	2580.848575	2397.09224	2311.730431	2154.730431	2206.897474	1575.473531	2117.972247	2627.227717	3153.755375	3215.494399	3021.937135	2798.380539	2883.381139	2533.38022	2405.061694	2034.401418	1682.494406	870.2949474	956.1029803	1158.096866	1257.399754	1366.730431	1415.80186	1351.895786	1355.285987
1624.603956	1928.519237	1670.107066	1769.902767	2030.048636	2236.80544	2086.541008	1825.608606	1539.479924	1889.191346	2245.127474	2176.803683	2148.625001	2503.875719	2215.418812	2457.230342	2478.001856	3020.226573	1788.973468	2105.63308	2269.581082	2354.495784	2391.593795	2480.589728	2473.813424	2552.984014	2310.685707	2252.458805	2055.396011	2164.919799	1482.232681	2038.463626	2616.35524	3130.640498	3239.257462	3010.91423	2736.945459	2855.767997	2427.976789	2374.446976	1940.949079	1608.174106	837.4581189	924.0657696	1073.753837	1221.326281	1334.886198	1351.820543	1258.062641	1322.117573
1580.439127	1818.367317	1601.550517	1732.466713	1971.652029	2168.663972	2022.764265	1752.646823	1506.876005	1825.219505	2140.80412	2135.28644	2001.106861	2391.953772	2154.125116	2400.834317	2373.636505	3003.097983	1676.061571	2003.67159	2230.489461	2311.574526	2382.014723	2356.250515	2416.755442	2457.720326	2210.160467	2174.269154	1954.078021	2122.536834	1435.13705	2017.083397	2502.193818	3065.450256	3115.441797	2984.436945	2647.182067	2724.584175	2353.440957	2315.061398	1897.075793	1599.993944	818.1650658	897.5689241	1040.976297	1200.367817	1271.63345	1292.346637	1241.326388	1278.135631
1519.784786	1733.462464	1509.392899	1678.824076	1912.216205	2068.500987	1942.79784	1700.809892	1431.409881	1723.373407	2132.351065	2048.075828	1925.785913	2270.445617	2019.115846	2293.637958	2275.242971	2831.951863	1686.884334	1944.120165	2130.030628	2248.138398	2299.011539	2328.381364	2345.547216	2382.881683	2168.966277	2097.098924	1936.787328	2046.270404	1364.86046	1910.811094	2416.890681	3070.294183	3053.18784	2915.386793	2562.250485	2659.78639	2347.760246	2255.561076	1881.8062	1530.670849	780.582827	855.2112268	998.0572761	1150.974532	1213.332386	1259.776057	1174.81907	1218.27408
1474.834106	1661.695857	1459.431995	1617.895188	1820.138886	2018.804633	1923.502886	1646.993654	1369.344227	1644.648793	2001.578006	1974.150426	1869.613937	2131.799342	1948.428025	2174.10476	2197.030111	2761.132675	1584.375542	1877.697092	2085.857193	2220.123211	2277.071691	2276.660625	2296.982382	2310.059109	2164.694503	2069.081907	1877.598538	2007.844437	1341.26088	1851.447274	2324.538472	2956.047929	3026.88818	2864.877993	2533.859948	2651.110888	2245.026232	2169.500586	1764.452728	1479.882675	749.3719223	829.8561487	959.4511715	1077.304292	1182.019798	1187.424218	1113.093459	1191.372886
1388.372569	1603.863907	1412.9354	1531.606699	1774.937092	1931.551653	1788.821544	1570.24065	1308.293502	1569.578217	1917.187778	1901.499791	1751.576064	2028.15989	1871.114703	2095.419733	2069.130304	2600.131974	1549.029274	1805.429081	2026.53838	2141.001995	2214.482471	2174.677488	2239.89488	2253.969615	2065.726155	1942.214053	1805.566925	2001.950194	1276.031548	1784.181099	2282.157714	2928.674563	2989.080163	2820.789103	2449.10566	2554.878844	2201.179827	2112.309578	1718.15989	1390.270422	716.4985997	803.6897627	905.366616	1038.134122	1134.47735	1141.89388	1080.715663	1104.455457
1323.205144	1522.854092	1333.19825	1498.16315	1689.86527	1821.482453	1709.125395	1507.365748	1238.944984	1488.817624	1841.192635	1766.273549	1690.184122	2012.044444	1791.414589	1974.102959	1985.977983	2491.242485	1498.35921	1745.568737	1948.903663	2049.509728	2120.537552	2088.655216	2156.186513	2150.582982	2004.707136	1891.836887	1729.613977	1899.532834	1234.657849	1730.932121	2206.356403	2862.262608	2861.72784	2691.997123	2374.907849	2425.282357	2097.053981	2028.133373	1647.680079	1354.600165	693.1307718	751.6774229	870.5580955	994.148209	1075.561876	1079.730473	1000.209713	1065.780939
1230.955076	1457.372173	1283.131728	1459.213905	1613.399297	1747.012765	1623.203263	1446.08233	1188.419092	1441.568685	1717.431302	1715.529638	1576.476384	1895.573588	1680.005367	1876.37427	1935.450743	2398.181879	1425.127276	1708.19236	1915.276192	1968.859729	2085.186558	2083.481121	2048.954948	2114.221261	1866.252516	1816.956741	1672.84028	1847.853181	1164.945964	1688.432404	2107.609153	2763.020696	2820.839789	2632.139175	2353.019103	2434.427944	2048.422134	1985.996998	1603.961334	1286.906282	663.2504472	714.7986952	847.5275179	944.3850104	1044.52333	1034.070072	982.276126	1043.814439
1158.291222	1389.865965	1240.627204	1370.479694	1492.756605	1666.349016	1569.671342	1378.071334	1138.387351	1348.730017	1665.606225	1645.709457	1535.97092	1795.461179	1633.749369	1771.964257	1792.507486	2307.425786	1373.317397	1650.288257	1854.127322	1906.858744	1965.377971	1966.32435	2030.658994	2016.026389	1803.234248	1751.742083	1628.961683	1778.374115	1139.705531	1599.651129	2025.275508	2705.010683	2778.054947	2566.65372	2244.499348	2339.800278	1952.065843	1865.377971	1510.355612	1200.754195	618.8708653	703.9196376	797.0685177	903.7546211	1001.935511	987.6474482	926.4571457	1007.200477
1158.066048	1329.569729	1172.694073	1333.440277	1460.867227	1555.400994	1504.900555	1343.294965	1057.288432	1286.561782	1599.217254	1544.345296	1491.946141	1725.926417	1535.272835	1741.985414	1722.911639	2185.608009	1310.58188	1582.420245	1801.344297	1862.7298	1909.426417	1893.830684	1940.637436	1914.5033	1799.827527	1708.431956	1561.320357	1732.095909	1065.091111	1551.319389	1982.035707	2670.517173	2700.717751	2488.51784	2173.560404	2257.445543	1910.38392	1796.796073	1452.046899	1197.136501	609.8052053	675.847986	779.6339273	885.3289891	950.6392887	974.1431662	883.7659477	935.7195208
1082.659335	1260.978615	1108.959954	1238.599587	1383.058059	1533.480363	1422.761161	1274.418288	1019.145434	1214.06489	1516.963187	1455.292628	1409.957842	1663.107339	1472.371417	1656.791289	1659.965144	2090.668366	1313.151067	1501.295682	1734.219034	1804.13408	1820.18291	1871.52826	1918.402176	1902.483804	1712.493439	1640.143851	1502.974562	1679.805032	1023.078961	1452.54283	1883.481812	2486.69643	2669.644698	2489.596356	2097.796376	2165.449025	1808.232527	1726.338629	1405.803804	1152.098436	592.7913204	632.0674758	723.6857041	837.1635736	915.3813954	926.2285885	842.0927762	893.7395462
1057.69287	1196.771794	1073.538178	1218.065661	1332.897026	1474.31917	1349.89396	1200.852488	1010.173041	1192.216283	1464.326878	1403.319331	1355.766196	1583.607674	1415.590099	1608.003133	1587.324125	1992.741634	1215.83421	1478.127581	1663.531348	1747.041235	1770.182324	1800.774737	1843.739681	1775.918195	1634.209584	1563.341954	1435.599484	1623.4945	1002.866933	1438.905279	1822.086021	2486.024764	2538.103266	2381.670675	2040.252362	2132.919568	1771.63709	1649.130878	1371.52866	1107.492318	566.660565	611.5708042	725.1349581	801.1757372	886.3242521	884.5002827	836.8638657	861.8790489
992.7313529	1165.185721	1025.27301	1171.555061	1273.718522	1415.206049	1303.138568	1152.915529	941.6022944	1148.984413	1399.859791	1378.856932	1289.745352	1510.517461	1372.594835	1521.804524	1543.337264	1882.885812	1151.553438	1428.37216	1605.677812	1676.352546	1683.922493	1719.337874	1761.047989	1779.77085	1564.236523	1505.144416	1382.16384	1539.272661	958.3099727	1365.4019	1726.295277	2401.058158	2506.474475	2272.782788	1956.454178	2026.845809	1685.264391	1609.906633	1303.792447	1054.781331	546.217679	592.081092	666.8550508	768.3245456	832.5897234	841.9199525	814.0843811	834.0304061
953.9390468	1128.214313	987.684469	1102.962204	1216.048418	1338.590164	1237.652176	1092.691134	907.250726	1112.52408	1335.121013	1315.816089	1245.701831	1471.601312	1321.934578	1487.451819	1477.273467	1819.152949	1127.918733	1388.924563	1537.216301	1615.216872	1689.050091	1668.075793	1680.073444	1654.424836	1513.617381	1449.824736	1342.109071	1491.403902	918.7801587	1338.508243	1695.921914	2315.299639	2446.663642	2230.553876	1818.552842	1960.509796	1627.573962	1565.603444	1246.530751	1033.237492	504.5359822	566.3324602	653.6226234	745.528147	811.9305256	823.1232691	754.2826894	798.6613877
933.3871309	1095.100418	929.2325573	1060.435512	1180.121718	1293.695486	1211.925775	1070.985643	890.3445082	1065.453785	1307.63788	1269.204503	1180.695447	1405.959237	1278.039274	1430.414413	1424.993792	1787.15836	1084.986457	1332.996579	1481.646925	1551.810729	1603.03084	1606.123913	1612.723599	1623.197454	1447.429999	1399.711121	1289.640602	1447.620764	886.1928756	1278.936678	1624.221297	2224.848353	2328.201984	2144.245717	1803.602442	1917.623054	1565.181389	1483.408594	1190.242118	981.4714775	488.5209564	558.8345181	630.6458929	702.9947532	790.07905	787.6361427	741.454309	780.8586376
908.4669502	1056.741155	933.2571931	1011.961675	1159.08856	1229.208298	1159.848408	1014.665117	842.4973611	1038.551707	1251.978843	1213.79091	1182.650795	1355.56838	1228.026227	1369.631017	1362.592704	1680.978843	1029.798948	1286.673143	1446.491932	1475.042672	1518.318465	1504.522776	1557.870056	1572.801112	1443.816076	1335.564208	1220.614928	1354.502761	864.1962339	1222.262104	1531.239569	2108.159634	2311.149518	2120.123967	1735.588919	1802.833468	1480.353974	1432.382204	1124.786108	941.0001192	477.278335	521.0231776	619.7171974	689.8518585	754.3359855	774.6217704	733.5961144	762.7523342
868.8216087	1020.223285	875.1290364	988.2833064	1089.155907	1179.37065	1113.546847	989.3506299	804.9676472	991.1030446	1182.877901	1164.431308	1113.275031	1340.549167	1209.450468	1324.188351	1326.378545	1625.023453	988.4246991	1226.595893	1348.841771	1425.881032	1470.037692	1470.409924	1495.438629	1461.231201	1382.84113	1283.773303	1175.957804	1298.328969	814.9789901	1176.181624	1492.101221	2057.363246	2204.87352	1991.991214	1680.38857	1782.85012	1466.97529	1366.879798	1107.215017	893.8980896	465.8689287	532.0702887	599.8688741	665.8952467	713.6564407	739.2578687	685.6284392	724.7818227
846.3718921	968.3345924	881.7671128	947.9322636	1052.077069	1160.856063	1106.797487	945.5838181	775.6012179	952.3399687	1154.562963	1133.407557	1073.341814	1272.249395	1153.781202	1300.690699	1292.873381	1574.402642	961.3761648	1157.025268	1320.838852	1383.636495	1456.90816	1408.442571	1452.003595	1446.776145	1307.184857	1253.730686	1118.417052	1266.098033	783.6029405	1128.771876	1439.187339	2000.240729	2139.089996	1930.04355	1617.273472	1691.413707	1391.442642	1340.433123	1081.165916	864.4057255	445.033813	498.1849897	578.1616515	649.1896667	702.1975357	718.7250173	651.4287419	699.1049708
813.8206575	919.8843763	829.6910915	909.1015246	1019.650599	1110.870348	1060.102705	906.4033146	737.9591986	923.8607675	1145.490303	1086.635486	1031.360063	1244.743663	1101.349945	1216.134346	1246.173447	1513.785137	916.6826029	1137.332635	1262.986548	1355.173899	1345.420611	1361.502166	1413.039014	1418.273206	1250.777476	1188.198018	1094.015181	1215.828611	755.054804	1086.913711	1377.97141	1868.980138	2055.434832	1855.246131	1539.272309	1621.572693	1328.958254	1275.726841	1024.716576	840.6518042	425.9531196	479.641123	553.9049783	634.6627052	701.6787884	687.6594688	652.5380731	683.6912149
761.0456391	899.9614967	790.6146942	875.1025146	973.063183	1046.260693	992.9245268	871.9974263	732.8118083	883.9538712	1077.167917	1065.793315	1025.273078	1194.682616	1073.454519	1186.509062	1204.23953	1475.717001	900.2096434	1080.837306	1213.805891	1295.18197	1326.355717	1298.18275	1362.070876	1327.981123	1217.840511	1162.732756	1046.689034	1176.850237	729.0069812	1033.72633	1337.05853	1827.542238	1986.122356	1772.621293	1504.825499	1546.178529	1292.260328	1211.442465	993.8687684	815.3017192	411.1990134	463.0297661	536.1454395	605.6926588	662.6357157	670.6227535	640.0107592	671.8640619
754.5183109	878.2524417	772.8886163	835.0091984	963.7594482	1031.295819	967.730951	858.826766	706.7648002	863.8128349	1055.50728	1002.337484	972.526816	1165.73786	1037.999652	1159.157283	1159.864902	1419.052093	845.8177042	1044.578852	1183.629398	1237.689306	1276.015919	1279.79489	1315.208345	1293.943827	1138.765291	1141.839061	1012.082939	1150.687365	706.5679941	1025.279469	1290.939598	1775.017175	1899.561806	1726.229734	1445.2287	1515.703152	1259.094813	1213.890325	962.4540666	782.7918198	402.6177077	460.2751787	526.9723704	610.576766	659.8395033	645.6843357	613.9714248	637.9996516
726.7266955	847.6942914	746.287365	816.195274	892.7461388	1013.080022	941.13301	808.0798178	686.8119903	827.981077	1017.053494	994.06902	936.30238	1136.297507	1013.012191	1108.352042	1120.287365	1370.782314	831.5437753	1003.836999	1134.367534	1194.112284	1227.431433	1196.313709	1245.127027	1253.183917	1130.73295	1080.261724	977.9883959	1123.132809	700.4082441	968.9064126	1251.664305	1698.560092	1848.70672	1647.62716	1404.160293	1430.721327	1227.344751	1133.376442	927.434906	758.3963186	401.287365	430.7213273	514.287365	584.9510287	610.9770547	649.1039153	587.9540317	622.4825841
709.7311385	819.4096203	711.4275173	792.1580476	892.6843731	958.1081019	912.5771284	800.6838595	655.2325654	811.2922321	1009.93454	966.1081019	920.116134	1070.702202	987.0391708	1076.790737	1109.299293	1321.954256	782.1337978	954.7573165	1087.062695	1149.290898	1188.808739	1166.522478	1200.05108	1194.267757	1110.099888	1043.493508	937.7362011	1046.431801	657.3820293	938.7154771	1204.456604	1662.135406	1792.096541	1605.751122	1365.010757	1412.552546	1179.302132	1099.829675	877.1244953	732.1621559	383.2005043	417.1120859	479.6696634	556.0218431	587.1151229	612.4137962	563.9414352	611.4147952
682.2340125	794.2050289	698.6718635	743.0624827	857.8629078	934.5289687	886.0611147	760.5307085	643.3078108	790.0829535	953.796223	944.4532097	872.1879796	1042.628778	952.4291856	1034.429186	1070.027579	1264.907402	774.5064388	939.2971102	1040.005905	1112.23953	1156.34842	1135.244	1169.900644	1147.211043	1079.520095	1018.36733	923.5315641	1039.780286	638.1800125	908.485646	1151.540297	1592.410962	1720.660133	1553.152298	1280.868746	1351.386869	1161.882177	1090.823222	865.9024367	708.0781564	368.9888564	409.9605914	485.1232679	539.524663	593.7960198	602.4291856	554.3577571	595.4291856
647.0783739	753.9971316	694.2747668	723.286968	826.8252689	877.2150036	856.3282863	731.7776847	606.2828372	745.8294201	918.2566889	874.1350109	873.9696903	1001.951869	936.2592594	1018.320278	1051.032065	1240.090272	729.3954781	904.7129735	1004.106064	1082.423216	1119.472494	1094.242599	1140.852768	1119.984239	1022.063648	979.2006633	889.337258	993.1241519	600.3000481	881.521523	1127.675462	1546.495714	1658.272731	1459.941946	1264.828718	1302.493961	1119.713963	1030.478648	827.8584907	690.4614749	349.8206767	394.7376547	454.9156677	525.4890785	569.1407164	575.197115	537.1077225	571.8738318
641.9572318	756.0965101	631.2895342	709.1532787	823.9031413	888.2615547	816.1730389	722.66887	587.2385777	737.8478786	899.5474001	861.6190369	837.1906783	987.267699	874.6712457	1004.104727	1000.415916	1196.274733	726.3035815	875.6414423	984.5391372	1063.635752	1081.898877	1055.733073	1098.006794	1082.718418	990.3913877	953.9428777	854.4314079	946.6897749	584.6749775	833.7953237	1085.03054	1472.483548	1590.76738	1429.610866	1217.41834	1269.182326	1081.869136	1020.279319	814.6973294	655.1460863	348.1285424	370.8519686	452.5810723	517.6342267	568.0374525	568.4463461	530.4097375	555.7596918
597.9132154	713.8903576	630.4605673	685.6644641	791.3595928	865.2054233	811.3969183	686.6319902	566.9389154	708.4565508	844.2131841	843.9232604	809.2559176	958.4565508	872.1642066	962.6599448	971.9323411	1190.653122	694.5185915	840.6869218	941.9912453	1018.237617	1029.496259	1017.226521	1036.442872	1056.728112	962.9444251	915.4237639	815.6316641	943.4939394	571.7430544	797.5198338	1051.584478	1472.632002	1540.713787	1395.972963	1192.893242	1212.962914	1049.832366	987.1582393	778.0270697	650.1399211	332.7791358	360.3135435	434.091776	486.1308346	534.9999496	547.2145084	510.6381209	528.4890906
610.0336615	698.1462994	633.131303	649.0437131	766.6946391	835.5360941	773.0898149	649.8349954	560.1412022	694.0234702	850.3286533	824.6683808	774.019322	923.7670599	830.9883784	926.6580662	949.9546102	1141.306674	663.8877887	831.0543098	912.3322536	963.2253168	989.2371454	992.1999263	1023.083845	1030.966658	956.1297163	895.8406848	804.0875727	893.1409139	548.809795	789.6729119	1011.665873	1383.330692	1493.153698	1341.70278	1113.473001	1203.583088	1002.794469	974.5274869	771.359357	608.3908514	329.631051	359.9175627	425.1647675	498.9940439	534.383326	531.5069276	511.9921681	549.0145617
585.9597516	679.456075	614.0760963	672.0327628	741.7381538	805.9515334	757.0886786	648.3362221	547.6547601	669.1311481	799.4717736	801.5507649	746.4333168	910.652217	842.0712376	906.727895	914.7944209	1103.103257	642.2241178	792.082983	874.1747891	943.9631206	954.2919458	959.4172214	997.9286376	975.7063896	908.485379	864.8436604	775.7528816	856.8187124	540.8454087	754.7157551	985.2043626	1354.749747	1435.423364	1324.652814	1085.533796	1127.81759	988.0161234	917.8939812	725.7491381	595.5467825	308.5285569	347.4022134	407.7094006	470.1182047	519.6555918	530.9601265	482.3842779	519.641293
558.2882216	652.3198294	583.7445158	639.4117104	716.6891156	785.7263419	719.2906115	632.3813199	535.3973874	643.8653999	798.1852565	788.4048706	747.4400589	901.3499413	792.44936	879.4457138	894.474171	1055.24991	635.7593929	772.6532125	868.6795678	923.1874793	932.7881511	919.9091719	970.1217045	955.9981232	901.1128545	840.7959488	750.4296114	863.4151249	527.5353054	749.7946477	946.9295409	1321.601448	1390.318117	1276.39444	1058.660682	1146.929541	924.2450586	884.3568946	705.7419401	585.1404216	320.7088121	349.4231542	393.003787	471.1239172	514.7787395	496.7748759	481.9659057	494.597229
552.1157952	632.0088244	569.5427696	605.0691837	696.1317526	747.2963061	718.0491734	608.9993997	517.2782668	642.4359322	777.5866706	740.4395619	722.613187	860.2425774	752.7743565	853.1408619	873.2150859	1013.444381	595.6635116	746.2709361	808.9993997	883.2913387	892.3253616	902.0337869	920.2350717	924.7393649	838.52192	801.103047	724.9552049	825.0472372	489.6585383	697.299335	950.8772532	1264.362721	1364.241473	1222.396203	1032.46294	1116.458329	905.1203643	865.2057267	706.1134854	554.045669	298.4576362	336.6779181	394.0695699	444.4133208	492.117525	496.4420363	471.6656722	492.8169753
543.2904912	631.1475752	555.5132718	595.0444932	692.5661208	752.6945365	693.6054802	598.4964401	496.618698	627.3338224	749.4476177	768.4558176	719.1076521	845.3879209	770.4862744	859.8891842	836.1283987	1015.473127	590.2335708	731.5321431	826.4662307	867.1701571	867.9339967	872.5047746	885.3137237	917.3693451	851.3771587	783.6799962	730.3778126	784.3145517	497.1743044	686.0724906	911.6087485	1256.628289	1306.101104	1183.026986	1015.715042	1057.34853	891.3205274	858.9847472	674.1064072	547.5831245	292.5886433	329.4243312	393.779725	442.1219088	482.8551063	483.1766298	446.9062154	478.5504418
521.7708549	623.3506946	562.7874169	589.4253535	657.6451269	714.7086405	690.2352481	585.824718	492.6585778	615.5340435	739.0054527	715.2433074	701.5293112	825.678971	747.1365784	827.4211313	819.8966581	978.649025	561.4399421	674.1085556	767.4835899	803.9771755	838.9321687	868.2854873	880.1007397	854.9830003	797.6150809	757.5662809	709.3381189	785.5251423	486.4265847	687.1794698	890.4430256	1204.15406	1301.034025	1168.602251	972.371205	1036.301682	882.7907046	815.7109925	644.0100652	539.2798981	294.6122646	324.3548822	382.2205286	429.0803316	468.3176779	484.9414565	442.5686272	473.2013302
525.5370501	598.3652209	544.2530582	578.7651707	656.6470528	694.6754934	666.8368328	568.1265604	461.3811892	597.8764145	697.9265222	698.1423411	687.2506835	783.2278217	732.765559	790.8103655	806.530378	937.7342088	559.9496322	668.5868888	758.9048841	792.0662686	822.9037216	824.3944265	849.1522306	847.5340348	803.2084521	762.7715643	668.3296323	765.3654682	471.30849	664.9762914	840.0238926	1172.02017	1219.704733	1127.694677	944.8470072	976.9430671	852.5260514	784.4836729	631.1618227	498.9425542	292.1606902	318.9175087	368.6612222	422.6950144	451.7729991	472.0730947	440.8151952	458.2857568
499.86837	584.0939232	508.6759224	536.3161454	631.2466254	676.8927353	629.097737	554.3953416	462.4822015	586.8659259	706.0870503	688.8558279	644.1416884	759.7509079	713.3456238	796.2459938	768.8616827	945.377567	532.7278029	654.8872351	738.7404965	780.365853	807.0376461	783.8065668	825.7336211	812.6863524	765.6885842	719.7406109	655.5476366	725.0736125	454.5059082	648.3242665	825.6945272	1125.32505	1193.248853	1087.194698	914.0450693	951.5181656	812.3944337	774.8810106	621.8297722	505.2050343	274.4953193	305.471836	359.2639912	402.5859054	452.1920827	457.2231749	412.3665277	431.6838756
482.5360411	561.8109199	502.5600681	513.2640316	610.9688162	654.7655015	631.1319522	528.3052211	450.0966846	566.4413971	692.9517471	667.902996	654.8386865	761.1937017	699.5679603	779.3828484	781.7481022	906.7357211	519.472707	632.291121	703.487377	739.0374795	779.3297252	770.2101945	796.1281211	797.8493079	751.3156976	697.9265357	635.6186761	722.9487778	425.4699447	622.1494895	801.2457593	1107.913888	1154.351073	1040.535981	868.7201564	938.6361743	800.8337972	738.2237894	605.5267797	493.8821894	274.9264594	296.8385617	345.5612216	397.6665554	434.5518013	437.5857615	418.6649443	432.9693903
467.3890054	568.7186905	493.9299554	518.9371767	591.5567286	651.8372987	614.355609	514.4330957	436.7758886	545.9508334	664.4423018	659.8390115	628.9865477	727.0053172	653.6977627	755.1916309	748.0341667	894.9503136	514.4815351	606.0191613	698.718112	715.3616263	748.5770549	760.1062388	766.7526692	760.9397714	725.4830744	681.3323012	613.5343434	704.3642949	425.4110927	609.4844072	789.7008334	1058.057477	1112.347892	1015.050892	860.5247611	901.0334074	782.9774525	744.3951565	593.3098955	470.5044048	262.389909	289.0650246	335.3763707	398.2737286	427.0211619	430.5657259	406.5872431	418.27591
453.7985556	550.1814025	471.3828795	517.108278	586.6072046	640.8770961	585.6353212	504.8179733	440.4187555	530.8432884	645.1592588	626.4054392	612.1351005	752.7787597	656.4159478	716.8667675	722.217405	853.1201828	480.3981132	602.284167	688.3068711	731.4358296	728.6183712	721.6455981	765.9026304	761.4512064	682.418152	659.7908135	603.8304603	669.6738976	413.2758449	589.9951828	746.0133853	1045.166522	1073.501472	1021.925007	846.7633151	872.1413015	760.2741842	726.2898582	568.1930004	453.5746011	243.6860345	291.407267	338.200311	400.2009441	420.7770758	421.2772341	404.9867225	428.9569314
451.4363896	528.8514363	463.0863452	504.2429352	586.193679	625.6623215	591.0205535	495.6057745	419.1946289	513.5771942	621.2702357	621.2148538	613.406909	705.0200949	657.1491454	710.7478397	723.9255804	859.4497125	485.7330305	592.2201308	652.6041055	689.3567078	731.9805062	705.9193348	741.0660557	721.6474099	680.5192823	646.034775	607.3654065	650.1755617	407.4014685	562.8693633	736.8566605	1000.185178	1044.717652	959.2015717	827.2396812	843.7936649	737.9754923	688.9023606	551.1825987	456.749505	259.0339395	289.9840978	317.3134165	376.2261993	401.9728522	417.9294329	378.2744188	399.9786089
442.0701529	520.8554738	461.3135166	479.4221031	546.6346824	603.0891632	574.3214036	476.5321449	425.0214059	523.4820692	615.7364259	622.2159468	576.9769686	713.223356	619.1326991	699.2971389	700.2431354	812.595741	480.6505725	576.0015266	639.5795582	677.2141732	685.8028813	688.139197	716.3693816	727.0532274	650.3294415	624.5297449	574.2991912	631.6485943	394.0684211	541.5702865	722.0882994	982.975204	1037.901635	930.2367333	776.379499	846.1980979	723.8870329	688.6796988	526.9687693	444.7717549	253.3492758	283.4991651	312.8634288	365.068635	393.9644038	408.9505802	387.638988	399.194364
425.3048899	523.0714731	439.8016956	466.5105978	542.5737597	586.982941	549.0439416	481.4816832	402.7181537	506.2459384	604.8820695	611.1982147	583.759837	693.6804934	635.8895727	666.7537703	669.5869781	835.0417499	459.6502355	547.7218473	641.6374704	672.6916495	678.374225	663.0986522	710.9767806	710.5708489	650.0283146	632.9452835	549.9414474	604.4909951	397.8600811	558.320312	706.2399549	972.8654375	995.8256014	922.3325102	791.2487411	795.9640815	707.0597205	658.8994892	526.8622309	440.7461416	241.5961936	268.504635	321.4890353	365.0923752	383.6874165	407.9977892	387.1787304	391.0336057
424.1903255	498.7197287	445.7000657	444.7871444	545.5073345	583.0021019	549.6482009	471.2216116	393.8716453	491.5749346	609.5593269	584.5531585	588.0037847	656.5884305	589.3471851	668.3120637	672.2140409	788.3996456	454.7815574	537.9667863	616.2999025	629.5276711	665.2697379	653.2966381	663.6321813	671.4177357	632.5351721	611.2585764	548.6746647	616.0335006	376.4250941	531.8997302	691.9730015	910.9164968	970.2695432	879.2387981	739.6487036	776.5190313	694.4500657	639.9186435	507.2390371	414.4500657	230.1839623	252.2187454	314.8628624	346.714802	380.8409654	385.5840864	370.0169707	376.3057358
406.2527016	502.6842742	431.6617954	446.3779679	538.5114922	586.4078619	533.9211185	455.5602271	390.9002494	478.4837883	591.057022	579.6373883	550.6390613	659.7457475	600.9297906	645.964668	656.7252446	771.9882785	438.693373	527.9094994	579.4080568	621.5431331	655.0372851	661.9187541	668.1903917	676.8752249	627.5687741	598.3353624	535.9423717	578.8813504	374.5334219	528.9555119	665.9518996	908.8439716	949.203326	853.4944483	738.2831989	788.0664306	673.2234102	639.7506223	510.2829272	413.7126841	231.052177	258.2872132	308.2235596	357.0572808	385.0075913	371.6441432	359.8389749	385.6229404
393.0085335	487.5051268	429.8594115	424.3709667	537.9700997	545.8968028	515.5342437	432.944454	377.4288234	466.1817158	565.0177012	585.1483107	537.8843099	628.2462268	574.4854497	628.8309861	646.7863564	757.707072	433.0405524	503.9309777	587.5974577	597.7541446	624.1870232	603.6170393	649.9845586	636.2557857	587.8060066	579.6158835	517.7379607	580.7353708	375.0243438	510.0732635	642.7077798	879.4222186	911.2797551	836.3773351	728.7292006	731.4231065	639.4132158	628.2624773	482.9570827	400.6663571	225.8300196	252.8000517	294.8590545	339.5674432	369.0548983	368.6762193	349.6893666	364.5397147
412.4473433	464.1708058	405.9632476	428.7137027	518.6035572	550.9848927	500.7877276	436.7819211	369.3698596	472.9808777	556.2095531	543.3699636	546.7456086	627.5550102	573.7121654	637.4754445	628.7584704	724.7478386	417.3959511	518.0882119	561.6157918	589.0917134	619.0168607	619.2164423	651.7515958	646.3833214	589.8624139	585.2094916	511.1877799	562.474017	359.4449196	478.033153	649.9492195	851.8993628	899.1081298	800.0994145	698.6212563	725.0258806	652.0514239	585.7176018	477.2539527	389.7343785	230.2992224	252.4035972	301.7848174	330.59636	361.1425439	371.1429954	352.5699742	365.967012
386.0339045	466.4492418	386.7075146	417.3043687	495.882892	538.0796807	506.9876266	413.9844447	363.0310048	451.5696699	547.5463271	527.8903579	542.259777	612.6223015	566.153026	602.0284255	626.4379541	710.7284549	399.9731982	489.6927434	540.7139749	573.4634669	587.7947552	588.5017043	618.8503717	613.5541587	578.971974	547.5620062	486.8611244	551.7946796	347.8746693	485.7979372	619.042384	847.7208298	879.453717	799.4059273	702.4710614	712.6003717	628.3221895	586.4326876	475.2229207	387.8413014	222.2879822	225.7121102	287.3286326	335.2314724	363.7394916	357.1491627	341.2862691	340.5688518
389.7450095	461.5702745	416.9828509	408.9971548	491.2381813	531.5224097	496.3948937	415.2819343	346.958827	456.5289881	555.0967383	520.5519216	522.4288203	615.6438458	556.7838057	612.3679677	605.2415893	726.5330581	410.8371938	477.2422596	566.4792787	576.1680083	582.1643659	586.5636077	630.1553617	604.6514406	584.0180404	518.9258187	491.8026487	544.9147402	345.6615203	482.7468647	618.1827899	849.1838391	853.4741482	775.7186952	673.5209513	701.3814705	617.6190191	592.511894	452.9013188	377.1583587	223.7999337	250.3719763	298.3783304	319.3148508	347.2341163	353.7520969	341.6571932	346.4906861
399.4113698	449.1197441	399.5212481	394.7723641	491.2310734	522.4786978	483.0203355	400.9511857	354.6551214	436.3565083	535.1624818	530.422198	526.5014244	591.4197995	547.7842935	601.6725697	609.4249614	708.4670184	392.9290136	480.444749	536.9283493	552.7796386	581.1434212	569.061567	581.1494791	604.0257009	552.873454	528.9752584	476.6591418	523.7217216	343.2549535	470.3683683	609.1549609	817.6222809	837.1776236	741.1663852	649.1124794	696.8021191	615.1907187	574.8237692	448.9346351	370.2392289	211.7447074	242.4460015	287.6836088	320.4809809	338.7909011	350.3745427	324.3307582	347.8495839
385.1502711	442.372573	386.9389572	376.601282	484.1479444	498.1502811	464.2716437	420.9376141	339.9910123	440.4974257	522.5927106	513.1739714	495.7073347	598.8923571	534.3153728	585.4466067	582.6847087	678.1469323	390.6574688	475.0179837	502.9906883	524.9286052	560.7122514	566.6569891	576.5205267	568.8635417	557.2527337	521.0778665	465.8668146	518.5866496	334.7175778	451.2666144	588.6146929	790.6691618	818.4724074	744.9939879	647.9595869	672.484228	607.5396394	562.7331578	447.8880562	359.9565497	210.3709345	240.0639467	262.4974893	306.2929203	335.8984121	343.4943741	323.6704468	340.3791093
386.8767194	434.4512077	391.9286612	389.035314	476.9549722	494.7639926	464.8377699	397.7814836	350.6655048	438.035746	522.9008583	508.3062949	493.4860716	581.6471505	535.7016664	575.448563	578.8864112	671.1599039	376.7532121	447.9454943	519.6422072	521.2603421	556.1184381	548.2136357	588.8887269	584.1110716	525.2030256	516.3691361	468.7957563	518.4357309	341.444405	443.4037729	594.5277383	780.2129014	798.3108309	725.0453551	639.9877576	660.1685027	594.2462068	542.8624652	438.8576812	341.6177231	211.0614262	243.2176008	272.9537605	310.562236	346.4631941	346.1644882	323.8230058	348.2456537
356.1229035	421.4364606	378.717344	375.3884623	455.816211	475.4265582	450.3170548	398.6903617	338.6968031	418.7853649	506.9873476	503.9365431	482.2499527	558.3202486	516.1970481	557.6206603	554.7133418	660.5775297	361.0445955	459.8467357	508.2136091	520.6828932	542.9247314	522.5307897	548.1577893	559.0265665	526.8908814	493.241332	454.0404932	486.8830372	315.1017833	444.573399	579.7803698	766.5465476	782.1746515	698.9588323	628.7777304	657.9573622	571.1576103	516.851908	426.955281	358.0713812	206.3647024	225.8710867	271.0883103	308.7032895	338.3433765	331.8142086	309.5904876	332.8547914
363.2638308	427.1861503	380.4097629	362.2943507	460.3431659	476.1098013	441.4400147	384.2759664	335.3835631	427.3711397	491.3668226	483.2932189	462.6028169	570.0772708	518.0090994	564.0097715	559.0376147	640.2180652	381.7252564	441.9787267	507.8504281	524.7985098	530.4115102	533.2087523	548.9402939	539.8277131	529.8212854	475.6354491	455.8116914	477.0302899	311.0206291	427.1295892	557.3775656	748.2190844	767.6981985	711.5798181	596.3991132	628.8051701	572.6996943	515.8034687	433.5236099	356.3337475	198.2682398	231.5076157	259.1190327	304.4458159	327.4343216	335.5194836	312.2144716	324.6757445
356.8238956	408.5678607	376.6844049	372.0513595	441.5964808	468.833755	441.6284066	378.6405538	318.4184328	410.0488618	491.0463081	487.131266	461.2132691	550.7896025	501.0893528	543.9774332	546.2243791	634.7255695	362.2380596	433.9364496	492.5395427	507.6116664	516.8063319	512.1705025	535.3859878	546.3300409	507.243199	488.7050492	431.6038326	459.6985471	312.7465463	419.3356534	537.7806041	737.1396981	755.3904767	682.4754372	597.99049	627.0914683	563.3983371	513.6934481	421.8075372	346.6549819	196.2606599	220.5958905	268.9774332	308.7501605	312.3003063	331.9119135	307.5942717	316.2706205
346.3633345	408.0886803	348.9863135	349.2772975	443.9547292	477.709846	418.5174236	361.7889725	331.4822055	400.5746042	487.4267581	473.1387147	481.6033506	541.8590182	508.3229454	524.7624573	540.1319542	629.697603	360.0344805	412.1576069	466.2221703	498.3367715	519.2292535	512.1358459	524.534052	545.0276088	492.894003	480.8322771	437.1223633	468.0957907	307.6944145	419.4420534	527.5862088	706.4130984	746.064919	677.2200422	577.1499622	619.2638234	541.0426232	501.1319049	415.9639136	324.8962494	192.8943499	210.833394	259.1374573	291.5662713	314.3457907	311.0054984	302.3746864	327.2759262
351.7831921	406.169157	373.4128865	354.0977284	445.5147946	466.5353623	434.7981893	368.8116071	321.6036942	396.4233943	480.1833526	456.169157	472.3709297	539.4318689	484.1577225	533.8933489	538.1660123	624.1120599	349.1624305	417.0262216	486.6249581	489.7752518	511.3439628	496.2744785	511.7955428	526.6237024	485.4444013	466.2882046	423.5551505	477.5664001	315.9137035	425.4718781	558.2040407	706.8761365	729.8071715	657.0204115	583.0290186	615.0349249	546.4972113	497.1444933	400.3895871	328.5428654	201.4866597	213.3951136	258.6065918	294.1921695	319.0884442	330.3723963	320.1139454	325.7672781
339.069666	415.8240519	359.6626561	350.1097662	418.0611884	453.9302875	428.3989022	357.8841378	312.4342214	394.0849215	464.2451046	450.0564171	457.5777054	535.5274418	486.6573853	527.9199852	531.1280352	608.1317442	350.8016304	417.4669873	458.9656448	490.3161513	511.3796075	493.4293734	509.6087356	526.7455536	488.9551462	476.4301125	423.4327476	449.0737383	302.0309485	410.1551177	523.5074047	702.827662	696.1638578	644.5155285	576.6835177	571.9273383	537.1392447	483.0886259	390.986039	322.7206037	192.5334536	225.7414073	260.9752511	284.0248887	302.6165048	326.053697	298.692989	308.7185138
[truncated: 29 more columns]
