# Supplementary material for: Layered feedback control overcomes performance trade-off in synthetic biomolecular networks
Source: Nat Commun. 2022 Sep 14;13:5393. doi: 10.1038/s41467-022-33058-6 (PMC9474519; doi:10.1038/s41467-022-33058-6)
Supplement: Supplementary file 4 — Source Data [file 41467_2022_33058_MOESM4_ESM.zip › Source_Data_and_Source_Code_Final_Revision/Figure_5&Supplementary_FigureS5/Figture 5/disturb_profile.txt]

-79.489	-0.83733	-123	27.307	45.512	-103.79	35.454	-185.24	-186.31	-67.565	2.8639	9.3999	49.543	-11.307	-60.673	-12.073	-64.143	67.879	-140.56	-203.34	-173.26	-3.7644	-271.12	-183.31	-67.995	57.069	118.19	-247.1	-465.33	-23.455	-124.2	50.511	-2.4782	20.367	-235.6	-221.43	25.162	-130.31	-70.269	-105.25	-150.81	45.511	-3.4021	-69.874	-14.973	-81.023	-24.24	-69.548	-161.7	-193.92
52.566	30.322	17.716	116.57	-85.784	157.22	-31.161	-143.02	-15.407	152.3	70.165	0.3919	-145.33	-34.186	26.571	-113.67	3.1726	-102.35	-137	-53.889	-53.889	-123.79	69.707	-265.01	24.763	61.915	-19.406	137.12	28.32	10.937	13.794	-143.44	55.947	-92.383	-324.67	-19.523	-142.78	-156.16	-360.63	62.132	155.41	90.352	-401.66	-389.28	35	45.681	-183.76	-232.83	146.11	2.2911
-131.61	57.721	154.05	136.22	-346.71	-145.86	-31.253	99.525	138.51	-102.24	-98.672	114.81	25.113	-141.63	195.57	-62.393	25.551	40.394	-12.473	25.113	113.39	113.02	21.524	25.113	25.113	82.048	-129.19	1.601	71.053	-124.8	49.245	109.5	154.17	-395.82	-34.059	186.03	-7.9075	48.101	17.007	289.22	-291.37	-160.09	-153.02	52.969	31.08	55.144	-134.48	-290.36	113.02	224.84
1.8525	109.63	214.81	220.74	-153.44	97.66	32.994	84.182	49.356	123.01	188.28	-24.514	-203.37	147.53	232.96	89.184	-27.548	39.129	-393.22	-0.58375	120.74	270.92	-27.864	23.358	294.41	105.86	244.46	233.23	88.271	367.69	-6.4215	75.171	-86.796	207.08	172.04	-29.871	334.08	-173.41	68.057	-110.83	-142.22	230.51	320.16	109.63	216.01	299.1	109.63	41.529	76.515	241.13
42.43	-124.3	-289.22	126.38	-53.968	61.767	61.157	-67.455	81.255	10.467	-416.07	4.0534	-344.08	14.47	84.857	99.98	-136.7	43.231	94.466	-99.423	129.39	296.59	71.028	-23.888	-273.35	-62.235	72.567	-12.676	118.52	86.154	105.1	-99.423	-110.53	137.78	-104.03	-127.63	-237.01	-45.974	17.494	-244.32	48.476	5.8769	89.419	-205.63	-82.558	-207.22	171.76	59.511	-1.6081	-172.48
261.86	87.764	88.818	166.03	-103.12	131.87	-235.89	-44.407	58.943	-84.726	-10.284	90.49	174.1	241.86	-3.4782	-97.998	72.276	-161.72	-40.554	145.23	143.71	47.032	22.73	-79.053	96.629	174.11	80.006	82.402	155.61	147	50.699	26.922	188.32	-117.2	186.86	93.564	7.0481	-281.63	155.83	164.94	169.57	-154.66	168.66	6.0535	199.11	-16.972	189.31	67.338	-30.436	91.285
30.587	-72.369	-6.875	-229.17	-80.014	-59.827	88.781	-41.671	-193.99	173.97	73.886	-35.462	138.29	95.51	-83.367	81.86	-54.371	11.483	98.682	-275.43	-24.796	-67.401	-294.81	77.569	88.186	90.757	-74.975	18.27	-453.39	-113.18	-44.032	-27.359	29.571	-65.201	-229.04	72.54	-306.13	-179.83	-78.248	19.813	-72.145	-34.371	89.706	-16.988	45.846	-76.805	-31.501	-5.0197	-30.856	112.92
26.549	-15.653	27.828	107.66	-89.901	-157.47	-238.3	-120.32	-90.891	-2.361	-8.4582	-74.891	-150.96	-35.21	-72.629	-283.28	53.427	-206.64	-102.39	-63.989	-116.85	-120.36	-158.45	-166.46	53.607	-15.967	-211	106.07	-245.68	137.84	-16.968	30.993	-86.487	-433.5	-251.78	148.04	163.53	65.602	-5.277	-140.57	-61.419	-46.045	-9.4707	-40.187	27.329	-11.748	-85.955	-38.206	61.937	92.588
38.022	-45.901	115.4	-173.66	-345.01	-67.82	-1.7058	-236.65	-28.385	45.9	46.567	-46.069	-72.969	60.931	-22.07	-152.09	-329.27	-141.39	29.829	-32.093	61.48	-212.08	4.0008	-93.898	68.105	87.018	81.863	64.612	-140.79	-120.18	57.102	-39.104	14.608	-401.24	-64.759	-111.61	-12.454	-69.888	10.01	-29.641	47.328	-69.721	-83.943	-89.249	35.115	-83.363	-8.1373	-57.806	62.593	-47.411
58.604	204.85	39.353	84.952	127.55	97.674	143.47	-58.917	111.99	220.64	51.173	-86.3	276.84	191.77	119.53	218.13	-352.43	49.088	129.95	47.283	-168.12	-47.086	-29.542	364.69	173.01	317.65	-5.0334	126.36	-182.54	108.04	45.135	175.5	-126.29	-42.7	-86.535	81.671	355.7	190.88	41.586	-7.6417	19.187	-83.894	-142.6	-21.691	-19.009	-91.973	3.3613	-211.16	-8.4718	12.542
44.117	-87.896	-73.386	45.982	2.5797	47.117	58.83	-130.33	-115.2	-178.56	-25.205	108.73	22.41	0.80267	138.52	44.578	76.126	-22.439	-12.848	18.178	-1.8441	127.56	32.796	-274.03	30.402	-139.91	-16.931	25.278	-74.534	-180.24	76.035	183.05	-21.59	72.427	-75.58	173.09	-19.382	-33.18	138.91	104.92	-164.9	6.8538	-65.891	195.11	133.64	-47.069	-133.15	57.931	-4.2956	-87.295
-122.01	-16.155	-1.5908	-84.181	194.14	266.25	-6.7632	-179.48	15.627	98.454	-27.066	28.967	-70.203	-151.01	-16.51	-344.59	-59.421	119.01	-53.858	-3.0056	-42.923	-121.82	373.32	-17.303	55.114	102.06	-253.3	-55.537	-50.835	81.836	23.102	-112.23	-64.369	123.61	31.587	218.1	32.635	-194.32	78.335	-10.955	11.079	158.5	-121.24	-68.244	92.041	-25.565	-41.703	-133.82	36.905	-115.87
31.62	7.7425	57.226	-80.048	56.047	-53.228	34.531	-43.228	27.387	71.517	28.8	190.23	-52.699	14.418	4.6071	-17.549	-24.74	162.17	119.47	221.75	-116.15	83.672	27.096	110.85	57.374	119.79	156.28	40.991	66.279	-121.45	-0.14293	-29.593	127.26	79.381	213.45	88.971	52.826	-21.66	116.75	-195.02	174.92	45.621	-44.572	-69.056	117.7	247.9	-125.91	84.553	-18.712	53.587
-95.066	13.074	132.88	140.22	81.575	91.344	136.54	-4.4972	37.522	190.95	-55.243	-131.88	-56.202	-56.019	27.994	181.31	-206.63	112.64	102.62	135.4	31.029	86.162	173.36	201.8	85.073	-26.003	260.32	94.112	162.27	138.15	-8.4683	48.43	197.98	-135.44	-33.802	84.198	-16.23	-104.13	71.906	18.817	83.672	-200.47	27.656	88.315	-101.83	266.75	16.906	-81.51	142.5	54.423
-15.286	-32.421	102.56	-65.751	-50.9	-26.868	34.921	-60.147	-183.39	-153.41	52.779	62.831	-63.802	-17.225	88.635	68.804	151.99	39.408	23.697	-148.87	161.18	51.348	36.272	-25.68	-18.354	98.61	180.09	96.141	-254.47	27.016	33.589	1.1874	132.54	239.43	-40.014	-115.22	143.46	0.015594	137.33	3.78	206.02	99.958	55.128	-52.107	57.294	-1.2526	106.91	96.654	25.619	150.18
124.82	-60.356	150.8	88.55	46.958	34.548	49.754	91.344	94.437	85.683	42.738	108.38	175.12	75.574	17.313	45.24	110.19	20.986	163.98	40.038	64.341	183.59	158.81	84.903	-94.262	-58.897	202.62	131.19	26.153	32.306	94.349	96.488	-9.1055	70.54	113.1	48.944	39.408	-13.645	-67.899	43.714	93.075	367.21	197.75	-17.928	81.456	10.045	8.0992	187.97	217.66	79.041
-66.665	-73.145	-45.762	84.987	8.5953	-165.34	-143.22	5.1375	-45.319	-6.5176	-127.59	-22.186	252.69	-125.79	73.669	22.074	-1.8054	-125.99	0.42673	-77.294	42.233	112.05	32.9	-31.213	98.799	-23.988	113.27	-39.474	134.57	-2.539	87.626	-115.27	-134.15	207.46	-4.0024	38.239	25.238	21.808	71.545	137.78	7.0419	-133.37	87.025	37.513	15.441	-2.7162	112.26	31.63	-7.1805	-185.46
94.498	-68.769	-89.721	-15.292	-68.265	-123.18	-1.4134	-100.36	56.019	14.029	169.63	-14.62	18.214	39.387	0.40865	56.529	54.619	-61.521	19.749	57.089	130.35	46.773	26.749	2.9649	81.233	163.15	57.418	107.65	-70.859	54.077	16.127	137.87	81.721	12.143	108.72	-14.641	-70.516	-21.15	10.941	103.02	23.771	15.363	7.7643	3.1562	156.73	-15.491	8.2622	-52.099	107.16	95.066
-66.417	-132.58	60.505	166.9	33.675	-13.013	38.784	11.57	-17.2	-44.929	-31.749	103.8	-23.061	-69.009	-81.323	27.179	23.182	42.086	37.433	12.984	95.411	23.322	28.57	-6.5228	79.168	139.2	119.02	-35.882	30.914	61.911	72.955	116.66	-29.023	-41.671	149.88	81.073	138.99	30.856	89.728	93.875	55.126	33.177	69.871	79.584	48.893	180.29	-53.399	110.85	-45.308	189.62
-49.698	-79.073	-40.674	-106.86	-39.234	-54.867	-6.1248	-64.439	24.756	23.486	12.816	45.558	-22.148	1.8393	-85.475	-87.253	-45.779	-100.18	53.698	129.23	26.436	-56.418	22.717	-35.712	41.995	164.52	-9.1065	-65.035	25.596	51.698	50.449	-15.097	75.557	148.75	23.565	26.194	127.61	-34.702	79.331	-20.313	128.99	-53.991	39.573	-123.96	-70.396	78.911	174.17	-66.935	57.437	-44.267
4.262	-58.701	21.298	-23.48	2.4043	-23.811	-19.466	3.8087	8.4912	10.149	-3.7721	-10.83	41.643	-24.574	-2.9862	-61.048	-16.725	66.18	57.131	64.356	41.815	36.594	-11.616	6.8842	-77.654	111.18	78.184	114.61	-36.399	168.07	55.454	-91.468	73.671	51.15	70.788	149.24	77.572	80.3	40.633	176.2	136.65	56.503	6.3049	-4.2765	15.064	86.385	31.23	-30.47	89.437	59.766
-17.458	-123.53	-62.982	-65.699	-53.195	-97.755	-135.83	-74.044	-67.665	-80.88	-52.511	-50.356	-113.93	-134.8	6.263	-63.46	-29.323	-34.179	79.423	55.642	14.551	14.303	77.955	-56.8	147.95	108.12	-41.803	-35.852	63.756	62.065	-37.305	68.351	67.458	83.462	66.84	61.689	45.496	3.7995	-34.532	122.31	120.1	84.697	-61.166	35.002	33.338	-20.196	-5.761	90.94	31.839	30.846
-82.735	-48.162	-105.56	-117.84	-63.542	-175.51	-77.558	-176.16	-36.518	-26.719	29.409	-104.15	-77.9	29.505	-31.624	-62.145	-10.099	-33.005	60.838	-9.7422	7.1172	-23.699	24.969	-43.165	-34.338	192.3	-23.95	-28.24	-100.94	-140.79	-31.793	-11.197	10.89	27.415	23.462	28.925	-20.424	55.011	136.39	-108.94	63.519	19.335	23.715	5.6013	53.681	-7.2432	42.737	41.339	13.044	4.6974
-124.13	-58.382	-17.581	-79.62	-88.431	-46.883	-87.615	-31.806	-24.884	-43.918	-49.95	10.32	-47.948	-75.035	-51.888	-118.42	-61.588	-20.142	39.738	128.37	13.882	45.411	29.641	-69.018	65.935	50.557	3.9775	7.2932	-13.154	8.537	0.65964	37.313	17.118	104.12	-1.0709	5.5977	65.425	112.37	71.648	77.993	126.07	4.9725	-39	18.344	39.543	27.674	56.33	39.421	38.947	6.9769
-165.94	-37.635	-97.217	-131.67	-183.6	-166.97	-117.53	-120.14	-111.55	-81.179	9.1294	-36.045	-50.355	-39.597	-18.274	6.0711	25.061	-99.896	54.544	64.24	93.754	35.637	-58.93	138.99	33.821	97.479	12.755	21.492	108.61	24.81	58.005	70.422	11.457	59.397	27.158	38.74	89.408	48.831	60.769	71.675	77.737	-2.0513	23.556	31.483	41.084	6.1046	-47.784	59.155	93.186	-30.114
-110.01	-44.922	-103.3	-55.778	-84.072	-149.9	-139.02	-169.47	-121.75	-60.938	-98.158	-121.75	-95.823	0.73387	-60.056	-40.732	-56.411	-77.406	109.69	88.265	68.231	43.977	9.5965	-5.9695	-2.8046	33.302	79.159	23.677	137.11	84.215	43.099	34.75	54.49	157.98	76.879	120.09	135.7	5.2335	22.545	49.231	131.59	122.82	21.282	18.576	70.83	44.468	40.486	42.733	23.441	67.386
-101.24	-53.005	-77.276	-80.379	-135.99	-124.23	-171.67	-121.8	-40.825	-46.666	46.375	6.3691	0.72833	-4.6799	28.363	-78.608	-140.16	-104.1	56.351	116.26	11.274	112.45	81.951	140.44	163.71	103.11	127.65	45.603	23.586	55.533	56.969	21.841	114.53	126.58	53.181	54.296	44.678	33.705	20.601	71.718	73.478	71.585	63.291	29.441	13.731	59.473	7.4531	102.47	59.918	100.23
-84.277	-120.72	-89.435	-147.3	-103.28	-117.26	-112.14	-101.98	20.228	-36.002	-51.776	-35.687	16.708	-80.642	-87.372	-11.2	-104.82	-30.374	37.463	43.431	1.5082	29.766	-0.88489	70.819	20.199	79.258	46.962	22.881	7.1987	137.96	76.979	86.68	106.35	-10.154	97.741	11.41	18.068	17.028	-21.495	64.304	57.978	70.842	-44.532	6.2151	-69.387	63.247	-3.5848	9.796	82.97	9.7265
-124.8	-68.235	-185.56	-101.09	-157.42	-152.14	-108.29	-105.62	-74.195	-26.789	-40.42	-96.855	-71.569	-3.8329	-92.981	-85.635	-118.04	-62.94	137.19	-2.0717	49.958	36.004	29.252	83.439	151.36	90.761	26.702	-60.587	66.788	97.021	-8.9002	41.817	88.872	-4.0507	64.712	119.92	44.325	44.619	34.627	112.17	109.26	75.038	4.8167	71.305	-57.233	16.327	24.434	45.124	28.244	35.228
-94.706	-63.991	-95.723	-178.13	-176.48	-183	-104.79	-134.74	-105.84	-50.228	-53.217	-32.066	-24.836	-31.985	-12.09	-78.807	-75.78	-71.621	115.85	142.14	154.13	26.979	46.631	118.69	73.095	155.43	77.053	39.869	128.89	68.705	98.593	92.743	162.26	222.75	115.71	7.9947	71.233	69.511	33.937	178.84	157.72	94.522	-0.60624	54.597	20.749	102.22	78.516	50.078	42.577	65.386
-148.91	-166.13	-196.25	-146.11	-195.6	-209.99	-97.499	-108.04	-148.41	-62.794	-39.394	-74.777	-69.658	-76.04	-58.843	-165.46	-129.95	-123.34	41.043	95.41	39.432	83.876	13.076	132.07	89.604	149.73	80.466	54.869	126.62	170.37	137.1	32.64	123.1	75.776	111.67	79.306	101.5	83.61	110.09	49.566	115.46	-6.4692	-47.488	48.003	40.433	62.331	43.266	37.754	18.99	89.908
-207.17	-198.63	-168.49	-144.58	-175.97	-156.17	-252.56	-189.34	-126.28	-116.76	-58.201	-112.37	-116.85	-72.004	-226.41	-112.36	-167.58	-158.27	110.24	104.89	79.137	49.999	21.514	90.716	117.82	94.531	101.54	51.651	43.782	154.52	93.797	51.282	76.909	126.97	30.497	94.801	66.078	28.012	90.712	67.171	104.59	32.082	35.457	-18.297	36.418	43.099	56.324	41.71	14.677	55.598
-179.21	-282.14	-167.45	-79.355	-226.04	-226.56	-216.21	-232.2	-96.593	-35.858	-39.247	-63.853	-47.954	-134.95	-32.504	-139.87	-101.7	-105.56	89.805	111.93	112.52	142.56	69.612	97.479	140.09	91.535	168.37	56.518	42.41	131.73	125.17	97.19	111.87	148.16	76.042	52.859	116.9	144.79	79.358	84.671	65.996	141.05	21.696	99.252	62.565	78.84	17.858	7.5149	32.393	73.283
-211.25	-281.15	-159.2	-58.086	-207.86	-133.04	-248.33	-160.75	-187.69	-53.354	-9.9595	-100.65	-69.73	-29.148	-127.44	-64.498	-134.4	-127.69	131.2	157.73	86.091	96.06	13.73	149.27	60.003	125.21	198.73	80.401	92.315	85.36	108	104.1	180.32	152.14	105.7	79.56	127.03	127.69	65.051	159.14	148.64	106.2	59.072	63.52	24.688	0.85117	54.858	42.896	55.324	40.302
-151.77	-181.36	-184.63	-190.32	-211.21	-197.29	-231.83	-231.65	-97.808	-97.922	-83.791	-32.28	-103.05	-31.529	-116.84	-101.12	-130.84	-168.82	148.76	136.97	87.586	122.42	81.355	98.482	122.55	140.86	116.94	89.365	63.835	111.98	96.984	135.04	108.88	138.65	52.344	96.829	93.251	149.49	104.3	135.12	153.03	104.24	4.6844	52.067	48.442	51.178	10.997	43.629	41.966	54.718
-132.8	-156.62	-190.71	-141.13	-195.88	-178.94	-223.61	-213.95	-137.65	-136.61	-72.398	-41.237	-49.3	-81.063	-105.98	-83.67	-26.793	-55.019	120.77	159.89	117.15	64.989	139.45	129.7	139.16	163.15	134.84	89.147	87.009	171.06	118.58	117.06	177.32	107.79	86.469	119.15	82.509	161.09	146.3	147.62	190.66	92.359	33.657	30.394	60.056	110	108.33	92.621	58.331	74.099
-117.91	-167.99	-208.41	-147.36	-127.29	-142.54	-190.11	-140.52	-159.27	-99.964	-64.857	-111.19	-104.13	-51.442	-122.19	-133.65	-111.38	-143.69	168.8	112.71	101.93	87.539	119.18	107.71	213.4	167.75	146.31	125.96	88.284	81.734	101.07	149.98	102.61	82.995	79.329	162.51	166.19	176.45	146.46	201.52	165.19	147.85	6.8767	93.684	32.217	95.349	66.945	16.021	83.451	34.522
-100.69	-211.53	-220.88	-171.95	-179.18	-183.45	-169.67	-217.57	-141.31	6.0328	-26.261	-60.389	-73.772	3.7401	-139	-55.24	-89.474	-96.704	112.46	90.926	120.11	154.4	161.75	130.12	116.72	119.45	163.04	68.978	80.092	87.335	78.358	170.12	163.75	93.24	112.69	82.555	118.59	133.24	102.6	132.72	178.35	115.65	19.47	80.301	98.053	53.019	72.078	112.73	13.452	118.91
-101.89	-70.947	-104.12	-188.42	-265.45	-153.45	-139.05	-65.068	-52.288	-37.404	-78.887	-90.162	-71.156	-29.921	-74.249	-0.46583	-40.651	-79.771	200.61	165.68	112.95	164.44	130.56	93.612	122.18	163.83	56.117	71.732	99.915	124.58	114.6	81.379	195.41	118.51	139.19	102.92	153.18	104.24	142.65	126.19	170.52	109.54	65.041	98.779	117.39	73.206	46.955	47.67	119.18	118.47
-103.74	-120.73	-88.69	-101.86	-203.49	-141.44	-265.56	-120.17	-143.47	-66.981	-16.417	-6.06	-29.379	65.275	-46.2	-37.441	-42.335	-64.242	156.24	132.24	122.06	96.716	91.918	134.53	147	113.68	156.87	95.542	124.42	200.84	176.43	113.97	199.7	100.22	113.08	69.651	119.94	93.259	88.119	150.62	139.55	50.636	69.109	15.653	20.032	75.578	113.93	58.643	117.91	98.974
-61.676	-125.76	-158.12	-137.42	-58.765	-170.15	-133.73	-110.25	-66.79	-77.156	27.18	-21.94	-0.71503	36.097	-35.95	-53.588	-70.153	-7.4533	173.47	188.9	130.32	93.497	125.7	163.66	74.222	117.64	160.9	64.25	157.96	46.884	78.248	87.786	177.92	152.86	108.03	122.61	149.75	174.88	131.62	209.78	233.05	83.535	45.22	71.722	37.056	32.307	44.916	53.959	29.508	42.311
-203.34	-38.413	-68.99	-171.44	-211.88	-170.23	-151.51	-133.09	-105	-43.71	76.943	-44.923	-11.88	-79.469	-121.12	-168.25	-130.31	-125.84	150.21	160.08	46.106	83.742	124.98	108.61	90.903	43.478	135.11	64.801	125.4	67.771	100.64	120.28	238.58	155.15	107.79	93.238	153.55	46.299	104.33	134.1	213.91	68.838	62.923	45.763	31.496	79.241	101.9	58.23	57.586	114.86
-294.95	-143.25	-223.45	-129.58	-175.91	-128.88	-157.76	-141.1	-99.319	-113.08	-52.673	-66.731	39.229	-30.273	-87.381	-44.825	-81.455	-5.0573	163.09	163.66	107.82	105.09	74.552	136.52	32.318	119.63	143.53	88.182	122.07	110.66	124.18	155.42	251.4	158.26	64.065	129.04	137.75	127.2	135.79	144.25	169.52	103.06	87.149	53.666	36.412	52.149	93.809	30.289	106.17	101.11
-175.22	34.798	-88.225	-82.244	5.9143	-72.294	-70.244	142.35	-143.16	-20.757	-94.673	11.367	-57.126	37.177	-70.907	35.48	80.762	236.08	179.73	181.83	27.914	6.8025	151.22	220.94	261.4	325.72	387.89	354.61	274.5	434.79	188.52	156.97	364.4	184.71	206.66	190.02	245.91	262.9	255.37	219.01	290.92	257.06	6.4648	59.736	122.64	53.318	15.817	-28.837	20.404	-17.491
-523.66	123.25	-176.51	-249.46	-230.15	-218.18	-261.97	129.02	-199.11	-192.99	-299.4	-18.484	6.4541	121.1	-14.506	2.2758	70.373	66.328	60.989	43.122	28.277	117.34	280.76	153.65	113.71	263.53	386.81	297.87	312.05	377.08	147.51	128.21	294.24	176.41	131.32	155.56	249.8	236.49	82.485	115.2	190.47	154.83	4.2999	16.106	-144.33	-50.528	77.318	-51.442	21.897	47.49
-754.14	-561.32	-546.69	-494.12	-473.42	-323.47	-198.28	-282.78	-499.93	-431.43	-412.79	-350.38	-343.63	-242.55	-407.71	-381.16	-274.53	-274.66	27.095	134.13	87.14	186.72	267.82	219.69	208.28	117.2	373.98	455.5	208.5	385.66	10.433	104.22	291.24	79.381	125.61	132.23	128.88	234.85	69.094	139.5	180.71	112.34	-97.167	-76.944	14.58	-77.719	109.05	25.26	-5.9491	31.981
-998.29	-795.1	-976.84	-991.63	-927.36	-859.43	-778.99	-657.17	-877.83	-752.15	-521.15	-664.77	-570.39	-515.16	-598.96	-590.68	-552	-599.19	-27.556	20.381	-14.258	-1.0126	-1.9839	85.936	32.034	5.6139	207.94	317.88	115.4	62.63	11.604	79.92	148.92	123.98	128.31	104.79	49.214	99.916	54.438	99.709	33.07	15.285	-279.29	-194.21	-190.4	-172.2	-100.24	-171	-211.91	-89.383
-1118.9	-872.7	-1063	-1062.1	-1015.1	-961.92	-850.53	-758.99	-866.68	-820.31	-747.73	-866.43	-777.31	-725.92	-698.66	-712.6	-726.27	-630.3	-26.427	-20.057	-38.736	-43.881	-78.127	14.982	-10.173	64.482	-20.473	110.59	-22.863	18.076	-24.784	10.24	39.233	-5.5963	29.485	34.945	26.613	5.7646	-12.84	-1.985	-12.531	-41.158	-312.21	-291.75	-213.08	-389.23	-352.36	-348.28	-342.64	-353.86
-1286.9	-971.94	-1190.1	-1252.6	-1221.2	-1094	-1017.5	-936.15	-1127.6	-1160.8	-985.15	-1004.9	-1134.5	-965.42	-1010.7	-1095.5	-1012.9	-903.72	-195.23	-114.09	-159.48	-96.086	-196.25	-103.31	-144.02	-146.65	-112.41	12.903	-96.067	-182.66	-157.5	-147.07	-108.22	-53.847	-120.41	-113.42	-142.11	-71.778	-172.67	-128.32	-71.728	-77.518	-434	-488.97	-422.02	-456.33	-510.77	-495.96	-465.28	-482.79
-1434	-1009.1	-1298.4	-1316.3	-1361.2	-1281.6	-1199.6	-1018	-1309.2	-1295.2	-1123	-1219.8	-1297.1	-1152.9	-1083	-1151.1	-1134	-986.2	-244.55	-185.47	-338.12	-286.74	-307.44	-224.77	-248.94	-248.2	-315.77	-172.35	-204.45	-310.81	-315.1	-236.42	-252.96	-345.87	-321.16	-198.76	-258.05	-198.74	-245.11	-194.69	-227.58	-291.64	-586.8	-610.86	-572.11	-669.51	-672.89	-688.26	-644.79	-656.21
-1549.7	-1223.2	-1458.7	-1623.5	-1465.6	-1456.5	-1414.3	-1303.4	-1440.9	-1387.2	-1359	-1383.8	-1380.7	-1314.2	-1386.3	-1412.8	-1299.4	-1300.9	-431.74	-284.52	-370.92	-363.61	-336.15	-305.98	-382.34	-334.82	-439.38	-290.76	-260.98	-520.17	-528.96	-421.24	-359.15	-502.58	-558.96	-379.9	-426.05	-372.09	-399.59	-362.17	-377.03	-404.06	-797.81	-717.83	-826.17	-845.22	-903.04	-883.46	-846.07	-804
-1838.5	-1679.2	-1758.4	-1853.3	-1719.5	-1808.4	-1694.6	-1562.4	-1793.5	-1738.5	-1667.2	-1662	-1697.8	-1693.9	-1717.1	-1620.3	-1594.6	-1393.7	-545.31	-506.56	-473.35	-456.21	-431.34	-388.14	-415.21	-521.33	-518.31	-492.52	-307.31	-592.27	-636.22	-531.64	-524.95	-657.8	-604.16	-546.76	-459.42	-454.5	-592.96	-507.42	-583.85	-470.31	-969.49	-880	-987.52	-1061.5	-1060.5	-1068.1	-1026.5	-1020.1
-2130.7	-2126.6	-2183.5	-2077.4	-2069.6	-2135.9	-2020.3	-1802.6	-2083.6	-2130.1	-2063.3	-2039.9	-2054.5	-2076.6	-2086.4	-1898.5	-1858	-1752.3	-661.89	-607.28	-571.17	-521.15	-546.35	-423.58	-449.8	-490.74	-645.11	-613.96	-412.29	-791.3	-762.65	-702.02	-706.87	-809.66	-719.67	-706.02	-600.24	-598.47	-709.01	-587.23	-644.02	-608.6	-1080.2	-1045.5	-1096	-1233.2	-1220.4	-1182	-1208.9	-1199
-2593.3	-2450.6	-2555.4	-2528.3	-2404.5	-2436.3	-2375.7	-2148.6	-2464.9	-2476.8	-2459.5	-2464.2	-2482.1	-2386.5	-2459	-2254.8	-2214.4	-2032.5	-678.66	-713.45	-665.62	-666.16	-656.51	-623.13	-554.97	-620	-895.59	-877.41	-559.64	-797.33	-887.64	-766.26	-833.39	-852.35	-789.51	-666.4	-722.15	-602.18	-865.3	-700.76	-716.25	-684.56	-1256.9	-1273.6	-1274.2	-1340.2	-1319.7	-1284.3	-1381.3	-1388.6
-2848.7	-2814.8	-2847.3	-2823.1	-2766.8	-2705.6	-2655	-2440.9	-2791.5	-2789.7	-2774.7	-2753.3	-2771.7	-2657.3	-2673.6	-2551.6	-2562.3	-2409.7	-809.31	-805.5	-720.77	-714.92	-687.27	-637.59	-708.77	-663.83	-966.99	-996.27	-592.61	-865.49	-895.59	-699.82	-835.83	-1007.9	-868.76	-720.57	-758.51	-761.67	-931.39	-759.92	-730.12	-795.37	-1396.6	-1405	-1411.8	-1501.6	-1505.7	-1430.5	-1469.6	-1489.7
-2604.4	-2487.7	-2529.6	-2564.8	-2640.3	-2590.7	-2478.3	-2272.3	-2371.6	-2323.1	-2308.9	-2333.3	-2403.3	-2429.2	-2551.1	-2441.6	-2267.2	-2232.6	-712.32	-619.2	-641.35	-634.28	-573.37	-543.98	-521.79	-517.19	-859.63	-1007.7	-536.66	-731.02	-762.3	-565.31	-682.14	-810.43	-742.02	-629.25	-683.78	-677.96	-767.42	-620.97	-610.36	-709.61	-1120.7	-1189.8	-1170.3	-1172.4	-1241.4	-1199.4	-1225	-1155.3
-2791.3	-2690.8	-2780.2	-2833.7	-2866.3	-2850.4	-2704.6	-2498.6	-2589.4	-2711.8	-2573.6	-2515.6	-2655.5	-2570.9	-2767.5	-2632.6	-2535.8	-2409.3	-649.25	-619.93	-594.6	-579.69	-657.47	-547.11	-574	-579.51	-918.84	-978.89	-552.13	-681.63	-755.42	-604.53	-675.69	-812.34	-686.59	-655.93	-721.61	-643.68	-757.02	-633.43	-595.55	-659.11	-1203.2	-1253.1	-1307.2	-1277.8	-1314.5	-1279.2	-1308.1	-1318
-2899	-2799.7	-2869.4	-2971.4	-2921.9	-2874.6	-2873.1	-2667.8	-2696.3	-2750	-2704	-2744.1	-2888.3	-2808.5	-2851.8	-2745.8	-2613.9	-2548.5	-609.3	-610.77	-553.01	-588.95	-603.84	-540.84	-556.53	-518.22	-882.59	-1094.5	-521.21	-751.78	-763.21	-604.51	-638.55	-773.52	-699.61	-612.07	-678.55	-676.61	-754.52	-668.33	-588.38	-607.2	-1336.8	-1350.1	-1396	-1404.7	-1432.6	-1421.4	-1392.9	-1462.2
-3026.2	-2892.9	-2982.7	-3069.2	-3061.6	-3004.1	-2864.8	-2702.8	-2763.9	-2819	-2891.6	-2810.8	-2987.9	-2829.2	-2950.1	-2845.9	-2720.9	-2585.5	-601.7	-556.3	-555.49	-601.65	-557.05	-490.46	-483.91	-498.02	-857.08	-1127.2	-505.91	-728.54	-703.62	-582.57	-614.13	-739.85	-639.84	-595.33	-565.94	-599.13	-730.9	-652.41	-506.32	-623.14	-1256.8	-1364.2	-1370	-1412.4	-1367.6	-1417.7	-1448.8	-1397.4
-3065.6	-2994.4	-2980.3	-3144.2	-3012.1	-2947.5	-2895.6	-2656.9	-2742.7	-2893.5	-2878.1	-2878.6	-2948.6	-2888.5	-2914.9	-2871.4	-2749.5	-2608.8	-650.57	-565.08	-554.59	-584.23	-494.61	-441.66	-492	-418.98	-859.53	-1201.7	-533.23	-698.06	-674.06	-502.06	-544.51	-682.88	-554.4	-609.29	-573.08	-553.89	-687.38	-590.09	-618.99	-558.43	-1391.6	-1346.3	-1393.8	-1408.9	-1462.2	-1389.5	-1464.5	-1473
-3122.8	-3020.5	-3025.9	-3165.6	-3078.4	-3007.7	-3016	-2693.2	-2817.4	-2902.6	-2957.9	-2925.8	-2968.2	-2923.5	-3037.7	-2903.5	-2798.4	-2604.3	-589.44	-551.8	-472.18	-579.74	-493.64	-411.58	-518.37	-526.23	-770.37	-1329.2	-523.97	-673.59	-656.82	-513.74	-593.6	-689.53	-663.42	-495.27	-448.12	-512.61	-655.05	-555.39	-558.3	-600.61	-1356.6	-1366.6	-1457.2	-1423.9	-1416.4	-1423.5	-1518.2	-1466.5
-3150.4	-2941.5	-2976.6	-3172.1	-3050.1	-3017.9	-2935.1	-2750.2	-2765.1	-2889.2	-2943.6	-2968.9	-2991	-2868.8	-3009.9	-2944.8	-2735.4	-2539	-555.53	-452.92	-532.55	-485.97	-464.82	-361.85	-398.18	-454.35	-733.65	-1317.8	-504.39	-655.04	-641.21	-493.23	-499.34	-579.39	-496.5	-458.04	-506.7	-439.63	-655.28	-525.34	-520.97	-542.39	-1304.3	-1368.7	-1383.1	-1394.2	-1393.6	-1387.8	-1421.8	-1415.7
-3071.3	-2909.1	-2956.7	-3118.3	-2948.7	-2903.8	-2856.3	-2677.4	-2671.9	-2868	-2828.4	-2861.4	-2831.9	-2879.9	-2951.9	-2964.6	-2764.5	-2465.3	-506.05	-537.17	-475.44	-549.77	-470.39	-388.84	-388.78	-387.52	-704.16	-1343.9	-461.69	-612.23	-628.78	-515.71	-426.78	-653.42	-480.86	-451.92	-433.56	-547.41	-606.78	-543.26	-566.81	-575.66	-1308	-1345.1	-1383.6	-1347.6	-1328.8	-1359.1	-1389.6	-1411.3
-3056.5	-2894.7	-2882.3	-2986.2	-2909.3	-2812.6	-2795.3	-2546.2	-2706.4	-2710.9	-2717.9	-2890.3	-2822.8	-2758.3	-2910.3	-2859.6	-2667.7	-2336.5	-485.5	-402.13	-443.97	-545.2	-444.56	-517.43	-364.68	-386.38	-673.75	-1381.1	-482.64	-623.67	-615.75	-445.37	-381.11	-601.7	-451.73	-415.59	-679.63	-414.73	-539.88	-491.66	-412.65	-494.92	-1300.2	-1268.9	-1347.1	-1266.4	-1321	-1330.4	-1393.4	-1331.7
-2921	-2746.3	-2838.6	-2949.6	-2828.3	-2745.8	-2738.6	-2504.8	-2553.1	-2639.2	-2762.6	-2823.4	-2753.8	-2772.9	-2785.9	-2792.6	-2592.4	-2272.6	-507.78	-384.56	-434.35	-424.2	-386.14	-353.74	-362.84	-345.53	-673.03	-1317	-428.1	-506.2	-530.14	-439.39	-355.4	-528.53	-498.21	-379.47	-479.97	-360.69	-619.75	-451.17	-473.27	-558.6	-1293.7	-1307.1	-1294.9	-1299.1	-1299.4	-1269.1	-1330.2	-1303.5
-2911.2	-2731.6	-2746.8	-2831.9	-2686.6	-2610.8	-2625	-2486.4	-2661.3	-2520	-2575	-2619.5	-2765.8	-2681.1	-2678.9	-2639.3	-2507.5	-2209.8	-553.55	-465.4	-431.79	-479.91	-382.41	-302.06	-313.66	-326.97	-675.66	-1296.9	-444.39	-523.67	-597.31	-464.97	-287.67	-469.01	-414.02	-350.43	-360.64	-383.93	-470.2	-444.76	-423.8	-505.32	-1258.1	-1308.6	-1259.7	-1230.8	-1276.7	-1202.5	-1231.6	-1252.6
-2789.5	-2678	-2762.8	-2769.2	-2592.1	-2508.3	-2458.2	-2309.5	-2495.4	-2499.7	-2567.2	-2701.2	-2644	-2541.9	-2641.8	-2582	-2357.5	-2177.7	-433.61	-351.03	-387.12	-429.05	-479.54	-331.35	-302.69	-344.38	-611.04	-1216.9	-373.5	-492.46	-588.13	-318.31	-280.77	-404.99	-353.08	-311.74	-347.8	-280.52	-594.73	-378.48	-489.19	-445.11	-1203.4	-1303.4	-1278.8	-1241.2	-1208.2	-1173.5	-1238.3	-1222.4
-2743.3	-2589.1	-2630.7	-2737.5	-2551.8	-2379.2	-2348.6	-2212.2	-2438.1	-2394.4	-2537.7	-2591.3	-2522.2	-2400.3	-2532.6	-2511.1	-2333.5	-2132.6	-456.62	-346.27	-428.41	-399.81	-356.44	-273.24	-280.56	-224.3	-602.94	-1166.8	-320.49	-485.41	-547.79	-386.8	-211.3	-303.68	-313.3	-259.81	-348.9	-270.78	-432.57	-371.1	-419.71	-445.57	-1162	-1238.6	-1191.4	-1122.1	-1214.8	-1080.1	-1166.5	-1160
-2611.7	-2501.2	-2583.8	-2712.6	-2399.6	-2305.7	-2249	-2033.3	-2367.9	-2287.8	-2403.7	-2551.5	-2546.2	-2405.3	-2394.3	-2425	-2281.4	-2075.8	-455.82	-371.03	-371.08	-346.28	-357.68	-224.26	-226.02	-295	-582.71	-1151.6	-357.99	-411.14	-530.78	-334.01	-127.81	-315.06	-313.45	-321.2	-230.39	-237.85	-469.12	-416.01	-422.05	-440.42	-1135.7	-1175.6	-1226	-1082.4	-1121.8	-1084.3	-1131.6	-1121.2
-2626.3	-2395.1	-2561.1	-2631.6	-2326.7	-2362.4	-2352.8	-2057.1	-2368.2	-2235.6	-2336.9	-2409.4	-2375.9	-2246.4	-2414.1	-2399.9	-2270.4	-2079.3	-491.98	-377.99	-341.5	-387.7	-300.62	-307.02	-271.33	-309.31	-597.09	-1129.9	-425.24	-432.12	-571.31	-348.61	-244.54	-178.06	-200.78	-175.71	-384.64	-230.81	-568.36	-350.68	-453.93	-429.71	-1141	-1158.4	-1198.5	-1103.9	-1111.4	-1068.4	-1089.1	-1093.3
-2492.8	-2351.3	-2398.2	-2520	-2306.2	-2291.6	-2175.9	-1906.1	-2312.7	-2208.5	-2309.5	-2290.3	-2418	-2378.8	-2330.3	-2438.1	-2274	-1983.2	-511.74	-329.55	-337.3	-373.52	-323.45	-246.4	-282.37	-227.42	-610.26	-1072.7	-332.94	-442.09	-555.48	-264.55	-151.68	-225.71	-236.19	-118.69	-352	-221.01	-514.71	-327.44	-402.41	-462.28	-1117.2	-1198.4	-1144.2	-1030.8	-1048	-1065.5	-1136.9	-1080.5
-2413.3	-2183.7	-2333.4	-2355.6	-2317.2	-2250.4	-2128.2	-1837.4	-2221.3	-2190.7	-2212.4	-2284.2	-2385.8	-2252.9	-2334.1	-2297.7	-2224.4	-1860.5	-509.66	-348.19	-310.86	-365.44	-254.27	-205.3	-250.41	-295.41	-558.63	-998.34	-350.5	-364.09	-506.55	-263.07	-168.06	-272.96	-123.12	-151.53	-300.79	-255.32	-542	-371.36	-382.3	-389.72	-1061.8	-1135.6	-1137.4	-1039.2	-1100.3	-1059.1	-1100.4	-1067.7
-2347.8	-2313.6	-2289.4	-2295.6	-2197.1	-2154.1	-2035.7	-1832.5	-2217.3	-2085	-2231.3	-2292	-2259.1	-2130.4	-2297.1	-2344.8	-2121.7	-1631.8	-416.2	-351.12	-332.63	-229.73	-230.59	-244.9	-204.71	-271.81	-548.18	-861.98	-339.92	-397.66	-467.17	-235.94	-80.22	-147.69	-82.389	-75.881	-229.09	-97.302	-587.64	-312.42	-334.35	-401.21	-1002.4	-1104.5	-1127.5	-1021.7	-1033.5	-1011.3	-1089.8	-1119.5
-2333.2	-2113.8	-2270.7	-2256.3	-2205	-2137	-2056.4	-1749.7	-2212.4	-2121.3	-2143.1	-2216.7	-2259.5	-2159.1	-2211.9	-2281.7	-1998.9	-1596.3	-429.33	-399.29	-242.3	-311.86	-178.22	-203.75	-200.67	-217	-499.86	-789	-340.94	-406	-462.24	-203.06	-50.904	-89.155	-41.307	-76.86	-289.21	-148.64	-522.7	-243.78	-325.67	-312.6	-1009	-1074.3	-1139.7	-1013.6	-995.35	-957.71	-994.52	-1011.3
-2258.3	-2137.7	-2218.6	-2253.5	-2138.8	-2010.6	-1955	-1769.2	-2152.7	-1984.2	-2096.4	-2117.1	-2220.5	-2013.5	-2164.3	-2203.1	-1982.3	-1427.8	-451.87	-283.31	-167.39	-285.92	-172.71	-204.89	-216.61	-225.29	-505.28	-687.2	-330.51	-434.92	-408.74	-241.58	30.289	-88.712	-61.672	-74.346	-100.88	-118.54	-510.23	-243.86	-245.92	-386.09	-984.41	-1085.1	-1044.1	-1003.3	-973.67	-940.85	-997.49	-937.89
-2259.5	-2153.7	-2299.8	-2231	-2061	-1980.3	-1900.1	-1712.2	-2089.6	-2009.2	-2063.6	-2159.8	-2149	-1920.2	-2152.1	-2054	-1988.9	-1341.6	-447.66	-300.52	-224.64	-348.25	-141.97	-198.03	-236.03	-106.28	-431.46	-619.32	-353.23	-395.1	-445.69	-242.6	-31.721	-28.625	44.142	-20.566	-117.43	-127.52	-479.97	-186.57	-356.23	-382.66	-981.87	-1101.8	-1070.2	-923.05	-978.56	-885.07	-975.71	-999.63
-2143.4	-2125.9	-2109	-2200.2	-1916.8	-1878.2	-1849	-1532.7	-2011.3	-1865.2	-1903.6	-2079.1	-2043.9	-1817.3	-2025.1	-2042.7	-1828.2	-1157.8	-418.48	-276.3	-313.78	-256.99	-173.95	-149.98	-99.725	-79.466	-449.04	-509.73	-325.13	-377.17	-427.51	-138.83	69.638	24.898	93.139	143.41	-100.8	-37.113	-548.95	-239.61	-248.74	-334.17	-985.36	-1064.5	-1027	-919.31	-891.46	-785.1	-906.97	-944.48
-2185.7	-2076	-2050.9	-2117.6	-1957.7	-1905.2	-1633.4	-1484.5	-1918.3	-1838.4	-2018.6	-2000.6	-2030.1	-1834.6	-1947.8	-2034.7	-1745.2	-1038.3	-443.57	-274.05	-150.99	-169.99	-134.32	-132.02	-93.492	-135.16	-473.55	-351.9	-296.23	-417.41	-427.49	-169.41	71.947	22.439	176.02	67.339	54.641	-117.77	-604.27	-190.91	-316.11	-315.42	-959.93	-1041.1	-1053.8	-898.63	-913.42	-807.23	-859.26	-809.77
-2088.9	-2075.4	-2055.5	-2137.6	-1824.3	-1696.1	-1659.6	-1394.3	-1936.4	-1829	-1925.1	-2044	-2007.5	-1753.6	-1915.8	-1895.7	-1693.4	-939.77	-433.94	-222.06	-181.83	-129.52	-49.757	-146.07	-111.46	-108.41	-492.21	-320.98	-352.51	-353.2	-459.47	-137.53	115.61	122.31	220.92	144.43	-38.143	-34.841	-521.28	-242.89	-414.49	-341.77	-917.92	-1014.9	-951.05	-873.25	-849.23	-759.69	-792.87	-823.81
-2109.6	-2029.9	-2042.3	-2103.9	-1751	-1644.8	-1571.9	-1325.4	-1886.7	-1793.8	-1799.1	-1925.8	-1915.8	-1690.7	-1849.5	-1817.7	-1655.3	-883.69	-432.61	-215.42	-174.2	-222.28	-115.63	-82.354	-55.568	-98.491	-472.62	-67.527	-287.55	-356.55	-454.65	-125.35	138.32	154.91	201.81	196.98	69.359	63.7	-455.99	-194.35	-274.71	-368.31	-949.32	-985.24	-1030.7	-844.74	-882.81	-758.51	-778.86	-715.64
-2083.8	-1829.1	-1961.1	-1966.7	-1701.2	-1536.4	-1530.3	-1299.4	-1885.3	-1733.4	-1745.5	-1888	-1848.7	-1632	-1617.4	-1767.2	-1573	-684.29	-477.86	-247.43	-77.128	-105.84	-6.7596	-161.7	-142.96	-109.5	-437.04	-70.693	-249.34	-367.7	-433.95	-113.53	101.87	132.16	271.22	157.82	38.859	7.2723	-472.79	-133.02	-177.9	-312.75	-902.98	-1004.2	-935.31	-809.59	-766.78	-710.27	-716.86	-748.27
-1974.2	-1831.9	-1911.7	-2041.6	-1537	-1489.2	-1343.7	-1166.6	-1799	-1638.4	-1702.3	-1766.7	-1743.5	-1530.7	-1696.8	-1586	-1356	-596.8	-417.5	-255.5	-113.4	-75.489	-11.128	-93.835	-15.792	-25.285	-322.06	136.06	-305.26	-262.31	-431	-3.2725	133.09	255.7	382.29	283.57	102.74	23.171	-481.12	-89.277	-263.5	-293.1	-930.21	-976	-939.49	-769.63	-736.22	-669.31	-733.6	-739.28
-1912.6	-1774.9	-1893.5	-1951.2	-1518.2	-1444.7	-1358.7	-1168	-1730.6	-1658.5	-1616.9	-1750.6	-1677.9	-1405.6	-1616.5	-1585.2	-1378	-612.38	-456.17	-230.18	-101.12	-144.15	15.49	-134.22	-57.918	-37.219	-354.24	316.78	-260.15	-273.13	-458.57	-159.72	135.17	259.99	391.11	247.97	147.57	204.83	-413.83	-49.942	-235.22	-289.19	-878.56	-1005.7	-915.06	-709.9	-724.83	-652.56	-691.52	-659.93
-1888.7	-1646.5	-1801.3	-1878.9	-1500.3	-1334.9	-1227	-1086.2	-1683.1	-1576.3	-1560	-1694	-1625.1	-1410	-1452.4	-1506.3	-1287.8	-416.5	-486.64	-277.1	-97.545	-121.67	-31.167	-12.546	34.033	1.285	-331.88	396.04	-222.66	-262.17	-393.18	-139.39	173.68	337.48	396.21	276.26	95.9	190.86	-402.24	-86.484	-212.43	-227.81	-865.29	-969.36	-914.59	-736.15	-686.94	-586.13	-616.52	-566.6
-1772.4	-1656.9	-1777.3	-1783.1	-1362.8	-1215.1	-1139.4	-931	-1606.5	-1388.1	-1500.2	-1558.6	-1572.5	-1242.8	-1407.6	-1466.8	-1196.6	-317.89	-436.45	-240.82	-70.25	-19.533	64.391	-42.442	-6.6534	-21.975	-323.3	588.64	-264.72	-137.01	-420.11	-50.481	242.5	445.59	502.64	317.76	195.71	166.37	-350.91	-37.565	-191.28	-239.58	-863.46	-996.32	-888.91	-709.93	-639.63	-488.15	-622.69	-583.97
-1678.5	-1537.8	-1630	-1738.1	-1297.8	-1126.6	-1074	-849.6	-1566.5	-1422.7	-1380.2	-1507.1	-1496	-1205.6	-1336.9	-1230.1	-1091.5	-202.13	-403.73	-188.82	-46.588	-45.17	-44.79	-55.029	44.996	-9.7805	-284.99	741.42	-172.3	-183.7	-410.31	-50.575	261.27	429.41	523.84	329.71	260.6	171.55	-405.63	44.021	-86.259	-212.18	-811.69	-936.26	-815.4	-612.19	-501.08	-468.05	-568.06	-549.89
-1617.6	-1371.7	-1578.8	-1698.1	-1261	-1008.7	-955.02	-869.87	-1542.4	-1360.9	-1321.1	-1427.1	-1424.2	-1082.5	-1261.3	-1253	-1001.6	-94.215	-511.84	-233.94	-34.657	51.322	137.2	-46.92	56.021	54.909	-285	836.12	-229.27	-214.09	-410.34	29.45	172.82	532.33	520.28	422.39	250.46	175.79	-395.16	79.472	-97.621	-187.26	-783.37	-861.22	-789.3	-584.59	-581.18	-430.82	-546.23	-470.61
-1562.6	-1346.6	-1553.7	-1706.8	-1175.8	-941.72	-957.99	-709.79	-1474.8	-1293.3	-1270.1	-1369.5	-1352.8	-1062.1	-1336.8	-1170.1	-1001.1	-40.821	-459.99	-250.59	-20.689	12.485	123.95	-15.419	73.137	52.147	-271.05	888.26	-186.6	-121.39	-396.29	-15.084	243.53	458.36	635.97	410.56	238.54	196.73	-404.68	46.899	-154.93	-192.39	-809.36	-842.25	-797.04	-561.24	-533.16	-414.99	-548.66	-466.88
-1524.9	-1319.5	-1576.4	-1601.8	-1126.4	-890.18	-831.53	-704.25	-1455.8	-1277.1	-1205.1	-1305.1	-1293	-1054.8	-1195.6	-1132	-946.76	122.06	-461.44	-173.89	-4.3812	47.123	37.28	79.889	39.897	-5.4102	-249.62	963.87	-193.37	-99.691	-463.35	-65.273	214.44	584.1	672.45	429.64	223.07	281.47	-299.79	88.253	-107.46	-173.67	-759.09	-896.07	-768.69	-523.72	-482.68	-421.95	-509.69	-403.33
-1465.4	-1290.8	-1490.4	-1520.2	-1092.1	-836.71	-836.53	-668.41	-1380.7	-1168.3	-1180.9	-1267.4	-1285.3	-950.42	-1130.7	-1087	-912.71	40.929	-454.99	-196.93	1.5496	10.477	126.93	18.827	92.438	61.944	-264.56	1007.6	-188.15	-23.062	-445.18	-27.205	287.13	645.57	710.67	498.28	336.01	233.57	-226.57	70.46	-136.93	-132.28	-741.83	-848.27	-751.19	-560.42	-453.17	-358.93	-458.03	-363.1
-1435.1	-1251.1	-1451.9	-1528.7	-1049	-842.35	-813.72	-573.06	-1308.1	-1208.6	-1155.8	-1225.1	-1225.8	-921.37	-1107.9	-975.02	-855.19	98.763	-444.18	-211.27	-59.19	50.087	85.186	59.371	114.71	44.158	-248.9	1154.5	-153.56	-33.503	-430.95	-42.731	291.77	681.95	742.48	476.81	337.58	297.31	-223.9	129.71	-132.94	-178.68	-716.99	-841.68	-737.29	-490.05	-531.43	-310.3	-423.92	-340.18
-1428.1	-1156.3	-1372.4	-1455	-985.33	-737.99	-731.08	-595.63	-1364.1	-1172.3	-1082.1	-1186.3	-1152.9	-905.79	-1068.1	-1047.8	-786.75	189.67	-492.19	-219.76	-14.714	40.191	130.8	76.301	33.239	37.578	-216.27	1151.8	-149.21	-46.48	-440.58	-51.703	216.41	705.48	841.93	602.87	341.09	364.57	-268.96	117.58	-96.391	-143.27	-720.22	-815	-742.89	-526.2	-467.36	-355.14	-384.14	-338.94
-1347.1	-1150.7	-1299.2	-1374.9	-928.9	-764.44	-659.99	-542.93	-1287.1	-1149.2	-1097.1	-1115.7	-1164.7	-845.89	-1124.4	-895.15	-788.38	269.08	-509.76	-195.39	-69.123	93.871	109	82.054	77.56	58.474	-131.1	1138.9	-156.58	43.938	-502.41	6.4202	296.21	726.36	846.17	577.1	354.09	406.65	-207.31	129.17	-58.881	-132.77	-653.33	-827.94	-698.88	-461.79	-340.16	-259.84	-344.57	-344.36
-1321.1	-1191.4	-1331.7	-1337.1	-853.37	-618.98	-664.15	-447.68	-1240.6	-1093.8	-1006.2	-1076.5	-1090.1	-868.46	-1036.3	-1007.9	-716.03	272.41	-480.35	-248.3	-32.184	80.765	165.75	118.28	94.377	19.655	-183.45	1220.4	-204.49	45.223	-403.05	-10.865	281.68	820.6	819.36	561.89	460.57	269.35	-134.74	130.19	-22.676	-126.74	-721.74	-777.9	-687.04	-457.01	-391.38	-263.77	-392.51	-359.88
-1309.4	-1160.2	-1385.3	-1279.9	-877.99	-621.32	-657.62	-410.93	-1141	-1054.9	-946.21	-1057.9	-1167.3	-862.29	-1045.4	-914.84	-778.65	329.17	-526.86	-216.79	72.964	23.779	107.17	114.33	125.16	87.962	-210.18	1141.5	-210.42	63.491	-416.55	-74.88	283.52	795.9	843.44	586.3	428.72	403.76	-168.22	127.23	-108.9	-144.04	-654.85	-737.62	-650.54	-460.77	-362.26	-292.87	-337.94	-285.14
-1297.6	-1054.4	-1210.9	-1249.7	-828.35	-603.78	-638.01	-495.93	-1167.8	-1059.6	-939.26	-1025.8	-1069.7	-786.2	-1003.5	-932.05	-792.74	390.13	-489.87	-204.98	27.406	42.958	126.82	140.95	87.292	98.607	-213.06	1118.1	-113.69	24.571	-410.91	-12.037	295.79	887.99	856.61	543	395.98	452.73	-98.292	181.96	-65.88	-121.85	-635.18	-745.77	-624.81	-461.12	-301.85	-321.5	-353.49	-236.36
-1210.6	-993.36	-1190.2	-1173.9	-820.74	-610.19	-604	-439.17	-1058.9	-1073	-866.34	-1015.3	-1125.1	-797.67	-952.48	-930.58	-731.95	453.14	-508.54	-218.06	48.362	127.08	184.83	160.94	171.01	52.191	-221.93	1117.1	-97.935	91.58	-387.76	-43.005	204.85	853.32	926.58	508.65	422.34	419.79	-109.61	138.78	-112.83	-99.997	-644.87	-748.68	-599.5	-452.65	-374.02	-286.49	-364.87	-362.75
-1140.5	-985.59	-1182.1	-1181.7	-844.77	-579.54	-601.53	-405.79	-1105.1	-988.02	-931.32	-1030.6	-1009.2	-723.26	-1055.2	-925.75	-750.78	363.22	-474.69	-213.57	18.8	102.48	103.69	121.3	92.576	168.07	-199.18	1172	-151.05	102.29	-446.73	-18.107	320.12	831.29	1001.3	606.18	463.29	478.03	-79.05	190.19	-116.52	-138.74	-640.96	-729.88	-624.39	-463.34	-355.03	-294.3	-377.27	-297.5
-1089.5	-960.44	-1140.2	-1158.1	-804.98	-568.67	-555.89	-367.48	-1088.7	-934.02	-898.36	-942.26	-1028.7	-800.78	-1011.7	-858.93	-807.84	457.4	-537.32	-225.34	25.721	100.84	138.59	93.049	122.86	120.61	-238.11	1120	-168.05	148.29	-445.83	2.4473	249.48	878.2	988.52	601.99	432.58	416.07	-160.62	153.54	-131.69	-88.496	-589.09	-709.91	-615.45	-420.73	-369.21	-296.71	-359.57	-289.68
-1117	-984.43	-1149.5	-1084.6	-790.59	-560.97	-542.59	-345.74	-999.32	-963.21	-800.71	-948.46	-1016.5	-790.99	-1059.7	-831.15	-721.98	417.34	-468.03	-214.93	18.719	116.09	143.46	123.18	107.72	95.595	-195.03	1061.4	-155.04	65.4	-451.09	-33.569	251.64	919.4	983.84	621.99	456.72	394.34	-63.939	202.29	-81.901	-113.73	-602.58	-673.45	-595.04	-391.28	-341.35	-266.63	-410.33	-291.44
-1018.3	-907.56	-1129	-1025.1	-799.3	-497.75	-526.1	-333.59	-994.87	-989.51	-859.85	-913.55	-956.16	-864.85	-1051.5	-809.59	-649.17	442.76	-462.37	-243.54	45.418	168.13	214.61	133.24	147.18	125.56	-142.73	1095.4	-83.62	159.69	-374.38	-23.369	260.73	888.3	1040.1	672.21	469.59	508.87	-110.05	134.17	-102.86	-74.955	-552.1	-688.97	-590.8	-445.47	-323.33	-290.42	-366.52	-277.64
-1036.1	-911.13	-1041.8	-1052.6	-734.87	-482.46	-528.91	-318.31	-973.59	-930.11	-798.97	-886.4	-974.34	-823.94	-976.64	-894.87	-769.28	355.02	-436.18	-254.44	11.554	214.32	183.23	98.288	132.75	151.44	-206.99	1045.8	-102.56	136.69	-379.72	-36.016	272.8	931.68	1048.5	649.09	441.75	418.23	-99.294	182.95	-122.8	-107.62	-579.36	-666.12	-605.16	-420.37	-320.16	-246.52	-361.37	-317.65
-1010.1	-911.56	-1034	-951.2	-704.6	-554.53	-508.61	-292.94	-928.28	-940.81	-737.24	-901.02	-940.32	-740.32	-998.79	-833.51	-748.7	385.63	-448.97	-224.49	34.023	152.68	159.37	103.29	157.63	95.513	-161.49	975.63	-92.021	149	-392.22	-10.407	268.82	914.16	982.46	610.64	439.6	378.15	-95.668	167.6	-88.376	-107.62	-518.01	-695.82	-603.22	-441.2	-343.82	-294.48	-419.15	-324.49
-974.18	-887.96	-1037.4	-910.05	-711.79	-488.81	-559.63	-293.16	-920.1	-892.49	-838.85	-875.26	-935.69	-750.92	-1023	-787.6	-679.2	337.35	-417.25	-169.43	41.555	140.05	229.26	134.8	80.466	100.81	-221.96	949.26	-102.39	169.46	-354.21	13.331	212.55	868.87	1027.7	615.61	501.19	443.84	-80.341	194.97	-74.077	-139.22	-551.6	-629.68	-553.29	-416.94	-279.04	-298.94	-335.45	-258.3
-989.33	-825.58	-956	-919.03	-720.45	-525.35	-521.05	-263.98	-847.86	-862.81	-780.21	-797.54	-899.49	-744.87	-939.84	-808.82	-748.13	353.77	-420.52	-158.53	64.036	108.98	165.41	129.5	160.75	134.25	-237.92	910.54	-130.34	192.48	-361.54	-34.864	183.61	939.31	1043	613.23	422.63	446.07	-114	155.59	-95.927	-161.07	-501.45	-601.13	-552.61	-414.24	-309.13	-272.85	-324.15	-269.49
-838.56	-779.8	-938.34	-884.34	-651.83	-491.62	-471.94	-253.83	-816.67	-855.78	-752.44	-796.68	-856.15	-675.19	-917.95	-697.15	-690.22	358.66	-426.39	-193.42	103.58	153.23	187.23	113.8	151.47	74.38	-201.78	919.22	-94.872	180.48	-360.93	35.989	232.63	961.38	1037.3	630.96	463.85	407.36	-43.873	165.82	-44.736	-43.248	-477.82	-588.95	-555.21	-357.3	-279.69	-222.98	-301.16	-268.83
-869.04	-781.84	-871.57	-877	-674.55	-444.82	-510.82	-226.59	-853.51	-810.28	-725.08	-808.3	-857.53	-684.81	-908.63	-752.05	-686.29	325.12	-349.34	-209.77	100.53	161.11	167.27	166.6	182.13	127.8	-187.28	847.44	-64.799	172.15	-366.74	-39.363	196.05	818.92	1057.5	664.77	476.3	421.31	-105.07	143.22	-38.115	-97.566	-454.22	-616.74	-529.7	-360.25	-312.41	-206.91	-358.28	-289.31
-834.84	-758.41	-823.96	-828.04	-595.69	-407.73	-474.38	-253.83	-709.83	-758.71	-658.39	-786.72	-768.19	-683.13	-861.69	-662.39	-623.45	353.4	-364.5	-149.49	102.07	210.34	171.06	157.17	153.47	80.566	-167.46	824.64	-84.822	216.55	-281.58	29.518	225.1	949.35	1034.4	694.16	479.36	458.97	-41.477	139.67	5.1878	-105.58	-456.06	-532.18	-436.94	-367.71	-267.8	-239.1	-282.87	-247.14
-825.33	-715.96	-812.08	-767.69	-616.97	-441.98	-488.59	-232.74	-721.02	-735.1	-655.5	-735.36	-775.76	-690.04	-826.04	-707.3	-574.29	272.63	-366.81	-158.31	118.5	158.34	145.87	142.67	148.24	114.08	-225.42	729.98	-123.4	135.35	-319.06	4.1134	194.18	906.07	1026.5	576.89	419.21	402.26	-83.832	97.626	-58.021	-114.97	-439.3	-548.83	-523.82	-417.13	-269.15	-262.79	-300.39	-242.86
-763.87	-655.58	-821.44	-781.45	-591.34	-432.62	-473	-204.98	-678.35	-702.15	-660.65	-754.6	-740.92	-642.93	-831.81	-631.44	-552.06	237.8	-337.7	-128.93	67.017	133.1	231.3	146.43	122.15	45.802	-199.57	732.44	-78.221	134.43	-288.05	1.1609	228.02	854.71	1011.2	639.34	357.05	397.23	-92.669	141.85	-58.684	-88.326	-443.86	-564.64	-477.83	-376.63	-305.52	-223.53	-311.55	-261.26
-731.56	-662.52	-807.58	-820.65	-614.83	-429.25	-446.97	-236	-709.39	-683.27	-613.14	-714.12	-762.65	-668.78	-805.66	-642.25	-595.08	251.77	-301.99	-136.77	70.717	138.49	146.48	162.98	65.066	57.849	-207.64	683.48	-98.398	116.31	-274.04	-9.3534	194.65	816.64	919.52	582.41	405.52	388.62	-99.632	114.47	-63.82	-92.453	-449.65	-527.96	-464.54	-347.72	-275.44	-217.17	-338.93	-209.52
-682.63	-579.62	-708.97	-734.54	-539.59	-434.61	-436.22	-236.82	-679.16	-622.51	-641.14	-655.43	-661.79	-617.72	-760.51	-610.14	-521.44	254.43	-339.13	-147.54	75.532	152.74	154.98	89.529	64.798	113.93	-133.06	637.9	-120.57	80.625	-258.52	18.493	125.13	758.76	1003	630.11	410.1	369.62	-73.841	135.62	-108.49	-77.158	-388.78	-496.34	-438.99	-346.78	-254.01	-214.85	-258.51	-225.57
-664.35	-583.77	-733.69	-677.74	-508.93	-426.12	-425.94	-196.51	-632.78	-615.14	-577.96	-617.82	-673.77	-542.9	-663.16	-583.31	-483.14	270.98	-319.92	-132.52	72.054	155	173.11	134.42	113.79	71.527	-125.76	645.23	-88.922	139.26	-257.66	50.643	195.37	779.23	960.28	583.05	380.59	393.15	-67.963	124.09	-17.092	-92.573	-359.83	-448.31	-399.46	-307.2	-231.74	-192.5	-239.5	-218.05
-607.45	-574.51	-665.54	-654.71	-492.55	-348.09	-332.94	-192.23	-585.16	-616.12	-500.32	-590.19	-650.26	-514.15	-673.83	-544.72	-487.5	222.39	-265.99	-148.31	69.139	172.41	197.52	124.12	124.8	80.967	-163.82	613.14	-85.557	123.82	-228.04	-7.1983	166.71	738.03	971.28	576.75	385.46	366.94	-53.989	165.47	-30.217	-56.196	-397.71	-444.25	-405.92	-344.57	-250.43	-188.01	-258.97	-220.96
-581.49	-547.92	-646.39	-620.58	-445.15	-344.57	-389.98	-152.32	-544.03	-572.6	-475.84	-604.41	-617.01	-488.17	-648.64	-527.06	-439.18	223.72	-299.51	-77.907	57.732	193.83	144.69	171.02	123.17	126.53	-115.56	553.55	-71.489	97.581	-269.1	14.034	168.12	665.9	917.56	572.86	353	318.16	-93.753	107.17	-38.3	-16.155	-365.53	-437.96	-368.26	-279.74	-220.45	-185.69	-209.69	-183.13
-545.53	-526.75	-663.12	-614.36	-489.01	-395.73	-382.55	-209.82	-544.87	-579	-518.92	-587.04	-584.79	-507.3	-636.76	-495.44	-439.58	215.58	-302.79	-137.16	66.928	133.93	148.85	92.921	122.59	93.748	-122.45	518.02	-64.946	110.76	-202.08	-1.3845	174.95	655.48	868.59	491.58	350.52	345.64	-35.92	103.66	-23.147	-49.875	-365.15	-428.29	-402.76	-292.92	-224.15	-150.38	-233.26	-179.29
-547.35	-510.57	-558.6	-589.32	-409.29	-327.33	-302.51	-182.14	-521.37	-470.65	-477.35	-560.96	-548.73	-441.16	-592.69	-477.78	-425.87	222.9	-255.79	-147.61	90.684	172.95	145.8	126.96	160.63	81.065	-151.26	537.28	-47.133	123.09	-202.94	14.503	171.58	669.61	849.41	495.69	343.84	315.44	-41.601	117.19	8.7241	-60.215	-321.82	-418.36	-330.38	-251.93	-196.12	-189.36	-202.82	-178.23
-523.61	-488.47	-579.04	-552.58	-439.99	-316.87	-336.26	-188.06	-493.14	-487.67	-461.75	-502.38	-565.33	-433.2	-564.45	-455.89	-395.68	236.14	-256.38	-124.81	76.384	117.63	109.19	92.917	80.555	88.845	-96.392	500.36	-44.975	102.38	-194.96	6.5304	184.69	625.59	817.07	492.47	331.05	302.88	-19.549	101.44	-28.308	-32.857	-297.95	-419.86	-342.27	-282.4	-213.36	-177.37	-245.94	-153.93
-486.33	-456.68	-561.63	-485.39	-431.1	-337.47	-348.3	-142.62	-500.06	-466.43	-403.15	-472.39	-473.67	-445.18	-533.12	-441.63	-345.13	204	-257.97	-115.1	93.339	124.6	162.15	101.1	122.46	73.893	-103.52	477.26	-123.43	36.436	-171.09	15.411	155.59	644.72	799.46	461.54	348.34	315.02	-9.7252	126.36	-52.771	-61.229	-281.04	-379.61	-359.46	-247.95	-177.74	-119.59	-194.39	-142.03
-480.43	-462.33	-525.06	-510.55	-394.31	-291.98	-316.64	-124.11	-466.73	-449.44	-420.31	-445.27	-493.83	-401.87	-498.13	-431.68	-358.51	191.25	-254.33	-82.165	52.857	126.95	171.42	135.82	108.94	87.711	-63.753	459.36	-34.162	119.52	-164.28	36.895	152.83	600.44	748.96	486.4	226.64	280.83	4.847	132.94	-25.688	-39.478	-304.35	-369.61	-340.46	-260.96	-180.25	-148.39	-166.06	-118.69
-468.14	-425.14	-482.43	-519.48	-387.54	-321.72	-276.41	-173.74	-472.65	-452.86	-405.72	-497.42	-455.78	-400.28	-490.11	-387.12	-326.01	188.41	-207.37	-106.96	31.11	122.77	147	85.277	125.3	40.486	-124.95	413.47	-48.686	65.364	-179.59	14.756	149.95	606.07	716.73	383.45	316.67	267.37	-10.292	92.313	-29.47	-47.789	-263.55	-378.18	-315.16	-238.04	-167.32	-147.87	-187.08	-133.26
-442.52	-405.67	-510.47	-459.64	-343.51	-290.61	-272.3	-167.93	-424.93	-451.44	-374.37	-392.87	-438.25	-384.99	-471.64	-374.78	-316.16	168.25	-222.16	-91.668	77.099	157.57	130.77	71.689	111.82	95.658	-96.079	390.44	-59.067	51.533	-193.28	18.274	151.56	535.74	686.15	431.39	306.1	268.03	-9.2097	104.93	-14.52	-37.574	-292.13	-368.13	-277.28	-214.97	-150.86	-122.94	-181.88	-137.33
-460.04	-383.74	-491.38	-449.69	-342.64	-245.26	-243	-135.6	-436.95	-411.32	-381	-411.61	-440.29	-354.5	-449.95	-334.4	-292.63	204.12	-211.19	-81.721	56.816	131.07	128.01	91.406	94.848	121.77	-95.487	391.31	-19.474	141.34	-173.55	-13.456	161.99	582.45	690.31	425.38	308.05	301.87	22.427	132.23	-1.717	-4.9874	-238.36	-345.79	-291.23	-218.4	-187.59	-109.67	-165.88	-123.89
-420.42	-385.69	-455.23	-470.93	-326.8	-212.66	-257.74	-143.16	-404.77	-385.15	-345.87	-426.37	-469.48	-335.14	-460.4	-361.78	-303.08	144.39	-195.05	-87.811	52.212	92.253	128.74	60.782	128.91	93.947	-41.038	354.15	-36.276	101.61	-155.5	-4.8331	137.26	534.54	642.55	401.24	268.31	288.04	16.095	131.06	-11.498	-52.473	-267.95	-304.77	-264.4	-225.34	-153.19	-98.375	-165.56	-118.52
-419.47	-383.99	-403.09	-392.84	-343.17	-223.12	-235.66	-145.5	-390.57	-396.62	-340.07	-376.8	-433.31	-341.82	-404.44	-310.13	-269.89	170.37	-172.8	-69.821	39.123	142.82	132.78	109.74	114.11	93.938	6.2399	330.06	-40.955	70.893	-166.31	15.85	121.02	534.26	625.3	385.4	262.05	224.95	2.351	98.44	-6.9196	-15.887	-286.35	-310.92	-257.26	-187.39	-134.08	-137.63	-157.78	-104.62
-402.63	-400.03	-412.04	-395.06	-300.51	-226.38	-214.07	-128.59	-349.73	-361.51	-329.19	-330.13	-358.29	-309.96	-426.14	-336.1	-253.31	153.54	-188.39	-99.264	64.577	122.29	122.81	69.358	119.17	90.37	-62.454	297.36	-61.294	98.112	-142.83	4.9078	130.43	505.75	602.62	394.57	231.84	285.19	-48.612	99.382	-32.035	-36.039	-242.45	-290.11	-276.15	-164.15	-114.77	-150.5	-172.03	-134.57
-359.04	-381.06	-400.88	-380.14	-294.6	-236.91	-206.48	-122.83	-364.33	-339.06	-323.16	-367.97	-359.93	-310.65	-419.47	-296.43	-222.16	125.92	-205.05	-58.623	45.381	126.83	104.15	96.516	71.265	65.364	-61.588	298.56	-56.293	98.42	-158.98	4.4931	132.87	474.02	593.91	397.6	253.21	281.6	-7.828	88.897	-23.249	-40.011	-218.4	-308.47	-266.17	-191.91	-124.63	-91.46	-115.74	-118.48
-356.38	-333.86	-385.32	-379.94	-278.87	-171.06	-205.48	-107.61	-359.91	-352.08	-273.53	-309.26	-333.98	-308.08	-339.73	-254.27	-223.75	145.09	-148.54	-43.449	37.113	136.12	113.73	96.821	125.19	95.067	-23.272	301.32	-1.6762	79.475	-113.03	32.569	198.4	494.99	576.91	320.15	274.91	213.71	16.671	145.22	12.517	-39.473	-216.92	-271.68	-231.76	-167.97	-109.04	-101.93	-129.36	-108.81
-363.63	-335.53	-349.28	-315.75	-289.65	-207.5	-211.77	-110.42	-335.81	-311.04	-309.95	-302.26	-330.81	-278.75	-333.85	-226.06	-247.7	144.85	-175.23	-103.73	39.109	97.691	112.23	116.17	75.169	57.122	-29.645	260.57	-20.718	128.46	-136.4	7.7433	152.13	471.2	583.28	355.99	232.24	258.47	-23.887	120.14	-1.8101	6.0421	-225.41	-294.02	-209.25	-156.39	-121.58	-130.06	-131.22	-79.703
-346.68	-338.23	-373	-349.85	-242.4	-220.15	-186.52	-118.47	-345.18	-306.07	-299.38	-312.25	-317.69	-292.16	-364.41	-255.72	-209.46	90.517	-187.72	-51.001	56.624	89.082	112.85	89.195	93.884	42.887	-19.939	266.26	-58.41	112.97	-115.09	20.916	101.29	453.07	550.02	336.25	212.36	203.21	24.701	96.781	-1.6192	-44.199	-204.3	-248.17	-246.08	-163.79	-138.41	-76.51	-143.63	-118.34
-341.65	-289.65	-351.92	-352.74	-222.68	-157.95	-179.97	-101.29	-345.96	-291.82	-277.9	-288.95	-312.25	-301.27	-306.6	-248.62	-212.84	121.95	-130.38	-52.254	54.33	122.12	127.21	65.59	109.32	69.55	-17.883	247.25	-44.372	82.505	-105.51	29.208	124.12	457.66	531.39	316.15	220.74	244.38	-22.743	136.19	9.4874	-5.5262	-211.86	-267.45	-233.7	-149.24	-97.606	-78.103	-96.143	-77.66
-332.46	-306.33	-382.01	-318.55	-249.7	-199.58	-178.01	-121.86	-313.81	-305.17	-247.6	-273.73	-291.41	-236.39	-308.2	-234.08	-183.28	108.21	-153.29	-44.461	39.339	93.717	102.24	64.775	115.35	79.761	-9.8668	258.6	-47.274	109.44	-154.51	16.386	108.52	439.33	487.09	309.42	214.13	197.37	15.183	97.828	-21.837	-4.502	-212.24	-259.11	-215.99	-154.95	-75.057	-103.07	-104.72	-104.52
-280.23	-272.21	-350.43	-365.18	-275.64	-185.98	-154.11	-97.847	-340.27	-302.92	-263.17	-264.48	-290.67	-227.91	-335	-216.66	-219.21	112.34	-156.58	-72.399	70.413	90.722	69.623	79.64	73.36	41.234	-56.102	215.09	8.9312	63.523	-113.91	14.601	94.178	406.63	453.04	314	180.74	177.39	-13.709	78.558	2.9132	-14.993	-183	-253.75	-186.19	-142.18	-101.89	-80.418	-119.16	-112.33
-318.02	-269.88	-311.99	-286.6	-213.1	-156.65	-184.25	-98.123	-285.14	-249.15	-220.41	-313.88	-256.15	-194.09	-308.59	-216.53	-158.28	108.36	-144.19	-30.976	67.499	110.42	98.599	95.434	113.75	60.093	-26.242	231.25	-17.198	88.254	-150.7	35.002	103.61	413.28	447.99	320.89	220.46	234.26	65.742	110.87	22.881	-18.243	-169.66	-234.49	-188.83	-144.9	-85.857	-71.459	-97.414	-33.044
-284.99	-254.86	-284.21	-303.71	-214.14	-131.01	-152.3	-72.32	-256.54	-271.86	-229.08	-254.75	-276.1	-197.54	-265.66	-195.12	-165.13	130.89	-105.86	-56.249	40.545	100.29	119.66	125.32	125.21	69.338	-16.516	226.53	8.6841	78.04	-92.261	15.904	129.2	382.35	473.04	275.91	235.98	204.58	9.7648	104.46	-12.337	-7.2528	-166.56	-185.16	-183.02	-151.58	-81.813	-43.702	-79.886	-117.95
-296.75	-272.52	-283.88	-282.38	-253.6	-171.79	-153.27	-57.409	-293.26	-223.89	-211.53	-225.34	-225.25	-179.55	-276.89	-175.18	-156.49	102.78	-75.194	-38.619	38.883	98.919	73.843	39.764	88.055	90.361	-27.036	172.37	-12.993	82.586	-104.03	-26.05	125.95	397.51	449.32	329.56	153.8	216.06	-3.7035	100.28	-63.157	-21.781	-203.09	-217.91	-190.53	-138.3	-103.45	-55.792	-119.57	-71.994
-300.89	-241.16	-338.86	-282.8	-203.94	-162.39	-175.94	-116.81	-311.54	-260.23	-182.27	-219.51	-250.01	-202.81	-261.68	-222.84	-180.66	92.442	-135.72	-72.677	61.347	97.205	38.001	58.944	76.874	72.758	15.046	196.29	-52.672	71.256	-88.628	11.344	89.389	400.66	418.89	287.64	184.85	187.93	68.172	77.864	-32.943	-16.778	-155.56	-191.95	-164.36	-139.32	-104.09	-66.933	-70.758	-80.543
-260.47	-237.94	-260.33	-285.21	-177.07	-105.4	-128.77	-59.5	-259.65	-234.17	-182.37	-227.81	-204.47	-181.1	-228.88	-180.21	-112.39	118.68	-93.528	-8.2462	68.419	72.515	107.06	90.787	84.161	71.522	0.68498	223.62	2.4836	104.55	-81.533	30.827	120.89	357.38	444.52	258.52	202.69	196.23	60.436	133.65	24.882	-15.828	-148.26	-217.65	-134.44	-125.22	-46.421	-24.697	-96.827	-16.727
-290.09	-266.04	-289.88	-272.37	-164.62	-109.05	-146.38	-79.06	-279.15	-271.98	-194.24	-216.19	-254.76	-200.23	-230.47	-213.67	-146.5	88.149	-131.04	-39.108	-7.0566	81.719	121.33	55.4	57.822	65.55	-10.839	185.49	-11.79	72.485	-57.625	29.626	109.96	319.21	365.55	238.61	166.8	191.6	-2.3308	107.38	7.0791	-37.654	-196.46	-223.58	-161.14	-107.95	-96.217	-63.93	-136.89	-74.159
-290.92	-218.78	-245.27	-280.18	-156.46	-150.19	-127.7	-50.285	-229	-224.76	-193.18	-180.1	-209.94	-179.9	-227.59	-219.76	-134.17	71.448	-103.87	-44.981	56.227	56.701	99.442	57.632	109.36	70.488	-23.799	177.36	16.304	66.827	-61.546	29.454	131.78	317.73	341.81	296.17	192.78	157.71	-32.341	90.827	-3.4724	1.6135	-172.98	-178.07	-156.29	-126.36	-71.176	-35.442	-110.79	-54.565
-265.24	-233.2	-287.83	-224.36	-178.91	-134.24	-135.98	-57.656	-235.07	-206.87	-149.54	-228.66	-193.23	-156.57	-204.25	-197.17	-148.23	57.27	-103.04	-5.7842	69.054	69.18	95.942	55.646	102.85	114.66	3.8619	180.76	-17.159	97.312	-74.665	7.5387	118.1	305.63	376.72	237.11	182.61	142.91	20.045	72.552	-15.897	2.6911	-127.86	-171.29	-138.19	-100.53	-86.581	-35.165	-78.89	-55.91
-216.86	-198.76	-280.06	-278.99	-197.74	-133.86	-115.19	-88.65	-287.11	-233.62	-196.98	-223.87	-196.61	-174	-206.19	-172.24	-153.06	64.183	-149.95	-58.728	51.66	10.281	86.923	43.707	74.056	33.35	-24.978	167.35	-32.955	70.95	-91.888	14.764	59.446	306.17	379.9	264.93	172.88	154.1	-4.216	110.67	9.342	20.459	-120.58	-193.65	-167.04	-96.307	-64.4	-67.433	-35.52	-90.381
-256.82	-216.83	-246.14	-265.1	-176.52	-124.39	-123.34	-93.752	-278.98	-220.86	-168.13	-250.78	-211.07	-184.89	-231.43	-164.09	-131.02	100.41	-66.49	-33.848	48.779	59.04	62.792	82.814	89.203	56.916	-3.0655	140.7	-14.013	79.567	-90.093	10.787	89.216	333.61	324.99	211.99	151.46	141.38	25.754	72.764	-23.6	-20.516	-135.63	-188.94	-123.95	-131.47	-92.077	-117.7	-49.606	-71.853
-230.59	-223.81	-252.52	-234.92	-146.07	-107.52	-106.62	-86.988	-169.45	-219.72	-185.47	-192.97	-171.88	-143.69	-183.78	-139.95	-92.089	89.4	-88.678	-24.799	53.736	32.782	54.164	38.598	93.301	62.643	-4.0647	143.17	-32.59	94.667	-67.759	37.092	100.61	322.55	342.83	178.68	156.69	171.4	39.892	104.31	1.4142	-16.404	-143.66	-180.9	-142.64	-81.862	-88.653	-27.156	-51.417	-40.574
-217.34	-189.53	-251.78	-262.95	-145.29	-133.23	-135.35	-73.67	-249.31	-181.98	-145.69	-208.15	-233.94	-160.62	-185.2	-135.89	-106.77	55.456	-66.066	11.572	6.0973	76.167	93.278	55.109	74.972	60.334	-14.427	134.5	34.285	58.006	-56.196	9.6485	103.51	309.62	346.47	219.03	187.81	179.57	51.759	87.826	-4.0217	-26.7	-121.33	-164.15	-168.13	-124.23	-44.249	-48.221	-79.275	-47.794
-211.39	-220.86	-243.54	-261.22	-156.88	-130.79	-139.84	-96.741	-244.29	-218.94	-171.03	-197.08	-222.95	-152.39	-195.6	-171.39	-124.17	68.559	-104.99	-38.6	22.362	43.447	37.875	30.92	94.953	63.201	-2.7931	128.97	-21.446	73.909	-57.955	-21.484	94.567	284.87	325.79	208.56	138.07	115.21	29.429	30.241	-14.18	-25.394	-140.03	-157.59	-153.23	-157.49	-109.12	-36.598	-60.789	-35.575
-238.39	-198.76	-215.05	-215.27	-179.76	-179.96	-136.12	-60.887	-232.59	-178.04	-163.67	-196.86	-227.65	-165.68	-210.52	-175.51	-180.25	69.47	-107.61	-14.199	42.01	51.331	42.044	18.327	48.626	72.449	2.0502	97.183	-17.773	67.306	-96.232	14.562	73.705	265.67	322.44	208.03	139.7	122.19	12.728	31.983	-45.254	-40.296	-149.35	-156.44	-113.79	-81.761	-86.404	-56.508	-67.848	-38.471
-235.56	-186.51	-240.93	-264.51	-174.15	-103.94	-150.11	-103.12	-234.38	-199.15	-173.58	-184.15	-215.81	-134.9	-196.82	-170.96	-119.18	32.464	-95.249	-68.35	66.891	65.535	47.75	40.266	50.666	-1.1305	6.317	55.813	-10.37	22.133	-90.135	-19.876	58.274	253.81	354.95	176.14	95.388	126.54	35.508	64.906	-14.658	-15.455	-146.63	-154.63	-167.22	-79.989	-67.609	-70.56	-73.59	-77.305
-204.42	-237.98	-225.22	-190.19	-165.74	-135.43	-109.92	-86.499	-221.53	-232.38	-183.19	-189.52	-204.1	-167.69	-186.24	-211.18	-121.96	66.514	-81.009	-15.881	-19.052	43.682	16.483	-0.097794	41.169	32.55	-26.553	106.34	-24.841	40.775	-65.457	-14.535	60.159	251.34	297.51	165.63	151.48	153.12	35.128	62.227	-64.135	-0.68303	-143.92	-184.41	-129.1	-75.647	-68.014	-18.878	-69.008	-90.877
-238.17	-238.94	-267.63	-282.12	-181.2	-121.68	-159.57	-114.71	-231.82	-208.15	-168.96	-214.61	-179.96	-167.79	-180.13	-197.58	-160.36	52.026	-120.91	-97.859	11.548	49.473	83.646	14.772	26.524	41.248	-38.927	88.949	-18.55	88.763	-102.44	-41.271	86.817	239.75	328.27	160.48	66.31	155.07	-24.406	40.581	-23.068	-36.644	-156.71	-203.16	-170.91	-139.18	-66.011	-57.099	-91.453	-74.407
-210.62	-186.82	-206.39	-223.31	-162.25	-109.98	-85.784	-105.72	-235.32	-170.27	-135.44	-200.33	-143.92	-166.65	-183.22	-143.54	-81.648	64.617	-65.722	-56.639	44.854	20.819	70.438	30.489	25.973	46.451	-4.8546	80.736	-10.316	89.093	-48.399	-7.3635	130.5	234.7	303.24	167.09	117.33	121.2	45.89	54.167	-20.466	-20.355	-120.98	-159.82	-121.4	-95.047	-57.269	-61.902	-83.545	-62.932
-203.09	-172.59	-224.1	-217.24	-183.57	-126.63	-101.25	-51.732	-202.57	-191.12	-141.36	-177.9	-162.7	-101.09	-151.6	-160.91	-114.67	49.677	-67.179	-2.3831	28.6	51.04	98.979	61.871	39.949	75.897	17.895	149.5	-0.051023	38.688	-65.547	-4.0036	88.862	287.59	252.22	188.62	136.73	94.975	33.733	41.555	-15.705	-0.0007189	-105.46	-136.6	-108.72	-66.418	-39.253	-60.631	-63.19	-50.544
[truncated: 29 more columns]
