# Supplementary material for: Layered feedback control overcomes performance trade-off in synthetic biomolecular networks
Source: Nat Commun. 2022 Sep 14;13:5393. doi: 10.1038/s41467-022-33058-6 (PMC9474519; doi:10.1038/s41467-022-33058-6)
Supplement: Supplementary file 4 — Source Data [file 41467_2022_33058_MOESM4_ESM.zip › Source_Data_and_Source_Code_Final_Revision/Figure_5&Supplementary_FigureS5/Figture 5/trade-off-mag.txt]

-98.228	0	0	0
-94.824	0	0	0
-98.577	0	0	0
-108.42	0	0	0
-105.5	0	0	0
-105.66	0	0	0
-108.99	0	0	0
-105.91	0	0	0
-95.798	0	0	0
-94.491	0	0	0
-91.43	0	0	0
-90.916	0	0	0
-96.469	0	0	0
-92.613	0	0	0
-97.313	0	0	0
-97.81	0	0	0
-97.534	0	0	0
-95.406	0	0	0
0	-45.771	0	0
0	-41.705	0	0
0	-38.226	0	0
0	-37.967	0	0
0	-36.78	0	0
0	-35.393	0	0
0	-34.051	0	0
0	-35.158	0	0
0	-54.988	0	0
0	-81.309	0	0
0	-35.365	0	0
0	-52.389	0	0
0	-50.95	0	0
0	-41.553	0	0
0	-46.287	0	0
0	54.351	0	0
0	58.886	0	0
0	-38.835	0	0
0	-41.469	0	0
0	-40.004	0	0
0	-50.094	0	0
0	-42.188	0	0
0	-42.58	0	0
0	-46.573	0	0
0	0	-97.541	0
0	0	-93.295	0
0	0	-93.469	0
0	0	-93.358	0
0	0	-93.821	0
0	0	-91.017	0
0	0	-98.515	0
0	0	-98.295	0
0	0	-99.648	0
0	0	-99.311	0
0	0	-92.632	0
0	0	-90.989	0
0	0	-99.739	0
0	0	-92.993	0
0	0	-93.571	0
0	0	-94.098	0
0	0	-95.823	0
0	0	-97.867	0
0	0	-96.073	0
0	0	-102.17	0
0	0	0	-34.609
0	0	0	-40.027
0	0	0	-26.287
0	0	0	-29.293
0	0	0	-37.768
0	0	0	-32.485
0	0	0	-41.92
0	0	0	-38.351
0	0	0	37.28
0	0	0	-34.033
0	0	0	26.728
0	0	0	-28.366
0	0	0	-33.526
0	0	0	-34.093
0	0	0	-50.577
0	0	0	-27.989
0	0	0	-28.494
