# Supplementary material for: Layered feedback control overcomes performance trade-off in synthetic biomolecular networks
Source: Nat Commun. 2022 Sep 14;13:5393. doi: 10.1038/s41467-022-33058-6 (PMC9474519; doi:10.1038/s41467-022-33058-6)
Supplement: Supplementary file 4 — Source Data [file 41467_2022_33058_MOESM4_ESM.zip › Source_Data_and_Source_Code_Final_Revision/Figure_5&Supplementary_FigureS5/Figture 5/ctrl_profile_data_excl.txt]

-22.00052324	-22.00052324	66.45657467	-22.00052324	23.21088236	70.47735185	-22.00052324	116.7162894	94.25737687	112.1432077	-22.00052324	-22.00052324	-22.00052324	-22.00052324	156.8577846	-22.00052324	68.42228796	-22.00052324	115.1576735	211.8515747	116.7162894	25.87037681	214.5707851	115.1576735	-22.00052324	63.66319263	-22.00052324	261.8850468	526.6322638	24.2384143	22.71405373	-22.00052324	23.21088236	25.87037681	214.5707851	119.9422618	-22.00052324	206.5964714	119.9422618	61.89693045	162.9552269	-22.00052324	-22.00052324	-22.00052324	-22.00052324	68.42228796	70.47735185	24.2384143	115.1576735	115.1576735
-17.22670469	-62.94610362	28.49269423	-62.94610362	74.21209315	-62.94610362	-62.94610362	119.9314921	61.61593222	-62.94610362	26.48305032	-17.22670469	28.49269423	71.19762729	-62.94610362	20.09525361	-17.73469801	25.5109943	115.9122043	-62.94610362	-62.94610362	173.6252048	-62.94610362	170.9059943	-62.94610362	-19.65858761	-62.94610362	-62.94610362	-18.71755466	29.53177148	-17.22670469	160.6267812	-17.22670469	78.99668141	298.7451412	30.59473556	117.8995188	74.21209315	298.7451412	-16.17568403	-62.94610362	-16.17568403	360.9108239	348.5284867	-62.94610362	-19.65858761	211.3702899	302.8090878	-62.94610362	-62.94610362
91.76087063	-139.4338171	-50.97671919	-139.4338171	262.9973756	117.5573305	-5.2900862	-49.0110059	-139.4338171	-0.717004465	86.6232109	-93.71441818	-139.4338171	170.1660256	-139.4338171	-51.92787078	-14.87178126	-5.2900862	89.16317751	-139.4338171	-45.89297793	-139.4338171	-46.95594201	-139.4338171	-139.4338171	-0.717004465	94.41828083	-93.19487956	-49.0110059	43.44377859	-2.275620337	-47.99501926	-92.66339752	281.4999592	-0.717004465	-139.4338171	-5.2900862	-139.4338171	-47.99501926	-93.19487956	177.0460221	180.6019754	81.70892768	-49.0110059	41.4118053	-8.174897617	128.8536447	262.9973756	-139.4338171	-94.71924014
65.43756074	-160.6194673	-116.8664941	-160.6194673	189.404318	-116.3909183	-73.11352094	-26.47573636	-5.608933778	-27.93382039	-160.6194673	-26.47573636	152.3825715	-26.47573636	-115.4080617	-74.95575139	152.3825715	65.43756074	408.1691838	-27.93382039	-160.6194673	-160.6194673	205.1357241	65.43756074	-160.6194673	-24.98525046	-160.6194673	-160.6194673	16.29472856	-160.6194673	148.9803754	-115.4080617	197.0971485	-69.18066942	-69.18066942	24.33628292	-115.4080617	201.0717775	22.25812842	250.855123	159.4163252	-160.6194673	-160.6194673	-160.6194673	-160.6194673	-160.6194673	-160.6194673	-29.36054778	-116.8664941	-116.8664941
-92.223815	126.5410508	289.2474198	-92.223815	34.93326326	-92.223815	121.9354747	79.10361675	22.93731248	-4.717868672	432.811863	37.63873301	239.9416139	37.63873301	-92.223815	-50.27508815	75.57109239	-48.47084183	-92.223815	-4.717868672	-92.223815	-92.223815	-47.50923803	-47.99526604	350.0616746	173.1474787	-2.794661061	-47.50923803	-92.223815	-2.794661061	-92.223815	-4.717868672	37.63873301	-2.794661061	128.9189298	179.0446186	220.7782238	84.69038083	-92.223815	173.1474787	36.27175882	126.5410508	-50.70313638	162.0903415	162.0903415	113.2825741	-92.223815	-92.223815	-92.223815	162.0903415
-116.0045523	11.15252591	-32.96319511	-116.0045523	130.6031146	-74.90327452	253.906948	133.1195193	-0.843424864	93.73908189	95.92391142	-31.23316684	-116.0045523	-116.0045523	12.49102147	180.6952969	-116.0045523	265.4666824	89.50183676	11.15252591	-29.42952034	143.7205437	57.14551167	138.3096042	12.49102147	-73.61885959	55.32287941	-72.71703634	-116.0045523	-29.42952034	8.557483501	9.8416282	-30.34083646	273.5830917	-116.0045523	-29.42952034	12.49102147	355.145885	-72.71703634	12.49102147	-73.1726944	265.4666824	-116.0045523	85.43240331	-116.0045523	40.49646705	-116.0045523	43.56511449	123.3499479	-35.42977008
-63.93074542	97.2188191	173.0999247	195.0073048	94.08970134	15.07947796	-63.93074542	55.7465047	237.4786253	-23.64335429	58.1400497	139.5205798	-63.93074542	-24.03832872	182.6769215	17.44978466	180.2108448	17.44978466	-63.93074542	302.2816399	102.151969	102.151969	309.7553621	18.27181022	141.5756437	97.2188191	143.6726476	60.63129042	379.230557	145.8128888	177.7936014	98.83031474	102.151969	102.151969	264.8794771	19.96670827	313.6077962	309.7553621	187.7616157	18.27181022	102.151969	180.2108448	49.09776858	89.61742454	-63.93074542	160.0523649	88.18239492	51.23038205	50.15410983	-25.17811205
117.3757645	77.50526674	75.35234267	70.76567833	226.057028	263.7331993	414.4378847	228.1697105	178.4660747	115.1611275	156.5010194	195.6262742	193.7631669	76.05657017	118.5153351	348.7737004	0	313.0020388	307.0963399	273.8767839	239.3545002	239.3545002	239.3545002	316.0408935	158.0204468	79.01022338	443.1613024	39.89241671	348.7737004	80.57478226	155.0105335	39.12525485	279.2469169	518.6014172	316.0408935	0	0	159.5696668	80.57478226	237.0306701	199.4620835	195.6262742	36.00908411	110.9734501	0	142.7728598	183.2894822	108.9917814	0	0
120.9976115	195.6586483	78.38135602	270.6282018	402.463113	186.4086083	42.37227191	186.4086083	111.2592154	45.3184697	-27.97880907	198.0782189	122.7258763	82.30961974	124.486445	311.1067329	307.6502035	198.0782189	156.2919198	198.0782189	48.42987485	318.2154445	203.054317	273.4305616	124.486445	47.3735336	11.11910458	11.11910458	230.2742199	203.054317	156.2919198	195.6586483	87.89318956	548.5376995	200.5430152	208.2218035	126.2802321	164.6672745	205.6134532	162.5147301	164.6672745	270.3196851	139.5060198	144.8119077	38.67903252	105.3125198	73.45703683	72.27812143	-31.17170495	108.2350411
162.4162411	-87.43626354	155.094556	104.7360057	49.2868988	120.3165517	85.53854736	157.493039	112.268749	18.40187817	128.9341103	308.9795308	-54.16292757	83.77017426	94.85408423	20.90685794	489.0249513	128.9341103	159.9332348	198.109456	458.1600221	243.4494858	243.4494858	-51.11131028	131.184678	-51.11131028	280.1073823	133.4757965	372.2302698	135.8085718	192.5708537	-16.04983364	390.0810716	243.4494858	385.4988345	63.52311344	-123.1294785	23.50210724	172.7997218	203.8458656	206.7915894	308.9795308	261.3454668	108.4411356	73.75890074	296.6907164	139.3883605	401.9061995	135.2214107	110.3392554
114.8188212	317.130363	306.1921197	193.8265296	174.9332003	273.3773899	176.5339188	344.9242599	362.5197663	378.2769362	215.4047004	181.4961462	217.3993213	273.3773899	82.37883395	184.9444738	149.0123212	219.4277492	314.3280032	317.130363	357.3608511	221.4908512	291.0468598	564.2605038	221.4908512	460.8106774	363.9007826	258.6673385	347.9563214	438.0217302	244.8662311	146.1864121	325.8248641	325.8248641	354.1733214	154.9590169	398.9785973	360.6028684	188.5117092	219.4277492	469.1342267	319.9798214	247.3186338	8.870779385	100.421558	249.3132546	314.5808477	131.0157422	253.3924792	259.7466559
315.0776058	282.7837446	208.3353014	311.1279968	83.14896664	-40.15486682	239.3965724	366.7477836	202.7720887	149.1021799	315.0776058	248.2013421	347.3714669	425.7641985	287.9924319	638.0162172	282.7837446	155.1584054	373.1056375	315.0776058	422.9863613	422.9863613	-40.15486682	350.4716776	323.7418124	212.1878621	560.1933059	360.0772483	309.5270984	228.8716789	275.2735444	376.3596572	422.9863613	191.4157472	320.8071618	95.47934999	329.7566336	493.4879534	262.4999971	287.9924319	329.7566336	121.3144389	322.1557123	306.1452612	131.7758305	240.4676507	244.3924412	301.3019028	130.573518	340.4015688
292.8065548	326.096545	276.1328449	343.8616115	247.2745009	336.9414984	278.8125483	254.8027646	268.3170434	254.8027646	262.6656177	113.535459	356.4624144	254.8027646	242.6483542	298.6987681	295.7306756	147.5820398	257.3854536	172.2428065	455.8416235	242.6483542	366.8934383	268.1045838	304.7708962	270.8858733	247.9456252	276.5768195	287.086377	441.3919555	372.7455618	409.6026859	270.8858733	332.53779	176.3220311	253.4097394	374.1169897	370.4774311	282.4456077	517.4935402	216.4027841	298.6987681	233.6620745	246.708651	85.9301231	-47.51896247	347.2546992	110.9886441	240.0599149	145.1159632
407.1503897	324.9478341	224.5082877	210.9499503	220.9857785	249.5053571	170.6138969	337.3609717	294.1218757	200.8164581	404.0323618	432.0946135	389.0658275	383.3549131	298.8977285	209.3504902	516.2813688	182.6741801	314.8822151	347.9078583	416.7698377	361.9389841	274.7455591	298.8977285	391.0034592	536.3258343	190.9219282	338.3504247	289.4768683	314.0680841	449.9179356	375.97011	274.7455591	536.3258343	499.483542	403.8260217	423.4134853	540.5077732	397.3218233	356.2079609	370.8492612	581.0404113	213.7605623	174.3251873	388.423772	26.00772625	242.261734	364.3466921	122.5844839	203.1477059
367.2245836	398.9209926	276.7738555	402.5605512	367.9956415	397.9725016	297.1010523	356.4145429	489.8227823	510.707435	270.6911251	346.7539861	425.0044958	400.8295416	325.7516848	346.7539861	214.5089634	301.747157	412.6148318	581.5055152	277.4267802	387.5202561	464.8161587	484.285185	571.8958035	411.2763362	231.84558	369.3126916	722.7501459	375.3386472	463.4776631	470.2379128	384.506425	225.8370837	518.3559811	598.2990036	311.7425724	475.5959887	341.8192693	438.0462475	286.8324247	325.7516848	207.825011	307.4149321	194.7892282	234.0509347	127.3705752	170.0592868	235.6887466	156.7378509
250.8885702	454.3612685	259.711612	287.7331791	318.7449019	346.0704767	300.8590711	244.7345676	360.8938884	333.2263274	396.6008712	298.4795234	205.117271	374.0101094	381.264984	351.4209389	250.8885702	378.3643378	338.2754067	516.2781213	461.1540546	365.3680279	362.5109878	451.0255254	613.4794001	576.1884094	298.3317254	348.8786385	434.9252623	405.7836539	458.4456467	444.4717712	539.0459884	464.6125767	457.7372014	490.0558448	449.9724647	521.8926096	525.7928343	457.7372014	396.3053718	111.9399834	50.45744006	280.5139386	216.2555497	290.9346162	292.8805877	134.4900071	73.47229585	184.601171
494.0658362	433.1295952	487.8621922	389.2097344	375.1395149	544.53092	482.5660494	370.9643976	489.9282122	453.6275942	626.0342634	474.8204406	252.1237197	601.9775188	350.4890752	430.5918916	381.8453726	519.0489895	569.0108689	670.0237391	579.9559019	469.1055157	579.9559019	592.1962051	540.9133852	626.0342634	480.666743	524.2300481	420.7110456	510.3061368	501.5903518	666.2396981	689.5746172	373.094778	607.5060874	530.6813536	540.9133852	563.9022355	480.666743	463.5175892	547.4816281	633.2456528	196.1805821	241.1263508	272.2693425	323.124277	199.2200771	270.9209847	323.124277	488.819385
417.2368419	546.9055556	578.4800981	453.3123695	513.8896198	537.9124996	406.0459	462.560157	430.4844976	493.8974464	376.9494508	517.9553198	492.4794695	505.3419777	470.3057658	475.0879479	392.7484277	477.6679286	641.9314944	598.530102	517.3355138	604.1371101	639.0230411	649.1424024	579.9359215	470.3057658	550.4383472	504.9458497	661.5886273	476.1598445	619.0611764	552.3180946	618.2627018	635.5454208	564.2858196	603.244584	716.8743135	653.2957744	578.2798261	511.6156795	532.1619261	526.4581862	299.8814658	316.0062363	193.2863442	343.8802173	326.9259402	360.8344944	207.190755	264.2813231
557.844164	621.7907485	435.3522307	359.5526579	489.1868801	474.2196712	420.2203292	415.1228015	511.2915439	577.1267616	576.0909196	503.1038971	536.9092703	642.0478068	631.2516187	464.2480827	477.5907344	411.870119	654.4635484	692.3417428	606.0738514	647.6147589	679.0060319	687.5054413	647.6147589	526.8928916	543.8959229	657.8084472	606.5832757	535.8407234	579.9323419	576.0909196	698.0201745	732.3340689	550.5954529	612.3174052	596.2492401	650.9804474	583.0211778	596.7874711	583.0211778	572.0732854	279.0150917	294.6590896	305.9700807	198.4863617	415.2568274	277.8293134	382.7441657	193.771103
569.9523484	588.2409467	578.5715474	641.8724155	534.1838313	559.706399	459.2854184	492.4430108	550.3307619	547.9677965	589.7402196	540.4364725	612.434341	595.0453389	650.1229508	624.223495	547.8985883	572.4985818	647.2123453	606.9818573	702.51385	758.2920919	699.3793518	758.8101187	702.51385	592.3814917	712.0808838	708.8642621	641.6076256	583.9163775	678.1662122	727.6733214	653.0586478	562.8047855	738.3950121	754.2919902	632.6593178	740.7531845	641.3152055	744.9149591	552.8581076	687.104762	336.4784373	491.7981386	430.4772566	321.0331734	224.2415299	394.3750422	318.613985	417.9374237
568.9749736	633.5809226	556.7664876	570.566023	560.4656026	569.3113124	550.2198524	485.5098512	599.424367	623.2961589	623.0660103	641.3748169	578.5327087	638.2558152	598.5620659	654.3662142	582.0437734	433.4059627	717.8524768	757.5838126	790.2749942	747.3086563	806.7487857	776.8859366	863.5665565	677.9049854	686.8900886	619.9102285	760.7988998	541.0490861	742.5812083	885.5200187	744.4634146	734.5022784	754.2670626	679.1455423	714.0921135	727.5272599	703.6350537	628.282711	603.1652634	673.851519	407.7225104	407.8771087	416.2230222	367.12366	431.803238	457.1554281	341.8502035	371.499485
585.8498714	696.3767482	654.7861695	650.1594683	614.3631306	647.9359565	627.792261	568.9708303	707.1936241	723.2882992	695.3605079	712.1837434	740.7383154	829.9953079	599.1466699	636.1211293	573.1032852	583.6881696	755.0156014	801.0713626	810.5969176	786.5954718	777.5863108	883.821551	708.2178307	747.6669983	829.6346243	777.4742535	704.4502135	671.3211663	845.735856	746.186891	783.5701733	777.5863108	836.4528283	777.3579191	789.6433472	862.2279347	853.6732517	672.3305998	683.3628042	655.2281187	492.290134	434.796473	445.0642647	489.9529199	491.4349371	397.4750448	432.154248	427.2293907
730.0807516	687.7598358	782.4870563	743.474983	694.5977878	789.9380311	645.7205925	723.8859196	768.2027948	752.3000321	739.9044087	866.2198104	795.2895097	747.5230943	691.7226586	735.7942809	651.8302419	658.2890142	831.6647466	934.2162343	922.1822281	942.4749922	894.6888058	936.6620972	956.3152184	735.7510784	899.7134657	848.5692936	965.1624516	923.5712686	913.655787	892.4715943	902.1618501	929.4707528	916.8109966	887.4054606	941.8068434	834.6818311	770.684968	1011.12618	779.1319812	787.4644587	503.9583514	532.3596883	480.9663584	553.4427271	523.2419585	512.6730584	518.9926069	530.0139882
819.9442123	779.4269746	774.3401794	772.0733122	760.9252944	726.8619066	720.509891	638.3934789	817.7682623	847.2990123	858.4951141	793.5520445	841.2825607	921.0799166	791.6830785	859.8598899	734.4406972	679.8105019	916.3818103	875.9119708	928.8614894	884.7540462	938.3079316	1040.063577	937.8484661	947.3544539	905.1483929	848.3675592	904.5532449	842.2737695	943.2773092	927.6537374	991.0790201	885.85764	1021.347008	982.003979	899.2303905	855.4757188	863.9134089	877.475806	797.5047279	843.3734745	620.2149068	583.5086693	581.9874025	597.1248297	578.9669696	578.9669696	584.272089	559.6019775
934.6578418	865.3986804	925.8603601	905.8800627	947.0291219	936.1878386	830.6906854	771.0019725	997.6389043	969.7189575	893.2443558	920.2373126	913.128601	972.3340131	788.8942936	850.9108084	749.557496	837.7762583	937.2561984	966.7752337	969.4845548	1010.010184	1083.462888	924.4299615	1012.564501	938.4254589	960.6414082	899.4646273	853.2933441	888.559938	961.6260486	1002.658736	1035.553351	992.2802214	1031.18357	1025.873836	957.7601359	989.7726981	942.9335326	913.1584199	881.4551791	899.2713825	640.9725153	653.7037474	668.1077324	678.6687054	765.1150708	648.8745329	627.026718	688.8362649
1035.206448	977.2130408	1045.110047	964.8866125	993.7449565	1042.507982	960.0197659	907.5922417	1166.895021	1087.86648	1121.772373	1105.884328	1110.24716	1131.43055	995.0468367	999.4601787	962.1280943	914.6149518	994.8190884	1025.641021	1008.618103	1048.329731	1099.583487	1080.539722	1132.443974	1062.696572	990.7909528	956.1233457	889.2136216	884.5952522	1070.059244	1066.433267	1061.704114	982.4813682	1117.423574	999.0127495	1008.996517	1117.423574	1041.33856	1026.183196	929.7155058	881.9645354	692.2445721	757.7018199	710.3908808	728.596816	730.3316865	730.3316865	754.1176358	708.027808
1153.019306	1159.501977	1204.035551	1150.074577	1150.074577	1147.911047	1105.186215	984.4435246	1219.825931	1243.991162	1162.638754	1198.167187	1192.310009	1275.387633	1070.05732	1181.87765	1147.360807	1068.137838	1082.499755	1070.05732	1169.330544	1054.896232	1100.530579	1075.439382	1017.226321	1075.439382	1022.429434	1027.102599	1096.792955	977.9167794	1099.489907	1151.91994	1081.976163	1079.223394	1174.209641	1150.30128	1158.425857	1161.371802	1137.387703	1092.257613	1052.202798	972.7121882	712.4485872	783.6864045	799.395985	752.19524	815.0381423	713.5307751	753.9154266	729.0107673
1261.86232	1380.891995	1317.850143	1297.213165	1243.241366	1260.286336	1170.507075	1063.584464	1294.101735	1344.976987	1407.222484	1376.213958	1299.211972	1434.681206	1283.736083	1262.304702	1254.068684	1113.535229	1177.227082	1236.883448	1267.376255	1218.893282	1263.953113	1201.595226	1273.394009	1160.103248	1158.934165	1125.018241	1182.991562	978.2101217	1161.93189	1196.832216	1194.103681	1269.582192	1245.636903	1246.34954	1247.48129	1224.767838	1221.078496	1125.018241	1112.56477	1041.346705	837.7198391	828.528705	926.4754018	826.7412499	871.0028856	864.37407	808.0421979	835.7537866
1391.903827	1412.05062	1452.01795	1343.600691	1375.486236	1358.546559	1233.382513	1177.273857	1401.514124	1416.940135	1483.622523	1513.711825	1456.91119	1466.331961	1391.903827	1391.903827	1332.219587	1258.652447	1113.562891	1263.026479	1262.601674	1277.224088	1277.881655	1229.656635	1189.777933	1221.295952	1244.395739	1284.031154	1180.164886	1065.487415	1267.859423	1261.453909	1247.253173	1338.486951	1302.316391	1225.513232	1314.130607	1246.717715	1235.292771	1179.933094	1166.219697	1126.157413	888.5327967	878.7568221	966.8100651	911.5055264	913.4037628	898.8691577	917.7856494	889.8620345
1451.563528	1494.476598	1483.066212	1508.216803	1484.079221	1457.421087	1286.596358	1265.776749	1580.517687	1507.462097	1554.545178	1537.230171	1467.970146	1619.431454	1417.405849	1474.444774	1387.001353	1309.249254	1183.873087	1230.998744	1206.273167	1350.529233	1323.896578	1262.679566	1317.999849	1257.082247	1239.244497	1224.477868	1138.640176	1110.398214	1215.414261	1254.995567	1239.244497	1184.093217	1300.610132	1394.203731	1320.866746	1315.070465	1262.679566	1194.305002	1140.434134	1132.838012	962.2163945	998.3091521	992.1476468	947.9175431	954.1439225	998.0884036	984.1534887	948.0930553
1606.138845	1704.740923	1723.111527	1591.963727	1628.016894	1619.205129	1438.314034	1345.465703	1764.547642	1636.803131	1677.933346	1720.9674	1672.117143	1781.945768	1557.162444	1699.494647	1540.792621	1486.833591	1305.987968	1272.703498	1348.373661	1308.837427	1386.278837	1303.150432	1362.738687	1264.125556	1311.66304	1229.693721	1220.700733	1093.790674	1236.786837	1389.712794	1294.708616	1334.127847	1364.595346	1354.226079	1356.8508	1320.087159	1289.033691	1283.615314	1184.734926	1261.150211	1091.425366	1040.955591	1051.673812	1023.308626	1104.369538	1059.380301	1089.910425	980.6757269
1826.238962	1936.030132	1880.975528	1756.346242	1766.008697	1744.394022	1710.88954	1559.09458	1894.673567	1894.673567	1851.547489	1884.82347	1863.579556	1954.721436	1850.94965	1803.11611	1733.130551	1691.438684	1291.55699	1366.701732	1386.408577	1411.4655	1448.113442	1392.141271	1400.827523	1392.141271	1373.209696	1315.551425	1366.432092	1197.99309	1355.684041	1428.263414	1402.750049	1394.579313	1496.664683	1392.573919	1430.205037	1419.091521	1351.122858	1407.502748	1288.359745	1274.927055	1099.54828	1146.764087	1145.545551	1166.39433	1170.9035	1167.783687	1146.764087	1132.805088
1983.857733	2110.54475	2015.230034	1901.562465	1995.523502	1924.613003	1792.011752	1688.026202	1991.483223	1975.877746	2039.534499	1999.72015	1955.877525	2173.388022	1863.897682	1999.798371	1825.142377	1829.40149	1374.11819	1439.884458	1433.581791	1386.57917	1493.125491	1473.163761	1429.297625	1457.330973	1370.65343	1389.405208	1439.09148	1288.159365	1387.38766	1409.20481	1446.964266	1425.665397	1480.038927	1453.233075	1426.393519	1396.823798	1418.430649	1453.510319	1409.832609	1275.253911	1179.887657	1134.253021	1198.999781	1178.56184	1220.113127	1264.379744	1222.439429	1174.250638
2148.809054	2313.794707	2144.955312	2003.739766	2140.230122	2000.177215	1958.374189	1775.419254	2238.735419	2106.855812	2144.591072	2218.042366	2152.371237	2278.86826	2078.653425	2093.354393	1961.962699	1969.697616	1384.704194	1451.544428	1517.911297	1480.337179	1595.359089	1491.808671	1531.662232	1463.863507	1430.905385	1449.275908	1416.204105	1341.532124	1414.901051	1508.396246	1437.863244	1487.026846	1539.705231	1535.71774	1481.380504	1492.909598	1504.174899	1428.076295	1425.979955	1355.767926	1217.956936	1219.361598	1296.745826	1277.386932	1294.302352	1291.854269	1284.71726	1257.525823
2277.299302	2343.856388	2300.517002	2234.17156	2221.238176	2233.689924	2100.470947	1958.372376	2286.781684	2233.689924	2356.309937	2298.888419	2315.930189	2428.377845	2235.072648	2274.021805	2162.077698	2171.617719	1393.64702	1503.177049	1536.653253	1492.494255	1578.884305	1551.723722	1549.899997	1502.969632	1491.725127	1491.725127	1472.603762	1384.645482	1472.603762	1487.346612	1530.786337	1547.152253	1615.095182	1566.723768	1556.109903	1501.178386	1502.969632	1475.413863	1437.945848	1375.365996	1279.796117	1267.73958	1340.412927	1340.606795	1383.262093	1343.231404	1331.17171	1281.645062
2404.428242	2503.255128	2484.474841	2332.916631	2341.440626	2297.271136	2271.165981	2102.366424	2460.762198	2430.411036	2467.868742	2478.046343	2454.827336	2582.176044	2377.60222	2373.203506	2261.784713	2225.596455	1449.23146	1491.565195	1528.626784	1574.13039	1552.016116	1555.03893	1529.901842	1524.153727	1525.406744	1495.867532	1497.707209	1351.047088	1504.896301	1500.468329	1544.829969	1568.222606	1623.937315	1554.851279	1618.358939	1519.664492	1500.416142	1524.521624	1427.945905	1438.725448	1319.09148	1372.178338	1387.47848	1321.55619	1374.613829	1372.577804	1364.92115	1354.50492
2483.581136	2590.224116	2572.715265	2480.161585	2479.246523	2387.435599	2286.587646	2173.169531	2542.23329	2560.50439	2600.047011	2626.840909	2638.899299	2693.859661	2498.981261	2524.748446	2418.730819	2388.80175	1461.14804	1543.982094	1580.791506	1600.920779	1625.416947	1603.56009	1521.980229	1566.489128	1514.803816	1514.803816	1525.957519	1425.457467	1555.292198	1489.258758	1606.473057	1619.493539	1635.027629	1604.144408	1642.79801	1540.69197	1550.685884	1486.838386	1460.193059	1402.011783	1393.515321	1380.48706	1471.567993	1441.218799	1463.984794	1507.13783	1442.992232	1463.090363
2649.110571	2801.172418	2717.21642	2626.847684	2608.245482	2528.853773	2434.036071	2293.109549	2637.955676	2617.017289	2722.784867	2755.741715	2715.422843	2760.949311	2670.5265	2596.078902	2540.910183	2521.603796	1490.600458	1572.975342	1603.661834	1577.00496	1609.346876	1613.275169	1634.561706	1628.799783	1571.42164	1581.236158	1551.259265	1489.962476	1560.582654	1539.857562	1607.82542	1661.483018	1676.655084	1683.450262	1646.205592	1609.346876	1620.53058	1561.844079	1521.787725	1464.631842	1409.172464	1447.159054	1424.27704	1482.070333	1500.348943	1478.724201	1501.95157	1456.957192
2695.210581	2809.12452	2762.724021	2750.083611	2725.522447	2637.167433	2501.352372	2334.865311	2701.072104	2685.153734	2869.996943	2877.728108	2827.116023	2843.928304	2763.912323	2719.094141	2603.247861	2594.876875	1464.506927	1558.488495	1624.431537	1603.81147	1631.304893	1631.844204	1673.540158	1592.601904	1639.289094	1584.48739	1557.187773	1487.968005	1559.847071	1617.785776	1578.947452	1675.487427	1665.671671	1707.264284	1665.671671	1652.989519	1599.429129	1567.978377	1526.107217	1456.932093	1388.213896	1412.63447	1413.824872	1460.29005	1519.261449	1503.161928	1398.958953	1446.259878
2822.004779	2894.616415	2854.229703	2769.557388	2823.59884	2683.452964	2649.880138	2437.031785	2852.319268	2832.075355	2882.787379	2915.69594	2912.030305	2965.464702	2842.671249	2831.173398	2725.479538	2660.871566	1543.737011	1607.219709	1617.007731	1669.553621	1672.417022	1665.867193	1682.982751	1670.547553	1619.775131	1592.961118	1589.625506	1439.501945	1538.341191	1615.008679	1596.930297	1679.142686	1700.217171	1716.116937	1685.868349	1703.126447	1647.656861	1581.980866	1554.288726	1554.203077	1384.393426	1480.170653	1502.703615	1455.779856	1484.205879	1485.124023	1427.444363	1474.528967
2918.647177	3016.565765	2906.780082	2879.866245	2797.342277	2804.66282	2643.948842	2543.629212	2871.796024	2921.357487	2987.931577	3066.836069	3029.773437	3077.000419	2952.930626	2918.723862	2807.790091	2685.255387	1535.701707	1607.192899	1676.073606	1689.241977	1705.270253	1652.839029	1702.410347	1696.718213	1677.029375	1666.69194	1553.870294	1562.817068	1666.859954	1663.115929	1623.400124	1672.29597	1741.915459	1679.817555	1677.029375	1644.214645	1662.123165	1592.71593	1509.825545	1548.505016	1386.473634	1466.151832	1488.564304	1519.176527	1511.291587	1479.931985	1532.032851	1509.825545
3040.238979	3061.763038	2933.021273	2910.874842	2905.6188	2823.710537	2662.58315	2532.843128	2885.426993	2990.265035	3069.941092	3180.188253	3125.915233	3206.378359	3106.759968	3029.317206	2860.86339	2745.963828	1521.030647	1595.322841	1741.719375	1725.155335	1702.905132	1688.977308	1713.019425	1742.44727	1629.055386	1667.80802	1554.279178	1509.867309	1621.035489	1663.305216	1618.807605	1695.559108	1757.552043	1772.801821	1697.307515	1764.689603	1666.032623	1613.091251	1544.058754	1520.686999	1371.858573	1465.940922	1507.246979	1486.658693	1491.532283	1518.184898	1505.792047	1464.346507
3149.132052	3113.179513	3027.51256	2890.375016	2872.192501	2816.778704	2676.334597	2545.607809	2878.011587	3042.036578	3171.746619	3195.234453	3065.025605	3107.528904	3055.015929	2973.941121	2823.370286	2701.328618	1534.352757	1615.543145	1670.860867	1677.248663	1728.351037	1634.586951	1712.772022	1648.994177	1645.30968	1645.30968	1562.149847	1476.179391	1595.356909	1606.574956	1613.370696	1698.366679	1766.064186	1739.73403	1719.149806	1680.883099	1627.195927	1603.962852	1548.294398	1484.666573	1365.72915	1456.844763	1497.825852	1509.039995	1507.628245	1546.949625	1471.070852	1468.000837
3476.8084	3341.918215	3369.547548	3224.593282	3199.980314	3145.496361	3007.958605	2810.38162	3445.754313	3456.149012	3587.127244	3506.175013	3462.06555	3506.175013	3351.802308	3279.707841	3167.208557	2929.779209	1852.127222	1851.250003	1894.864674	1922.637761	1878.472535	1859.213189	1840.206839	1785.995421	1763.808405	1734.06204	1722.037232	1614.459969	1909.843985	1892.971263	1850.502903	1923.571595	1954.20633	1934.786018	1917.535243	1905.924763	1792.744449	1805.843272	1727.696006	1678.800643	1768.208223	1849.097442	1754.434429	1754.21138	1753.043784	1723.795167	1698.76421	1728.455255
3580.235899	3524.519161	3520.78238	3388.808015	3368.068062	3345.703798	3124.589067	2953.972813	3619.50441	3674.347909	3818.119904	3745.232915	3637.116623	3639.845442	3553.014543	3419.355143	3307.115033	3127.638177	1928.464606	2012.23484	2052.424781	1984.546445	2022.159295	2001.677618	1960.714264	1960.507378	1882.809072	1870.231357	1850.41467	1748.349164	1999.002234	2032.148722	1944.039421	2025.56719	2106.508932	2015.239182	1988.475301	1988.363394	1927.28562	1906.202581	1766.413727	1814.555902	1799.019132	1808.702167	1880.828003	1840.265726	1861.009731	1882.078055	1814.421313	1757.076135
3675.351623	3563.383696	3504.004584	3430.454476	3424.184789	3284.249685	2973.307855	2930.42	3654.339279	3669.469206	3786.666711	3841.618847	3727.787089	3712.62105	3595.31521	3530.205404	3362.21773	3188.462303	1937.373432	1911.97069	2016.640182	1939.038516	1952.321128	1895.377803	1929.061797	1927.587414	1863.878095	1754.64404	1809.301252	1687.178103	1997.014652	1974.186455	1982.956188	2060.794894	2103.642394	2030.386893	2036.717616	1932.569387	1916.807891	1826.012876	1759.489808	1747.366369	1837.603016	1891.134494	1892.743542	1917.556745	1889.900012	1940.054577	1859.129479	1875.764063
3506.694837	3430.874467	3479.486798	3395.558137	3351.904346	3248.752407	3064.099243	2868.310648	3610.11219	3620.664802	3658.767777	3786.003397	3650.145104	3655.312003	3542.889172	3490.681964	3299.525812	3082.608396	1857.961135	1898.094527	1915.478413	1940.237481	1966.540504	1887.555523	1890.620345	1892.016716	1806.301701	1750.81854	1698.990412	1609.743139	1894.323575	1900.320297	1936.835302	1975.789967	1966.362851	1972.09509	1992.675725	1914.456965	1835.104277	1817.422414	1757.138681	1702.52886	1871.174579	1871.766042	1885.823168	1886.67427	1917.545251	1908.671055	1900.320297	1894.323575
3445.10299	3297.742922	3382.016347	3342.769135	3276.054615	3179.467645	2956.110235	2771.069219	3462.366549	3528.122131	3613.336559	3714.702411	3519.468578	3615.067898	3463.266365	3340.962193	3215.25519	2952.87917	1696.028911	1789.120963	1831.869512	1791.298928	1875.372698	1800.939286	1804.356954	1711.351995	1722.098889	1629.807447	1729.762794	1537.53025	1781.740192	1820.814079	1829.130327	1877.861411	1891.430285	1841.766281	1833.583547	1841.517014	1746.740389	1737.58922	1654.419462	1621.23458	1799.093981	1870.462941	1816.325172	1925.258921	1895.844753	1899.153219	1870.462941	1871.312016
3455.878178	3334.689671	3389.398243	3310.392156	3256.986657	3136.496843	2915.552708	2775.834869	3480.101267	3618.325966	3594.828878	3587.397041	3580.609559	3580.691021	3465.30579	3384.770272	3184.210143	2978.728075	1719.488157	1733.435812	1788.62663	1738.177291	1829.594711	1757.802348	1784.853568	1696.603618	1680.853567	1544.732997	1611.094762	1538.015515	1753.25242	1804.061219	1782.211579	1743.33289	1842.383357	1825.96001	1794.057362	1761.834421	1744.723366	1681.478089	1584.396477	1507.706542	1770.567426	1895.380808	1864.810532	1839.200096	1870.665857	1890.960037	1852.75169	1826.773076
3514.771984	3388.184894	3405.670207	3310.141397	3269.127909	3136.709817	2954.160582	2761.445966	3501.133473	3562.738782	3561.039856	3649.662104	3558.002118	3535.641374	3412.202609	3334.478799	3170.630645	2932.401082	1757.477259	1748.483786	1848.545163	1827.277666	1859.301557	1767.769867	1782.814236	1721.828397	1753.664856	1616.887997	1680.007883	1535.525333	1830.708135	1837.847627	1826.776708	1835.014113	1914.76073	1847.604434	1871.610303	1808.928464	1700.580133	1672.829011	1587.217631	1585.023139	1831.187577	1906.737376	1899.077848	1900.838486	1913.721719	1936.683933	1879.067922	1901.716161
3660.844311	3628.676173	3554.200094	3595.355235	3433.620106	3304.189884	3136.819524	2981.771328	3618.590398	3617.778634	3717.008962	3740.63908	3684.898991	3688.766054	3566.17866	3468.453306	3259.130464	3138.046931	1901.468492	1909.725398	1931.167148	1960.320245	1928.349433	1830.089697	1893.189567	1804.764808	1792.092453	1740.173437	1751.476665	1681.820732	1974.828448	1966.914537	1914.644434	1947.123259	2059.148893	1974.130202	1960.945106	1906.618984	1842.161775	1808.633211	1667.059575	1665.1386	1975.250039	1974.742788	2060.662131	1998.929638	2050.757982	2037.001676	1988.309109	1950.979368
3937.955048	3952.524396	3819.180684	3791.240169	3715.141962	3614.434132	3438.330135	3207.002522	3892.334417	3906.535961	3972.828086	4000.323261	3936.188786	3979.300591	3844.938306	3654.433667	3519.503551	3239.982727	2016.216212	2070.80646	2102.996334	2070.435312	2074.873718	2019.21152	2019.04595	2029.946857	1923.260092	1877.09469	1833.643627	1744.492841	2098.783925	2076.023161	2050.75265	2064.063417	2111.041867	2064.464589	2050.424932	2018.963808	1973.971883	1936.274849	1799.800319	1701.498545	2080.286556	2078.983991	2143.840269	2137.750736	2142.197214	2153.153396	2101.521116	2049.304121
4184.043808	4281.06656	4244.485699	4055.731548	4000.934093	3959.653844	3713.167695	3499.255764	4136.318289	4207.333138	4271.09036	4293.889674	4234.979972	4310.39655	4151.459741	3914.222579	3749.81761	3559.365372	2145.814338	2192.699228	2195.735966	2199.600545	2235.19626	2169.637641	2158.025654	2095.063969	2051.331342	2035.278184	1981.089707	1896.388598	2237.025393	2278.971218	2232.293779	2231.07182	2281.173997	2246.880604	2203.670575	2209.888855	2092.598182	2048.64598	1897.276606	1846.135486	2188.640424	2230.616773	2258.420579	2308.091235	2277.447001	2251.700598	2237.025393	2199.799881
4531.396112	4531.881667	4511.120574	4384.399023	4255.721157	4246.632203	4010.6637	3776.922473	4403.932401	4489.191136	4587.193262	4610.539314	4565.970555	4560.609597	4472.606877	4186.41826	4025.323156	3789.139031	2267.406387	2328.102705	2348.748469	2357.748285	2377.03378	2367.857668	2325.808134	2280.4405	2262.096507	2281.767165	2173.218024	1970.488549	2379.619191	2392.357763	2404.266459	2301.320791	2437.1818	2368.770408	2395.330163	2278.368362	2244.319503	2203.056973	2033.772069	1966.637394	2301.241638	2367.857668	2399.230535	2396.072841	2382.075944	2368.770408	2425.354002	2391.087872
4704.498454	4740.544483	4715.07849	4582.840667	4534.774322	4447.20645	4266.45116	3983.313369	4659.905562	4709.560979	4838.719298	4837.704598	4743.960731	4731.261948	4617.176511	4420.59878	4317.116126	4074.329414	2378.238084	2476.22602	2488.735466	2491.004567	2499.631335	2487.942829	2463.341701	2401.357686	2329.204962	2399.434872	2246.240459	2044.322995	2439.942906	2406.155023	2465.231353	2500.234425	2531.936126	2490.230884	2525.487842	2459.548654	2358.629209	2287.666737	2077.792319	2090.093014	2402.321431	2480.947447	2470.56959	2487.804654	2489.560686	2470.260202	2475.973087	2484.720681
4284.07205	4191.880578	4203.226039	4156.35808	4223.790176	4093.981203	3885.007558	3671.996828	4044.759322	4090.063614	4187.044046	4200.293007	4202.657312	4267.436064	4285.443825	4100.475924	3878.546397	3793.545296	2153.587851	2170.225577	2230.086559	2195.912429	2176.47353	2151.657409	2124.898779	2092.472231	2091.465099	2291.482102	2064.698263	1900.467453	2177.45585	2174.206456	2198.840522	2187.022874	2224.82257	2176.655407	2231.040474	2217.493566	2125.331401	2055.161143	1914.7912	1941.106049	2057.623586	2149.127355	2123.61274	2080.270979	2131.985988	2117.007177	2133.228328	2058.6342
4508.529604	4481.41001	4526.634207	4482.959034	4463.540367	4406.936809	4188.549267	3915.28731	4320.944274	4486.548911	4481.175037	4440.118104	4481.58605	4517.240391	4552.794014	4342.458224	4146.389142	4018.690166	2239.02741	2260.368836	2316.969054	2283.43154	2350.17817	2289.398021	2293.118602	2245.405226	2233.121604	2367.363124	2182.322195	1932.332686	2296.16933	2282.570712	2320.695369	2306.959148	2355.346446	2365.818635	2362.013627	2286.617861	2178.076724	2174.712178	1989.181729	1963.403977	2176.023129	2258.080592	2274.923655	2211.362069	2239.573075	2223.27634	2256.110564	2236.668073
4646.429998	4623.207526	4605.577217	4627.425645	4583.654413	4451.700164	4323.498819	4066.380979	4403.167784	4562.63874	4610.46638	4647.486457	4771.12797	4729.5849	4657.072746	4479.752957	4257.08973	4149.149703	2234.141481	2353.835397	2308.017908	2351.186842	2369.787427	2325.659333	2315.833416	2291.186484	2282.316114	2529.76371	2183.198802	2048.423301	2335.725192	2358.791805	2345.500341	2368.474581	2446.689609	2380.169554	2420.077529	2406.359109	2256.903138	2236.525075	2047.564585	1982.504592	2300.324626	2357.708158	2405.336816	2338.236835	2367.62682	2385.199253	2366.440999	2387.04138
4769.879566	4722.976845	4763.545903	4752.426976	4747.018255	4593.905726	4378.659111	4131.532687	4522.822903	4658.381154	4818.732936	4783.162772	4870.669254	4747.518621	4768.597081	4583.003251	4359.824642	4216.690619	2279.710148	2347.471932	2411.278526	2403.541098	2422.674686	2377.6061	2355.243515	2335.266014	2312.980661	2614.403792	2239.847397	2058.850641	2352.241258	2395.418246	2388.563087	2388.563087	2467.224458	2452.312829	2422.674686	2402.594213	2271.565633	2287.210046	2043.014877	2030.162007	2267.3369	2394.56903	2382.549747	2386.587831	2334.175109	2396.512345	2420.090653	2376.491809
4846.726412	4840.623095	4802.767621	4821.200423	4737.388024	4576.440835	4434.840057	4130.36647	4527.164497	4780.288255	4870.314971	4894.153712	4885.015612	4864.872359	4801.684708	4686.161197	4455.192065	4332.537199	2356.014183	2416.478353	2448.556202	2437.149325	2455.918903	2406.403102	2468.563063	2374.566558	2398.07311	2791.070718	2333.717162	2080.142638	2404.203763	2394.370072	2403.84086	2435.404307	2446.288071	2521.787957	2460.734319	2438.272165	2334.613977	2297.508522	2180.721902	2039.812065	2402.38452	2430.275786	2464.96907	2437.61452	2486.663027	2437.94135	2504.975953	2475.440222
4964.856243	4948.936136	4876.619315	4898.999408	4824.530615	4690.048835	4551.049042	4218.43567	4654.106017	4830.800716	4975.887381	5026.996532	4970.925154	4978.181241	4990.667349	4784.901555	4610.790452	4427.781466	2377.123645	2453.629773	2498.57527	2543.127081	2512.377613	2448.419775	2554.748479	2506.596334	2416.706636	2991.831171	2374.272084	2127.438243	2453.776209	2463.091746	2481.395958	2530.004295	2588.881049	2509.517885	2515.93148	2507.107657	2385.327264	2364.602427	2209.515801	2123.239042	2401.462466	2461.575997	2535.46873	2501.60932	2488.604077	2534.656592	2613.630821	2549.804339
5031.864765	4964.308746	4920.57773	4956.30026	4892.887036	4787.197151	4613.332533	4296.969048	4680.253693	4908.896286	5073.470818	5118.048049	5052.636973	5049.82916	5033.074345	4879.091519	4662.389434	4531.005131	2423.589957	2486.879789	2591.899785	2549.414373	2615.160988	2517.213202	2537.502334	2502.338349	2441.521927	3091.252297	2405.161395	2177.850134	2480.882454	2483.948918	2522.423555	2542.714963	2575.789713	2578.836897	2602.566089	2531.304461	2463.55946	2417.099613	2216.329919	2134.386775	2407.583434	2499.714094	2530.377923	2514.153176	2523.18451	2581.692488	2564.99599	2562.944564
5010.188146	4976.302867	4977.132942	4999.604586	4917.362498	4800.850452	4636.777545	4287.128829	4636.765303	4984.402329	5056.041813	5135.554926	5040.227694	5178.407851	5096.38435	4998.084225	4824.72925	4624.772174	2435.08946	2604.397762	2606.699871	2636.892925	2648.496018	2628.899563	2588.412278	2551.184099	2499.656394	3154.902954	2456.306149	2224.932763	2512.62143	2607.103469	2576.706667	2664.212613	2646.964331	2651.401825	2656.372485	2625.597889	2536.381099	2512.62143	2325.127071	2221.358725	2420.807643	2539.136749	2591.290991	2547.037491	2548.467068	2612.603874	2614.804144	2628.519398
5108.441799	5074.003495	4991.54774	4965.387035	4932.189849	4806.005084	4638.644326	4242.066614	4720.122572	4913.27139	5074.142838	5218.544869	5115.83695	5186.15574	5130.06451	5004.394145	4830.790578	4677.769151	2480.282569	2580.609596	2670.105311	2724.470976	2677.602666	2628.807745	2625.477568	2633.136521	2585.227077	3270.500786	2536.678626	2321.147862	2598.901923	2610.158377	2587.441894	2715.731754	2711.870475	2727.482573	2705.509269	2663.86461	2583.499028	2537.250006	2296.835236	2198.954874	2473.109142	2503.956728	2622.107887	2536.448465	2566.703149	2631.830034	2681.174655	2602.628138
5076.715641	5087.705117	5034.979352	4991.327483	4957.190382	4868.595825	4704.432854	4271.602671	4697.389242	4955.066113	5177.45754	5259.230914	5178.827696	5282.828798	5170.704522	5052.792343	4864.084685	4785.265901	2557.076773	2630.725657	2711.537755	2713.440294	2735.357767	2766.928968	2740.5369	2667.506181	2654.580264	3314.195658	2549.150437	2302.825198	2579.178361	2674.787533	2657.8525	2750.259184	2803.23011	2755.635308	2790.706061	2732.498966	2659.488619	2558.952551	2417.136484	2312.338796	2490.107003	2569.255328	2614.564984	2597.429285	2617.43706	2640.299837	2648.400639	2624.184432
5104.433412	5120.713481	5034.317113	5015.560351	4958.00874	4848.164984	4682.354905	4359.729826	4846.911124	4949.123625	5103.534841	5186.433062	5228.703506	5299.724443	5149.330841	5074.483956	4911.562553	4866.891254	2644.557531	2714.468987	2793.836817	2830.790131	2811.219232	2754.7145	2725.211578	2784.440094	2764.935941	3355.822455	2630.164207	2391.928036	2646.275438	2759.59445	2719.954868	2790.941973	2831.047916	2812.674902	2795.470732	2778.744443	2677.115225	2672.843352	2470.261865	2379.448856	2507.585353	2607.713186	2607.85515	2594.031112	2638.187972	2633.564367	2663.413893	2635.076079
5068.058011	5148.631995	5055.960013	4992.953978	5013.94156	4902.588337	4672.521233	4339.183455	4742.240902	4970.448514	5200.286721	5320.985671	5256.267894	5297.345276	5231.679636	5141.667083	4961.029087	4859.616667	2614.706964	2729.686321	2827.249526	2840.587668	2861.160022	2819.823536	2825.103415	2860.291537	2823.688875	3405.971691	2682.751466	2464.455077	2730.393315	2719.495965	2785.244653	2849.323811	2882.127959	2877.450722	2882.127959	2839.231979	2843.088286	2685.046343	2561.28574	2365.255829	2491.973708	2650.75092	2641.233086	2638.191885	2639.509257	2661.876556	2699.162918	2644.559027
5094.41689	5139.637334	5014.507818	5012.190604	5030.855864	4904.865364	4685.810844	4337.279958	4744.621286	4989.478647	5217.06301	5311.939076	5241.132351	5283.304557	5215.177958	5182.902636	5047.268419	4879.901626	2685.641957	2817.553624	2924.13753	2902.672255	2926.069068	2870.352112	2865.169707	2828.955623	2875.106993	3368.592977	2702.195194	2518.065785	2731.491959	2805.107032	2857.063032	2829.712752	2900.128641	2955.537746	2898.899903	2894.564325	2828.222587	2762.176518	2594.790114	2447.757621	2454.280505	2590.664525	2610.037238	2572.428778	2649.761687	2651.208947	2682.194084	2638.59181
5040.323314	5143.385154	5083.922053	5039.022072	4992.571997	4952.945939	4657.741672	4305.544803	4756.255138	4981.374115	5210.289901	5368.962253	5260.692148	5413.252908	5246.991722	5258.776046	5003.008666	4938.937645	2727.878973	2835.961407	2968.524577	2962.618523	3005.205831	2936.046601	2907.873511	2924.506669	2944.140137	3466.669782	2740.323345	2525.795741	2748.668786	2827.565003	2899.903252	2918.064444	3018.875573	3024.201109	2958.577161	2968.466116	2933.299979	2855.710768	2633.186	2469.715421	2453.161005	2573.904665	2654.815377	2567.106633	2615.166802	2675.050819	2717.980186	2654.815377
5105.481766	5150.464073	5104.486373	5038.991607	5012.442252	4954.533162	4741.763919	4364.00427	4799.205519	4973.90863	5239.746722	5318.211418	5254.230987	5397.18166	5251.615015	5223.024103	5010.083012	5007.369898	2798.451073	2922.897205	2975.619677	3016.138272	3011.182215	3001.030108	2978.978212	2983.429678	2993.980552	3522.248502	2848.864118	2613.093222	2831.264882	2886.278235	2990.791568	2968.886973	3008.886267	3040.280711	3006.600523	2990.606602	3042.822588	2883.002316	2737.642452	2500.649475	2466.507799	2564.986499	2653.746769	2616.379322	2685.377971	2713.100981	2704.764242	2702.377418
4990.451993	5163.644413	5010.294083	5019.474084	4987.216796	4921.220269	4651.732454	4242.407435	4797.285484	4936.79973	5268.236296	5295.332423	5298.300926	5401.652712	5198.377608	5283.59304	5080.603056	4946.935608	2827.492756	2951.293734	3007.947079	3011.552148	3078.752738	3033.346764	3008.056674	3012.065914	3027.727683	3508.878681	2855.918391	2661.264002	2840.452441	2880.738731	3007.413636	2988.370475	3077.310779	3022.845722	3105.339445	3052.08881	3075.207573	2905.031337	2739.800899	2601.170972	2482.77194	2614.652647	2630.59468	2594.892073	2668.43552	2696.170705	2712.463375	2663.496146
4985.964797	5052.553399	4977.376703	4940.456089	5018.441941	4906.792646	4618.629682	4225.65085	4742.414943	4938.064048	5211.213053	5268.010282	5239.709257	5351.946654	5220.777341	5181.644635	5020.722683	4924.300016	2903.395479	2925.991197	3030.818133	3048.279327	3083.003922	3057.180072	3057.474867	3094.615569	3059.301159	3471.715445	2916.04197	2666.087591	2808.142596	2926.219359	3079.150069	3073.70048	3041.251018	3136.952818	3117.433232	3075.865947	3111.286399	2971.474967	2799.143296	2543.064609	2443.481873	2567.804346	2677.872801	2637.370049	2651.299442	2700.979348	2689.653262	2669.980923
4893.314954	5122.411209	4907.196333	4938.737741	4887.343494	4801.270629	4555.129269	4191.097346	4732.034011	4873.094285	5193.787578	5238.067021	5211.600542	5266.490429	5205.583854	5198.585116	5018.942335	4848.886049	2844.601688	2994.743131	3087.08246	3054.363785	3062.9879	3107.87146	3069.185023	3120.333262	3105.360857	3425.469196	2925.01999	2698.515574	2837.502396	2955.749643	3032.51207	3071.626504	3086.41	3115.453815	3101.83409	3065.664586	3162.787532	2977.723571	2803.723407	2567.526287	2393.998699	2559.687939	2664.687915	2607.350912	2631.769877	2664.602293	2702.606058	2684.828238
4898.560602	4939.01344	4864.853481	4917.921978	4876.866778	4811.150749	4560.239586	4091.751817	4669.223044	4856.038928	5111.095964	5206.431974	5166.18153	5302.954967	5159.08055	5223.555135	4962.46613	4858.058432	2893.256859	3054.919991	3078.118938	3099.321826	3094.408119	3131.69931	3092.222468	3125.043154	3166.464676	3362.455388	2931.620433	2708.000535	2824.839899	2916.377973	3068.286607	3080.805446	3086.483912	3159.954108	3137.465851	3137.890554	3171.152495	2963.516434	2826.666248	2563.222594	2406.70704	2560.070745	2681.868817	2573.804156	2611.696225	2584.433871	2627.88231	2610.489396
4821.596957	4959.823868	4825.244402	4871.78582	4842.54815	4752.34926	4496.796267	4105.255912	4628.931484	4772.861738	5067.29639	5125.623728	5131.482512	5224.463609	5107.04442	5159.865394	4970.243119	4779.678945	2928.346847	3043.862171	3031.973976	3139.319717	3105.89316	3148.696733	3141.264536	3173.651819	3202.354157	3307.648123	2975.050071	2786.452589	2835.434729	2984.638399	3053.25042	3101.401917	3120.221917	3234.789722	3139.911029	3167.602117	3209.852442	3033.959489	2831.404734	2592.119075	2358.896547	2538.049868	2595.930552	2597.923544	2590.852128	2614.795738	2612.321095	2590.091235
4759.791048	4944.241363	4855.691452	4819.40118	4774.978328	4722.917878	4475.275783	4070.129454	4552.85201	4787.494664	5061.31889	5135.534486	5090.926124	5197.99601	5122.620909	5068.658318	4976.960541	4748.357509	2944.826025	3026.45574	3108.658296	3158.163522	3146.663517	3191.863322	3191.823089	3140.952157	3143.277315	3259.062773	2995.629782	2772.150835	2833.588903	2974.734781	3112.581194	3142.554388	3112.109548	3199.984332	3176.057236	3190.906723	3194.430791	3026.998929	2873.38435	2633.633055	2346.390911	2532.393927	2614.881852	2524.89026	2631.657228	2587.577689	2638.399194	2633.477196
4682.471752	4900.441587	4706.463606	4787.527905	4653.783797	4673.368693	4431.878837	3898.394168	4474.381092	4667.099485	4977.543439	5056.530242	4983.54322	5066.896805	5027.839487	5070.675014	4884.942112	4633.868677	2937.348238	3060.612756	3109.528592	3146.350952	3134.823238	3143.947658	3105.017476	3127.593376	3187.193771	3144.970524	2978.665499	2757.067987	2820.224003	2931.5804	3122.827849	3131.707832	3114.607883	3161.932306	3138.564929	3166.328553	3252.075743	3015.577548	2790.972559	2564.240501	2337.391271	2507.171033	2552.582439	2507.312425	2545.659755	2516.487231	2578.368588	2591.300777
4671.991591	4878.756948	4660.746296	4699.876167	4692.254245	4689.290082	4274.409826	3895.218291	4382.789249	4634.858351	4952.265784	5019.808882	4961.656288	5091.290554	4986.038943	5046.680121	4852.397293	4649.760474	2951.479067	3013.652208	3045.888083	3116.50133	3141.894076	3164.622448	3134.861357	3165.193333	3186.315314	3046.339025	2993.323404	2801.257967	2780.144118	2952.136574	3100.093965	3100.726516	3076.619983	3187.053686	3145.581359	3182.577386	3283.306865	3015.16267	2885.237681	2563.811922	2312.591067	2471.586522	2573.64835	2519.499047	2533.06929	2521.152723	2560.043397	2507.026368
4613.140334	4793.442371	4641.61805	4672.278834	4611.530989	4549.732694	4302.486886	3828.648175	4357.565512	4601.85201	4908.17148	5007.550537	4885.924233	5028.889289	4957.581048	4962.857505	4841.862223	4578.215946	2959.878419	3009.246777	3069.313358	3150.345502	3127.442309	3167.685428	3164.93452	3186.48462	3245.342269	3013.909203	3009.490067	2786.913358	2832.326101	2950.4331	3111.191204	3101.077812	3087.808933	3211.534244	3177.661704	3198.174438	3266.675298	3062.078969	2894.741581	2567.261086	2232.622644	2423.377619	2493.010088	2482.035209	2531.934692	2504.818112	2500.498433	2501.463323
4543.699408	4767.584184	4577.466432	4610.894931	4560.140406	4493.865408	4250.76354	3752.419922	4294.14992	4533.895915	4802.498823	4887.847742	4892.384004	4960.348516	4907.920575	4897.503499	4811.652492	4531.893869	2941.729019	3009.709642	3099.977504	3159.672952	3103.291303	3154.562665	3130.323404	3183.112568	3232.644192	2819.197799	2997.414069	2790.59724	2790.118768	2946.556609	3085.285572	3132.51761	3119.901084	3176.895412	3167.434011	3218.993132	3278.518223	3062.465046	2881.160582	2578.890673	2271.796442	2401.50951	2512.421914	2457.511468	2534.629943	2514.956788	2503.171157	2421.140282
4521.735067	4603.548561	4484.14299	4486.811042	4494.169298	4422.932826	4211.534793	3689.314119	4244.508503	4448.726206	4756.771867	4879.302468	4804.143832	4921.759423	4753.594792	4902.479236	4766.950458	4468.441545	2936.084292	3009.879123	3060.84813	3089.512114	3051.786041	3168.722324	3131.203444	3149.358094	3210.279957	2764.36755	2957.885429	2815.837338	2775.615166	2925.15538	3131.775451	3063.58032	3095.539014	3182.973234	3142.063478	3198.128222	3278.859055	3015.999814	2838.033383	2540.897157	2209.402293	2392.006037	2458.748695	2404.461534	2431.612393	2467.969194	2447.922811	2461.716647
4388.831586	4584.038064	4407.242485	4485.885306	4354.041464	4323.105273	4055.645519	3569.463096	4086.702493	4401.054926	4682.905937	4755.926145	4670.024475	4847.324104	4767.539271	4757.839882	4617.516136	4398.332625	2889.728497	3003.78956	3065.860488	3086.629433	3091.510254	3125.630499	3062.425479	3140.933499	3180.782038	2531.883533	2981.393579	2715.484228	2740.872594	2815.00581	3105.014281	3029.762525	3048.817205	3166.511046	3147.58479	3170.008301	3261.164007	2994.456438	2856.809155	2492.500672	2184.914328	2367.912711	2427.194096	2394.115509	2416.598209	2439.377205	2448.121844	2454.6656
4295.701512	4546.20432	4367.933717	4392.352667	4331.918764	4275.237901	4052.545303	3522.107797	4069.028481	4305.247583	4674.594967	4691.915366	4606.968507	4765.973109	4719.761129	4770.974162	4614.829753	4370.085738	2914.305037	2973.994358	3037.474882	3066.916232	3016.841265	3128.326069	3082.950066	3127.322505	3183.2119	2407.012905	2932.157915	2763.035253	2723.134404	2930.997589	3075.139608	3060.085397	3011.305859	3188.673681	3064.475006	3121.004969	3254.362001	2989.626064	2868.628273	2521.190754	2163.242671	2356.580621	2436.76856	2346.899462	2407.860487	2394.73932	2402.500323	2396.521736
4214.758231	4374.977896	4239.906171	4280.973984	4248.560701	4191.033697	3957.923785	3467.173858	3993.986761	4255.74579	4590.534566	4637.397448	4531.824972	4705.147098	4594.815576	4644.752582	4524.203403	4205.417187	2889.907994	3000.730221	2972.85549	3069.929798	3052.690736	3073.628431	3063.750584	3069.63764	3188.723025	2333.491329	2896.988574	2724.052038	2667.736444	2846.431086	3017.532094	3033.57315	2966.577479	3149.827628	3057.758689	3101.678382	3221.45811	2935.64873	2795.112809	2435.308807	2102.150988	2295.452189	2379.45703	2331.668043	2388.60075	2349.692524	2346.509708	2302.009398
4135.015477	4348.173976	4164.894785	4174.542175	4142.484511	4129.279673	3868.538939	3336.647865	3886.203427	4105.322601	4420.571714	4506.533135	4444.27904	4568.912148	4520.418874	4578.350693	4453.805033	4122.204432	2873.826706	2922.53402	2909.801568	3000.755112	2983.022906	3040.444415	3053.71298	3085.37827	3156.345895	2206.593937	2867.825586	2654.667401	2615.744235	2798.188531	2956.086549	3002.749846	2936.344477	3092.071543	3034.986424	3072.788652	3189.008998	2955.546594	2792.031266	2427.484727	2067.426178	2291.352465	2342.502117	2314.831723	2303.11682	2273.604457	2318.443498	2284.497477
3989.224502	4172.093134	4020.221622	4082.7477	3997.991401	4002.452947	3790.142979	3239.566772	3795.501669	4044.177425	4355.49677	4423.891469	4338.746641	4459.727389	4455.328441	4442.631479	4340.566265	4038.729137	2784.560056	2877.004402	2904.318882	2937.359078	2955.385908	2999.434412	2995.016359	3069.533856	3092.12496	2014.001108	2764.935515	2649.521511	2554.533143	2749.167206	2910.126968	2932.29239	2890.246743	3051.059644	2955.418212	3021.780026	3159.178784	2857.752033	2673.556814	2364.334454	2002.180385	2218.817879	2282.928489	2251.806066	2216.845399	2228.674403	2284.445421	2247.884285
3915.51306	4036.382336	3942.999591	4005.219114	3974.133484	3889.693567	3684.425889	3177.116242	3722.172155	3973.616691	4284.761257	4323.480144	4238.879404	4364.164042	4334.61082	4397.004614	4268.101237	3879.067024	2817.394433	2875.226097	2899.418287	2889.001618	2866.388031	2960.279263	2969.096221	2995.916496	3074.071913	1891.218789	2827.357519	2661.142854	2527.898476	2658.534507	2965.986002	2882.527557	2872.664259	3010.898138	2954.067101	3013.348912	3150.931303	2807.431457	2676.665549	2339.946713	1961.861311	2129.920515	2217.027247	2195.383754	2239.542189	2179.419447	2231.567198	2176.451622
3817.669348	3957.280589	3850.571762	3930.375273	3873.203137	3784.41345	3599.670581	3028.780769	3632.554256	3878.439896	4172.459648	4202.60022	4171.895152	4347.998917	4264.689107	4264.689107	4233.247177	3839.0112	2773.045848	2832.652707	2804.313225	2837.757304	2863.143826	2940.311787	2913.889537	2955.284396	3030.639128	1805.499326	2717.122516	2569.99995	2462.451993	2629.441734	2882.084977	2894.655276	2767.911291	2978.86205	2917.395674	2978.814286	3110.940806	2804.061714	2662.270754	2286.672866	1946.859516	2080.372493	2188.136922	2173.232354	2183.046165	2128.064722	2223.061374	2161.387144
3711.652961	3865.152393	3799.157911	3833.707283	3790.52396	3715.032227	3479.708077	3014.221207	3553.952651	3779.575906	4079.30807	4149.791398	4065.283526	4226.365807	4164.979632	4226.365807	4103.47546	3669.783183	2696.135957	2741.624302	2761.338591	2806.62001	2830.778548	2819.456283	2884.240784	2925.296895	2969.951985	1677.161151	2746.798473	2520.872529	2469.747116	2627.575495	2815.42004	2784.618695	2783.212882	2953.67401	2859.135443	2902.716277	3045.589529	2726.501938	2588.079906	2234.031299	1861.089964	2079.405528	2144.008589	2082.292141	2140.710429	2093.311589	2157.200902	2090.936602
3583.001258	3786.009334	3671.458356	3732.258126	3702.41834	3667.035501	3426.638889	2931.676072	3428.170551	3657.645592	3971.978682	4070.12568	3972.096353	4125.392439	4086.057059	4138.504232	4033.562991	3631.729621	2665.855602	2740.290305	2696.818479	2769.63969	2784.746377	2831.087299	2828.58175	2884.238841	2974.902841	1608.510045	2656.017737	2467.609287	2408.241055	2556.056474	2788.081734	2732.522328	2715.6334	2881.762137	2826.093362	2872.136585	3009.905294	2707.941795	2562.77144	2202.95311	1832.560548	2050.334608	2083.53127	2085.06293	2075.334152	2042.297575	2078.428175	2022.168991
3505.64242	3678.710701	3573.36971	3678.363433	3587.069507	3559.640131	3349.339252	2802.667238	3322.478648	3592.420709	3921.152379	3970.762176	3899.238679	4028.064124	3975.649777	4019.379253	3927.573202	3520.014962	2608.866737	2695.947345	2723.452214	2725.377922	2730.526395	2767.127581	2768.454847	2825.373554	2953.239327	1524.936422	2626.222909	2465.012265	2346.943208	2539.363247	2718.420595	2706.579031	2628.201915	2851.174869	2720.017701	2846.889638	2939.735921	2644.071204	2552.150643	2163.068718	1791.404059	2014.924925	2064.153156	2003.144381	2125.750574	1974.107073	2022.247182	1978.52015
3428.748624	3505.107199	3483.554785	3566.082854	3507.251613	3414.139184	3240.615589	2792.915201	3297.120138	3541.280716	3794.553614	3796.794238	3783.2749	3935.118556	3900.26608	3978.613958	3830.924176	3427.481582	2627.228104	2630.783708	2629.429848	2684.017196	2683.000828	2727.524459	2743.72658	2767.699312	2861.679662	1426.661665	2563.549997	2423.659267	2303.934724	2482.109277	2742.845886	2648.486008	2605.248729	2766.633104	2665.65402	2800.059996	2923.504229	2614.987461	2446.530707	2100.98776	1757.343185	1954.663388	2044.463027	1999.379433	2017.889105	1970.395864	1970.338422	1937.111086
3316.961643	3416.324228	3340.511405	3441.640295	3391.117874	3336.79928	3141.83442	2687.457517	3173.085029	3409.381574	3668.371946	3732.743712	3671.183716	3759.525946	3811.860692	3863.92374	3734.183293	3273.095555	2539.093103	2598.752719	2603.502948	2558.976564	2634.328907	2669.444562	2687.002389	2731.104144	2797.870164	1371.527578	2498.395936	2301.641205	2265.086082	2399.191364	2627.182741	2587.85894	2540.837665	2727.568325	2670.173044	2703.395084	2869.888332	2573.271703	2379.133551	2044.027166	1673.153241	1920.148739	1976.345937	1907.187044	1908.738535	1853.987943	1897.027728	1925.130387
3207.017316	3349.235812	3280.014775	3361.136087	3247.930464	3170.5726	3028.371129	2544.726697	3018.137406	3242.066636	3587.675861	3622.653041	3543.355347	3694.303731	3663.807815	3781.210788	3607.991725	3149.396636	2465.240856	2546.844954	2576.959396	2511.708801	2532.086402	2581.534122	2626.899726	2677.242531	2746.487585	1293.455576	2480.349407	2299.525771	2119.327172	2344.892802	2562.745952	2493.496171	2486.21688	2674.99985	2528.108957	2694.456823	2787.41569	2487.53677	2318.057089	1998.844662	1696.12073	1857.011539	1917.987318	1869.319562	1872.673297	1818.629307	1866.439266	1863.156567
3140.245308	3261.784198	3219.253795	3216.703804	3163.696382	3136.339	2976.407541	2444.045206	2887.666024	3183.873908	3472.188504	3534.989437	3485.1094	3604.801167	3586.52782	3642.780201	3539.592409	2973.830698	2444.596714	2496.147983	2443.173525	2486.138654	2517.620121	2557.825837	2573.827488	2615.770651	2738.373982	1260.433885	2393.381697	2220.20187	2089.459017	2273.10566	2488.436381	2462.535488	2459.952968	2609.056419	2460.536813	2578.003173	2754.964124	2412.913669	2295.808782	1950.116293	1590.933799	1797.281643	1854.101271	1828.180485	1817.350242	1782.139509	1799.9832	1760.448265
3026.172539	3157.370983	3043.409235	3175.062402	3029.92104	3006.85989	2873.746249	2435.542592	2863.793073	3116.814983	3331.514819	3407.563733	3368.309363	3502.051247	3472.177238	3515.092999	3429.352983	2887.307695	2368.441739	2434.089354	2363.918473	2436.445635	2409.692756	2478.927943	2535.990882	2535.928382	2650.421987	1210.248415	2293.002746	2213.091462	2026.960993	2192.950426	2421.361372	2396.143256	2362.227972	2575.694227	2425.96183	2498.816035	2674.457852	2342.977233	2183.421477	1850.510525	1555.459701	1744.736598	1790.913176	1776.64839	1753.748839	1761.746099	1751.173913	1691.48512
2926.994627	2978.279428	2938.56008	3005.959553	2951.904713	2930.885883	2785.19683	2310.898023	2703.150288	3031.642	3204.482007	3307.040949	3271.619608	3373.65872	3344.202069	3452.537048	3299.252408	2733.377054	2325.166802	2329.332761	2321.729346	2317.067418	2336.376955	2375.365221	2379.749948	2528.657957	2619.022458	1194.652212	2252.665384	2115.317191	1963.229432	2160.977107	2422.376153	2300.440322	2288.912171	2513.286521	2376.041933	2463.587065	2642.988769	2266.282804	2147.236233	1782.491689	1515.166806	1704.783025	1757.600575	1710.054726	1740.75232	1702.290587	1716.767971	1718.032301
2765.069574	2914.106186	2852.253449	2951.589926	2874.816563	2816.349599	2688.067872	2231.393755	2644.604974	2877.207083	3176.445605	3207.420846	3157.8555	3227.136546	3270.609051	3382.977341	3228.786462	2657.010542	2263.66176	2319.201182	2250.780812	2252.018448	2287.899928	2359.290278	2381.237562	2384.911451	2509.868997	1080.49941	2206.448132	2062.62837	1928.961815	2056.570553	2296.239196	2299.35424	2237.989684	2404.737388	2273.651836	2377.735488	2507.026716	2184.261861	2057.468302	1746.914662	1478.418115	1653.950639	1698.146428	1684.663788	1689.919934	1646.125071	1635.335373	1619.616755
2669.904029	2778.807132	2741.745335	2890.588667	2776.631566	2737.332074	2578.654621	2120.129371	2595.61053	2759.241288	3039.163268	3077.547372	3029.851071	3192.735426	3165.814016	3259.763037	3181.475134	2545.697983	2213.382157	2229.008165	2204.768381	2210.732569	2243.425941	2263.201384	2293.894472	2337.107804	2448.265927	1054.286486	2122.12546	1974.245808	1880.967588	2014.636092	2252.711341	2187.252657	2126.92147	2382.446173	2214.598587	2308.510228	2514.062083	2161.52465	2028.764656	1688.489671	1407.256551	1607.483654	1656.422647	1621.094718	1640.841794	1589.059165	1600.900849	1567.817949
2636.785598	2717.893878	2658.880905	2763.462249	2702.808357	2629.470323	2485.38855	2046.553762	2430.726058	2686.579277	2933.060186	2996.533736	2942.314059	3061.440077	3078.829079	3124.787058	2997.21996	2414.614957	2154.910479	2159.046628	2111.311774	2132.050893	2155.554115	2205.200546	2237.823482	2287.286277	2363.992179	1035.734733	2091.830469	1980.870177	1815.948083	1944.380505	2165.251401	2150.893341	2069.345927	2293.394719	2105.526966	2265.441566	2411.699242	2053.269764	1963.707185	1644.400997	1383.167543	1528.662805	1593.095365	1542.258532	1554.68304	1526.407503	1585.14634	1509.71655
2493.152659	2569.250926	2588.464653	2642.976404	2619.434054	2516.555221	2449.599002	1980.588035	2364.218906	2634.155583	2861.425786	2887.696478	2825.77651	2996.64755	2999.9276	2983.698447	2846.196925	2318.370775	2046.74227	2121.237477	2040.439444	2051.988892	2062.463122	2143.42457	2149.804926	2184.50139	2307.422803	973.7242543	1961.218338	1848.157488	1715.639931	1874.815905	2063.810424	2067.744641	1986.836448	2192.671673	2064.273223	2142.241334	2355.075156	2035.330154	1867.311041	1554.837564	1301.475301	1518.82777	1550.251375	1522.776507	1505.354172	1477.841924	1479.609118	1469.015402
2424.427917	2514.996916	2454.752926	2584.227349	2509.809027	2414.009194	2317.729759	1888.546226	2281.883114	2499.687034	2716.15922	2787.900057	2725.912711	2852.103605	2847.751705	2990.288079	2838.412286	2245.112963	1985.207098	2059.867765	2014.984554	1926.680128	2031.253031	2076.389178	2107.148558	2102.528153	2272.718404	896.4426362	1908.126428	1865.25847	1655.750734	1820.197269	2009.354496	1996.992529	1940.542249	2171.703651	2007.35146	2136.653134	2300.473743	1929.360571	1840.962149	1497.888708	1295.853677	1469.810328	1510.522827	1458.503731	1454.634541	1388.416143	1442.088003	1422.101325
2333.30959	2434.415181	2367.189705	2449.364527	2394.466043	2376.016227	2217.734431	1800.301218	2167.226346	2429.628265	2578.431669	2667.291443	2630.504686	2752.369305	2790.206658	2807.614258	2734.674746	2105.607768	1947.329481	1970.054045	1914.880673	1896.828503	1961.169707	1985.363919	1998.560762	2055.070319	2166.198174	916.2057023	1821.634506	1750.537747	1626.880805	1741.338826	1937.537558	1948.100029	1879.271928	2081.361145	1935.307251	2047.135056	2192.722044	1860.537869	1736.05655	1462.224128	1211.139435	1447.494366	1473.780818	1435.346762	1419.3822	1374.206014	1419.358157	1390.271622
2205.130227	2345.336908	2320.560297	2369.264641	2325.189223	2235.824066	2182.83679	1739.244226	2108.514526	2334.055552	2556.282731	2590.787285	2512.161938	2646.490558	2703.004815	2663.977408	2614.650887	2060.832326	1842.377213	1877.624545	1873.720853	1828.813976	1855.927818	1948.679301	1968.488847	2013.406672	2088.208267	867.6946887	1775.232302	1678.391303	1519.152466	1675.101109	1895.059571	1894.155006	1793.122043	2016.531885	1851.827896	1990.583809	2128.763348	1791.02746	1678.037971	1426.121809	1214.848309	1344.474627	1400.816968	1361.323962	1323.566978	1333.007942	1317.724372	1302.115116
2147.62401	2215.441443	2196.629824	2289.509777	2213.210744	2191.698485	2090.726205	1642.054397	1986.250391	2211.543415	2445.811435	2443.254354	2435.463989	2540.327232	2573.589511	2580.783658	2540.63279	1953.66047	1793.833752	1808.820373	1790.091748	1797.877588	1799.964132	1836.824602	1869.911718	1881.780879	2041.158883	841.1975666	1759.306562	1585.895388	1501.249113	1634.514953	1841.660654	1765.695696	1735.101861	1953.420363	1821.873778	1893.733896	2066.062441	1709.791348	1606.282899	1361.827132	1120.317647	1305.046645	1349.677413	1317.997695	1311.062971	1260.500446	1250.611909	1276.68559
1996.624053	2109.366227	2111.035047	2217.780987	2112.693019	2047.016749	1976.837481	1597.123159	1873.959679	2142.339797	2351.655831	2341.023502	2348.098144	2401.112021	2453.223353	2439.13646	2413.13629	1826.945439	1736.969201	1775.837871	1697.764638	1709.497827	1722.200229	1780.029353	1789.169663	1840.123034	2001.611067	789.2122291	1656.192773	1551.620523	1426.018265	1515.330018	1749.408218	1709.139581	1663.46474	1857.556425	1709.710265	1850.086608	1954.256868	1630.978568	1496.782647	1240.384369	1087.622351	1264.795477	1334.848314	1242.633023	1230.324903	1197.125477	1184.925221	1204.546258
1951.703709	2042.819479	1980.532549	2115.600473	2057.609061	1978.299511	1933.5796	1501.010143	1872.654249	2024.34105	2242.044161	2263.595262	2267.486408	2347.913325	2381.004539	2408.839925	2346.254134	1765.543929	1662.489074	1711.067813	1633.691403	1643.024298	1652.916284	1704.930708	1736.271422	1774.684699	1899.773768	792.7079388	1567.773665	1507.657853	1389.820684	1491.905681	1687.436594	1667.773524	1612.118146	1824.828061	1621.492513	1744.14272	1913.307116	1583.119713	1443.91912	1249.664503	1047.009818	1248.808796	1253.388929	1197.417134	1227.791968	1133.138495	1200.376934	1183.050032
1892.529205	1955.179246	1897.498671	2046.100703	1928.583796	1882.050066	1824.273924	1454.686603	1720.006776	1950.926546	2122.718829	2190.043061	2123.952494	2266.735127	2277.278655	2270.392029	2210.778422	1639.339938	1580.338308	1627.621642	1561.458058	1536.701684	1599.123052	1643.605024	1690.26771	1695.351709	1801.668221	738.7027755	1520.421057	1406.939543	1284.450732	1409.387132	1596.990824	1536.672931	1503.687463	1687.509422	1560.893438	1673.94969	1813.114083	1509.462079	1366.340861	1213.077024	1022.723294	1143.754845	1162.076209	1168.88623	1154.124864	1123.595423	1119.731943	1109.020651
1818.057253	1881.149335	1837.349328	1939.248225	1890.69339	1857.181944	1791.727707	1385.653431	1662.617521	1884.083844	2055.35968	2114.2136	2065.509256	2200.557848	2198.637619	2229.100919	2117.626397	1610.250958	1518.366673	1586.680311	1487.182559	1518.010944	1538.054496	1576.670692	1612.811461	1665.692825	1789.655727	775.1597975	1505.564795	1403.924187	1277.365093	1361.288492	1532.11852	1494.988323	1479.943139	1695.896929	1537.241412	1624.589772	1769.096859	1512.280818	1361.813057	1169.748029	985.5180243	1140.909525	1190.674312	1185.453467	1101.742185	1104.705392	1114.472865	1076.888089
1717.81273	1783.797954	1809.127681	1884.411861	1807.386513	1771.211809	1710.650738	1297.668208	1585.600067	1814.675576	1995.772944	2070.419121	1986.620658	2114.533424	2153.742459	2118.889983	2029.336417	1581.35107	1465.614945	1517.852158	1470.199234	1482.119763	1457.754164	1521.643136	1557.925011	1608.622533	1713.186599	717.3839564	1420.330007	1356.975562	1206.832577	1337.347374	1467.905431	1460.589937	1435.504019	1591.210534	1461.504188	1563.281539	1720.242989	1423.749423	1305.215195	1121.563506	948.3941351	1130.973796	1131.451265	1122.15404	1117.455435	1046.655471	1065.830657	1059.924036
1664.943317	1757.621303	1736.816333	1881.087291	1794.951643	1722.945491	1658.899901	1306.982373	1599.734762	1748.728516	1920.77294	1983.320442	1943.34562	2074.74015	2083.701515	2072.667163	2020.071029	1535.392599	1386.980337	1469.764465	1410.929732	1413.319061	1456.551122	1443.144997	1547.657203	1565.348622	1655.066579	716.2302709	1388.039087	1331.306764	1160.230633	1288.290041	1429.570267	1408.206067	1408.680222	1561.837057	1398.080866	1529.002198	1664.813715	1368.94323	1254.061663	1073.924763	938.1712184	1086.798661	1095.189882	1050.710259	1065.516985	1004.805907	1080.379976	990.3774858
1591.097456	1636.365737	1642.228388	1746.499898	1698.673614	1663.815691	1596.071865	1251.485715	1521.65591	1661.064602	1893.118703	1869.225417	1844.441455	1973.288293	1988.538556	1979.774118	1884.032318	1426.547748	1368.924703	1434.216295	1370.959954	1322.306875	1363.341927	1414.994207	1493.071639	1458.868518	1576.876477	697.6665344	1341.188773	1273.878175	1122.712556	1203.768975	1406.110363	1349.397173	1308.102987	1490.01148	1325.49199	1433.218283	1554.19517	1296.762334	1233.271457	1018.157697	866.0547449	1017.367354	1058.710111	1036.628631	1008.345122	989.4750951	992.1031669	988.3175349
1533.172728	1603.99223	1608.821266	1666.023724	1598.082384	1605.485999	1539.489484	1185.857573	1437.744745	1606.247989	1760.837965	1782.255183	1787.046523	1883.448825	1872.611265	1907.501096	1809.518199	1354.041028	1308.349184	1359.116239	1276.788198	1270.876834	1296.929059	1335.994433	1381.645216	1389.70429	1508.604415	638.5388003	1264.879894	1159.064026	1072.63729	1125.538369	1296.733988	1278.130984	1244.594313	1408.941291	1299.800746	1389.70429	1534.938	1242.78623	1124.307468	986.4712294	825.7009159	980.3793558	999.3330829	973.0970461	945.399477	931.7570834	925.1272661	942.8286323
1453.820897	1542.847874	1547.309547	1602.63794	1544.6316	1508.94325	1439.737628	1137.814936	1360.758328	1568.460382	1654.880542	1723.600449	1723.600449	1786.396523	1827.609267	1845.413341	1780.376363	1352.014285	1227.367992	1305.338617	1251.70022	1211.231176	1259.392015	1284.321485	1327.202703	1365.808903	1471.001762	640.5892908	1203.973572	1142.280038	1011.640669	1135.970173	1272.475701	1262.21149	1167.806209	1353.297824	1231.81448	1324.471294	1445.432085	1174.960905	1111.3831	920.6017904	842.7435294	942.4324405	984.0840112	993.7548383	952.6263804	906.7371474	910.3951227	920.0636534
1395.305874	1467.805774	1476.084632	1529.683225	1464.803544	1455.445247	1450.081503	1058.723433	1281.990833	1496.462949	1621.333857	1691.041602	1648.374918	1732.916025	1749.992886	1743.19585	1685.351098	1290.065716	1216.188891	1215.240119	1205.25421	1161.345728	1200.73528	1190.484471	1289.86463	1291.740212	1366.341563	634.6513547	1165.503872	1118.247594	1024.156409	1072.879212	1209.848765	1203.078885	1137.87559	1282.388668	1186.271162	1303.415685	1422.711369	1168.555156	1063.016624	856.8064905	791.4857727	917.6020011	922.1632573	914.3988656	922.1281707	873.3494179	862.2318592	866.8170944
1306.571614	1426.708174	1453.730056	1489.462452	1462.071851	1441.994321	1375.475107	1081.812534	1277.685489	1462.950183	1596.091437	1652.829434	1610.059285	1701.98453	1710.214179	1681.952903	1643.815077	1260.139675	1203.002616	1217.996054	1146.878113	1161.24995	1177.505194	1205.261735	1239.477403	1234.233187	1340.293722	644.7085718	1111.634576	1066.092324	931.0896067	1035.110861	1162.109763	1172.061013	1117.532066	1281.03644	1154.308129	1200.535605	1328.180416	1107.787028	1017.015565	865.1762776	776.3466488	891.3178733	938.9056468	898.6137201	886.7866634	820.9998411	873.271158	851.1510497
1301.864954	1388.823698	1331.487452	1424.331553	1373.04749	1358.627339	1270.236285	1040.965738	1228.136907	1334.459928	1532.860035	1563.301925	1521.260192	1606.893274	1630.68925	1636.940886	1585.735053	1196.149963	1101.605672	1192.184391	1092.94576	1064.741941	1130.214325	1152.829953	1154.577515	1212.878421	1290.020746	604.5612381	1059.215745	1027.592423	909.5074157	1010.776715	1119.362787	1105.408552	1050.15439	1230.54029	1101.384375	1200.260744	1300.695405	1096.702958	953.7299276	843.0066933	724.4421241	878.639809	857.349622	862.508104	855.9585018	835.0459888	816.7910407	816.2339542
1250.335871	1336.162485	1325.323896	1368.779792	1332.732054	1329.948497	1277.390833	996.1405197	1179.956361	1315.65371	1478.799672	1496.453177	1501.632997	1569.501781	1577.46564	1564.240202	1515.965452	1134.644161	1087.921034	1128.651155	1057.983631	1076.483893	1118.237144	1103.396829	1164.571905	1164.338648	1227.125266	579.9003679	1022.963611	1020.749244	895.3691418	962.3759892	1066.975063	1072.969977	1031.637806	1155.158256	1073.108041	1127.844532	1246.894149	1031.932039	955.742738	791.2529507	699.2408842	850.5831543	856.5591126	867.3549764	824.3348077	826.4707665	833.8989372	776.408192
1196.061655	1276.086238	1273.062249	1277.548496	1323.787938	1295.577852	1260.875877	943.3013305	1155.291567	1277.725718	1413.081967	1438.496324	1393.781747	1515.881001	1520.156198	1518.415758	1454.428605	1117.958277	1040.103368	1069.856646	993.7241691	1024.69542	1026.662985	1065.425077	1077.587215	1120.37479	1213.620731	566.2325031	1061.167074	1009.996098	828.4716413	923.3043255	1048.865398	1017.419444	992.6377917	1144.209971	1016.672718	1097.527889	1189.027296	973.4647231	929.8955678	793.3916261	664.2385819	796.7171033	839.126581	803.9693018	764.8567168	732.0060075	758.3271828	753.4405363
1162.667056	1256.531216	1223.732095	1253.613974	1252.174609	1226.507401	1202.696466	884.6456481	1110.037612	1239.520236	1374.111112	1389.723254	1366.018021	1444.494273	1450.559489	1466.106494	1428.540947	1073.655211	1028.831869	1021.462149	987.1493865	985.2930242	984.9305492	999.4197191	1060.957399	1059.500348	1143.272991	559.006322	957.6940526	920.2620061	802.4625108	871.5907333	998.7106026	991.9687322	971.7051109	1066.752699	1054.225739	1070.554533	1157.0352	957.8873439	891.5909307	747.556383	673.3343255	779.5684715	825.58638	800.4864025	774.0434901	750.8204078	720.421784	714.1239563
1115.217526	1179.139569	1176.706252	1242.766011	1214.364759	1198.937166	1132.734797	905.5210511	1078.93039	1198.69139	1323.976997	1371.556732	1329.74486	1402.231185	1426.369888	1405.438222	1377.043278	1051.676792	936.7671093	1011.671292	972.9962981	959.6581857	972.4690609	1008.965593	1015.548728	1079.497873	1147.017047	565.7353878	938.0233116	927.760523	779.8861452	866.7653598	977.7250201	940.4212609	941.5426922	1076.496761	948.1578047	1035.12508	1130.006335	938.1658987	857.3289077	738.250694	613.3683643	772.9145768	770.0768849	763.528929	736.4619318	723.063176	724.1907933	705.1379491
1084.478015	1161.766787	1141.758606	1168.795327	1167.41458	1178.875202	1088.475531	890.6002486	1012.171225	1189.287445	1273.914661	1254.486215	1275.441832	1372.252742	1346.309003	1378.889498	1316.575586	1028.020186	948.4653706	967.3095333	907.4403578	906.0673993	951.1252335	984.0444005	986.1904091	987.0603077	1086.470604	563.5062305	913.4981863	895.157008	777.9534534	815.521365	933.471942	936.7424776	904.6129883	998.2213477	911.3195395	1001.152637	1091.078788	915.3509913	829.2176117	692.7203224	640.2610152	738.9772835	729.8589453	732.6008973	718.8956014	691.3847991	712.2910692	693.0863107
1057.951362	1097.63031	1121.839365	1135.357726	1134.001902	1110.46367	1054.396398	822.2320746	1003.885044	1119.77811	1225.208858	1255.532561	1249.549284	1312.957318	1322.119	1297.062646	1264.564124	986.5379227	905.7076508	922.4083443	885.175534	887.1686831	901.4905799	925.8206378	941.594559	934.9595632	1058.431817	524.1160446	835.1059274	802.1561047	745.2966996	810.9757861	889.5989932	890.1813567	850.405822	970.5943422	884.8410064	911.0904338	1027.405204	854.9315003	779.744066	655.1273029	571.1379338	706.1054291	725.3209755	704.5306282	722.5849816	656.8815377	676.5139414	652.3804022
1030.452676	1083.831947	1088.363225	1119.976083	1093.498816	1048.196417	1030.831526	792.9954884	964.9134924	1079.177021	1196.195114	1251.038559	1243.496789	1258.905761	1291.391533	1288.439797	1253.037434	996.9152879	858.9379001	918.8648161	860.120697	870.9723535	860.501172	931.417927	894.169951	937.0196558	997.1673465	541.6956107	840.3640184	791.5318187	704.3113485	794.5059966	874.404583	848.7953253	850.6043884	940.4602081	845.1616571	915.5385536	986.6991457	843.4712172	782.8570689	660.8633577	597.5775156	664.6909765	689.5673183	724.3356079	687.5763899	629.8818577	677.5487355	667.5376987
1005.429004	1063.448783	1017.164847	1064.867963	1084.906687	1029.068237	992.7437595	793.8342193	938.2278059	1065.755649	1139.544699	1178.348369	1179.745263	1252.474985	1246.507049	1216.860297	1184.683545	932.7294828	815.0276139	861.9041879	835.0514473	801.1411131	821.5072849	849.6806378	883.8211771	881.7680165	902.2454713	534.7850845	816.7081107	785.9259536	707.1537392	738.8655462	864.1848663	820.4896956	810.1248352	939.24927	823.480502	902.867542	985.665149	819.4540158	732.6687346	611.4338475	594.8770024	658.3189352	664.9732468	657.5126952	653.7315321	668.5922768	640.1648516	624.2621771
960.9159826	1052.35478	995.7878312	1034.469678	1017.201643	1012.108398	933.358798	760.9739454	885.1232565	1005.372357	1127.371498	1118.53133	1105.731415	1211.314542	1218.585313	1215.547496	1147.78717	901.7122547	824.1521023	871.9169195	804.1025264	800.8980864	809.981875	850.5508861	850.9504028	865.6284896	963.5672902	543.438715	811.7235992	765.303083	670.3648507	744.8868315	816.502316	815.8488843	787.6980496	881.8274914	826.8190848	861.7412372	972.8573051	784.9752991	737.7764614	621.1794809	563.157212	639.528217	669.1501042	635.2786718	629.5456966	647.2727691	653.9950977	629.1680905
911.15416	1013.071565	970.4215127	985.2099275	990.7312483	984.20809	924.5288885	731.833226	881.6051341	981.4980689	1100.751206	1108.411659	1082.539912	1170.888612	1172.247964	1149.573995	1095.371744	887.5259956	800.7113447	804.8938428	763.6186759	756.4662903	788.1801941	805.517754	848.9702008	859.3752664	900.1094605	502.5404979	781.2484235	726.6272672	648.6371496	692.8062836	818.0120232	790.344465	770.3335866	824.7934392	779.2568903	834.8574757	912.9483764	776.3090132	729.3622083	594.0562467	516.8616295	645.1448842	660.2393121	636.3195227	616.7468926	587.9021505	587.40586	611.2940807
899.6707365	965.005068	940.8290443	974.9854918	971.4386834	923.7544808	899.0821923	706.1095482	856.5310575	979.4121349	1022.980174	1077.715367	1053.091389	1153.470458	1110.212471	1114.15875	1059.878391	870.3880597	738.7773404	774.981314	789.3532511	731.0475125	754.2010572	775.6835092	760.119859	822.302025	874.6495177	482.3559185	732.0539866	704.8395294	610.2063375	653.5033362	713.2081676	761.6403599	729.190346	862.8755255	740.801409	843.6375543	874.6495177	713.7628332	661.5897182	587.0561342	509.5105185	601.1091913	625.5372424	610.0887141	591.8928232	585.1088373	576.265509	587.3567225
885.3973035	958.8785948	912.0701912	905.176772	947.29463	922.210192	902.0065219	696.2493221	828.4715698	926.5728898	1048.957091	1017.508155	1032.339406	1104.430385	1080.984841	1053.478684	1067.599886	833.7951639	736.6687579	777.8336847	728.3742919	706.286656	726.7031782	752.1145293	804.9319981	797.8607253	827.2597664	496.9922402	730.0565795	657.0606528	622.828022	679.4361732	738.3143913	732.9562101	717.7504246	812.6107742	740.1323085	777.8336847	906.6781941	695.574063	645.8201864	533.2377798	520.0192803	618.370795	591.4721384	585.4719882	589.8996221	615.0033546	573.7881793	552.9047233
872.2171968	936.5911495	917.2537432	928.6120424	899.047808	914.8242349	853.3546863	686.5922632	806.5563419	903.9433903	997.3045019	1010.396608	1004.944985	1075.384007	1097.172993	1046.526923	1015.98593	847.2168221	747.6721963	719.5878368	702.2805158	702.9838911	710.0583584	735.1995115	755.267864	804.6472382	823.1478922	496.5156788	726.7401293	652.3917377	586.4029963	644.0597971	738.7311185	718.9463011	669.6821307	791.440989	732.489596	773.7357612	827.8249342	687.7026468	632.7810269	543.141213	496.4597149	567.0891354	614.7420734	586.4853745	590.1823618	548.5835566	584.4434277	576.6264052
841.5219284	873.7427265	860.594329	889.0549672	853.9303853	834.8408664	809.067261	655.684178	808.4377227	878.6892029	983.9859591	977.8099005	956.3897961	1061.017896	1019.941616	1044.861358	981.702402	823.4325449	663.1107663	707.141176	684.4106274	658.2423554	679.8285949	718.21621	716.4142066	743.1360471	783.5711578	472.4931723	699.9191567	642.5686965	560.0125341	619.1158819	701.5754544	667.6688853	661.863798	771.0476113	693.3021926	707.141176	835.1371619	638.6912285	612.342417	510.7312101	486.3591902	572.9176387	592.9614858	551.8243705	549.7981699	535.3265203	508.5093986	509.3442833
814.9977742	868.1402898	884.5653202	831.8184235	860.6714907	854.3469796	809.1444227	650.1607649	763.9092345	871.6163944	940.5473842	941.6325293	946.2454905	997.5875404	1007.7633	1013.465387	965.0276602	798.5287807	672.7621079	676.7522531	664.1485841	645.3204672	677.0937889	705.4352115	680.774695	718.0886669	761.1824762	439.3289881	682.8929263	613.5066816	579.9803884	605.7639131	692.7293123	668.5827331	667.2609216	731.1174847	654.5881113	741.2668296	785.6511981	640.3953417	627.3636609	498.3842238	487.1703108	555.95275	561.5476522	552.6163799	509.6084845	540.6534337	523.3837413	537.4878631
747.6188146	840.923828	844.3605978	884.1196041	867.194641	837.8203492	768.4618219	612.2805523	777.0476249	848.8695987	927.6146534	924.3232182	919.6590018	954.9166839	988.700041	971.8519368	967.2414853	782.6140447	671.059106	678.4176836	628.3047263	624.6400168	678.9541265	680.4663498	693.3930375	719.7055755	781.585436	466.2426111	604.6031438	640.8412934	539.3205367	594.8829409	695.5227837	651.4256463	659.3064467	701.0507672	679.7884081	723.6478981	796.6862832	665.8375532	590.3966933	485.497828	445.3936794	542.8107899	521.5617866	540.4518251	528.9075103	510.9835666	525.746041	530.6069738
771.8195056	820.0656957	783.3765212	803.7121375	799.70782	797.5228159	769.8843787	602.9407867	725.5594713	779.9979132	865.5665107	940.2834264	868.2869184	946.868714	965.0080574	933.3951989	880.4956163	744.7569003	624.5906329	633.2601468	620.8080703	621.0120669	630.0189023	626.2120105	652.1569743	701.3586818	708.6606003	428.543573	621.0282906	581.4195306	563.9804674	554.9929711	642.400898	631.885919	625.5077865	701.0399302	626.298859	637.8787921	694.5320361	615.4163287	545.3123818	471.8172491	413.3427777	525.892461	527.031305	545.1001944	506.6344826	492.736179	502.4002331	462.0014027
736.4230266	783.7110489	747.2991904	807.9502505	800.3355554	756.6716397	743.3237958	567.9253355	675.7334541	785.4376	850.347295	875.9678655	889.5086849	902.5553809	922.8055006	905.8675372	889.0519744	728.5579109	591.5935018	648.4690976	612.0590197	589.0651342	612.3195652	580.5993018	615.8610219	652.3098573	697.0348926	419.5029365	598.6812979	572.1352903	499.6628331	546.9656754	607.6590462	617.835903	571.6744614	683.2915465	591.2560477	639.2107893	728.2107033	584.4411928	563.5195203	464.0022999	425.5972196	475.142985	500.3361646	527.8028276	483.7853531	461.631437	458.1605672	517.9290379
738.8166757	793.3723096	745.1889387	761.8001119	800.2377753	774.8767345	727.5905737	533.9413569	718.2836791	747.3739214	827.2686451	847.5601881	802.2282417	892.7783444	896.0227509	874.4781834	856.7293831	709.8115914	555.8444214	614.6203713	600.6961214	578.295345	611.9603445	648.37497	628.3139483	636.6926286	677.3658668	452.158752	587.291924	549.0627927	498.1006596	567.6199039	596.133705	585.4629702	588.5851928	600.6754339	622.5769118	630.1425259	727.5905737	588.4006565	590.1255814	466.5523905	456.4382721	501.4109815	503.3941342	503.3731877	497.4166265	464.7425994	507.2046627	471.1887973
726.1982493	764.2301397	778.6624686	749.3074	746.5144036	749.3703821	724.9843425	598.2939805	714.2534989	766.4722197	787.1498909	830.7048285	833.773437	896.487678	897.5689296	889.5901695	850.2476	742.5996584	595.3732809	620.3991002	580.2900893	575.4866982	640.3736242	604.1548395	634.1027991	637.8127328	634.9825921	436.6562672	602.6135416	533.2354255	486.4883559	546.976446	616.8513875	572.2022822	576.9366854	634.6892009	606.4022068	608.0389102	638.8878088	581.0353707	559.8054	457.5240548	397.1539648	460.4539672	485.8474826	504.4168235	487.7745022	474.9308234	457.9370436	471.5770948
684.6627675	736.6582497	706.0348297	729.9932164	722.5764326	688.3988445	678.4170027	530.7216673	653.523499	725.7481338	791.9290929	812.3593166	792.4770677	837.6910192	818.2245801	848.5268064	784.6017299	669.7225017	548.3092669	546.2129453	547.8809252	557.0123218	558.2060748	562.5101044	579.4714093	599.89573	631.8501883	387.6371631	546.1911121	511.4825821	457.9578042	501.0723404	571.0822328	553.5323509	525.7500841	620.7215875	536.9540701	580.2905055	634.0143879	506.2658814	482.3569674	430.2780371	378.4418447	469.868626	449.2995104	471.9349103	427.2624459	410.2809447	466.8443552	393.0327909
696.3402388	768.7240561	721.5409805	718.74371	703.1290958	695.4557277	680.302226	534.6203256	670.0491523	750.4602268	785.292131	795.8312762	805.3953339	859.9775093	831.3971919	859.6301152	803.2270782	683.8390452	569.7306079	567.0179235	586.4646996	539.8236843	533.702769	606.5191272	610.3679683	611.3248027	638.4078799	412.844947	547.7327895	506.3964519	432.1587594	499.3299906	555.9869414	589.6306088	583.6573355	614.8872781	571.4861802	596.4645981	675.5542371	532.3683025	503.2038202	451.3665864	427.5084434	481.8690339	469.3612874	465.0062296	481.2246654	435.5742457	496.7292007	459.7815311
683.9259421	706.2889606	675.1307913	704.5543189	694.434078	696.08587	643.2326313	483.2296019	606.4280287	690.939137	758.1989727	765.2471995	747.826529	808.145381	802.0750785	848.5917514	780.9581215	686.2587451	536.9154725	548.9124769	531.370419	541.0534203	524.7447805	545.9854706	540.6287273	565.7676061	611.6054773	402.2575756	501.4337664	513.9083201	436.5706323	480.6194589	510.9241328	561.6945065	569.4679444	540.210745	535.9476768	573.7176239	671.7538451	537.4352971	486.429477	399.0528286	398.8053948	430.866102	451.1441055	465.9257521	440.2309501	404.1184837	460.476163	419.1042354
677.6844193	697.3752888	693.7941272	653.0713217	697.5173208	685.2271999	636.7660121	494.4375815	604.4430859	679.8468925	705.7457924	772.0295996	739.9805801	784.1228835	777.9578302	834.6472751	776.9865079	667.4782446	520.4350948	523.8724209	492.5621715	519.9116657	523.0747382	563.5704741	548.9045384	531.7236134	586.0004689	404.4473949	528.3462914	465.1622458	434.1101357	470.4944567	531.8493523	546.2734509	522.3882015	562.9865603	516.0099772	582.1184692	632.0069168	513.1655078	493.1505063	387.043301	358.1638018	423.6910733	439.9749672	431.1244214	447.7235608	406.3083031	431.460235	421.8766339
602.8968171	665.2125365	666.767991	696.2913946	693.6243636	671.9420963	622.1785126	502.634717	650.1426261	685.1935885	744.529638	751.7628036	738.8734725	786.624049	772.342593	774.2670483	779.4992424	646.5458977	549.9221405	548.4207309	489.0542296	563.1821412	500.8722104	544.7943187	544.7943187	580.2043986	603.9501744	380.2123034	519.8157226	480.844449	439.7628793	471.033465	559.596409	541.5475266	499.5586933	534.4744153	529.5924762	558.5050992	632.5381826	475.7615455	465.8809186	367.3820934	342.8671532	419.3577127	454.3658255	431.5385745	428.139955	424.581737	376.8059385	430.9494095
646.5690884	678.4028916	663.1245594	674.0930683	667.7537135	655.9124329	619.7343891	509.0338448	625.9358695	677.3901325	723.2294122	771.3271014	733.5002846	800.5368039	788.2102143	776.4531112	736.2651951	626.1261318	477.3271448	511.090594	517.7003428	517.1277493	519.371957	503.7493948	540.9519229	547.7352127	587.0834948	378.2237105	505.8155897	465.3481454	435.7545221	471.9601253	528.9666257	515.5722321	528.4851183	563.7237084	522.0577256	560.0032175	591.8649595	519.7481884	476.5014495	397.6746684	359.4338722	439.3108359	422.3288218	450.7845201	439.3108359	471.4555337	391.2627241	418.3435343
630.0030659	672.9287529	652.036545	629.68878	637.3002285	630.0030659	589.6433312	487.9392754	524.1021326	656.076121	720.6302998	723.3940887	698.3808104	735.1052862	731.5595636	741.619854	701.5135792	619.0673342	481.6074538	505.2441507	483.1928265	519.9981021	526.9798476	530.4638047	487.8484632	541.3828595	556.9381123	385.809296	509.2489286	429.0544222	411.0144032	433.2760778	508.5447904	495.07418	494.3517405	562.4867848	492.4202146	525.399637	575.298937	470.5179623	447.5204421	386.6436535	355.406581	423.3423288	430.3253659	402.3429434	427.4434582	377.5310346	375.747829	388.4238106
602.4853574	631.9068411	638.7177669	639.5493132	629.438345	631.3764521	599.6241082	494.6081025	589.2987784	622.4814855	668.2846563	721.323538	729.6434334	759.5107773	719.5165085	721.3391061	689.4584356	622.6905806	456.7231577	463.4457368	496.8933758	448.7619139	467.4338024	511.5482324	501.5490126	508.5297514	571.6796818	386.5768655	431.5819168	460.5806202	390.9135718	441.6180817	485.1066915	481.0515712	472.0006111	525.9606505	460.1515941	492.9151181	555.7808891	474.9072381	451.909718	386.6569822	331.7013125	404.2112203	430.6310069	430.5239791	380.1476399	391.7151799	402.9455494	388.1733755
598.2710724	655.3070972	635.4682491	650.2545514	633.8350708	625.5529201	604.6797612	494.5222839	594.9507018	656.97936	693.9278409	705.3815227	716.4409496	734.035182	731.3002096	746.8407049	703.051453	602.6006766	481.7451228	486.5456293	497.2798209	477.8134183	518.2437103	517.2936286	493.9352675	520.9102317	527.996105	387.4013417	490.241258	444.5263952	399.3994583	464.8873838	499.9610476	495.3425889	472.5243113	516.4804706	501.9197715	544.9618099	564.8173259	512.6219564	453.0371864	367.011987	351.0963299	400.8053192	426.1879378	468.0568729	455.5843491	382.7622386	384.6118528	383.8203269
594.5137971	620.1919529	593.7708097	590.6564226	635.5758765	655.3853098	586.4339959	459.5776424	571.2889738	596.8275944	670.6608467	700.7957878	709.8959953	724.0030549	726.7184546	733.1315178	734.9654505	591.1079391	468.6574509	474.0453415	466.2035645	469.352116	500.8810994	504.2037607	499.5320885	486.577077	524.8406524	396.0583163	471.8131296	419.5769673	411.3341388	430.0109171	506.0755579	500.8759217	459.7336404	490.9291801	489.0827111	535.7672181	558.4293145	484.8688237	472.2090907	398.3677985	355.7101703	382.3126328	384.8740571	390.4640431	424.7474399	388.3218139	377.4387223	371.3253856
598.8230751	613.6994077	621.3441137	626.805021	634.4969526	580.0501732	591.5502399	487.3946183	569.7650194	626.5218779	664.9426568	667.4454984	678.4101302	704.9791164	714.8339078	734.9689435	678.2172464	607.7538732	476.9745014	510.3292193	440.9595465	459.2633686	482.6617758	492.9426148	498.2747648	540.9582365	523.5042863	419.8222234	466.1821181	454.8974933	401.1560963	447.0053765	499.1038057	494.4134244	412.7464508	535.4404494	501.011388	502.2697381	537.1912837	450.8975648	448.1815982	371.7882918	344.9022736	386.139832	426.3348304	384.4345992	395.0434419	406.079376	385.8045463	401.9811523
561.2396772	646.5523282	601.9071466	562.2461373	607.3396095	604.2645239	551.5488307	465.1400032	539.9437254	642.4258836	674.2376924	676.6556919	665.3147621	718.4785511	687.3338177	755.157391	668.1872123	568.2111675	443.2466666	449.8176208	511.5917097	463.9298515	500.3228787	512.2682967	494.2167446	513.7798465	533.7959579	382.3672281	456.4448185	418.9236113	378.2038829	433.8701674	477.621606	485.7968755	457.8779773	516.8440116	446.5152102	473.9750156	528.2707378	451.4667512	485.9421797	347.3380072	340.1768611	405.0059616	398.0727751	384.3970052	380.313931	350.7900823	376.6024782	407.1472301
584.5320142	647.0293924	616.6205835	631.3999196	625.1532511	599.3938552	578.0887953	476.4943804	563.2997916	608.7248026	656.3834763	687.7521888	661.5683114	709.6459879	688.4531147	722.3376951	700.4918225	577.6717896	480.9464477	510.0163945	454.6746312	448.863395	435.5828536	497.3640497	498.0099013	503.7792187	531.8206516	391.882831	455.6725182	379.3331877	410.1347897	460.7132389	440.7692292	466.6610192	417.7963348	516.7449428	510.8402723	464.1966143	565.4489699	460.5505089	439.0324028	361.5399899	349.599768	413.9930576	430.0470874	430.7483833	380.3565192	368.1047052	393.8272829	401.6826879
562.4003448	592.9876834	579.799502	577.4047279	607.7653199	576.5125754	520.581993	474.5284385	556.9221045	566.6963306	615.622996	656.4979923	616.2873216	706.0865851	667.3783317	677.4320529	619.8144782	559.4945867	414.8845892	473.6653389	441.7705111	468.9558175	440.9057593	465.7854262	485.8220966	480.1726402	490.2989678	385.5517124	433.8710096	388.4731289	364.3130795	432.8354231	427.7079957	472.179247	426.5701248	489.9306803	465.6953796	493.8365142	500.6071455	442.9774897	420.8551999	348.8978208	322.4649145	373.2175045	380.0097114	389.2396064	376.357109	392.2740442	403.6589395	388.6997464
542.1560814	588.4146481	583.75911	567.3491468	601.6332872	580.5618202	529.6453574	409.616213	515.0071754	585.2050104	605.6069249	627.9584438	620.2771658	636.6194607	638.2574487	688.8329194	645.7942668	558.4550721	417.9809504	419.8500824	430.3653955	439.2761777	412.4010758	431.5588492	469.6601869	450.8484601	471.0598673	326.932685	423.4837706	410.3861491	367.5783367	414.1587302	434.6455868	415.2421161	443.9485327	455.8967516	439.95656	476.9523491	503.4058311	441.5332755	406.6913809	322.7213226	297.9905352	362.3430167	369.693272	350.4433701	341.8694909	386.6847257	361.8826881	359.2628654
[truncated: 29 more columns]
