# Supplementary material for: Layered feedback control overcomes performance trade-off in synthetic biomolecular networks
Source: Nat Commun. 2022 Sep 14;13:5393. doi: 10.1038/s41467-022-33058-6 (PMC9474519; doi:10.1038/s41467-022-33058-6)
Supplement: Supplementary file 4 — Source Data [file 41467_2022_33058_MOESM4_ESM.zip › Source_Data_and_Source_Code_Final_Revision/Figure_5&Supplementary_FigureS5/Supplementary_FigureS5/Analysis_main.m]

clear all
close all

test_OD = dlmread('R35test-OD.txt'); 
ctrl_OD = dlmread('R35ctrl-OD.txt');
net_OD=dlmread('R35netOD.txt');


figure (1)
subplot(3,1,1) 
imagesc(test_OD)
title('Test OD') 
colormap winter
caxis([0 0.8])
subplot(3,1,2) 
imagesc(ctrl_OD)
title('Ctrl OD') 
caxis([0 0.8])
subplot(3,1,3) 
imagesc(net_OD)
title('Net OD') 
caxis([0 0.3])

sgtitle('Data exclusion based on OD profile')
