# Supplementary material for: Layered feedback control overcomes performance trade-off in synthetic biomolecular networks
Source: Nat Commun. 2022 Sep 14;13:5393. doi: 10.1038/s41467-022-33058-6 (PMC9474519; doi:10.1038/s41467-022-33058-6)
Supplement: Supplementary file 4 — Source Data [file 41467_2022_33058_MOESM4_ESM.zip › Source_Data_and_Source_Code_Final_Revision/Figure_5&Supplementary_FigureS5/Supplementary_FigureS5/R35ctrl-OD.txt]

0.086	0.087	0.092	0.096	0.09	0.088	0.088	0.088	0.105	0.091	0.089	0.094	0.09	0.092	0.088	0.091	0.093	0.09	0.087	0.087	0.089	0.087	0.088	0.085	0.086	0.089	0.086	0.095	0.089	0.086	0.089	0.088	0.091	0.089	0.09	0.085	0.086	0.086	0.091	0.089	0.086	0.097	0.088	0.09	0.1	0.091	0.087	0.09	0.088	0.088
0.089	0.088	0.089	0.093	0.089	0.094	0.089	0.089	0.098	0.089	0.081	0.091	0.089	0.089	0.091	0.093	0.098	0.09	0.092	0.089	0.091	0.087	0.086	0.086	0.086	0.087	0.091	0.094	0.086	0.087	0.092	0.088	0.089	0.091	0.089	0.086	0.09	0.087	0.09	0.089	0.09	0.087	0.09	0.087	0.096	0.089	0.09	0.094	0.089	0.089
0.088	0.09	0.092	0.094	0.091	0.095	0.091	0.09	0.093	0.088	0.083	0.09	0.089	0.089	0.092	0.09	0.093	0.098	0.091	0.09	0.089	0.089	0.087	0.087	0.088	0.088	0.088	0.088	0.087	0.088	0.09	0.089	0.089	0.089	0.087	0.087	0.088	0.087	0.091	0.088	0.089	0.088	0.09	0.089	0.092	0.09	0.09	0.093	0.091	0.091
0.09	0.091	0.093	0.097	0.093	0.092	0.093	0.091	0.105	0.092	0.082	0.09	0.091	0.091	0.091	0.09	0.095	0.091	0.09	0.091	0.093	0.092	0.09	0.089	0.089	0.09	0.089	0.09	0.089	0.089	0.092	0.089	0.092	0.09	0.091	0.089	0.089	0.088	0.09	0.09	0.089	0.089	0.089	0.09	0.095	0.092	0.093	0.096	0.093	0.093
0.092	0.093	0.096	0.101	0.096	0.097	0.095	0.095	0.106	0.093	0.081	0.093	0.094	0.098	0.094	0.092	0.097	0.097	0.093	0.094	0.095	0.093	0.091	0.091	0.091	0.092	0.092	0.092	0.091	0.091	0.094	0.091	0.094	0.093	0.094	0.091	0.092	0.09	0.091	0.092	0.091	0.092	0.095	0.093	0.098	0.096	0.096	0.099	0.096	0.097
0.095	0.096	0.098	0.105	0.099	0.099	0.099	0.098	0.106	0.097	0.082	0.096	0.096	0.099	0.098	0.095	0.096	0.096	0.096	0.097	0.099	0.096	0.094	0.094	0.094	0.096	0.095	0.096	0.095	0.094	0.098	0.094	0.098	0.097	0.095	0.094	0.095	0.094	0.095	0.095	0.094	0.095	0.095	0.096	0.103	0.101	0.102	0.104	0.101	0.102
0.1	0.101	0.103	0.11	0.103	0.103	0.103	0.102	0.108	0.101	0.083	0.1	0.1	0.1	0.102	0.099	0.1	0.1	0.1	0.101	0.101	0.1	0.098	0.098	0.098	0.099	0.099	0.101	0.098	0.098	0.101	0.097	0.101	0.1	0.098	0.098	0.099	0.097	0.097	0.098	0.097	0.099	0.098	0.1	0.108	0.106	0.106	0.109	0.107	0.106
0.104	0.105	0.108	0.115	0.108	0.108	0.108	0.107	0.114	0.106	0.084	0.104	0.104	0.105	0.107	0.103	0.105	0.104	0.104	0.105	0.106	0.104	0.102	0.102	0.102	0.103	0.103	0.103	0.101	0.102	0.105	0.101	0.105	0.104	0.102	0.102	0.103	0.1	0.102	0.102	0.101	0.103	0.102	0.104	0.113	0.11	0.111	0.114	0.111	0.112
0.109	0.109	0.113	0.121	0.113	0.113	0.113	0.113	0.115	0.11	0.085	0.108	0.108	0.108	0.11	0.107	0.108	0.109	0.108	0.11	0.11	0.108	0.107	0.106	0.106	0.108	0.107	0.108	0.106	0.106	0.11	0.106	0.11	0.109	0.106	0.106	0.107	0.104	0.106	0.106	0.105	0.107	0.106	0.109	0.119	0.116	0.117	0.119	0.117	0.118
0.114	0.114	0.117	0.125	0.118	0.117	0.117	0.116	0.121	0.115	0.086	0.113	0.113	0.118	0.118	0.112	0.113	0.113	0.113	0.114	0.115	0.114	0.112	0.111	0.111	0.113	0.112	0.113	0.111	0.111	0.115	0.11	0.116	0.114	0.111	0.111	0.112	0.109	0.11	0.111	0.11	0.112	0.111	0.113	0.127	0.123	0.124	0.126	0.124	0.124
0.119	0.12	0.124	0.132	0.124	0.124	0.123	0.122	0.127	0.122	0.088	0.12	0.12	0.119	0.124	0.117	0.118	0.119	0.118	0.12	0.121	0.12	0.118	0.117	0.117	0.118	0.117	0.118	0.116	0.116	0.121	0.115	0.122	0.121	0.117	0.117	0.119	0.115	0.116	0.117	0.116	0.118	0.116	0.119	0.136	0.132	0.133	0.135	0.133	0.133
0.126	0.126	0.131	0.139	0.132	0.132	0.131	0.13	0.134	0.129	0.089	0.126	0.127	0.126	0.131	0.124	0.126	0.126	0.125	0.127	0.128	0.126	0.123	0.123	0.123	0.125	0.123	0.129	0.122	0.122	0.128	0.121	0.129	0.127	0.123	0.123	0.124	0.12	0.121	0.122	0.121	0.124	0.121	0.126	0.146	0.141	0.142	0.145	0.143	0.143
0.135	0.134	0.141	0.147	0.141	0.14	0.14	0.138	0.144	0.138	0.091	0.135	0.134	0.134	0.138	0.131	0.133	0.134	0.132	0.135	0.137	0.135	0.132	0.131	0.131	0.133	0.131	0.132	0.129	0.13	0.137	0.128	0.138	0.136	0.132	0.132	0.133	0.127	0.129	0.13	0.128	0.132	0.129	0.133	0.159	0.153	0.154	0.158	0.155	0.155
0.144	0.143	0.151	0.159	0.153	0.152	0.151	0.149	0.156	0.149	0.094	0.145	0.145	0.15	0.152	0.142	0.144	0.145	0.143	0.145	0.147	0.145	0.141	0.14	0.14	0.142	0.14	0.14	0.138	0.138	0.146	0.136	0.148	0.145	0.14	0.14	0.142	0.136	0.139	0.139	0.138	0.142	0.137	0.143	0.173	0.167	0.169	0.172	0.17	0.169
0.158	0.156	0.164	0.172	0.167	0.165	0.166	0.162	0.167	0.161	0.096	0.155	0.156	0.156	0.164	0.154	0.156	0.157	0.153	0.159	0.16	0.156	0.152	0.151	0.152	0.154	0.152	0.152	0.148	0.148	0.159	0.146	0.16	0.158	0.152	0.151	0.152	0.146	0.149	0.149	0.148	0.152	0.148	0.154	0.19	0.183	0.184	0.187	0.185	0.186
0.171	0.167	0.178	0.186	0.182	0.18	0.18	0.174	0.183	0.176	0.099	0.17	0.171	0.17	0.178	0.167	0.169	0.171	0.168	0.172	0.174	0.17	0.165	0.164	0.165	0.168	0.164	0.167	0.161	0.161	0.173	0.159	0.173	0.17	0.164	0.164	0.166	0.157	0.161	0.162	0.161	0.166	0.162	0.168	0.208	0.2	0.202	0.205	0.204	0.203
0.185	0.183	0.195	0.202	0.199	0.197	0.197	0.191	0.202	0.192	0.102	0.185	0.184	0.185	0.192	0.18	0.184	0.186	0.184	0.188	0.189	0.185	0.179	0.178	0.179	0.182	0.177	0.185	0.174	0.175	0.188	0.172	0.19	0.186	0.18	0.18	0.184	0.173	0.177	0.177	0.174	0.18	0.175	0.183	0.23	0.222	0.226	0.228	0.227	0.227
0.202	0.199	0.215	0.22	0.218	0.216	0.216	0.208	0.222	0.211	0.105	0.202	0.202	0.204	0.214	0.197	0.203	0.204	0.202	0.206	0.207	0.202	0.195	0.194	0.196	0.199	0.195	0.197	0.191	0.192	0.207	0.187	0.208	0.204	0.196	0.197	0.2	0.188	0.192	0.192	0.189	0.197	0.19	0.199	0.247	0.236	0.238	0.24	0.24	0.24
0.223	0.22	0.237	0.241	0.236	0.235	0.236	0.23	0.234	0.229	0.11	0.223	0.223	0.224	0.231	0.217	0.224	0.226	0.223	0.227	0.227	0.221	0.213	0.212	0.214	0.217	0.212	0.214	0.208	0.209	0.225	0.204	0.228	0.223	0.214	0.215	0.219	0.205	0.21	0.211	0.208	0.216	0.208	0.218	0.274	0.262	0.265	0.265	0.264	0.263
0.237	0.23	0.247	0.254	0.252	0.248	0.249	0.241	0.259	0.246	0.114	0.236	0.235	0.234	0.247	0.233	0.236	0.239	0.236	0.238	0.24	0.236	0.233	0.232	0.234	0.237	0.233	0.235	0.23	0.231	0.242	0.225	0.241	0.236	0.232	0.233	0.238	0.228	0.233	0.232	0.23	0.236	0.23	0.238	0.299	0.288	0.291	0.289	0.287	0.287
0.263	0.256	0.275	0.282	0.28	0.276	0.278	0.266	0.282	0.272	0.12	0.26	0.259	0.259	0.272	0.251	0.26	0.264	0.261	0.264	0.265	0.257	0.247	0.245	0.247	0.251	0.245	0.246	0.243	0.243	0.261	0.241	0.267	0.261	0.251	0.249	0.253	0.24	0.245	0.246	0.243	0.252	0.243	0.253	0.329	0.32	0.323	0.322	0.321	0.321
0.284	0.28	0.297	0.305	0.303	0.3	0.303	0.292	0.309	0.297	0.127	0.286	0.285	0.285	0.298	0.278	0.287	0.29	0.285	0.291	0.285	0.279	0.271	0.269	0.272	0.276	0.27	0.272	0.265	0.267	0.288	0.261	0.288	0.283	0.275	0.272	0.277	0.262	0.268	0.269	0.267	0.278	0.268	0.279	0.366	0.35	0.351	0.352	0.351	0.352
0.312	0.302	0.327	0.333	0.333	0.329	0.333	0.32	0.338	0.324	0.133	0.308	0.31	0.312	0.326	0.306	0.315	0.318	0.315	0.32	0.313	0.305	0.296	0.294	0.296	0.3	0.294	0.299	0.29	0.293	0.316	0.287	0.316	0.31	0.298	0.298	0.302	0.285	0.29	0.293	0.291	0.302	0.293	0.305	0.399	0.386	0.385	0.386	0.385	0.385
0.34	0.332	0.359	0.365	0.365	0.36	0.363	0.347	0.374	0.357	0.143	0.339	0.341	0.341	0.355	0.332	0.343	0.346	0.344	0.347	0.344	0.337	0.327	0.325	0.328	0.331	0.324	0.325	0.318	0.32	0.344	0.313	0.347	0.34	0.327	0.329	0.333	0.314	0.32	0.322	0.319	0.332	0.32	0.331	0.418	0.41	0.411	0.414	0.413	0.413
0.378	0.371	0.394	0.398	0.402	0.394	0.395	0.384	0.402	0.389	0.151	0.373	0.371	0.378	0.392	0.366	0.377	0.379	0.378	0.383	0.377	0.366	0.357	0.351	0.357	0.361	0.354	0.36	0.348	0.349	0.376	0.34	0.38	0.369	0.354	0.357	0.363	0.342	0.349	0.35	0.346	0.361	0.347	0.362	0.439	0.431	0.428	0.433	0.432	0.434
0.403	0.398	0.418	0.423	0.423	0.419	0.421	0.41	0.423	0.413	0.162	0.401	0.403	0.405	0.415	0.399	0.409	0.408	0.407	0.412	0.403	0.399	0.39	0.387	0.391	0.394	0.387	0.393	0.381	0.382	0.405	0.372	0.405	0.399	0.386	0.392	0.399	0.378	0.386	0.385	0.382	0.395	0.384	0.395	0.458	0.446	0.447	0.447	0.446	0.446
0.423	0.414	0.435	0.441	0.441	0.435	0.437	0.429	0.436	0.431	0.172	0.423	0.424	0.426	0.43	0.418	0.423	0.425	0.426	0.429	0.417	0.418	0.414	0.409	0.414	0.416	0.412	0.416	0.41	0.412	0.426	0.404	0.425	0.42	0.41	0.411	0.419	0.407	0.411	0.41	0.408	0.417	0.41	0.418	0.47	0.464	0.465	0.467	0.466	0.464
0.438	0.427	0.45	0.457	0.454	0.448	0.451	0.443	0.455	0.45	0.186	0.439	0.44	0.441	0.453	0.44	0.441	0.447	0.445	0.443	0.435	0.437	0.433	0.427	0.431	0.433	0.431	0.431	0.428	0.43	0.443	0.424	0.444	0.438	0.429	0.426	0.434	0.421	0.427	0.425	0.423	0.43	0.424	0.437	0.488	0.479	0.481	0.48	0.479	0.478
0.455	0.443	0.464	0.471	0.469	0.463	0.467	0.455	0.469	0.464	0.203	0.457	0.456	0.457	0.465	0.455	0.455	0.46	0.461	0.458	0.459	0.45	0.447	0.442	0.448	0.449	0.447	0.452	0.447	0.449	0.464	0.442	0.464	0.46	0.446	0.446	0.452	0.444	0.445	0.443	0.447	0.454	0.449	0.454	0.505	0.497	0.498	0.497	0.496	0.495
0.467	0.454	0.476	0.484	0.481	0.476	0.479	0.468	0.48	0.479	0.214	0.47	0.47	0.47	0.481	0.464	0.468	0.471	0.477	0.472	0.476	0.468	0.461	0.46	0.463	0.466	0.465	0.468	0.465	0.464	0.477	0.457	0.477	0.475	0.465	0.466	0.471	0.463	0.467	0.466	0.466	0.472	0.466	0.469	0.512	0.506	0.509	0.503	0.508	0.51
0.479	0.466	0.491	0.498	0.497	0.485	0.492	0.481	0.491	0.492	0.223	0.485	0.487	0.489	0.493	0.486	0.486	0.491	0.495	0.487	0.495	0.489	0.48	0.476	0.473	0.478	0.478	0.486	0.478	0.48	0.493	0.473	0.49	0.486	0.481	0.482	0.486	0.478	0.48	0.481	0.48	0.485	0.481	0.484	0.531	0.522	0.528	0.523	0.518	0.517
0.494	0.483	0.499	0.511	0.506	0.503	0.501	0.49	0.506	0.506	0.241	0.496	0.498	0.495	0.503	0.494	0.498	0.497	0.509	0.499	0.506	0.505	0.498	0.495	0.491	0.496	0.493	0.496	0.494	0.494	0.508	0.485	0.509	0.506	0.498	0.498	0.502	0.493	0.497	0.498	0.496	0.502	0.498	0.5	0.545	0.537	0.541	0.535	0.533	0.531
0.503	0.498	0.517	0.52	0.518	0.516	0.52	0.509	0.523	0.517	0.26	0.511	0.511	0.51	0.515	0.509	0.509	0.513	0.514	0.512	0.524	0.52	0.514	0.511	0.51	0.514	0.51	0.514	0.511	0.51	0.523	0.503	0.522	0.517	0.504	0.514	0.517	0.51	0.511	0.513	0.511	0.518	0.514	0.514	0.557	0.551	0.555	0.551	0.549	0.546
0.522	0.52	0.534	0.539	0.537	0.534	0.537	0.524	0.537	0.534	0.283	0.523	0.524	0.523	0.533	0.522	0.526	0.53	0.534	0.528	0.539	0.534	0.527	0.524	0.522	0.528	0.525	0.527	0.525	0.524	0.533	0.512	0.539	0.538	0.528	0.527	0.53	0.516	0.521	0.525	0.516	0.526	0.524	0.527	0.568	0.561	0.565	0.561	0.56	0.558
0.536	0.533	0.548	0.555	0.551	0.548	0.546	0.534	0.546	0.548	0.303	0.537	0.538	0.541	0.546	0.537	0.542	0.54	0.545	0.539	0.554	0.549	0.54	0.537	0.536	0.54	0.533	0.536	0.532	0.532	0.552	0.532	0.552	0.552	0.542	0.539	0.539	0.535	0.536	0.534	0.536	0.543	0.543	0.544	0.583	0.576	0.581	0.578	0.575	0.574
0.546	0.544	0.556	0.564	0.562	0.557	0.558	0.547	0.558	0.555	0.328	0.55	0.551	0.548	0.557	0.547	0.553	0.555	0.562	0.553	0.568	0.563	0.555	0.552	0.552	0.556	0.552	0.554	0.551	0.551	0.566	0.547	0.566	0.565	0.557	0.554	0.555	0.546	0.552	0.553	0.552	0.559	0.557	0.553	0.595	0.59	0.595	0.591	0.589	0.587
0.559	0.558	0.571	0.579	0.576	0.571	0.573	0.562	0.573	0.569	0.355	0.559	0.561	0.56	0.571	0.562	0.569	0.572	0.579	0.566	0.579	0.577	0.569	0.567	0.566	0.571	0.567	0.569	0.567	0.567	0.581	0.56	0.578	0.579	0.57	0.568	0.57	0.561	0.565	0.568	0.567	0.572	0.574	0.569	0.606	0.603	0.607	0.603	0.602	0.601
0.57	0.571	0.581	0.59	0.588	0.584	0.585	0.575	0.583	0.583	0.377	0.571	0.573	0.574	0.585	0.576	0.583	0.586	0.592	0.581	0.592	0.587	0.581	0.578	0.579	0.585	0.58	0.582	0.58	0.579	0.595	0.571	0.589	0.589	0.582	0.578	0.58	0.573	0.576	0.579	0.58	0.586	0.588	0.586	0.614	0.612	0.616	0.614	0.612	0.61
0.582	0.583	0.594	0.601	0.599	0.596	0.599	0.588	0.594	0.593	0.385	0.582	0.586	0.585	0.597	0.588	0.596	0.599	0.607	0.594	0.606	0.601	0.592	0.592	0.592	0.599	0.594	0.596	0.594	0.594	0.609	0.589	0.603	0.604	0.596	0.591	0.592	0.585	0.592	0.594	0.596	0.6	0.603	0.601	0.621	0.619	0.624	0.621	0.621	0.617
0.591	0.593	0.604	0.612	0.609	0.606	0.609	0.599	0.603	0.603	0.395	0.594	0.597	0.595	0.606	0.598	0.606	0.61	0.617	0.604	0.618	0.614	0.608	0.606	0.605	0.612	0.606	0.608	0.607	0.607	0.623	0.604	0.615	0.616	0.608	0.605	0.607	0.597	0.605	0.606	0.609	0.616	0.619	0.614	0.627	0.625	0.629	0.627	0.626	0.623
0.602	0.604	0.614	0.621	0.619	0.616	0.618	0.609	0.613	0.611	0.408	0.603	0.606	0.608	0.617	0.61	0.617	0.621	0.625	0.613	0.629	0.624	0.618	0.618	0.617	0.624	0.618	0.62	0.62	0.619	0.632	0.616	0.626	0.625	0.618	0.617	0.618	0.612	0.62	0.62	0.623	0.627	0.629	0.624	0.632	0.631	0.635	0.633	0.631	0.628
0.611	0.612	0.622	0.628	0.625	0.623	0.624	0.616	0.621	0.621	0.421	0.613	0.616	0.615	0.626	0.62	0.625	0.629	0.633	0.62	0.637	0.633	0.629	0.628	0.629	0.634	0.63	0.631	0.63	0.63	0.639	0.626	0.633	0.634	0.629	0.627	0.628	0.625	0.631	0.63	0.633	0.636	0.638	0.632	0.638	0.636	0.64	0.638	0.636	0.633
0.615	0.613	0.626	0.633	0.63	0.628	0.629	0.62	0.626	0.627	0.434	0.622	0.625	0.625	0.632	0.627	0.633	0.635	0.638	0.626	0.643	0.641	0.637	0.637	0.637	0.641	0.638	0.638	0.637	0.637	0.647	0.633	0.639	0.642	0.637	0.634	0.635	0.633	0.638	0.638	0.639	0.643	0.645	0.64	0.642	0.641	0.645	0.643	0.641	0.638
[truncated: 42 more columns]
