# Supplementary material for: Layered feedback control overcomes performance trade-off in synthetic biomolecular networks
Source: Nat Commun. 2022 Sep 14;13:5393. doi: 10.1038/s41467-022-33058-6 (PMC9474519; doi:10.1038/s41467-022-33058-6)
Supplement: Supplementary file 4 — Source Data [file 41467_2022_33058_MOESM4_ESM.zip › Source_Data_and_Source_Code_Final_Revision/Figure_5&Supplementary_FigureS5/Supplementary_FigureS5/R35test-OD.txt]

0.102	0.089	0.089	0.103	0.094	0.088	0.087	0.091	0.106	0.089	0.093	0.085	0.09	0.093	0.088	0.086	0.089	0.104	0.095	0.089	0.092	0.1	0.089	0.089	0.089	0.09	0.087	0.09	0.086	0.086	0.086	0.088	0.092	0.1	0.09	0.088	0.087	0.086	0.086	0.09	0.086	0.086	0.088	0.088	0.092	0.104	0.093	0.09	0.088	0.089
0.092	0.095	0.092	0.088	0.095	0.09	0.088	0.096	0.092	0.097	0.094	0.089	0.09	0.095	0.091	0.087	0.086	0.088	0.1	0.088	0.094	0.089	0.087	0.09	0.089	0.088	0.089	0.088	0.087	0.089	0.087	0.089	0.097	0.097	0.09	0.087	0.088	0.086	0.087	0.086	0.091	0.086	0.086	0.089	0.092	0.092	0.09	0.091	0.09	0.091
0.094	0.092	0.092	0.09	0.098	0.093	0.09	0.091	0.097	0.088	0.089	0.088	0.096	0.091	0.091	0.088	0.091	0.096	0.087	0.097	0.089	0.089	0.088	0.091	0.09	0.089	0.09	0.092	0.088	0.088	0.088	0.091	0.093	0.091	0.091	0.089	0.088	0.087	0.089	0.087	0.096	0.087	0.087	0.089	0.093	0.093	0.091	0.093	0.092	0.092
0.093	0.093	0.094	0.09	0.092	0.093	0.092	0.092	0.095	0.089	0.085	0.089	0.092	0.092	0.093	0.089	0.092	0.091	0.09	0.092	0.091	0.089	0.09	0.093	0.092	0.093	0.092	0.091	0.089	0.089	0.09	0.093	0.093	0.093	0.093	0.09	0.091	0.088	0.089	0.089	0.092	0.089	0.088	0.091	0.095	0.095	0.094	0.095	0.095	0.095
0.092	0.094	0.096	0.094	0.094	0.095	0.094	0.095	0.096	0.091	0.086	0.091	0.096	0.095	0.096	0.093	0.091	0.093	0.091	0.094	0.094	0.093	0.092	0.094	0.094	0.093	0.094	0.093	0.092	0.091	0.092	0.096	0.094	0.095	0.096	0.092	0.093	0.09	0.091	0.091	0.102	0.091	0.09	0.093	0.098	0.099	0.098	0.098	0.098	0.098
0.095	0.098	0.1	0.096	0.098	0.099	0.097	0.098	0.098	0.095	0.086	0.093	0.097	0.098	0.1	0.095	0.095	0.096	0.095	0.098	0.097	0.095	0.095	0.098	0.097	0.097	0.098	0.097	0.095	0.094	0.096	0.099	0.097	0.099	0.099	0.095	0.096	0.093	0.095	0.094	0.102	0.095	0.093	0.097	0.103	0.103	0.102	0.103	0.102	0.103
0.098	0.101	0.104	0.1	0.102	0.102	0.101	0.102	0.102	0.098	0.088	0.097	0.101	0.101	0.103	0.098	0.098	0.1	0.097	0.101	0.101	0.099	0.099	0.101	0.101	0.1	0.102	0.103	0.098	0.098	0.099	0.103	0.101	0.103	0.102	0.099	0.1	0.096	0.098	0.098	0.098	0.098	0.096	0.1	0.108	0.109	0.107	0.108	0.107	0.108
0.102	0.105	0.109	0.104	0.106	0.107	0.105	0.106	0.107	0.103	0.088	0.1	0.104	0.105	0.107	0.102	0.102	0.104	0.101	0.105	0.105	0.103	0.103	0.105	0.105	0.104	0.106	0.104	0.102	0.101	0.103	0.107	0.105	0.106	0.106	0.102	0.103	0.1	0.102	0.101	0.102	0.101	0.1	0.104	0.113	0.113	0.112	0.114	0.113	0.113
0.106	0.11	0.114	0.109	0.111	0.112	0.11	0.11	0.112	0.107	0.09	0.105	0.109	0.11	0.113	0.106	0.106	0.108	0.105	0.109	0.11	0.107	0.107	0.109	0.109	0.109	0.111	0.113	0.106	0.105	0.108	0.112	0.11	0.111	0.111	0.107	0.108	0.104	0.105	0.105	0.106	0.105	0.104	0.108	0.119	0.119	0.118	0.119	0.118	0.118
0.111	0.114	0.119	0.113	0.115	0.116	0.115	0.115	0.117	0.111	0.09	0.109	0.114	0.114	0.117	0.11	0.111	0.113	0.11	0.114	0.115	0.112	0.112	0.114	0.114	0.113	0.116	0.114	0.111	0.11	0.113	0.116	0.115	0.115	0.115	0.112	0.112	0.108	0.11	0.11	0.11	0.11	0.109	0.113	0.125	0.125	0.125	0.126	0.125	0.125
0.117	0.12	0.126	0.119	0.121	0.123	0.121	0.119	0.123	0.118	0.091	0.114	0.119	0.119	0.122	0.116	0.116	0.118	0.115	0.119	0.121	0.118	0.117	0.119	0.119	0.119	0.121	0.12	0.117	0.115	0.119	0.122	0.12	0.12	0.12	0.117	0.117	0.112	0.115	0.115	0.115	0.116	0.114	0.118	0.133	0.133	0.133	0.134	0.133	0.133
0.123	0.126	0.132	0.126	0.128	0.13	0.127	0.126	0.13	0.124	0.093	0.121	0.125	0.125	0.129	0.121	0.122	0.124	0.12	0.126	0.127	0.124	0.123	0.125	0.125	0.125	0.128	0.126	0.123	0.121	0.126	0.13	0.126	0.127	0.127	0.123	0.124	0.118	0.121	0.12	0.12	0.122	0.12	0.124	0.143	0.142	0.142	0.143	0.142	0.142
0.131	0.133	0.141	0.134	0.136	0.138	0.135	0.134	0.139	0.133	0.095	0.129	0.133	0.133	0.138	0.128	0.13	0.131	0.128	0.133	0.136	0.133	0.131	0.133	0.133	0.133	0.136	0.134	0.13	0.128	0.134	0.138	0.135	0.135	0.134	0.13	0.132	0.125	0.128	0.128	0.127	0.129	0.127	0.132	0.155	0.154	0.154	0.156	0.155	0.155
0.14	0.141	0.152	0.144	0.147	0.148	0.145	0.143	0.149	0.142	0.097	0.137	0.142	0.143	0.148	0.137	0.14	0.141	0.138	0.142	0.145	0.142	0.14	0.142	0.142	0.143	0.146	0.146	0.139	0.136	0.143	0.147	0.144	0.145	0.143	0.139	0.141	0.133	0.137	0.137	0.136	0.138	0.136	0.141	0.169	0.167	0.167	0.17	0.169	0.169
0.15	0.152	0.164	0.156	0.159	0.16	0.158	0.154	0.161	0.153	0.099	0.148	0.153	0.154	0.16	0.147	0.151	0.152	0.149	0.154	0.157	0.154	0.15	0.152	0.153	0.154	0.158	0.156	0.15	0.146	0.155	0.16	0.156	0.156	0.154	0.15	0.152	0.143	0.147	0.147	0.146	0.149	0.146	0.152	0.184	0.182	0.184	0.186	0.185	0.185
0.164	0.164	0.178	0.171	0.173	0.174	0.172	0.168	0.174	0.166	0.102	0.161	0.166	0.167	0.174	0.16	0.163	0.165	0.162	0.167	0.17	0.168	0.163	0.165	0.166	0.167	0.172	0.169	0.163	0.158	0.17	0.174	0.169	0.169	0.167	0.162	0.164	0.154	0.159	0.159	0.157	0.161	0.159	0.166	0.202	0.199	0.202	0.203	0.203	0.202
0.178	0.178	0.193	0.185	0.189	0.191	0.19	0.183	0.19	0.181	0.103	0.175	0.181	0.182	0.19	0.175	0.179	0.179	0.176	0.183	0.184	0.182	0.177	0.179	0.181	0.18	0.187	0.184	0.177	0.172	0.185	0.19	0.183	0.183	0.18	0.176	0.179	0.168	0.172	0.173	0.171	0.175	0.172	0.18	0.222	0.219	0.222	0.224	0.224	0.224
0.194	0.195	0.21	0.203	0.206	0.209	0.207	0.199	0.209	0.199	0.105	0.191	0.197	0.198	0.207	0.19	0.196	0.195	0.193	0.199	0.201	0.197	0.192	0.194	0.197	0.198	0.204	0.202	0.193	0.187	0.203	0.207	0.2	0.2	0.196	0.192	0.195	0.183	0.188	0.189	0.186	0.191	0.188	0.196	0.236	0.234	0.236	0.239	0.24	0.241
0.214	0.213	0.231	0.222	0.227	0.229	0.228	0.218	0.228	0.218	0.108	0.21	0.216	0.218	0.228	0.208	0.214	0.214	0.212	0.218	0.221	0.217	0.21	0.212	0.215	0.216	0.224	0.222	0.213	0.205	0.224	0.227	0.219	0.218	0.214	0.209	0.213	0.2	0.206	0.206	0.203	0.209	0.206	0.215	0.262	0.258	0.258	0.26	0.261	0.261
0.23	0.231	0.242	0.238	0.239	0.242	0.241	0.239	0.242	0.232	0.113	0.227	0.233	0.233	0.24	0.228	0.232	0.234	0.232	0.237	0.236	0.233	0.23	0.233	0.236	0.237	0.242	0.242	0.234	0.225	0.243	0.244	0.234	0.235	0.234	0.23	0.233	0.218	0.226	0.225	0.222	0.23	0.227	0.236	0.288	0.284	0.287	0.286	0.287	0.288
0.245	0.246	0.268	0.258	0.263	0.264	0.262	0.25	0.268	0.253	0.118	0.243	0.248	0.252	0.264	0.241	0.25	0.25	0.247	0.252	0.257	0.251	0.241	0.243	0.247	0.248	0.256	0.255	0.245	0.243	0.257	0.261	0.251	0.251	0.245	0.24	0.243	0.235	0.237	0.236	0.236	0.243	0.24	0.247	0.316	0.312	0.315	0.315	0.315	0.316
0.274	0.272	0.294	0.283	0.289	0.291	0.289	0.278	0.291	0.278	0.123	0.269	0.276	0.277	0.288	0.266	0.277	0.277	0.276	0.28	0.281	0.274	0.262	0.266	0.271	0.273	0.282	0.281	0.269	0.258	0.283	0.288	0.279	0.277	0.269	0.266	0.27	0.251	0.259	0.259	0.258	0.268	0.264	0.274	0.35	0.345	0.347	0.347	0.346	0.348
0.3	0.296	0.32	0.313	0.318	0.32	0.318	0.305	0.318	0.306	0.13	0.293	0.302	0.304	0.315	0.293	0.303	0.304	0.304	0.307	0.307	0.303	0.29	0.289	0.294	0.298	0.308	0.305	0.295	0.286	0.31	0.314	0.304	0.302	0.295	0.29	0.296	0.276	0.284	0.284	0.283	0.292	0.289	0.299	0.386	0.379	0.383	0.384	0.383	0.384
0.327	0.32	0.35	0.341	0.345	0.347	0.346	0.332	0.348	0.334	0.138	0.32	0.329	0.332	0.344	0.32	0.331	0.332	0.334	0.335	0.335	0.331	0.318	0.318	0.323	0.325	0.336	0.335	0.323	0.312	0.339	0.341	0.332	0.329	0.323	0.317	0.325	0.302	0.313	0.313	0.31	0.321	0.316	0.326	0.413	0.409	0.412	0.413	0.414	0.414
0.357	0.35	0.383	0.373	0.378	0.379	0.378	0.36	0.383	0.368	0.147	0.352	0.36	0.363	0.378	0.35	0.362	0.363	0.366	0.365	0.368	0.362	0.346	0.347	0.352	0.355	0.367	0.365	0.352	0.34	0.369	0.371	0.364	0.36	0.353	0.346	0.353	0.332	0.341	0.34	0.337	0.351	0.347	0.355	0.431	0.427	0.428	0.43	0.43	0.43
0.389	0.382	0.408	0.402	0.406	0.407	0.406	0.39	0.406	0.396	0.156	0.384	0.393	0.395	0.404	0.383	0.395	0.396	0.395	0.397	0.398	0.393	0.38	0.381	0.385	0.388	0.398	0.401	0.386	0.371	0.4	0.402	0.395	0.393	0.387	0.379	0.386	0.36	0.37	0.371	0.369	0.385	0.379	0.39	0.447	0.442	0.443	0.445	0.445	0.445
0.41	0.399	0.425	0.417	0.422	0.421	0.422	0.414	0.424	0.416	0.167	0.408	0.416	0.415	0.421	0.409	0.417	0.419	0.412	0.418	0.418	0.414	0.406	0.408	0.412	0.413	0.42	0.42	0.414	0.404	0.423	0.419	0.416	0.415	0.413	0.405	0.41	0.394	0.401	0.402	0.396	0.41	0.408	0.411	0.464	0.46	0.46	0.462	0.462	0.462
0.426	0.415	0.439	0.436	0.438	0.436	0.435	0.425	0.434	0.432	0.18	0.424	0.433	0.432	0.436	0.426	0.432	0.432	0.428	0.432	0.435	0.43	0.423	0.425	0.428	0.428	0.434	0.436	0.43	0.424	0.438	0.434	0.433	0.432	0.428	0.423	0.427	0.415	0.421	0.421	0.42	0.426	0.426	0.425	0.478	0.477	0.474	0.469	0.473	0.475
0.44	0.425	0.454	0.45	0.45	0.451	0.449	0.44	0.455	0.442	0.195	0.439	0.449	0.447	0.452	0.44	0.448	0.449	0.446	0.447	0.451	0.449	0.44	0.442	0.444	0.445	0.449	0.452	0.444	0.437	0.45	0.45	0.452	0.449	0.447	0.441	0.445	0.431	0.437	0.438	0.436	0.44	0.441	0.44	0.493	0.489	0.493	0.493	0.49	0.491
0.454	0.44	0.464	0.46	0.464	0.462	0.461	0.451	0.457	0.459	0.207	0.451	0.459	0.46	0.461	0.454	0.462	0.462	0.462	0.46	0.466	0.458	0.455	0.458	0.461	0.461	0.467	0.467	0.461	0.454	0.466	0.467	0.467	0.465	0.465	0.457	0.463	0.448	0.454	0.455	0.452	0.458	0.456	0.461	0.511	0.503	0.506	0.508	0.506	0.508
0.467	0.453	0.475	0.476	0.479	0.477	0.476	0.462	0.479	0.476	0.217	0.466	0.474	0.472	0.479	0.461	0.469	0.473	0.474	0.468	0.484	0.481	0.468	0.472	0.474	0.474	0.482	0.481	0.475	0.469	0.481	0.481	0.484	0.483	0.479	0.474	0.479	0.465	0.47	0.467	0.465	0.475	0.471	0.476	0.519	0.516	0.519	0.522	0.52	0.522
0.482	0.469	0.49	0.489	0.49	0.485	0.485	0.475	0.492	0.485	0.233	0.482	0.492	0.489	0.495	0.478	0.484	0.49	0.488	0.488	0.502	0.496	0.49	0.49	0.49	0.491	0.499	0.497	0.489	0.483	0.497	0.491	0.498	0.5	0.496	0.491	0.495	0.481	0.488	0.488	0.485	0.493	0.489	0.492	0.537	0.534	0.536	0.537	0.535	0.537
0.496	0.487	0.508	0.501	0.504	0.504	0.505	0.494	0.507	0.502	0.254	0.495	0.499	0.5	0.51	0.498	0.5	0.499	0.504	0.503	0.514	0.512	0.505	0.506	0.506	0.506	0.512	0.518	0.506	0.5	0.512	0.511	0.514	0.518	0.511	0.505	0.51	0.498	0.504	0.502	0.502	0.505	0.504	0.504	0.547	0.549	0.551	0.552	0.551	0.552
0.511	0.503	0.525	0.521	0.524	0.522	0.522	0.511	0.522	0.519	0.272	0.507	0.518	0.518	0.523	0.508	0.516	0.517	0.521	0.517	0.528	0.526	0.521	0.52	0.52	0.522	0.528	0.527	0.516	0.51	0.526	0.528	0.525	0.528	0.528	0.522	0.526	0.509	0.519	0.517	0.513	0.519	0.515	0.521	0.563	0.559	0.563	0.564	0.564	0.567
0.526	0.519	0.539	0.537	0.54	0.537	0.536	0.527	0.533	0.535	0.295	0.525	0.535	0.534	0.538	0.525	0.531	0.534	0.538	0.533	0.546	0.544	0.536	0.536	0.537	0.539	0.546	0.544	0.535	0.525	0.543	0.546	0.543	0.545	0.54	0.536	0.54	0.526	0.531	0.53	0.53	0.535	0.531	0.537	0.579	0.575	0.578	0.581	0.58	0.583
0.54	0.531	0.552	0.549	0.551	0.551	0.551	0.541	0.546	0.546	0.318	0.538	0.55	0.546	0.553	0.54	0.547	0.55	0.552	0.548	0.561	0.56	0.553	0.554	0.554	0.555	0.563	0.564	0.553	0.546	0.559	0.559	0.558	0.56	0.554	0.552	0.556	0.541	0.547	0.547	0.545	0.548	0.547	0.552	0.591	0.59	0.593	0.594	0.593	0.596
0.553	0.546	0.567	0.564	0.567	0.566	0.566	0.555	0.561	0.558	0.342	0.55	0.562	0.559	0.566	0.555	0.562	0.565	0.569	0.563	0.572	0.573	0.569	0.57	0.57	0.57	0.578	0.575	0.568	0.563	0.575	0.576	0.569	0.573	0.569	0.566	0.569	0.557	0.561	0.563	0.562	0.566	0.561	0.57	0.604	0.601	0.605	0.607	0.606	0.609
0.567	0.557	0.579	0.577	0.581	0.58	0.58	0.568	0.575	0.571	0.364	0.563	0.576	0.573	0.581	0.568	0.576	0.581	0.584	0.575	0.587	0.586	0.582	0.584	0.585	0.584	0.592	0.593	0.583	0.576	0.592	0.592	0.584	0.586	0.581	0.577	0.583	0.569	0.576	0.577	0.576	0.582	0.579	0.586	0.613	0.612	0.614	0.616	0.616	0.618
0.579	0.569	0.592	0.591	0.595	0.593	0.593	0.58	0.586	0.584	0.382	0.576	0.588	0.585	0.592	0.582	0.59	0.595	0.599	0.588	0.602	0.6	0.595	0.597	0.598	0.599	0.606	0.607	0.599	0.594	0.606	0.606	0.597	0.6	0.595	0.593	0.596	0.583	0.591	0.594	0.594	0.6	0.594	0.601	0.619	0.619	0.622	0.623	0.624	0.625
0.592	0.58	0.603	0.603	0.607	0.606	0.605	0.591	0.598	0.596	0.394	0.588	0.6	0.597	0.604	0.594	0.603	0.608	0.612	0.601	0.613	0.614	0.608	0.611	0.61	0.61	0.619	0.617	0.613	0.609	0.62	0.621	0.609	0.612	0.608	0.605	0.609	0.598	0.605	0.607	0.608	0.613	0.61	0.615	0.625	0.626	0.628	0.629	0.629	0.631
0.602	0.591	0.611	0.612	0.615	0.615	0.614	0.602	0.607	0.605	0.405	0.599	0.611	0.607	0.613	0.606	0.613	0.617	0.621	0.61	0.623	0.624	0.62	0.622	0.622	0.622	0.629	0.627	0.625	0.621	0.63	0.629	0.62	0.623	0.619	0.617	0.62	0.61	0.617	0.619	0.621	0.624	0.623	0.626	0.631	0.631	0.634	0.635	0.635	0.637
0.611	0.599	0.618	0.618	0.621	0.621	0.62	0.609	0.614	0.614	0.416	0.609	0.62	0.615	0.621	0.614	0.62	0.625	0.628	0.618	0.632	0.633	0.63	0.632	0.632	0.631	0.638	0.635	0.636	0.631	0.637	0.637	0.627	0.632	0.628	0.626	0.628	0.621	0.627	0.627	0.63	0.632	0.631	0.633	0.637	0.637	0.64	0.641	0.64	0.643
0.616	0.604	0.624	0.624	0.627	0.626	0.626	0.616	0.619	0.62	0.426	0.615	0.627	0.622	0.628	0.621	0.626	0.63	0.635	0.624	0.638	0.639	0.637	0.639	0.64	0.638	0.645	0.646	0.64	0.638	0.644	0.642	0.634	0.639	0.635	0.633	0.635	0.629	0.635	0.635	0.637	0.64	0.638	0.638	0.642	0.642	0.645	0.646	0.646	0.647
[truncated: 42 more columns]
