# Supplementary material for: Layered feedback control overcomes performance trade-off in synthetic biomolecular networks
Source: Nat Commun. 2022 Sep 14;13:5393. doi: 10.1038/s41467-022-33058-6 (PMC9474519; doi:10.1038/s41467-022-33058-6)
Supplement: Supplementary file 4 — Source Data [file 41467_2022_33058_MOESM4_ESM.zip › Source_Data_and_Source_Code_Final_Revision/Figure_5&Supplementary_FigureS5/Supplementary_FigureS5/R35netOD.txt]

0.016	0.002	0.003	0.007	0.004	0	0.001	0.003	0.001	0.002	0.004	0.009	0	0.001	0	0.005	0.004	0.014	0.008	0.002	0.003	0.013	0.001	0.004	0.003	0.001	0.001	0.005	0.003	0	0.003	0	0.001	0.011	0	0.003	0.001	0	0.005	0.001	0	0.011	0	0.002	0.008	0.013	0.006	0	0	0.001
0.003	0.007	0.003	0.005	0.006	0.004	0.001	0.007	0.006	0.008	0.013	0.002	0.001	0.006	0	0.006	0.012	0.002	0.008	0.001	0.003	0.002	0.001	0.004	0.003	0.001	0.002	0.006	0.001	0.002	0.005	0.001	0.008	0.006	0.001	0.001	0.002	0.001	0.003	0.003	0.001	0.001	0.004	0.002	0.004	0.003	0	0.003	0.001	0.002
0.006	0.002	0	0.004	0.007	0.002	0.001	0.001	0.004	0	0.006	0.002	0.007	0.002	0.001	0.002	0.002	0.002	0.004	0.007	0	0	0.001	0.004	0.002	0.001	0.002	0.004	0.001	0	0.002	0.002	0.004	0.002	0.004	0.002	0	0	0.002	0.001	0.007	0.001	0.003	0	0.001	0.003	0.001	0	0.001	0.001
0.003	0.002	0.001	0.007	0.001	0.001	0.001	0.001	0.01	0.003	0.003	0.001	0.001	0.001	0.002	0.001	0.003	0	0	0.001	0.002	0.003	0	0.004	0.003	0.003	0.003	0.001	0	0	0.002	0.004	0.001	0.003	0.002	0.001	0.002	0	0.001	0.001	0.003	0	0.001	0.001	0	0.003	0.001	0.001	0.002	0.002
0	0.001	0	0.007	0.002	0.002	0.001	0	0.01	0.002	0.005	0.002	0.002	0.003	0.002	0.001	0.006	0.004	0.002	0	0.001	0	0.001	0.003	0.003	0.001	0.002	0.001	0.001	0	0.002	0.005	0	0.002	0.002	0.001	0.001	0	0	0.001	0.011	0.001	0.005	0	0	0.003	0.002	0.001	0.002	0.001
0	0.002	0.002	0.009	0.001	0	0.002	0	0.008	0.002	0.004	0.003	0.001	0.001	0.002	0	0.001	0	0.001	0.001	0.002	0.001	0.001	0.004	0.003	0.001	0.003	0.001	0	0	0.002	0.005	0.001	0.002	0.004	0.001	0.001	0.001	0	0.001	0.008	0	0.002	0.001	0	0.002	0	0.001	0.001	0.001
0.002	0	0.001	0.01	0.001	0.001	0.002	0	0.006	0.003	0.005	0.003	0.001	0.001	0.001	0.001	0.002	0	0.003	0	0	0.001	0.001	0.003	0.003	0.001	0.003	0.002	0	0	0.002	0.006	0	0.003	0.004	0.001	0.001	0.001	0.001	0	0.001	0.001	0.002	0	0	0.003	0.001	0.001	0	0.002
0.002	0	0.001	0.011	0.002	0.001	0.003	0.001	0.007	0.003	0.004	0.004	0	0	0	0.001	0.003	0	0.003	0	0.001	0.001	0.001	0.003	0.003	0.001	0.003	0.001	0.001	0.001	0.002	0.006	0	0.002	0.004	0	0	0	0	0.001	0.001	0.002	0.002	0	0	0.003	0.001	0	0.002	0.001
0.003	0.001	0.001	0.012	0.002	0.001	0.003	0.003	0.003	0.003	0.005	0.003	0.001	0.002	0.003	0.001	0.002	0.001	0.003	0.001	0	0.001	0	0.003	0.003	0.001	0.004	0.005	0	0.001	0.002	0.006	0	0.002	0.005	0.001	0.001	0	0.001	0.001	0.001	0.002	0.002	0.001	0	0.003	0.001	0	0.001	0
0.003	0	0.002	0.012	0.003	0.001	0.002	0.001	0.004	0.004	0.004	0.004	0.001	0.004	0.001	0.002	0.002	0	0.003	0	0	0.002	0	0.003	0.003	0	0.004	0.001	0	0.001	0.002	0.006	0.001	0.001	0.004	0.001	0	0.001	0	0.001	0	0.002	0.002	0	0.002	0.002	0.001	0	0.001	0.001
0.002	0	0.002	0.013	0.003	0.001	0.002	0.003	0.004	0.004	0.003	0.006	0.001	0	0.002	0.001	0.002	0.001	0.003	0.001	0	0.002	0.001	0.002	0.002	0.001	0.004	0.002	0.001	0.001	0.002	0.007	0.002	0.001	0.003	0	0.002	0.003	0.001	0.002	0.001	0.002	0.002	0.001	0.003	0.001	0	0.001	0	0
0.003	0	0.001	0.013	0.004	0.002	0.004	0.004	0.004	0.005	0.004	0.005	0.002	0.001	0.002	0.003	0.004	0.002	0.005	0.001	0.001	0.002	0	0.002	0.002	0	0.005	0.003	0.001	0.001	0.002	0.009	0.003	0	0.004	0	0	0.002	0	0.002	0.001	0.002	0.001	0.002	0.003	0.001	0	0.002	0.001	0.001
0.004	0.001	0	0.013	0.005	0.002	0.005	0.004	0.005	0.005	0.004	0.006	0.001	0.001	0	0.003	0.003	0.003	0.004	0.002	0.001	0.002	0.001	0.002	0.002	0	0.005	0.002	0.001	0.002	0.003	0.01	0.003	0.001	0.002	0.002	0.001	0.002	0.001	0.002	0.001	0.003	0.002	0.001	0.004	0.001	0	0.002	0	0
0.004	0.002	0.001	0.015	0.006	0.004	0.006	0.006	0.007	0.007	0.003	0.008	0.003	0.007	0.004	0.005	0.004	0.004	0.005	0.003	0.002	0.003	0.001	0.002	0.002	0.001	0.006	0.006	0.001	0.002	0.003	0.011	0.004	0	0.003	0.001	0.001	0.003	0.002	0.002	0.002	0.004	0.001	0.002	0.004	0	0.002	0.002	0.001	0
0.008	0.004	0	0.016	0.008	0.005	0.008	0.008	0.006	0.008	0.003	0.007	0.003	0.002	0.004	0.007	0.005	0.005	0.004	0.005	0.003	0.002	0.002	0.001	0.001	0	0.006	0.004	0.002	0.002	0.004	0.014	0.004	0.002	0.002	0.001	0	0.003	0.002	0.002	0.002	0.003	0.002	0.002	0.006	0.001	0	0.001	0	0.001
0.007	0.003	0	0.015	0.009	0.006	0.008	0.006	0.009	0.01	0.003	0.009	0.005	0.003	0.004	0.007	0.006	0.006	0.006	0.005	0.004	0.002	0.002	0.001	0.001	0.001	0.008	0.002	0.002	0.003	0.003	0.015	0.004	0.001	0.003	0.002	0.002	0.003	0.002	0.003	0.004	0.005	0.003	0.002	0.006	0.001	0	0.002	0.001	0.001
0.007	0.005	0.002	0.017	0.01	0.006	0.007	0.008	0.012	0.011	0.001	0.01	0.003	0.003	0.002	0.005	0.005	0.007	0.008	0.005	0.005	0.003	0.002	0.001	0.002	0.002	0.01	0.001	0.003	0.003	0.003	0.018	0.007	0.003	0	0.004	0.005	0.005	0.005	0.004	0.003	0.005	0.003	0.003	0.008	0.003	0.004	0.004	0.003	0.003
0.008	0.004	0.005	0.017	0.012	0.007	0.009	0.009	0.013	0.012	0	0.011	0.005	0.006	0.007	0.007	0.007	0.009	0.009	0.007	0.006	0.005	0.003	0	0.001	0.001	0.009	0.005	0.002	0.005	0.004	0.02	0.008	0.004	0	0.005	0.005	0.005	0.004	0.003	0.003	0.006	0.002	0.003	0.011	0.002	0.002	0.001	0	0.001
0.009	0.007	0.006	0.019	0.009	0.006	0.008	0.012	0.006	0.011	0.002	0.013	0.007	0.006	0.003	0.009	0.01	0.012	0.011	0.009	0.006	0.004	0.003	0	0.001	0.001	0.012	0.008	0.005	0.004	0.001	0.023	0.009	0.005	0	0.006	0.006	0.005	0.004	0.005	0.005	0.007	0.002	0.003	0.012	0.004	0.007	0.005	0.003	0.002
0.007	0.001	0.005	0.016	0.013	0.006	0.008	0.002	0.017	0.014	0.001	0.009	0.002	0.001	0.007	0.005	0.004	0.005	0.004	0.001	0.004	0.003	0.003	0.001	0.002	0	0.009	0.007	0.004	0.006	0.001	0.019	0.007	0.001	0.002	0.003	0.005	0.01	0.007	0.007	0.008	0.006	0.003	0.002	0.011	0.004	0.004	0.003	0	0.001
0.018	0.01	0.007	0.024	0.017	0.012	0.016	0.016	0.014	0.019	0.002	0.017	0.011	0.007	0.008	0.01	0.01	0.014	0.014	0.012	0.008	0.006	0.006	0.002	0	0.003	0.011	0.009	0.002	0	0.004	0.02	0.016	0.01	0.006	0.009	0.01	0.005	0.008	0.01	0.007	0.009	0.003	0.006	0.013	0.008	0.008	0.007	0.006	0.005
0.01	0.008	0.003	0.022	0.014	0.009	0.014	0.014	0.018	0.019	0.004	0.017	0.009	0.008	0.01	0.012	0.01	0.013	0.009	0.011	0.004	0.005	0.009	0.003	0.001	0.003	0.012	0.009	0.004	0.009	0.005	0.027	0.009	0.006	0.006	0.006	0.007	0.011	0.009	0.01	0.009	0.01	0.004	0.005	0.016	0.005	0.004	0.005	0.005	0.004
0.012	0.006	0.007	0.02	0.015	0.009	0.015	0.015	0.02	0.018	0.003	0.015	0.008	0.008	0.011	0.013	0.012	0.014	0.011	0.013	0.006	0.002	0.006	0.005	0.002	0.002	0.014	0.006	0.005	0.007	0.006	0.027	0.012	0.008	0.003	0.008	0.006	0.009	0.006	0.009	0.008	0.01	0.004	0.006	0.013	0.007	0.002	0.002	0.002	0.001
0.013	0.012	0.009	0.024	0.02	0.013	0.017	0.015	0.026	0.023	0.005	0.019	0.012	0.009	0.011	0.012	0.012	0.014	0.01	0.012	0.009	0.006	0.009	0.007	0.005	0.006	0.012	0.01	0.005	0.008	0.005	0.028	0.015	0.011	0.004	0.012	0.008	0.012	0.007	0.009	0.009	0.011	0.004	0.005	0.005	0.001	0.001	0.001	0.001	0.001
0.021	0.021	0.011	0.025	0.024	0.015	0.017	0.024	0.019	0.021	0.004	0.021	0.011	0.015	0.014	0.016	0.015	0.016	0.012	0.018	0.009	0.004	0.011	0.004	0.005	0.006	0.013	0.005	0.004	0.009	0.007	0.031	0.016	0.009	0.001	0.011	0.01	0.01	0.008	0.01	0.009	0.01	0	0.007	0.008	0.004	0	0.003	0.002	0.004
0.014	0.016	0.01	0.021	0.017	0.012	0.015	0.02	0.017	0.017	0.006	0.017	0.01	0.01	0.011	0.016	0.014	0.012	0.012	0.015	0.005	0.006	0.01	0.006	0.006	0.006	0.011	0.008	0.005	0.011	0.005	0.03	0.01	0.006	0.001	0.013	0.013	0.018	0.016	0.014	0.013	0.01	0.005	0.005	0.011	0.004	0.004	0.002	0.001	0.001
0.013	0.015	0.01	0.024	0.019	0.014	0.015	0.015	0.012	0.015	0.005	0.015	0.008	0.011	0.009	0.009	0.006	0.006	0.014	0.011	0.001	0.004	0.008	0.001	0.002	0.003	0.008	0.004	0.004	0.008	0.003	0.015	0.009	0.005	0.003	0.006	0.009	0.013	0.01	0.008	0.012	0.007	0.002	0.007	0.006	0.004	0.005	0.005	0.004	0.002
0.012	0.012	0.011	0.021	0.016	0.012	0.016	0.018	0.021	0.018	0.006	0.015	0.007	0.009	0.017	0.014	0.009	0.015	0.017	0.011	0	0.007	0.01	0.002	0.003	0.005	0.003	0.005	0.002	0.006	0.005	0.01	0.011	0.006	0.001	0.003	0.007	0.006	0.006	0.004	0.003	0.004	0.002	0.012	0.01	0.002	0.007	0.011	0.006	0.003
0.015	0.018	0.01	0.021	0.019	0.012	0.018	0.015	0.014	0.022	0.008	0.018	0.007	0.01	0.013	0.015	0.007	0.011	0.015	0.011	0.008	0.001	0.007	0	0.004	0.004	0.002	0	0.003	0.012	0.014	0.008	0.012	0.011	0.001	0.005	0.007	0.013	0.008	0.005	0.011	0.014	0.008	0.014	0.012	0.008	0.005	0.004	0.006	0.004
0.013	0.014	0.012	0.024	0.017	0.014	0.018	0.017	0.023	0.02	0.007	0.019	0.011	0.01	0.02	0.01	0.006	0.009	0.015	0.012	0.01	0.01	0.006	0.002	0.002	0.005	0.002	0.001	0.004	0.01	0.011	0.01	0.01	0.01	0	0.009	0.008	0.015	0.013	0.011	0.014	0.014	0.01	0.008	0.001	0.003	0.003	0.005	0.002	0.002
0.012	0.013	0.016	0.022	0.018	0.008	0.016	0.019	0.012	0.016	0.006	0.019	0.013	0.017	0.014	0.025	0.017	0.018	0.021	0.019	0.011	0.008	0.012	0.004	0.001	0.004	0.004	0.005	0.003	0.011	0.012	0.008	0.006	0.003	0.002	0.008	0.007	0.013	0.01	0.014	0.015	0.01	0.01	0.008	0.012	0.006	0.009	0.001	0.002	0.005
0.012	0.014	0.009	0.022	0.016	0.018	0.016	0.015	0.014	0.021	0.008	0.014	0.006	0.006	0.008	0.016	0.014	0.007	0.021	0.011	0.004	0.009	0.008	0.005	0.001	0.005	0.006	0.001	0.005	0.011	0.011	0.006	0.011	0.006	0.002	0.007	0.007	0.012	0.009	0.01	0.011	0.009	0.009	0.008	0.008	0.003	0.005	0.002	0.002	0.006
0.007	0.011	0.009	0.019	0.014	0.012	0.015	0.015	0.016	0.015	0.006	0.016	0.012	0.01	0.005	0.011	0.009	0.014	0.01	0.009	0.01	0.008	0.009	0.005	0.004	0.008	0.002	0.004	0.005	0.01	0.011	0.008	0.008	0.001	0.007	0.009	0.007	0.012	0.007	0.011	0.009	0.013	0.01	0.01	0.01	0.002	0.004	0.001	0.002	0.006
0.011	0.017	0.009	0.018	0.013	0.012	0.015	0.013	0.015	0.015	0.011	0.016	0.006	0.005	0.01	0.014	0.01	0.013	0.013	0.011	0.011	0.008	0.006	0.004	0.002	0.006	0.003	0	0.009	0.014	0.007	0.016	0.014	0.01	0	0.005	0.004	0.007	0.002	0.008	0.003	0.007	0.009	0.006	0.005	0.002	0.002	0.003	0.004	0.009
0.01	0.014	0.009	0.018	0.011	0.011	0.01	0.007	0.013	0.013	0.008	0.012	0.003	0.007	0.008	0.012	0.011	0.006	0.007	0.006	0.008	0.005	0.004	0.001	0.001	0.001	0.013	0.008	0.003	0.007	0.009	0.014	0.009	0.007	0.002	0.003	0.001	0.009	0.005	0.004	0.006	0.008	0.012	0.007	0.004	0.001	0.003	0.003	0.005	0.009
0.006	0.013	0.004	0.015	0.011	0.006	0.007	0.006	0.012	0.009	0.01	0.012	0.001	0.002	0.004	0.007	0.006	0.005	0.01	0.005	0.007	0.003	0.002	0.002	0.002	0.001	0.011	0.01	0.002	0.005	0.007	0.012	0.008	0.005	0.003	0.002	0.001	0.005	0.005	0.006	0.007	0.011	0.01	0.001	0.004	0	0.002	0.003	0.004	0.009
0.006	0.012	0.004	0.015	0.009	0.005	0.007	0.007	0.012	0.011	0.013	0.009	0.001	0.001	0.005	0.007	0.007	0.007	0.01	0.003	0.007	0.004	0	0.003	0.004	0.001	0.011	0.006	0.001	0.004	0.006	0.016	0.009	0.006	0.001	0.002	0.001	0.004	0.004	0.005	0.005	0.006	0.013	0.001	0.002	0.002	0.002	0.004	0.004	0.008
0.003	0.014	0.002	0.013	0.007	0.004	0.005	0.007	0.008	0.012	0.013	0.008	0.003	0.001	0.004	0.008	0.007	0.005	0.008	0.006	0.005	0.001	0.001	0.006	0.006	0.001	0.012	0.011	0.003	0.003	0.003	0.021	0.005	0.003	0.001	0.001	0.003	0.004	0	0.002	0.004	0.004	0.009	0	0.001	0	0.002	0.002	0.004	0.008
0.003	0.014	0.002	0.01	0.004	0.003	0.006	0.008	0.008	0.009	0.003	0.006	0.002	0	0.005	0.006	0.006	0.004	0.008	0.006	0.004	0.001	0.003	0.005	0.006	0	0.012	0.011	0.005	0	0.003	0.017	0.006	0.004	0.001	0.002	0.004	0.002	0.001	0	0.002	0	0.009	0	0.002	0	0.002	0.002	0.003	0.008
0.001	0.013	0.001	0.009	0.002	0	0.004	0.008	0.005	0.007	0.001	0.006	0.003	0.002	0.002	0.004	0.003	0.002	0.005	0.003	0.005	0	0	0.005	0.005	0.002	0.013	0.009	0.006	0.002	0.003	0.017	0.006	0.004	0	0	0.002	0.001	0	0.001	0.001	0.003	0.009	0.001	0.002	0.001	0.001	0.002	0.003	0.008
0	0.013	0.003	0.009	0.004	0.001	0.004	0.007	0.006	0.006	0.003	0.004	0.005	0.001	0.004	0.004	0.004	0.004	0.004	0.003	0.006	0	0.002	0.004	0.005	0.002	0.011	0.007	0.005	0.002	0.002	0.013	0.006	0.002	0.001	0	0.002	0.002	0.003	0.001	0.002	0.003	0.006	0.002	0.001	0	0.001	0.002	0.004	0.009
0	0.013	0.004	0.01	0.004	0.002	0.004	0.007	0.007	0.007	0.005	0.004	0.004	0	0.005	0.006	0.005	0.004	0.005	0.002	0.005	0	0.001	0.004	0.003	0.003	0.008	0.004	0.006	0.001	0.002	0.011	0.006	0.002	0.001	0.001	0	0.004	0.004	0.003	0.003	0.004	0.007	0.001	0.001	0.001	0	0.003	0.004	0.01
0.001	0.009	0.002	0.009	0.003	0.002	0.003	0.004	0.007	0.007	0.008	0.007	0.002	0.003	0.004	0.006	0.007	0.005	0.003	0.002	0.005	0.002	0	0.002	0.003	0.003	0.007	0.008	0.003	0.001	0.003	0.009	0.005	0.003	0.002	0.001	0	0.004	0.003	0.003	0.002	0.003	0.007	0.002	0	0.001	0	0.003	0.005	0.009
0.031	0.05	0.057	0.072	0.062	0.072	0.075	0.057	0	0.014	0.027	0	0.001	0.004	0.01	0.024	0.001	0.01	0.018	0.05	0.006	0.003	0.005	0.009	0.003	0.005	0.009	0.016	0.007	0.038	0.021	0.078	0.016	0.022	0.046	0.095	0.076	0.037	0.042	0.022	0.042	0.017	0.028	0.007	0.016	0.013	0.059	0.078	0.108	0.084
0.021	0.033	0.047	0.064	0.057	0.054	0.058	0.053	0.003	0.022	0.03	0.002	0.008	0.001	0.02	0.022	0.007	0.01	0.022	0.056	0.009	0.007	0.002	0.01	0.009	0.007	0.007	0.014	0.002	0.028	0.009	0.071	0.01	0.014	0.04	0.088	0.071	0.036	0.037	0.024	0.032	0.013	0.016	0.003	0.013	0.015	0.058	0.079	0.101	0.082
0.014	0.013	0.028	0.048	0.056	0.051	0.046	0.022	0.014	0.027	0.037	0.022	0.02	0.017	0.001	0.001	0.024	0.024	0.028	0.059	0.019	0.016	0.008	0.014	0.015	0.034	0.012	0.041	0.006	0.026	0.012	0.072	0.005	0.015	0.035	0.082	0.066	0.026	0.023	0.009	0.029	0.004	0.009	0.011	0.003	0.006	0.052	0.081	0.091	0.071
0.061	0.049	0.046	0.032	0.033	0.03	0.031	0.051	0.045	0.063	0.033	0.054	0.058	0.054	0.041	0.033	0.051	0.067	0.081	0.125	0.04	0.036	0.038	0.055	0.061	0.075	0.07	0.076	0.043	0.021	0.066	0.017	0.008	0.011	0.018	0.071	0.041	0.005	0.004	0.019	0.001	0.028	0.02	0.051	0.011	0.017	0.021	0.051	0.08	0.026
0.07	0.045	0.052	0.038	0.06	0.043	0.042	0.074	0.055	0.077	0.028	0.062	0.069	0.074	0.055	0.044	0.055	0.075	0.095	0.135	0.036	0.031	0.035	0.059	0.061	0.069	0.059	0.056	0.083	0.043	0.061	0.007	0.024	0.016	0.006	0.057	0.034	0	0.002	0.017	0.008	0.031	0.029	0.065	0.027	0.029	0.001	0.021	0.026	0.004
0.082	0.027	0.069	0.061	0.084	0.057	0.055	0.083	0.066	0.088	0.028	0.065	0.077	0.079	0.062	0.049	0.068	0.084	0.109	0.142	0.039	0.031	0.034	0.06	0.068	0.079	0.068	0.081	0.082	0.038	0.068	0.005	0.031	0.023	0.009	0.045	0.024	0.015	0.017	0.029	0.01	0.044	0.028	0.076	0.036	0.034	0.002	0.01	0.014	0.012
0.051	0.011	0.038	0.035	0.048	0.038	0.037	0.046	0.039	0.059	0.034	0.047	0.051	0.063	0.04	0.025	0.048	0.066	0.086	0.113	0.015	0.01	0.014	0.031	0.039	0.057	0.047	0.065	0.058	0.035	0.052	0.008	0.011	0.003	0.004	0.035	0.017	0.006	0.002	0	0.004	0.016	0.033	0.054	0.015	0.012	0.01	0.015	0.005	0.01
0.012	0.039	0.008	0.008	0.002	0.019	0.021	0.04	0.016	0.037	0.038	0.026	0.028	0.037	0.024	0.018	0.032	0.054	0.073	0.098	0.014	0.01	0.006	0.029	0.023	0.037	0.031	0.045	0.047	0.015	0.046	0.009	0.001	0.01	0.029	0.051	0.034	0.024	0.016	0.006	0.012	0.001	0.015	0.037	0.008	0.004	0.034	0.021	0.02	0.013
0.021	0.045	0.015	0.037	0.027	0.006	0.007	0.021	0.003	0.015	0.032	0.006	0.002	0.001	0.005	0.007	0.003	0.031	0.023	0.056	0.005	0.007	0.024	0.012	0.012	0.002	0.01	0.03	0.035	0	0.029	0.029	0.002	0.011	0.022	0.068	0.047	0.026	0.016	0.008	0.005	0.016	0.023	0.031	0.016	0.014	0.046	0.039	0.03	0.028
0.025	0.037	0.026	0.056	0.053	0.023	0.016	0.011	0.007	0.016	0.04	0.008	0.002	0.003	0.001	0.016	0.017	0.001	0.012	0.041	0.018	0.011	0.027	0.007	0.003	0.003	0.019	0.024	0.006	0.031	0.011	0.016	0.019	0.017	0.021	0.062	0.047	0.028	0.024	0.008	0.023	0.008	0.017	0.017	0.028	0.018	0.058	0.051	0.056	0.055
0.018	0.034	0.029	0.045	0.039	0.026	0.026	0.02	0.002	0.022	0.041	0.009	0.006	0.013	0.004	0.019	0.02	0	0.014	0.054	0.033	0.019	0.038	0.01	0.016	0	0.019	0.003	0.015	0.044	0.008	0.009	0.042	0.028	0.038	0.086	0.059	0.062	0.04	0.007	0.042	0.033	0.024	0.009	0.032	0.027	0.062	0.069	0.085	0.072
0.009	0.038	0.022	0.032	0.023	0.028	0.027	0.006	0.016	0.026	0.036	0.01	0.013	0.012	0.003	0.013	0.016	0.016	0.019	0.061	0.038	0.007	0.041	0.016	0.022	0.007	0.019	0.009	0.009	0.06	0.006	0.024	0.056	0.058	0.059	0.095	0.076	0.062	0.053	0.02	0.062	0.036	0.038	0.018	0.022	0.016	0.056	0.069	0.074	0.067
0.006	0.039	0.004	0.045	0.031	0.044	0.042	0.065	0.025	0.031	0.027	0.008	0.003	0.006	0.025	0.004	0.011	0.007	0.033	0.016	0.062	0.05	0.023	0.013	0.017	0.038	0.037	0.015	0.042	0.002	0.067	0.016	0.018	0.003	0.058	0.108	0.096	0.058	0.037	0.027	0.015	0.006	0.025	0.05	0.002	0.059	0.023	0.025	0.002	0.005
0.008	0.026	0.004	0.044	0.035	0.052	0.042	0.069	0.027	0.041	0.037	0.002	0.004	0.011	0.033	0.001	0.006	0.014	0.038	0.03	0.056	0.044	0.023	0.013	0.016	0.039	0.036	0.021	0.051	0.001	0.08	0.022	0.019	0	0.055	0.107	0.099	0.067	0.01	0.032	0.02	0.009	0.021	0.047	0.002	0.057	0.028	0.025	0.003	0.007
0.011	0.032	0.009	0.048	0.042	0.058	0.039	0.055	0.024	0.027	0.019	0.011	0.003	0.021	0.025	0.003	0	0.017	0.043	0.035	0.058	0.048	0.025	0.018	0.015	0.045	0.038	0.022	0.052	0.005	0.08	0.006	0.015	0.001	0.057	0.107	0.094	0.06	0.023	0.034	0.018	0.006	0.02	0.039	0.007	0.052	0.025	0.021	0.002	0.008
0.004	0.032	0.008	0.047	0.032	0.049	0.039	0.042	0.038	0.045	0.019	0.017	0.009	0.027	0.022	0.004	0.002	0.018	0.046	0.029	0.07	0.054	0.031	0.026	0.013	0.035	0.04	0.027	0.051	0.01	0.08	0.006	0.009	0.003	0.062	0.111	0.099	0.058	0.046	0.03	0.015	0.005	0.024	0.042	0.014	0.051	0.027	0.022	0	0.006
0.003	0.035	0.004	0.034	0.032	0.054	0.039	0.042	0.045	0.045	0.008	0.011	0.009	0.02	0.021	0.006	0.004	0.013	0.043	0.025	0.07	0.056	0.034	0.026	0.012	0.037	0.039	0.026	0.057	0.008	0.08	0.004	0.01	0	0.06	0.107	0.096	0.065	0.021	0.021	0.015	0.005	0.023	0.043	0.023	0.05	0.026	0.022	0	0.006
0.005	0.03	0.002	0.035	0.031	0.053	0.042	0.041	0.046	0.046	0.015	0.01	0.012	0.023	0.022	0	0.004	0.013	0.05	0.024	0.071	0.056	0.032	0.023	0.014	0.037	0.039	0.025	0.055	0.009	0.081	0.007	0.013	0.005	0.058	0.106	0.093	0.067	0.043	0.036	0.015	0.004	0.024	0.044	0.021	0.053	0.027	0.019	0	0.003
0.007	0.035	0.001	0.033	0.027	0.052	0.04	0.037	0.045	0.049	0.016	0.008	0.015	0.045	0.015	0.002	0.005	0.008	0.045	0.024	0.075	0.059	0.034	0.025	0.016	0.037	0.037	0.026	0.067	0.006	0.08	0.005	0.019	0.007	0.055	0.104	0.094	0.057	0.036	0.032	0.012	0.002	0.027	0.045	0.027	0.057	0.031	0.017	0.003	0.001
0.009	0.028	0.004	0.03	0.023	0.048	0.039	0.038	0.042	0.049	0.022	0.011	0.019	0.019	0.016	0.005	0.001	0.006	0.043	0.019	0.076	0.06	0.036	0.027	0.02	0.039	0.038	0.026	0.068	0.003	0.083	0.006	0.02	0.011	0.055	0.104	0.094	0.063	0.042	0.011	0.011	0.001	0.026	0.046	0.028	0.06	0.034	0.013	0.008	0.004
0.014	0.028	0.007	0.029	0.019	0.045	0.034	0.041	0.044	0.041	0.023	0.014	0.02	0.021	0.011	0.005	0	0	0.037	0.015	0.076	0.059	0.036	0.027	0.039	0.119	0.037	0.031	0.057	0.002	0.083	0.002	0.019	0.009	0.054	0.102	0.092	0.061	0.063	0.025	0.009	0.001	0.023	0.045	0.038	0.066	0.034	0.011	0.01	0.008
0.019	0.023	0.01	0.025	0.015	0.041	0.029	0.042	0.048	0.04	0.031	0.014	0.023	0.028	0.004	0.011	0.005	0.003	0.034	0.016	0.08	0.063	0.041	0.029	0.018	0.039	0.039	0.027	0.073	0.001	0.084	0.005	0.022	0.003	0.051	0.1	0.091	0.046	0.025	0.027	0.006	0.002	0.029	0.045	0.042	0.069	0.04	0.004	0.016	0.011
0.022	0.019	0.014	0.021	0.01	0.034	0.024	0.034	0.05	0.043	0.032	0.018	0.028	0.033	0.001	0.015	0.009	0.009	0.029	0.01	0.081	0.064	0.041	0.028	0.02	0.042	0.04	0.031	0.07	0.002	0.084	0.005	0.023	0.001	0.05	0.099	0.09	0.059	0.036	0.021	0.004	0.006	0.025	0.048	0.047	0.074	0.046	0	0.02	0.014
0.023	0.018	0.016	0.019	0.006	0.03	0.02	0.036	0.054	0.046	0.034	0.024	0.032	0.034	0.002	0.017	0.013	0.014	0.027	0.005	0.083	0.066	0.043	0.03	0.077	0.043	0.041	0.034	0.071	0.004	0.087	0.006	0.025	0.002	0.048	0.093	0.089	0.052	0.035	0.024	0	0.007	0.033	0.048	0.05	0.08	0.05	0.005	0.026	0.018
0.028	0.009	0.02	0.013	0.001	0.026	0.017	0.03	0.055	0.052	0.037	0.029	0.038	0.04	0.007	0.022	0.019	0.016	0.023	0.004	0.083	0.067	0.043	0.032	0.024	0.042	0.042	0.032	0.071	0.006	0.088	0.004	0.025	0	0.046	0.091	0.089	0.056	0.018	0.023	0.002	0.01	0.032	0.05	0.049	0.082	0.053	0.01	0.028	0.025
0.029	0.011	0.022	0.01	0.001	0.022	0.014	0.027	0.06	0.053	0.035	0.031	0.041	0.046	0.01	0.027	0.022	0.019	0.024	0.001	0.085	0.069	0.046	0.034	0.024	0.044	0.042	0.033	0.076	0.011	0.09	0.006	0.027	0.001	0.046	0.091	0.085	0.048	0.035	0.021	0.004	0.011	0.037	0.051	0.055	0.084	0.054	0.01	0.032	0.027
0.033	0.005	0.024	0.01	0.002	0.021	0.012	0.025	0.063	0.058	0.034	0.034	0.044	0.047	0.013	0.028	0.024	0.022	0.025	0.001	0.086	0.071	0.046	0.034	0.026	0.046	0.043	0.033	0.076	0.014	0.09	0.009	0.024	0.001	0.043	0.087	0.084	0.054	0.004	0.021	0.004	0.011	0.033	0.052	0.06	0.088	0.058	0.013	0.035	0.03
0.035	0.004	0.028	0.007	0.005	0.017	0.008	0.025	0.065	0.06	0.033	0.041	0.048	0.05	0.016	0.031	0.028	0.025	0.024	0.002	0.088	0.07	0.047	0.034	0.026	0.045	0.043	0.037	0.077	0.018	0.09	0.001	0.029	0.003	0.04	0.087	0.086	0.054	0.015	0.017	0.007	0.014	0.033	0.053	0.057	0.092	0.062	0.02	0.04	0.035
0.042	0.009	0.029	0.005	0.006	0.016	0.007	0.025	0.065	0.063	0.032	0.043	0.051	0.061	0.013	0.035	0.03	0.029	0.021	0.005	0.088	0.072	0.048	0.034	0.024	0.046	0.043	0.032	0.08	0.023	0.089	0.005	0.029	0.002	0.04	0.085	0.086	0.055	0.006	0.013	0.008	0.016	0.029	0.054	0.064	0.093	0.064	0.021	0.04	0.036
0.038	0.001	0.031	0.001	0.009	0.013	0.005	0.023	0.068	0.065	0.026	0.045	0.055	0.056	0.02	0.037	0.031	0.03	0.019	0.006	0.088	0.07	0.048	0.035	0.025	0.05	0.044	0.036	0.087	0.025	0.09	0.011	0.031	0.003	0.038	0.084	0.083	0.051	0.001	0.016	0.009	0.015	0.033	0.054	0.066	0.095	0.068	0.024	0.045	0.04
0.043	0	0.031	0.001	0.011	0.009	0.002	0.021	0.071	0.071	0.018	0.046	0.057	0.059	0.024	0.04	0.035	0.032	0.019	0.008	0.09	0.072	0.049	0.037	0.026	0.046	0.044	0.035	0.077	0.031	0.09	0.004	0.031	0.004	0.037	0.082	0.082	0.048	0.027	0.017	0.01	0.016	0.035	0.056	0.063	0.096	0.068	0.025	0.045	0.041
0.043	0.007	0.033	0.001	0.013	0.009	0	0.018	0.074	0.072	0.008	0.047	0.057	0.058	0.024	0.04	0.036	0.032	0.018	0.011	0.09	0.072	0.048	0.035	0.025	0.046	0.043	0.035	0.089	0.038	0.092	0.013	0.029	0.005	0.036	0.081	0.081	0.037	0.031	0.016	0.013	0.018	0.037	0.055	0.065	0.095	0.069	0.028	0.049	0.045
0.047	0.004	0.037	0.003	0.015	0.007	0	0.018	0.075	0.075	0.008	0.052	0.061	0.061	0.032	0.045	0.038	0.035	0.016	0.011	0.09	0.072	0.049	0.036	0.025	0.043	0.045	0.036	0.081	0.041	0.091	0.009	0.029	0.004	0.035	0.079	0.08	0.049	0.026	0.013	0.012	0.017	0.038	0.057	0.07	0.098	0.07	0.031	0.052	0.046
0.049	0.024	0.036	0.002	0.017	0.007	0.003	0.017	0.077	0.075	0.002	0.054	0.062	0.061	0.026	0.046	0.037	0.036	0.018	0.013	0.09	0.072	0.05	0.035	0.025	0.052	0.043	0.035	0.085	0.045	0.093	0.01	0.031	0.005	0.034	0.079	0.08	0.048	0.014	0.002	0.013	0.017	0.037	0.056	0.071	0.1	0.073	0.034	0.054	0.049
0.055	0.022	0.038	0.002	0.015	0.007	0.001	0.019	0.078	0.078	0	0.055	0.065	0.065	0.032	0.049	0.04	0.039	0.016	0.014	0.09	0.073	0.05	0.037	0.026	0.043	0.043	0.036	0.088	0.047	0.091	0.017	0.03	0.005	0.034	0.08	0.078	0.049	0.028	0.009	0.014	0.018	0.035	0.057	0.074	0.101	0.075	0.036	0.056	0.05
0.053	0.026	0.041	0.004	0.019	0.002	0.005	0.015	0.079	0.081	0.002	0.057	0.066	0.069	0.029	0.047	0.042	0.041	0.017	0.015	0.088	0.071	0.047	0.038	0.026	0.043	0.043	0.036	0.08	0.051	0.092	0.013	0.03	0.006	0.033	0.076	0.076	0.047	0.018	0.003	0.015	0.02	0.039	0.057	0.071	0.1	0.077	0.037	0.058	0.052
0.058	0.026	0.043	0.004	0.021	0.001	0.008	0.014	0.08	0.082	0.003	0.062	0.069	0.068	0.034	0.052	0.044	0.043	0.017	0.017	0.09	0.072	0.049	0.039	0.026	0.045	0.044	0.038	0.084	0.052	0.092	0.013	0.033	0.006	0.032	0.074	0.076	0.046	0.024	0.015	0.016	0.021	0.04	0.058	0.07	0.103	0.079	0.054	0.061	0.057
0.059	0.01	0.042	0.006	0.022	0	0.008	0.014	0.085	0.084	0.004	0.061	0.073	0.072	0.043	0.054	0.046	0.043	0.016	0.016	0.09	0.072	0.048	0.037	0.023	0.055	0.043	0.036	0.082	0.054	0.089	0.017	0.031	0.007	0.035	0.075	0.077	0.047	0.014	0.013	0.017	0.023	0.039	0.058	0.069	0.106	0.081	0.056	0.064	0.057
0.065	0.034	0.045	0.007	0.023	0.001	0.008	0.018	0.083	0.085	0.006	0.065	0.073	0.073	0.038	0.053	0.043	0.044	0.016	0.017	0.087	0.07	0.049	0.036	0.024	0.043	0.042	0.036	0.08	0.052	0.092	0.013	0.03	0.005	0.032	0.074	0.077	0.047	0.028	0.003	0.019	0.021	0.04	0.059	0.075	0.106	0.081	0.058	0.065	0.06
0.065	0.012	0.046	0.01	0.022	0.003	0.011	0.012	0.087	0.087	0.006	0.068	0.074	0.075	0.038	0.057	0.05	0.048	0.012	0.02	0.089	0.071	0.049	0.037	0.026	0.052	0.043	0.036	0.085	0.054	0.091	0.018	0.029	0.006	0.032	0.072	0.078	0.047	0.025	0.014	0.022	0.022	0.04	0.063	0.077	0.108	0.083	0.06	0.067	0.062
0.055	0.027	0.05	0.009	0.026	0.004	0.013	0.012	0.085	0.09	0.005	0.066	0.075	0.08	0.04	0.058	0.05	0.048	0.012	0.019	0.087	0.069	0.049	0.036	0.031	0.044	0.043	0.037	0.088	0.051	0.092	0.02	0.027	0.006	0.032	0.069	0.073	0.046	0.024	0.01	0.022	0.023	0.04	0.06	0.074	0.109	0.083	0.062	0.066	0.063
0.058	0.02	0.051	0.012	0.026	0.004	0.012	0.011	0.089	0.09	0.01	0.07	0.076	0.078	0.043	0.06	0.051	0.05	0.011	0.021	0.087	0.07	0.048	0.036	0.023	0.045	0.042	0.038	0.086	0.052	0.093	0.02	0.03	0.005	0.033	0.069	0.076	0.045	0.024	0.01	0.022	0.024	0.044	0.061	0.078	0.109	0.087	0.064	0.07	0.066
0.058	0.021	0.051	0.011	0.027	0.005	0.012	0.013	0.091	0.091	0.008	0.072	0.077	0.078	0.044	0.062	0.053	0.052	0.011	0.019	0.087	0.069	0.049	0.037	0.041	0.053	0.043	0.034	0.095	0.052	0.092	0.025	0.029	0.004	0.031	0.068	0.073	0.045	0.021	0.005	0.026	0.026	0.042	0.064	0.078	0.11	0.087	0.067	0.073	0.068
0.061	0.025	0.053	0.011	0.028	0.006	0.013	0.008	0.092	0.092	0.013	0.072	0.08	0.085	0.043	0.063	0.056	0.052	0.008	0.018	0.086	0.07	0.049	0.035	0.022	0.052	0.042	0.035	0.088	0.053	0.093	0.027	0.028	0.004	0.03	0.064	0.072	0.045	0.02	0.005	0.025	0.025	0.042	0.065	0.079	0.11	0.087	0.069	0.075	0.07
0.062	0.018	0.057	0.013	0.031	0.008	0.014	0.013	0.093	0.094	0.012	0.073	0.08	0.084	0.047	0.066	0.056	0.055	0.005	0.02	0.085	0.071	0.049	0.036	0.024	0.061	0.041	0.034	0.097	0.05	0.093	0.029	0.028	0.004	0.029	0.064	0.072	0.047	0.025	0.01	0.029	0.03	0.044	0.064	0.078	0.111	0.089	0.07	0.076	0.072
0.063	0.022	0.052	0.015	0.03	0.008	0.015	0.013	0.094	0.097	0.013	0.075	0.08	0.081	0.05	0.068	0.059	0.06	0.004	0.018	0.085	0.069	0.048	0.037	0.022	0.043	0.043	0.036	0.089	0.049	0.091	0.029	0.027	0.004	0.029	0.064	0.072	0.043	0.026	0.006	0.03	0.029	0.043	0.065	0.074	0.112	0.089	0.071	0.079	0.073
0.062	0.022	0.053	0.014	0.033	0.01	0.017	0.013	0.094	0.097	0.015	0.076	0.082	0.084	0.05	0.068	0.059	0.06	0.001	0.02	0.084	0.067	0.048	0.035	0.023	0.043	0.042	0.037	0.089	0.048	0.093	0.029	0.026	0.004	0.03	0.061	0.073	0.044	0.025	0.003	0.031	0.031	0.045	0.065	0.074	0.112	0.09	0.076	0.081	0.075
0.063	0.023	0.054	0.014	0.033	0.012	0.017	0.011	0.095	0.099	0.013	0.08	0.087	0.088	0.051	0.071	0.064	0.064	0.001	0.02	0.084	0.066	0.049	0.035	0.024	0.043	0.04	0.034	0.099	0.046	0.092	0.032	0.025	0.003	0.028	0.061	0.071	0.046	0.023	0.009	0.031	0.03	0.045	0.064	0.075	0.113	0.092	0.077	0.084	0.078
0.064	0.023	0.055	0.015	0.032	0.011	0.018	0.013	0.095	0.1	0.019	0.08	0.083	0.084	0.051	0.07	0.066	0.061	0.005	0.02	0.082	0.068	0.048	0.035	0.023	0.041	0.042	0.036	0.091	0.046	0.092	0.032	0.026	0.003	0.028	0.058	0.07	0.045	0.021	0.006	0.034	0.032	0.043	0.065	0.081	0.114	0.091	0.079	0.085	0.079
0.063	0.035	0.058	0.016	0.035	0.016	0.018	0.015	0.096	0.1	0.018	0.081	0.089	0.087	0.055	0.074	0.07	0.065	0.007	0.02	0.082	0.067	0.047	0.035	0.023	0.043	0.041	0.037	0.092	0.045	0.092	0.035	0.023	0.002	0.028	0.057	0.07	0.045	0.024	0.007	0.035	0.03	0.042	0.065	0.076	0.112	0.094	0.081	0.09	0.082
0.062	0.024	0.056	0.018	0.034	0.015	0.021	0.012	0.096	0.101	0.019	0.084	0.088	0.086	0.056	0.075	0.07	0.067	0.008	0.019	0.082	0.066	0.047	0.035	0.022	0.042	0.04	0.034	0.089	0.044	0.092	0.036	0.023	0.001	0.027	0.057	0.07	0.044	0.024	0.003	0.038	0.03	0.043	0.065	0.081	0.114	0.094	0.082	0.089	0.082
0.064	0.026	0.056	0.018	0.038	0.016	0.021	0.016	0.096	0.103	0.023	0.086	0.089	0.092	0.056	0.077	0.072	0.07	0.009	0.02	0.08	0.065	0.046	0.035	0.022	0.041	0.042	0.038	0.087	0.044	0.091	0.036	0.022	0.001	0.029	0.055	0.068	0.042	0.024	0.007	0.038	0.031	0.042	0.064	0.073	0.112	0.095	0.083	0.092	0.084
0.068	0.026	0.059	0.017	0.038	0.018	0.023	0.012	0.098	0.105	0.021	0.088	0.093	0.092	0.057	0.077	0.072	0.07	0.008	0.021	0.078	0.065	0.046	0.033	0.024	0.042	0.043	0.036	0.09	0.041	0.093	0.036	0.019	0	0.028	0.054	0.067	0.04	0.017	0.005	0.041	0.032	0.044	0.064	0.083	0.115	0.096	0.086	0.094	0.085
0.067	0.025	0.059	0.02	0.038	0.019	0.022	0.012	0.098	0.105	0.02	0.086	0.092	0.091	0.056	0.081	0.075	0.072	0.012	0.022	0.079	0.064	0.045	0.033	0.021	0.04	0.04	0.034	0.089	0.041	0.093	0.041	0.02	0.001	0.027	0.053	0.066	0.037	0.02	0.004	0.044	0.033	0.042	0.066	0.084	0.115	0.097	0.088	0.095	0.088
0.066	0.026	0.059	0.02	0.039	0.02	0.026	0.012	0.098	0.104	0.019	0.087	0.09	0.094	0.061	0.08	0.076	0.073	0.015	0.023	0.078	0.064	0.047	0.034	0.022	0.04	0.041	0.034	0.09	0.039	0.091	0.04	0.018	0.002	0.028	0.052	0.067	0.042	0.024	0.007	0.042	0.03	0.048	0.066	0.079	0.116	0.099	0.089	0.098	0.089
0.066	0.027	0.058	0.019	0.04	0.022	0.026	0.017	0.098	0.103	0.025	0.09	0.095	0.093	0.06	0.08	0.078	0.072	0.014	0.023	0.076	0.062	0.044	0.033	0.022	0.039	0.04	0.035	0.091	0.037	0.092	0.042	0.019	0	0.028	0.051	0.066	0.039	0.021	0.006	0.046	0.032	0.042	0.065	0.08	0.115	0.099	0.089	0.1	0.09
0.065	0.027	0.058	0.019	0.04	0.022	0.026	0.016	0.096	0.105	0.029	0.091	0.094	0.094	0.062	0.082	0.08	0.072	0.014	0.021	0.075	0.061	0.045	0.033	0.023	0.039	0.039	0.035	0.09	0.037	0.091	0.042	0.016	0.002	0.029	0.051	0.067	0.043	0.025	0.006	0.046	0.032	0.042	0.064	0.081	0.113	0.099	0.091	0.1	0.091
0.064	0.027	0.059	0.02	0.042	0.022	0.027	0.013	0.099	0.105	0.025	0.09	0.094	0.094	0.061	0.08	0.08	0.074	0.018	0.021	0.076	0.063	0.045	0.033	0.02	0.04	0.04	0.036	0.087	0.033	0.091	0.045	0.016	0.002	0.029	0.049	0.065	0.041	0.021	0.003	0.048	0.033	0.047	0.064	0.076	0.115	0.1	0.091	0.101	0.091
0.067	0.026	0.059	0.021	0.04	0.024	0.027	0.015	0.099	0.107	0.025	0.092	0.096	0.095	0.065	0.083	0.082	0.076	0.018	0.021	0.075	0.061	0.043	0.032	0.019	0.04	0.04	0.033	0.092	0.032	0.091	0.047	0.012	0.003	0.029	0.048	0.064	0.042	0.023	0.003	0.051	0.031	0.043	0.065	0.079	0.116	0.101	0.092	0.102	0.093
0.064	0.027	0.058	0.018	0.04	0.023	0.026	0.021	0.097	0.103	0.027	0.09	0.093	0.093	0.063	0.084	0.081	0.076	0.017	0.02	0.074	0.059	0.043	0.032	0.02	0.041	0.04	0.035	0.088	0.032	0.089	0.037	0.015	0.002	0.029	0.048	0.066	0.04	0.021	0.001	0.049	0.031	0.041	0.064	0.086	0.115	0.102	0.094	0.104	0.092
0.064	0.028	0.06	0.02	0.04	0.025	0.026	0.019	0.096	0.105	0.02	0.09	0.092	0.097	0.063	0.082	0.083	0.076	0.02	0.02	0.07	0.058	0.042	0.032	0.017	0.038	0.041	0.034	0.091	0.033	0.089	0.041	0.013	0.004	0.028	0.047	0.064	0.041	0.022	0.006	0.05	0.032	0.044	0.063	0.076	0.114	0.102	0.093	0.104	0.092
0.065	0.028	0.058	0.018	0.039	0.022	0.026	0.022	0.097	0.104	0.031	0.091	0.093	0.094	0.063	0.083	0.082	0.076	0.019	0.02	0.071	0.058	0.041	0.031	0.019	0.037	0.037	0.033	0.094	0.029	0.089	0.049	0.013	0.003	0.029	0.046	0.064	0.04	0.023	0.005	0.051	0.033	0.042	0.062	0.08	0.113	0.102	0.091	0.102	0.092
0.064	0.025	0.057	0.02	0.04	0.025	0.027	0.02	0.098	0.103	0.025	0.093	0.097	0.095	0.063	0.082	0.078	0.076	0.023	0.02	0.073	0.059	0.041	0.031	0.02	0.037	0.036	0.033	0.089	0.028	0.089	0.048	0.012	0.003	0.031	0.044	0.062	0.043	0.024	0.005	0.052	0.033	0.043	0.063	0.079	0.114	0.102	0.093	0.105	0.093
0.065	0.024	0.056	0.018	0.039	0.022	0.025	0.025	0.099	0.106	0.025	0.093	0.095	0.098	0.064	0.084	0.082	0.075	0.023	0.018	0.07	0.058	0.04	0.029	0.018	0.037	0.036	0.033	0.084	0.029	0.086	0.049	0.011	0.004	0.031	0.044	0.064	0.043	0.022	0.006	0.051	0.031	0.042	0.063	0.076	0.114	0.103	0.093	0.105	0.093
0.064	0.028	0.058	0.018	0.039	0.024	0.025	0.025	0.098	0.105	0.026	0.092	0.1	0.096	0.066	0.083	0.081	0.075	0.021	0.018	0.071	0.056	0.04	0.03	0.018	0.037	0.038	0.031	0.094	0.028	0.089	0.049	0.012	0.004	0.031	0.043	0.062	0.041	0.02	0.005	0.051	0.03	0.041	0.063	0.076	0.113	0.103	0.094	0.106	0.094
0.063	0.028	0.057	0.02	0.04	0.025	0.026	0.024	0.099	0.105	0.02	0.094	0.094	0.092	0.061	0.081	0.08	0.074	0.024	0.017	0.071	0.057	0.041	0.029	0.018	0.039	0.037	0.03	0.093	0.028	0.089	0.05	0.008	0.004	0.031	0.043	0.063	0.042	0.025	0.007	0.053	0.032	0.042	0.062	0.077	0.114	0.104	0.095	0.105	0.095
0.063	0.024	0.057	0.019	0.039	0.025	0.025	0.023	0.097	0.102	0.014	0.091	0.092	0.093	0.063	0.081	0.081	0.075	0.023	0.018	0.071	0.057	0.041	0.031	0.017	0.038	0.038	0.035	0.084	0.027	0.086	0.051	0.009	0.004	0.032	0.044	0.064	0.042	0.021	0.008	0.052	0.032	0.041	0.061	0.078	0.115	0.104	0.096	0.106	0.092
0.061	0.026	0.055	0.017	0.039	0.025	0.025	0.022	0.095	0.105	0.032	0.092	0.092	0.094	0.063	0.083	0.081	0.074	0.023	0.017	0.069	0.055	0.039	0.03	0.018	0.037	0.037	0.032	0.086	0.028	0.087	0.041	0.009	0.004	0.031	0.042	0.061	0.045	0.027	0.009	0.05	0.029	0.039	0.061	0.078	0.113	0.102	0.095	0.106	0.093
0.063	0.023	0.055	0.018	0.039	0.024	0.026	0.028	0.096	0.104	0.02	0.09	0.094	0.095	0.062	0.08	0.077	0.075	0.024	0.017	0.071	0.056	0.04	0.031	0.02	0.038	0.037	0.029	0.086	0.028	0.087	0.045	0.009	0.004	0.031	0.041	0.063	0.044	0.023	0.007	0.052	0.032	0.045	0.061	0.072	0.113	0.104	0.096	0.106	0.093
0.061	0.025	0.053	0.017	0.039	0.023	0.023	0.03	0.096	0.103	0.026	0.091	0.094	0.09	0.061	0.078	0.078	0.074	0.023	0.015	0.07	0.057	0.041	0.029	0.017	0.037	0.037	0.032	0.084	0.028	0.087	0.042	0.009	0.003	0.031	0.041	0.061	0.042	0.022	0.005	0.054	0.031	0.041	0.061	0.072	0.113	0.103	0.094	0.105	0.093
0.059	0.022	0.054	0.017	0.037	0.022	0.023	0.027	0.097	0.103	0.021	0.09	0.094	0.091	0.062	0.084	0.081	0.074	0.026	0.016	0.07	0.054	0.039	0.028	0.015	0.036	0.036	0.031	0.084	0.031	0.087	0.052	0.007	0.005	0.032	0.042	0.062	0.042	0.022	0.007	0.052	0.031	0.044	0.061	0.072	0.112	0.103	0.094	0.106	0.092
0.059	0.023	0.054	0.016	0.037	0.022	0.021	0.032	0.096	0.101	0.027	0.092	0.094	0.092	0.061	0.08	0.082	0.073	0.023	0.015	0.069	0.055	0.04	0.029	0.015	0.037	0.037	0.031	0.083	0.029	0.086	0.045	0.008	0.005	0.032	0.041	0.059	0.04	0.024	0.005	0.054	0.03	0.041	0.059	0.077	0.112	0.1	0.093	0.105	0.093
0.058	0.024	0.052	0.015	0.036	0.02	0.021	0.036	0.095	0.101	0.018	0.091	0.092	0.09	0.06	0.08	0.08	0.073	0.024	0.013	0.069	0.056	0.041	0.028	0.016	0.04	0.037	0.031	0.083	0.03	0.085	0.049	0.007	0.005	0.03	0.039	0.06	0.04	0.024	0.007	0.053	0.029	0.04	0.061	0.083	0.11	0.102	0.093	0.103	0.091
0.056	0.021	0.053	0.018	0.036	0.023	0.021	0.029	0.095	0.1	0.019	0.089	0.091	0.093	0.06	0.079	0.081	0.074	0.026	0.013	0.069	0.056	0.04	0.029	0.016	0.037	0.036	0.031	0.084	0.03	0.085	0.051	0.006	0.005	0.03	0.04	0.061	0.044	0.026	0.008	0.051	0.03	0.04	0.06	0.075	0.111	0.101	0.092	0.104	0.091
0.057	0.022	0.051	0.016	0.036	0.02	0.02	0.036	0.095	0.1	0.021	0.089	0.092	0.091	0.061	0.08	0.082	0.072	0.025	0.014	0.069	0.055	0.04	0.027	0.017	0.038	0.036	0.029	0.084	0.031	0.085	0.051	0.005	0.005	0.031	0.041	0.058	0.042	0.023	0.005	0.052	0.032	0.041	0.059	0.072	0.111	0.101	0.093	0.104	0.092
0.057	0.02	0.051	0.014	0.035	0.021	0.019	0.034	0.093	0.097	0.018	0.09	0.09	0.086	0.056	0.079	0.079	0.072	0.025	0.011	0.067	0.054	0.039	0.029	0.017	0.038	0.038	0.03	0.085	0.031	0.085	0.041	0.006	0.005	0.031	0.039	0.059	0.042	0.022	0.004	0.051	0.031	0.043	0.06	0.074	0.11	0.102	0.092	0.103	0.091
0.057	0.022	0.049	0.014	0.034	0.02	0.018	0.038	0.094	0.098	0.022	0.089	0.092	0.09	0.057	0.076	0.08	0.072	0.026	0.011	0.067	0.054	0.039	0.028	0.018	0.038	0.038	0.031	0.081	0.032	0.086	0.05	0.005	0.005	0.03	0.039	0.057	0.04	0.014	0.006	0.049	0.031	0.04	0.059	0.072	0.11	0.1	0.091	0.101	0.091
0.055	0.019	0.051	0.012	0.033	0.02	0.017	0.037	0.093	0.098	0.022	0.088	0.092	0.09	0.057	0.079	0.078	0.069	0.024	0.01	0.066	0.053	0.04	0.03	0.019	0.039	0.037	0.031	0.078	0.035	0.086	0.04	0.005	0.005	0.029	0.038	0.057	0.04	0.022	0.006	0.049	0.029	0.043	0.06	0.072	0.108	0.099	0.09	0.101	0.089
0.055	0.021	0.05	0.013	0.034	0.019	0.019	0.037	0.091	0.096	0.034	0.089	0.09	0.088	0.054	0.077	0.079	0.069	0.025	0.009	0.067	0.052	0.04	0.029	0.018	0.039	0.038	0.032	0.081	0.032	0.086	0.047	0.007	0.005	0.032	0.039	0.055	0.039	0.016	0.004	0.049	0.032	0.043	0.059	0.07	0.11	0.098	0.09	0.1	0.088
0.055	0.019	0.048	0.011	0.031	0.018	0.016	0.038	0.091	0.095	0.027	0.086	0.089	0.084	0.051	0.075	0.077	0.069	0.025	0.009	0.066	0.054	0.04	0.029	0.019	0.042	0.039	0.031	0.086	0.033	0.087	0.048	0.006	0.005	0.03	0.039	0.055	0.035	0.017	0.004	0.049	0.03	0.042	0.059	0.076	0.109	0.098	0.089	0.1	0.09
0.053	0.017	0.048	0.011	0.03	0.016	0.014	0.038	0.091	0.095	0.016	0.086	0.086	0.086	0.055	0.077	0.078	0.068	0.024	0.008	0.065	0.052	0.041	0.029	0.02	0.039	0.038	0.031	0.082	0.036	0.086	0.047	0.004	0.006	0.03	0.038	0.055	0.04	0.019	0.006	0.048	0.03	0.041	0.06	0.073	0.108	0.099	0.09	0.1	0.088
0.051	0.017	0.047	0.012	0.03	0.016	0.013	0.039	0.09	0.096	0.032	0.086	0.087	0.085	0.054	0.073	0.075	0.068	0.025	0.007	0.066	0.052	0.04	0.03	0.018	0.042	0.038	0.033	0.082	0.037	0.086	0.042	0.005	0.006	0.03	0.038	0.054	0.038	0.019	0.003	0.049	0.03	0.042	0.059	0.073	0.107	0.098	0.086	0.1	0.088
0.053	0.018	0.047	0.012	0.03	0.016	0.013	0.043	0.089	0.095	0.02	0.086	0.087	0.088	0.056	0.075	0.077	0.068	0.027	0.007	0.064	0.052	0.041	0.03	0.019	0.04	0.037	0.03	0.083	0.036	0.086	0.046	0.004	0.005	0.03	0.038	0.054	0.037	0.02	0.003	0.049	0.031	0.043	0.06	0.073	0.108	0.098	0.088	0.098	0.089
0.051	0.017	0.047	0.011	0.029	0.014	0.011	0.044	0.091	0.093	0.028	0.085	0.087	0.085	0.054	0.072	0.076	0.068	0.025	0.006	0.064	0.053	0.04	0.03	0.019	0.04	0.038	0.027	0.082	0.039	0.086	0.047	0.005	0.004	0.029	0.038	0.053	0.037	0.019	0.004	0.047	0.03	0.04	0.061	0.072	0.107	0.097	0.087	0.099	0.088
0.05	0.018	0.046	0.012	0.028	0.014	0.009	0.046	0.09	0.093	0.027	0.083	0.086	0.085	0.056	0.073	0.077	0.068	0.026	0.006	0.066	0.052	0.041	0.029	0.018	0.041	0.038	0.029	0.079	0.04	0.085	0.046	0.006	0.006	0.03	0.037	0.053	0.036	0.017	0.004	0.047	0.028	0.042	0.059	0.071	0.108	0.096	0.087	0.099	0.087
0.051	0.018	0.046	0.012	0.027	0.012	0.009	0.045	0.088	0.092	0.035	0.082	0.089	0.083	0.048	0.072	0.075	0.068	0.025	0.005	0.065	0.052	0.04	0.029	0.018	0.04	0.038	0.033	0.086	0.041	0.085	0.046	0.006	0.005	0.03	0.037	0.054	0.035	0.015	0.004	0.047	0.029	0.042	0.06	0.075	0.108	0.096	0.086	0.099	0.087
[truncated: 42 more columns]
