# Supplementary material for: Layered feedback control overcomes performance trade-off in synthetic biomolecular networks
Source: Nat Commun. 2022 Sep 14;13:5393. doi: 10.1038/s41467-022-33058-6 (PMC9474519; doi:10.1038/s41467-022-33058-6)
Supplement: Supplementary file 4 — Source Data [file 41467_2022_33058_MOESM4_ESM.zip › Source_Data_and_Source_Code_Final_Revision/Figure_6&Supplementary_FigureS6-S8/A11.02R36-AHLspike-24X/scaled_disturb_profile.txt]

0.034165	-0.1674	-0.164	0.1932	-0.051456	-0.1701	-0.45563	0.12004	-0.047521	-0.13935	0.17011	-0.019196	-0.13719	-0.072833	0.019621	-0.29579	0.13735	0.037098	0.13953	0.035429	-0.13119	0.036655	-0.012656	0.0032656	0.070253	0.063925	0.10625	0.066226	-0.0070489	-0.28824	0.06606	0.086368	0.029302	0.02089	0.01708	-0.15486	-0.1596	-0.10412	0.016239	0.041464	-0.055294	-0.27863	0.22637	0.045203	-0.20759	0.25326	0.096502	-0.049178	-0.17016	-0.20939
-0.01947	-0.11183	-0.13656	-0.26438	-0.18936	0.095252	-0.047753	0.070027	0.11707	0.17964	0.059014	-0.2058	-0.43328	-0.034044	0.16512	0.12651	-0.1908	0.00519	0.13732	0.097026	0.072508	0.010429	-0.067689	0.027081	0.05739	-0.031861	0.17005	-0.14176	-0.26724	-0.032431	-0.15555	0.039341	0.070202	0.057566	-0.32133	-0.020946	0.047088	0.0296	0.11499	-0.017883	0.1106	0.18991	-0.086595	-0.031123	0.13203	-0.52283	0.071619	0.12343	-0.2051	-0.68273
-0.33683	-0.090566	-0.013546	0.066863	-0.13571	-0.37398	0.12381	0.11659	0.05987	0.067243	-0.13493	-0.11811	-0.017534	0.11474	0.024859	-0.21429	-0.16994	-0.40259	-0.14936	-0.25134	0.087154	-0.11155	-0.012151	0.050582	-0.099555	-0.011835	-0.015437	0.055545	0.20895	0.12536	-0.1936	-0.17971	0.11177	0.039147	-0.19326	-0.2264	0.13235	-0.01494	0.069324	-0.45866	-0.25395	-0.19259	-0.23839	-0.01953	0.017865	0.048615	-0.44766	-0.19977	0.10163	-0.46584
0.16423	0.17262	-0.12826	0.041015	-0.13911	0.25468	0.15007	0.23001	-0.56247	-0.061918	-0.18847	0.033034	-0.00064215	0.010315	-0.10832	-0.20759	0.076602	0.13106	0.16865	-0.23333	0.046021	-0.19506	-0.10753	0.10323	0.069441	0.042953	0.10002	-0.050352	-0.43333	0.20826	-0.094865	0.16549	0.080318	0.067484	0.10316	0.051224	0.16486	0.11693	-0.17217	-0.0545	-0.028934	0.01003	0.089997	0.16503	-0.083435	0.13905	-0.0089473	0.080514	-0.3623	0.00078376
-0.070465	-0.23067	-0.26445	-0.060717	-0.067266	-0.06501	-0.059473	-0.39055	-0.48366	-0.007068	-0.24924	-0.28264	-0.030866	0.0086745	-0.18608	-0.028116	0.0076784	-0.14951	0.059933	0.069774	-0.024003	-0.18119	-0.041456	-0.071659	-0.20345	-0.060568	-0.12823	-0.071597	-0.030304	-0.025544	-0.10557	-0.016178	-0.26414	-0.23289	-0.015925	-0.19616	-0.098074	-0.099012	0.083227	-0.14364	-0.085616	-0.098566	-0.18821	-0.49292	-0.22566	-0.74355	-0.065484	0.063357	-0.15421	-0.07073
-0.06053	0.13408	0.075022	0.033864	0.071939	0.34526	-0.050999	0.31861	-0.020003	-0.036306	0.26826	0.044427	-0.02775	0.032913	0.045343	-0.014095	0.085756	-0.06807	-0.35569	-0.0091582	-0.033794	0.042675	-0.26215	-0.042915	0.1564	-0.13868	-0.044291	0.14728	-0.337	0.078097	-0.045234	-0.14006	-0.017667	-0.0058798	0.016199	-0.062347	0.17375	-0.23684	-0.29419	-0.031616	0.043359	0.16329	-0.2199	-0.18874	0.12805	0.1075	0.22373	0.2117	-0.17628	0.12297
-0.13478	0.23717	0.14165	0.093988	0.071624	0.19994	0.045665	0.089409	0.22473	-0.01423	-0.017955	0.17905	0.078008	-0.30978	0.0017723	0.0005982	0.056685	0.12082	0.20125	-0.033171	-0.15246	0.032832	0.20833	0.057989	0.015443	0.11094	0.2241	0.23256	0.28318	0.050281	-0.074797	-0.022255	0.10782	0.15309	0.023087	0.12706	-0.075335	-0.20513	0.24852	-0.060946	0.12598	0.14409	-0.091095	-0.011956	-0.17964	0.037899	0.16369	-0.16139	0.24602	0.24841
0.018354	-0.12301	-0.22117	0.083849	0.036006	-0.012137	-0.079313	0.080514	-0.28991	-0.18893	-0.15814	-0.18225	0.058093	-0.54047	-0.11797	0.18814	-0.051376	-0.28	0.034012	-0.19149	-0.23889	-0.016522	0.1211	-0.1408	0.012323	-0.17427	0.030908	0.25796	-0.13158	0.01788	0.0067826	0.12788	0.17511	0.10089	-0.054917	-0.084407	-0.26675	0.004017	-0.027413	0.10522	0.15031	-0.17426	-0.097278	-0.092814	0.021896	-0.078608	-0.4318	0.15562	-0.095196	-0.19185
-0.13165	-0.003701	0.16901	0.023705	-0.084696	-0.22006	0.21435	0.24014	0.099463	-0.14157	0.060295	0.20166	0.10048	0.093924	-0.15326	-0.17149	-0.10641	-0.12306	-0.23988	0.17055	-0.12046	-0.0044682	-0.10712	-0.078382	0.16612	-0.093718	-0.037185	0.19536	-0.17784	0.14869	0.22302	0.13544	0.13526	0.079231	0.15534	-0.056689	-0.07242	0.0011346	0.10678	-0.37558	0.031945	-0.013264	-0.14588	0.068638	0.14723	-0.24844	0.12602	0.10743	-0.10646	0.30162
0.20063	-0.018752	-0.31135	-0.14724	-0.057321	0.085297	0.17599	0.24664	0.078197	-0.089411	-0.060804	-0.10769	0.102	-0.10446	-0.075286	-0.35615	0.0037592	-0.25762	-0.08768	-0.052237	-0.011117	0.088834	0.023749	0.0077228	-0.045898	0.046459	0.11598	-0.20406	0.11924	-0.19277	-0.12796	0.0070491	-0.03549	0.036119	0.044389	0.07285	-0.02456	-0.10897	-0.032509	0.021793	0.19041	0.16381	-0.040893	-0.1516	0.14062	-0.3231	0.082631	0.064907	0.12821	-0.067666
0.12776	0.1377	-0.0012874	-0.11226	-0.03495	0.09592	0.037444	0.055137	0.13385	-0.090889	0.32293	-0.17469	0.04806	0.11498	0.062698	-0.072568	0.17122	-0.029262	-0.10659	-0.12161	-0.077009	-0.052466	-0.3369	-0.10521	-0.081833	0.025371	0.2465	-0.22666	-0.075136	-0.16933	0.25177	-0.13063	0.070015	0.02827	0.096862	0.14677	-0.039284	0.13578	0.20313	0.01653	0.076442	0.094757	0.30018	0.12832	-0.10914	-0.26893	0.13703	-0.073664	0.29791	0.015312
0.12904	0.27963	-0.071276	0.16676	-0.11341	0.1429	0.025908	-0.016766	0.21234	-0.0018702	0.22175	0.11376	0.017326	-0.074177	0.021999	0.030438	0.082174	-0.03835	0.11016	-0.033376	-0.029431	-0.0088637	-0.013616	0.14914	-0.26048	-0.053691	0.12617	0.16911	0.044462	-0.060688	-0.032056	0.059101	0.12235	-0.035105	0.041266	-0.083288	-0.026507	-0.20332	0.21125	0.12447	0.087351	0.076657	0.1592	-0.016981	0.28379	-0.13116	0.20111	0.41594	0.05172	0.45668
0.091464	0.058768	0.1483	0.025282	0.040785	0.050904	0.19089	-0.058413	0.13275	0.13186	-0.04193	0.17779	0.033212	0.021398	0.029273	-0.069636	-0.073432	0.016605	-0.1036	-0.015628	-0.11129	0.079097	-0.0094033	-0.15989	-0.061678	-0.071861	0.1192	0.034895	-0.0015013	0.091317	0.039255	-0.16908	-0.089932	-0.096302	0.16142	0.098828	0.37469	-0.031177	-0.000171	-0.14927	0.1334	-0.16553	0.049049	-0.023176	-0.11991	0.16916	-0.32408	-0.061464	0.21711	0.26405
-0.095077	-0.055434	-0.12362	-0.02634	-0.099536	0.090893	0.13566	-0.070503	-0.051259	0.013011	-0.069657	0.017861	-0.061695	-0.037176	0.05018	-0.027353	0.19855	-0.18309	0.14117	0.06824	-0.10717	-0.013277	0.11898	0.10052	0.08414	0.087124	-0.086189	0.13214	0.25462	-0.051222	0.093076	-0.087265	-0.072532	0.030417	-0.0040125	-0.12206	-0.061851	0.045119	0.064745	-0.10099	-0.12966	-0.14812	-0.095827	0.27021	-0.14749	-0.20107	0.051892	-0.093682	0.34047	-0.13848
-0.13044	-0.13427	0.012951	-0.12026	-0.047678	0.1284	0.040341	0.2405	0.18357	0.0658	0.027446	-0.045513	0.0010294	-0.094165	0.086861	0.19191	-0.11163	-0.13843	-0.053885	-0.14866	0.098793	-0.082989	0.12362	-0.089873	-0.14696	-0.039569	0.072675	-0.020873	-0.080076	0.21637	-0.2912	-0.055978	0.23098	-0.018397	-0.16389	0.28416	-0.021281	-0.059845	-0.088549	0.070347	-0.1981	-0.06938	0.056051	0.093006	0.016436	-0.28039	0.09078	-0.38865	-0.15031	0.035354
-0.069996	-0.083787	-0.081562	0.010437	-0.11224	-0.037371	0.24905	-0.087117	-0.057233	-0.099447	0.11848	0.19054	0.1669	-0.28763	-0.015969	0.049162	0.12397	0.097305	-0.040416	-0.12464	-0.022976	-0.066259	0.038189	0.15819	-0.016821	0.074834	0.014385	0.11642	-0.052106	-0.082623	0.18463	-0.080186	0.15102	-0.033018	0.02992	0.059903	0.026284	0.005647	0.053657	0.21455	-0.033021	0.040232	0.059605	-0.0044443	0.074628	0.086052	-0.13777	-0.095931	0.09819	0.042991
0.071679	-0.065981	-0.090331	-0.10587	-0.1653	0.08608	0.060872	-0.11065	0.20996	-0.069422	-0.012631	-0.00086117	-0.018264	-0.010635	-0.020485	-0.085967	-0.069388	-0.00021915	-0.075466	-0.14034	-0.1237	-0.069969	-0.12239	-0.18548	-0.015312	0.018418	0.058309	-0.046439	-0.075432	-0.06019	0.15038	-0.057486	0.22625	0.036382	0.01672	0.10082	-0.085744	0.061398	-0.038902	0.052577	-0.060802	0.018743	0.017965	-0.28702	0.047322	-0.19096	-0.083355	0.056713	-0.18586	0.01972
-0.050027	0.02347	-0.038997	0.08908	-0.12064	-0.05717	0.16024	0.039997	0.071116	-0.023106	0.051228	0.3752	0.041094	0.088876	-0.0019538	0.1166	-0.16456	-0.12688	-0.06187	-0.18799	-0.043595	-0.073905	-0.054408	-0.056587	-0.10325	0.13758	0.022777	0.17275	0.099696	-0.070637	0.18393	0.034776	-0.027862	0.037957	-0.20421	0.22601	0.07914	0.018438	-0.22121	0.12439	0.089717	0.026069	-0.18938	-0.035127	0.16506	0.056046	0.070035	-0.073448	0.23501	-0.0036761
-0.088531	0.013073	-0.028419	0.082018	0.067741	0.028635	0.12845	0.090001	0.30565	-0.057373	0.12178	0.14309	0.038717	0.16845	-0.10269	0.16332	-0.010765	-0.041107	-0.0040757	0.070791	-0.060368	-0.0308	-0.12327	-0.041657	0.050743	-0.0038661	-0.036418	0.064385	0.080264	-0.012651	0.30494	-0.043647	0.15206	0.16458	0.047506	0.023134	-0.10529	-0.21371	0.0088959	0.070917	0.10541	0.067201	0.17351	0.078847	0.17145	0.073138	0.078651	-0.052752	-0.04027	0.075425
0.028915	0.044981	0.045727	0.5486	-0.046985	0.077197	0.26323	0.16854	0.16827	0.057256	0.061698	0.061906	0.20635	0.070037	0.061958	-0.076838	0.11079	-0.086815	0.12037	0.042223	0.17556	-0.12403	0.080449	0.086922	0.044535	0.073043	0.063956	0.1014	0.11466	-0.089644	0.12667	0.14146	0.11348	0.15383	-0.0012521	-0.01274	-0.035125	0.0068448	0.00046757	0.046148	-0.059813	0.12968	0.12786	-0.042826	0.061803	-0.025605	-0.067003	-0.024983	0.25837	0.22789
-0.10729	0.043146	0.0046508	0.091671	0.076232	0.050242	0.14084	0.17438	0.049731	-0.062135	-0.078186	0.15074	0.0066916	0.065517	0.015237	0.028413	-0.058853	-0.024182	0.19379	0.11878	0.082631	-0.046469	-0.080715	-0.059328	0.046418	-0.058568	0.2333	0.070583	-0.010393	-0.059152	0.14061	-0.074072	0.13194	0.11585	0.026263	0.056431	0.064151	0.06382	0.050242	0.085579	0.10883	-0.1445	0.04227	-0.021082	0.23997	0.13785	0.057493	0.10081	0.1772	0.26181
-0.037789	0.097951	0.016165	0.089487	-0.004892	-0.0091378	0.16371	0.059661	0.076487	-0.089285	0.078798	0.08198	0.11274	0.035674	-0.012329	0.063202	-0.11453	-0.096211	0.01491	0.22492	0.010103	-0.027565	0.034408	-0.05179	0.0015656	0.093483	0.04132	0.10105	-0.024602	0.024884	0.24248	0.031796	0.24295	0.067691	0.036862	0.14502	0.064357	0.081558	-0.11917	0.09719	0.017647	0.053334	0.054049	-0.078459	0.043631	-0.058484	-0.041193	0.048722	0.17816	0.22417
0.08036	-0.017391	0.0031004	0.13685	-0.049079	0.014259	0.10607	-0.021914	-0.094668	-0.18647	-0.012219	0.18339	0.10891	0.10551	-0.065654	-0.027791	-0.051634	-0.081684	-0.04126	0.10009	0.033488	-0.1943	-0.024849	0.018704	0.047325	-0.11588	-0.0079659	0.076525	0.021943	-0.050795	0.27193	0.075363	-0.010464	0.019676	0.04243	0.032209	-0.059505	0.033406	0.1521	0.048078	-0.011889	-0.038947	0.054958	-0.016366	-0.19467	0.0046467	0.033767	-0.066963	0.09671	0.03608
-0.0089575	0.034016	-0.070272	0.063755	-0.074363	-0.065858	0.13728	-0.050558	-0.061527	-0.20771	-0.0068023	0.00036192	0.13701	0.0050067	-0.035552	-0.015784	-0.024451	-0.073282	-0.04603	0.086355	0.01792	-0.13395	0.023546	-0.04743	-0.030138	-0.059368	0.12665	0.11284	0.099809	-0.028437	0.11133	0.0036365	0.029435	0.045098	0.096042	0.15921	0.022408	-0.063647	-0.005695	-0.0010783	0.044547	0.05761	0.014445	-0.043699	0.014468	-0.031052	0.094867	-0.037622	0.068858	0.0053332
-0.026913	-0.08939	-0.064833	0.033407	-0.17585	-0.19185	0.12189	0.12097	0.05912	-0.20818	0.11552	0.044592	0.13488	0.013577	-0.057746	-0.064902	-0.091469	-0.25284	-0.067928	0.082935	0.0086746	-0.093975	0.017908	-0.0065531	-0.037657	-0.0038625	-0.0043296	0.15763	-0.051516	-0.1417	0.16086	-0.015102	0.076839	0.11504	0.079974	0.1519	0.061611	0.02023	-0.064751	0.022909	0.080001	0.087027	-0.063441	0.064763	0.06231	0.1195	0.061404	0.0583	0.053621	-0.011483
-0.027378	0.03375	-0.012452	0.10417	-0.17035	-0.15376	-0.022359	0.024305	0.07929	-0.31212	0.048977	0.065403	-0.0015728	-0.040445	-0.099435	-0.16169	-0.24989	-0.25722	0.029588	0.28971	0.040804	-0.016539	0.1185	0.0020261	-0.037517	-0.10323	-0.012551	0.1435	-0.063043	-0.07718	0.21323	-0.078038	0.00085718	0.055718	0.1288	0.051584	-0.0017136	-0.12075	-0.1281	-0.0024638	0.039036	0.038774	-0.025219	-0.099856	0.080003	0.012832	0.016191	-0.06776	0.15565	0.052518
-0.014427	0.031695	0.052685	0.14062	-0.19449	-0.12932	0.00082643	-0.036389	0.13985	-0.21956	0.11036	0.096783	0.060848	-0.057637	-0.054621	-0.13704	-0.16253	-0.27595	-0.062122	0.062404	0.031353	-0.075232	0.00956	0.031205	0.006846	-0.02335	-0.022642	0.11728	-0.0078232	-0.11512	0.19928	0.076556	0.076975	0.13252	0.02288	0.11523	0.02956	-0.048324	-0.039545	0.026102	0.049923	0.063673	0.030691	-0.11647	-0.024068	0.1102	0.0081145	-0.0042249	0.1683	0.01272
0.0019996	0.13715	-0.016649	0.11812	-0.16235	-0.18232	0.20944	0.0053517	0.013319	-0.27827	0.13435	0.176	0.035277	-0.014464	-0.17759	-0.20588	-0.31097	-0.16551	0.03043	0.19451	0.049888	-0.16994	-0.020722	0.086373	-0.017725	-0.023814	-0.1107	0.23605	-0.019625	-0.072644	0.2003	-0.06202	0.0072855	0.15427	0.13714	0.20168	0.077084	0.042528	-0.0389	0.058207	0.064735	0.10805	0.024613	-0.089076	-0.094315	-0.042808	-0.040731	-0.0010969	0.13614	0.09901
0.024826	0.065424	-0.10841	0.19559	-0.22788	-0.037316	0.10843	-0.090797	0.11732	-0.32778	0.027591	0.21096	0.017625	-0.076093	-0.2223	-0.23858	-0.26136	-0.35886	-0.11435	0.17603	-0.042437	-0.23186	-0.052094	-0.0054384	-0.077912	-0.11824	-0.028649	0.19661	-0.036292	-0.29971	0.16201	-0.044539	0.046686	0.056407	0.11737	0.091892	-0.021778	-0.15823	0.021436	0.07446	-0.014028	-0.036866	0.1411	-0.2302	-0.037094	0.019138	-0.046986	0.035183	0.1293	0.14748
-0.007584	0.15072	-0.084839	0.087489	-0.34442	-0.1725	0.18777	-0.11434	0.053835	-0.38093	0.11284	0.25421	0.18207	0.029763	-0.14786	-0.21813	-0.36779	-0.41674	-0.15096	0.29134	-0.062712	-0.26838	-0.026107	0.075592	-0.12744	-0.13265	-0.042228	0.13092	-0.058921	-0.32941	0.28557	-0.12954	0.11299	0.033269	-0.0099954	0.09456	-0.067997	-0.025093	-0.063357	0.022359	-0.067998	-0.035414	0.066275	-0.20309	-0.007727	-0.060048	-0.096597	-0.019471	0.18313	0.092175
-0.25013	-0.067864	-0.31233	-0.059223	-0.22887	-0.13625	0.10087	-0.040362	0.099122	-0.44282	-0.042073	-0.23732	0.079165	0.042709	-0.13128	-0.012659	-0.33746	-0.3892	0.009048	0.22713	0.079215	-0.2761	0.085139	-0.0023318	-0.16165	-0.055992	0.00017252	0.010662	-0.21181	-0.25282	0.0019582	-0.23758	0.22605	-0.036045	0.071418	0.010802	-0.068139	0.012142	-0.25763	-0.034176	-0.038687	-0.11998	0.10304	-0.28153	-0.21754	-0.04267	-0.035359	-0.053643	0.2396	0.060893
-0.20862	-0.30918	-0.25896	-0.034996	-0.13088	-0.21397	0.16039	-0.1182	0.13656	-0.4717	-0.25525	0.067522	0.041177	-0.25098	-0.18186	-0.34671	-0.21711	-0.48793	-0.0022752	0.21682	0.040592	-0.27215	0.084926	0.10734	-0.074217	0.020773	-0.034745	0.21561	0.057949	-0.26213	0.083946	-0.108	0.050342	0.16609	0.025176	0.14246	0.14311	-0.026376	-0.20909	0.0088247	-0.23683	-0.13712	-0.12105	-0.26929	-0.029924	0.14188	-0.0062572	-0.057555	0.18769	0.2723
-0.12627	0.011519	-0.080439	0.056714	-0.20043	-0.049252	0.18832	-0.097469	0.044863	-0.2397	-0.058857	-0.060524	-0.15593	-0.11004	-0.17508	-0.17881	-0.15055	-0.31492	0.053618	-0.12873	0.081431	-0.19361	0.14502	0.08762	0.049996	0.069395	0.10583	0.16758	-0.053822	-0.17961	0.11888	-0.11158	0.019189	0.12647	0.16332	-0.024628	-0.045003	0.0016459	-0.055575	0.056151	0.0040267	-0.036203	0.071964	-0.030702	-0.16865	-0.021242	0.00071483	0.17068	0.18358	0.038081
0.033322	-0.026933	-0.36171	0.0032171	-0.13066	-0.12676	0.026118	-0.20299	-0.01998	-0.33685	0.185	-0.23404	0.026854	-0.058098	-0.12178	-0.15335	-0.14506	-0.28918	-0.15095	0.18075	0.022359	-0.31508	0.15315	0.064639	0.13035	-0.0070493	0.18461	0.12663	0.0010112	-0.25011	0.16077	-0.095862	-0.020375	0.066838	0.058353	0.058621	0.038	-0.059923	-0.18292	-0.011165	-0.099571	-0.095876	0.11548	-0.28415	-0.0050607	0.068195	-0.038238	-0.015273	0.076816	0.19029
0.066381	0.052017	-0.24825	0.16101	-0.1743	-0.20632	0.13932	0.0025119	-0.0015128	-0.3216	0.015073	-0.13357	0.054765	-0.033838	-0.05591	-0.17114	-0.12632	-0.33103	0.0021859	0.25947	-0.0066836	-0.19152	0.075917	0.10851	0.049743	-0.090423	-0.031125	0.19984	0.1071	-0.19698	0.10876	-0.096151	0.085319	-0.0042493	0.0027884	0.046289	-0.017995	-0.041442	-0.16854	-0.073769	-0.060366	-0.08294	0.011647	-0.14399	0.06101	-0.019421	0.01798	-0.00018249	0.30312	0.16873
0.013152	0.10556	-0.17783	0.11413	-0.018551	-0.072886	0.10307	0.019092	0.21864	-0.23235	0.021249	-0.1302	0.37871	-0.030508	-0.043666	-0.16063	-0.11271	-0.23104	-0.12688	0.15724	0.0029629	-0.13093	0.12432	0.017216	-0.060323	0.034756	0.026691	0.13383	0.094074	-0.16565	0.02685	-0.045945	0.058813	0.10449	-0.091765	0.041237	-0.11562	-0.084597	-0.24999	-0.092233	-0.065683	-0.083898	0.046889	-0.060159	0.098164	0.18262	0.020311	-0.011927	0.12097	0.24099
0.075743	0.16317	-0.25737	0.17477	-0.13106	0.11606	0.26363	0.13123	0.16756	-0.16132	0.15345	0.10265	0.17931	0.08467	0.011197	-0.11903	-0.16453	-0.20289	-0.12962	0.19643	-0.090172	-0.26958	0.043364	0.050794	-0.11167	-0.09575	0.030084	0.15087	0.027863	-0.12893	0.071259	-0.04353	0.045775	0.085325	-0.02225	0.043844	-0.074315	-0.064883	-0.27672	-0.14595	-0.13718	-0.10043	0.13546	-0.1582	0.13643	0.11433	0.059311	0.15747	0.23541	0.20532
0.0023702	0.19159	-0.23714	0.21831	-0.030707	0.16822	0.28817	-0.019958	0.19861	-0.15944	0.21239	0.20811	0.2213	0.11532	0.075195	-0.10565	-0.020922	-0.097539	-0.13292	0.069863	-0.10091	-0.21943	0.0091642	-0.045521	-0.09745	-0.14661	0.026313	0.10725	-0.0058104	-0.17579	0.057207	-0.14952	-0.04323	0.035597	-0.072175	-0.036146	-0.17717	-0.20434	-0.25505	-0.055921	-0.096797	-0.050845	0.15138	-0.040653	0.050451	0.20843	0.112	0.17937	0.37504	0.1997
0.10369	0.14624	-0.31572	0.075891	-0.036172	0.09598	0.2018	0.1695	0.08434	-0.25805	0.20364	0.095628	0.14954	0.14385	0.10767	-0.083745	-0.14311	-0.12878	-0.20795	-0.022618	-0.14093	-0.33898	-0.1608	-0.054451	-0.1838	-0.12739	-0.14405	-0.01737	-0.13316	-0.19446	0.11971	-0.15032	-0.086149	-0.02158	-0.1791	-0.065977	-0.1464	-0.22612	-0.37139	-0.19621	-0.20368	-0.17181	0.3931	-0.11506	0.11599	0.24315	0.15409	0.14115	0.27249	0.21786
0.062372	0.23583	-0.34364	0.16972	0.015097	0.16119	0.38532	0.18123	0.27195	-0.017086	0.29256	0.092884	0.3835	0.16383	0.13968	-0.026841	-0.08174	-0.0084428	-0.26764	-0.047166	-0.18209	-0.26408	-0.19026	-0.15445	-0.20848	-0.18204	-0.083727	0.0024535	-0.15314	-0.30061	0.078317	-0.17176	-0.15724	-0.1071	-0.20776	-0.04617	-0.16834	-0.31135	-0.31068	-0.18201	-0.16543	-0.11443	0.18748	0.012038	0.17804	0.32222	0.16099	0.1022	0.26098	0.3671
0.1093	0.21804	-0.43155	0.058496	-0.022222	0.18279	0.33646	0.18649	0.28485	-0.094101	0.24688	0.14031	0.33844	0.17913	0.18074	-0.16793	-0.16111	-0.044682	-0.29991	-0.097884	-0.34071	-0.33563	-0.2876	-0.20289	-0.34141	-0.23793	-0.177	-0.097338	-0.152	-0.25508	0.019919	-0.25067	-0.30666	-0.2428	-0.13678	-0.12375	-0.24688	-0.30472	-0.37933	-0.25881	-0.21144	-0.27823	0.2977	0.015652	0.214	0.2824	0.15739	0.26917	0.30016	0.32169
0.060873	0.10371	-0.4417	0.13534	-0.0030836	0.13838	0.37967	0.24655	0.21141	-0.074271	0.35089	0.076633	0.31978	0.19483	0.1019	-0.04825	-0.07596	-0.016497	-0.39364	-0.17565	-0.43158	-0.33783	-0.28169	-0.23944	-0.3104	-0.39085	-0.258	-0.12842	-0.33369	-0.32336	0.06696	-0.30454	-0.29126	-0.28928	-0.24454	-0.034174	-0.24885	-0.37503	-0.42585	-0.29924	-0.2149	-0.33794	0.18319	-0.10152	0.15502	0.29975	0.12949	0.26974	0.4137	0.28699
0.1671	0.19549	-0.48577	0.092418	-0.017888	0.13	0.30537	0.15241	0.24603	-0.12486	0.33723	0.13524	0.35072	0.17577	0.066238	-0.057498	-0.15539	-0.044299	-0.35675	-0.19582	-0.28679	-0.33882	-0.38583	-0.23585	-0.31961	-0.3414	-0.28892	-0.16176	-0.34079	-0.34004	-0.083972	-0.37531	-0.33847	-0.24636	-0.31213	-0.17068	-0.3578	-0.43706	-0.47235	-0.32515	-0.25745	-0.33358	0.26385	-0.10637	0.22056	0.26861	0.26351	0.26568	0.34364	0.28368
0.18755	0.17295	-0.48316	0.062481	-0.013564	0.21728	0.29261	0.32307	0.26075	-0.14329	0.27383	0.13746	0.23866	0.18232	0.037352	-0.15926	-0.15081	-0.078419	-0.46257	-0.25434	-0.37056	-0.39358	-0.31093	-0.38309	-0.43056	-0.33736	-0.33485	-0.15951	-0.34219	-0.30312	-0.16837	-0.35074	-0.46296	-0.32213	-0.39462	-0.19986	-0.35557	-0.44305	-0.58278	-0.34014	-0.28718	-0.35679	0.15715	-0.0085218	0.16773	0.30643	0.36854	0.27899	0.41426	0.29219
0.030617	0.13736	-0.55691	1.4329e-05	-0.19043	0.16393	0.2874	0.138	0.14104	-0.15882	0.25151	0.13003	0.32255	0.098209	0.051412	-0.078314	-0.28619	-0.18314	-0.49919	-0.26371	-0.40295	-0.45645	-0.34151	-0.52412	-0.47446	-0.31811	-0.41941	-0.32764	-0.41571	-0.42097	-0.037986	-0.42469	-0.42898	-0.30195	-0.38168	-0.25928	-0.42845	-0.48578	-0.61311	-0.38835	-0.36194	-0.33375	0.11517	-0.099716	0.16246	0.21172	0.23947	0.20578	0.48499	0.31264
0.051533	0.26714	-0.41997	0.032963	-0.090996	0.21711	0.30992	0.3109	0.36062	-0.18713	0.34477	0.032176	0.37315	0.21145	0.12517	-0.012127	-0.21677	-0.12276	-0.37708	-0.29211	-0.3818	-0.35612	-0.34182	-0.38705	-0.46195	-0.31838	-0.30156	-0.29274	-0.33293	-0.4314	-0.056365	-0.36923	-0.45412	-0.34819	-0.33406	-0.15384	-0.33781	-0.45329	-0.55581	-0.35291	-0.26379	-0.29972	0.15351	-0.025497	0.20365	0.34246	0.39925	0.32592	0.47581	0.35132
0.45224	0.37903	-0.28858	0.48304	0.13842	0.81957	0.97872	0.34122	0.262	0.12112	0.30561	0.37321	0.44745	0.2562	0.11197	0.11857	-0.02344	-0.031727	-0.095721	-0.2351	-0.18483	-0.2739	-0.24234	-0.26766	-0.24236	-0.40534	-0.21288	-0.067098	-0.19294	-0.23222	-0.12684	-0.33226	-0.39749	-0.11859	-0.28045	-0.032664	-0.34899	-0.36993	-0.26629	-0.30116	-0.14399	-0.45531	0.09183	0.17462	0.36134	0.24976	0.45887	0.24301	0.301	-0.32908
0.38022	0.23855	-0.031787	0.45435	0.20538	0.78749	0.94489	0.55206	0.32082	-0.034299	0.4991	0.53257	0.40957	0.1721	0.0295	0.05675	0.0018669	-0.009427	-0.34204	-0.10174	-0.14483	-0.18403	-0.19199	-0.28368	-0.20316	-0.36827	-0.11265	-0.16237	-0.2429	-0.27478	0.057176	-0.32842	-0.37039	-0.074772	-0.29026	-0.022778	-0.2858	-0.38035	-0.29395	-0.3989	-0.24547	-0.34429	0.36672	0.11421	0.36246	0.50415	0.42952	0.15388	0.51607	0.13464
0.31773	0.16664	-0.39152	0.55491	0.060655	0.57533	0.97637	0.44759	0.41062	-0.088143	0.36115	0.41307	0.36724	0.14058	0.067735	-0.076297	-0.13391	-0.085409	-0.23311	-0.081524	-0.238	-0.29276	-0.26261	-0.2984	-0.33874	-0.24003	-0.10711	-0.088311	-0.3115	-0.2135	-0.072772	-0.28786	-0.35873	-0.31111	-0.24427	-0.043662	-0.16678	-0.4572	-0.40759	-0.39525	-0.2066	-0.2684	0.044296	0.12189	0.20843	0.4836	0.21706	0.19922	0.61808	0.016468
0.19595	0.29813	-0.4372	0.26089	-0.0064761	0.44259	0.79133	0.33388	0.36227	0.17248	0.26982	0.49557	0.33528	0.22566	0.036334	-0.10924	-0.12664	-0.068735	-0.38015	-0.052357	-0.2834	-0.25588	-0.16229	-0.37456	-0.26641	-0.32201	-0.23902	-0.22444	-0.35987	-0.17611	-0.015475	-0.24523	-0.34442	-0.21673	-0.18504	-0.099459	-0.20828	-0.5087	-0.35768	-0.2723	-0.17737	-0.30823	0.15471	0.07583	0.22546	0.26314	0.23373	0.19381	0.41598	0.14982
0.32184	0.46895	-0.46685	0.37833	0.055925	0.35116	0.52612	0.35003	0.24093	0.015605	0.23688	0.3394	0.076703	0.32443	0.036676	-0.33395	0.049381	0.036173	-0.20167	-0.14574	-0.18393	-0.24021	-0.16099	-0.25466	-0.29096	-0.22943	-0.17098	-0.11765	-0.19361	-0.28963	-0.034122	-0.17395	-0.060099	-0.16359	-0.19945	-0.2655	-0.26975	-0.3202	-0.30077	-0.24871	-0.19521	-0.29342	0.043632	0.1201	0.30658	0.36248	0.15691	0.19935	0.52956	-0.025609
-0.043008	0.56556	-0.54202	0.32763	-0.060525	0.097866	0.64993	0.30878	-0.030226	-0.16203	0.010425	0.10668	-0.30604	0.28219	-0.18165	-0.40129	-0.1516	0.096826	-0.21794	-0.041775	-0.13938	-0.23709	-0.14912	-0.31963	-0.27488	-0.20578	-0.22959	-0.22402	-0.2623	-0.30549	-0.028365	-0.20931	-0.32397	-0.23861	-0.19954	-0.12491	-0.22999	-0.31945	-0.38139	-0.31965	-0.18706	-0.31352	0.11032	0.083626	0.25999	0.21538	0.19759	0.34634	0.15026	0.018504
0.043257	0.12578	-0.37801	0.31401	-0.033473	0.09413	0.52016	-0.026937	-0.20136	-0.25306	-0.11289	0.31056	-0.0036005	0.31274	-0.13038	-0.49277	-0.12588	0.098951	-0.26679	-0.14485	-0.34797	-0.33858	-0.25099	-0.32294	-0.45666	-0.2273	-0.24145	-0.22151	-0.46136	-0.28029	-0.0014267	-0.22269	-0.26781	-0.15388	-0.22236	-0.16034	-0.21306	-0.28697	-0.35059	-0.29248	-0.25872	-0.17372	0.039564	0.074194	0.39256	0.28672	-0.18482	0.16231	0.16857	0.040723
-0.089553	0.16409	-0.54788	0.46059	0.089426	0.25168	0.64759	-0.15687	-0.019886	-0.31047	0.061537	0.41676	-0.036332	0.36757	-0.19359	-0.38762	-0.13028	0.22494	-0.31168	-0.19215	-0.19747	-0.26601	-0.16684	-0.23907	-0.25695	-0.19601	-0.23848	-0.24067	-0.32448	-0.32071	-0.093698	-0.15369	-0.2728	-0.18327	-0.21065	-0.095283	-0.17081	-0.33016	-0.32344	-0.26446	-0.20484	-0.15425	-0.12032	0.0029569	0.34127	0.33028	-0.22447	0.24275	0.14789	-0.095177
-0.055921	0.11333	-0.21145	0.66122	0.087051	0.29812	0.84434	-0.23806	-0.058801	-0.13799	0.19059	0.18752	0.044193	0.3856	-0.22784	-0.27402	0.0079369	0.30028	-0.28692	-0.10412	-0.058102	-0.3337	-0.18555	-0.32858	-0.24431	-0.079375	-0.17225	-0.39482	-0.29721	-0.30153	-0.10079	-0.11486	-0.21462	-0.18846	-0.10758	-0.057204	-0.14527	-0.24896	-0.21124	-0.43025	-0.23012	-0.10224	0.098822	0.10216	0.6558	0.37929	-0.2117	0.20891	0.055088	0.05881
0.089205	0.17599	-0.167	0.35274	0.1274	0.22338	0.80705	-0.50788	-0.095312	-0.15063	0.1325	-0.0030295	-0.071672	0.34104	-0.30407	-0.21812	-0.033838	0.27651	-0.26647	-0.17797	-0.089377	-0.47475	-0.15638	-0.34145	-0.15708	-0.1477	-0.19611	-0.2501	-0.24066	-0.28453	-0.18445	-0.1236	-0.31128	-0.13195	-0.10833	-0.1043	-0.11097	-0.30024	-0.2235	-0.31393	-0.17085	0.0017015	-0.0066901	0.013496	0.49599	0.34848	-0.38066	0.027167	0.052246	-0.0067587
-0.083162	0.47982	-0.1134	0.46898	0.12945	0.33849	0.59148	-0.3412	-0.069558	-0.095563	0.070509	0.025671	0.073074	0.28031	-0.41381	-0.16727	-0.062515	0.20823	-0.14801	-0.15466	0.01341	-0.55081	-0.049202	-0.43589	-0.13441	-0.2048	-0.19556	-0.13556	-0.23478	-0.26792	-0.11504	-0.053304	-0.14967	0.081599	-0.11655	-0.085546	-0.10365	-0.24292	-0.16419	-0.2427	-0.11074	-0.084014	0.16685	-0.054101	0.41844	0.1909	-0.5325	0.18621	-0.11271	-0.33478
0.028126	0.56564	-0.13953	0.64691	0.062055	0.32313	0.67184	-0.42884	-0.14522	-0.22555	-0.0034239	0.065335	-0.019575	0.40228	-0.42216	-0.19914	-0.048881	0.27252	-0.20429	-0.13328	-0.0030586	-0.45509	-0.11343	-0.30149	-0.16058	-0.3215	-0.31155	-0.34167	-0.31748	-0.32164	0.039319	-0.066452	-0.04559	0.040842	-0.04858	-0.019196	-0.058841	-0.39797	-0.24623	-0.26442	-0.19026	-0.12517	0.10185	0.13306	0.62687	0.12383	-0.40059	0.28306	-0.11431	-0.28452
0.045164	0.48852	-0.11626	0.8728	0.067203	0.49704	0.95255	-0.54936	-0.2107	-0.099785	0.057582	0.22179	-0.038426	0.53208	-0.53032	-0.25409	-0.10848	0.39725	-0.13872	-0.2592	0.08048	-0.31867	-0.058558	-0.19399	-0.066362	-0.32256	-0.23686	-0.4725	-0.30799	-0.33713	-0.16161	-0.20797	-0.25345	-0.099101	-0.17906	-0.15527	-0.21927	-0.52124	-0.44036	-0.49505	-0.14396	-0.18146	0.020803	0.17941	0.79717	0.24253	-0.54384	0.40405	-0.068228	-0.43799
0.083816	0.58704	-0.19568	0.81032	0.19945	0.4294	1.2001	-0.68438	-0.16999	-0.090648	0.0011701	0.16705	-0.097069	0.60307	-0.52832	-0.26604	-0.05215	0.54534	-0.16848	-0.22893	0.23156	-0.16278	-0.1029	-0.16618	-0.069218	-0.40333	-0.32044	-0.49146	-0.3213	-0.19769	-0.21833	-0.34324	-0.35287	-0.18369	-0.28746	-0.069883	-0.28275	-0.61209	-0.48584	-0.587	-0.29938	-0.29323	0.018126	0.0061886	0.78598	0.28524	-0.4477	0.41195	-0.063186	-0.29943
0.076292	0.53798	-0.10638	1.0832	0.24824	0.56566	1.2393	-0.87297	-0.20852	-0.048244	0.076183	0.19908	-0.094404	0.73596	-0.58111	-0.32315	0.04895	0.60945	-0.12556	-0.14343	0.26994	-0.20367	-0.017175	-0.23053	0.032435	-0.32056	-0.18236	-0.4581	-0.049919	0.12753	-0.25084	-0.38471	-0.37204	-0.066835	-0.28809	0.025107	-0.35898	-0.64013	-0.53629	-0.48989	-0.32607	-0.42521	0.050825	0.13143	0.92071	0.30244	-0.56261	0.42677	-0.023617	-0.248
0.029341	0.48386	-0.24701	1.0713	0.20457	0.37749	1.3583	-0.8859	-0.41397	-0.074198	-0.00041922	0.2515	-0.16903	0.80238	-0.69264	-0.35309	-0.03368	0.68045	0.021229	-0.18394	0.38445	-0.26781	0.12717	-0.30079	0.17945	-0.4311	0.0010754	-0.3209	0.10366	0.18214	-0.2217	-0.33509	-0.29586	-0.025038	-0.24202	-0.019454	-0.20913	-0.72477	-0.51482	-0.51218	-0.29918	-0.47504	0.12128	0.080911	0.9531	0.39015	-0.47148	0.51254	0.036916	-0.21521
-0.0063076	0.57003	-0.21319	1.1016	0.15923	0.42501	1.2484	-0.99982	-0.38378	-0.042493	0.067576	0.28442	-0.16946	0.85391	-0.7675	-0.33733	0.063266	0.76386	0.035824	-0.15494	0.43374	-0.21717	0.19509	-0.25645	0.32308	-0.5297	0.054131	-0.088793	0.33185	0.17757	-0.32512	-0.26338	-0.33653	-0.05424	-0.22506	0.046648	-0.31778	-0.68366	-0.62822	-0.45763	-0.20056	-0.50402	0.1286	0.043042	1.1301	0.49834	-0.46719	0.64183	-0.0011609	-0.1464
-0.092773	0.78996	-0.23592	0.95397	0.18193	0.38397	1.2008	-1.1461	-0.47458	-0.058485	0.041015	0.16841	-0.11976	0.97047	-0.82928	-0.43144	0.079679	0.84154	0.042918	-0.067929	0.47118	-0.15157	0.26195	-0.2376	0.37928	-0.45545	0.13529	-0.053146	0.34523	0.19408	-0.082054	-0.16175	-0.21584	-0.10646	-0.19485	-0.059372	-0.23189	-0.70765	-0.61991	-0.38555	-0.20188	-0.37224	0.12143	0.15872	1.1693	0.5183	-0.53911	0.70642	0.23223	-0.2084
0.0043905	0.86774	-0.17553	1.1052	0.17443	0.4711	1.2182	-1.0972	-0.46437	-0.054139	0.082944	0.21469	-0.33403	0.99463	-0.80573	-0.35433	0.10633	0.85401	0.1201	-0.044989	0.70118	-0.094644	0.29552	-0.23627	0.39692	-0.47253	0.11799	-0.041784	0.38228	0.24895	-0.18421	-0.2454	-0.18999	0.05132	-0.22984	0.079868	-0.16891	-0.69985	-0.45252	-0.34492	-0.058413	-0.39873	0.20212	0.24875	1.118	0.49813	-0.62622	0.72436	0.076661	-0.25421
-0.0042217	0.79922	-0.15199	1.0401	0.30045	0.48316	1.1492	-1.2371	-0.53755	-0.038641	0.10771	0.3018	-0.30457	0.95697	-0.92032	-0.33963	0.20939	0.82325	0.12683	0.019767	0.59501	-0.044703	0.33489	-0.13249	0.50212	-0.47912	0.23235	0.028365	0.48825	0.16991	0.019117	-0.20507	-0.13405	0.13115	-0.096117	-0.012868	-0.22661	-0.63937	-0.52622	-0.38576	-0.19421	-0.33742	0.11663	0.25194	1.1535	0.51181	-0.63008	0.74542	0.0090688	-0.29604
0.0091916	0.81798	-0.1065	1.091	0.18745	0.47851	1.1327	-1.3562	-0.56784	-0.031588	0.031377	0.29749	-0.3181	1.2221	-0.859	-0.45786	0.14725	0.89158	0.18817	-0.015963	0.70392	-0.18108	0.39333	-0.15254	0.62549	-0.5404	0.22225	0.026732	0.46305	0.41436	-0.065214	-0.16787	-0.13571	0.16265	-0.13103	-0.057682	-0.10811	-0.8359	-0.50645	-0.36774	-0.16785	-0.31574	0.23853	0.28035	1.3611	0.60738	-0.69239	0.82501	0.034305	-0.22542
0.028999	0.90884	-0.1078	1.062	0.16834	0.58968	1.1808	-1.3022	-0.69848	-0.06362	-0.0030187	0.3131	-0.2072	1.2296	-0.93605	-0.38032	0.25276	0.90445	0.24862	0.087506	0.72616	-0.075546	0.44201	-0.21143	0.75259	-0.5554	0.26576	0.043486	0.627	0.419	-0.03057	-0.082255	-0.078293	0.10537	0.0084497	-0.033809	-0.1032	-0.83178	-0.5347	-0.30342	-0.01812	-0.32234	0.20303	0.33967	1.4129	0.65278	-0.72133	0.82631	-0.010418	-0.27098
0.0081403	0.87629	-0.056529	1.0641	0.15935	0.53543	1.3108	-1.4015	-0.70671	-0.011305	-0.0072386	0.26606	-0.25451	1.1536	-0.92721	-0.41272	0.13885	1.0747	0.2876	0.12213	0.81421	-0.062508	0.48303	-0.26221	0.61575	-0.66991	0.19523	0.10596	0.53585	0.41843	-0.058274	-0.09156	-0.10902	0.23374	0.06614	0.0029902	-0.12661	-0.87649	-0.5831	-0.33799	-0.1294	-0.3268	0.2728	0.22332	1.5596	0.62887	-0.72246	0.91226	-0.013032	-0.25979
-0.022584	0.80371	0.10844	1.0696	0.21181	0.71802	1.2219	-1.5853	-0.69905	-0.033687	-0.024669	0.24307	-0.22189	1.313	-1.0231	-0.4597	0.26956	1.165	0.19462	-0.012874	0.7821	-0.095725	0.42446	-0.11323	0.67862	-0.6642	0.23878	0.046483	0.647	0.4266	0.010472	-0.17573	-0.079662	0.15809	-0.11874	-0.062502	-0.18556	-0.95604	-0.56809	-0.29114	-0.0177	-0.46565	0.23904	0.27412	1.5148	0.69816	-0.78204	0.90182	0.015523	-0.34592
-0.045814	0.87833	0.032106	1.1517	0.28051	0.69515	1.3623	-1.5741	-0.81324	0.058776	0.018334	0.34527	-0.38725	1.3564	-1.1539	-0.50407	0.2998	1.1491	0.27632	-0.0041337	0.80802	-0.065843	0.51453	-0.28288	0.69305	-0.80077	0.20731	0.061382	0.64841	0.45333	0.026634	-0.15509	-0.06471	0.17505	-0.10694	-0.12129	-0.23822	-0.95944	-0.66745	-0.35221	-0.0048995	-0.38347	0.29383	0.29122	1.5044	0.76428	-0.76122	0.96147	0.041024	-0.28961
-0.018875	0.99158	0.16105	1.1873	0.24367	0.71195	1.2032	-1.6845	-0.68557	0.049282	0.031183	0.3598	-0.20271	1.4591	-1.117	-0.43009	0.31629	1.4014	0.31823	0.11374	0.87407	-0.015463	0.49379	-0.24942	0.72891	-0.79378	0.28358	0.13903	0.63875	0.56182	-0.068163	-0.028126	-0.1143	0.22886	-0.12669	-0.089033	-0.1889	-0.95151	-0.59979	-0.27243	-0.00046223	-0.48951	0.24018	0.32225	1.6896	0.83881	-0.80355	1.1549	0.1315	-0.19139
0.0015981	0.80101	-0.05586	1.1916	0.16772	0.59444	1.3792	-1.8956	-0.86722	0.12077	0.090514	0.2653	-0.30813	1.5011	-1.2106	-0.47623	0.36805	1.3119	0.37561	0.0064108	0.91817	-0.046059	0.49037	-0.29141	0.79335	-0.89818	0.3336	0.087702	0.75206	0.49281	-0.0076082	-0.19747	-0.10013	0.23659	-0.24378	-0.10341	-0.23215	-1.0945	-0.65869	-0.32952	-0.033951	-0.43256	0.32612	0.34022	1.7539	0.82369	-0.67927	1.1116	0.12787	-0.21254
-0.065427	0.9729	-0.10349	1.0031	0.0081121	0.43841	1.2548	-1.8237	-1.0039	0.088858	0.043918	0.30448	-0.24717	1.6776	-1.255	-0.51735	0.43722	1.4274	0.30341	0.13552	0.99191	-0.043698	0.46333	-0.3649	0.86569	-0.87606	0.43414	0.096221	0.84015	0.47103	-0.066407	-0.078804	-0.1374	0.34205	-0.19597	-0.13241	-0.19418	-1.1138	-0.69139	-0.23315	-0.061941	-0.49771	0.37213	0.37408	1.8228	0.8042	-0.69872	1.2845	0.18882	-0.21463
-0.15673	1.132	-0.33967	0.88182	0.11535	0.37673	0.81145	-1.9396	-0.94294	0.11574	0.07236	0.34508	-0.20611	1.6472	-1.2522	-0.57181	0.37783	1.4994	0.33107	0.079716	1.0387	0.04144	0.48592	-0.46065	0.87918	-0.98254	0.35758	0.053938	0.6899	0.42622	-6.2626e-05	-0.10748	-0.082625	0.18574	-0.093037	-0.13557	-0.24787	-1.2001	-0.72575	-0.28918	-0.085326	-0.484	0.21153	0.3362	1.8435	0.72162	-0.76562	1.3575	0.19609	-0.21277
-0.12975	0.9733	-0.23734	0.79104	0.062026	0.40644	0.91821	-2.0175	-0.9802	0.022149	0.035221	0.36729	-0.42002	1.8195	-1.419	-0.58114	0.32815	1.4056	0.31439	0.097228	1.0019	-0.0075445	0.5322	-0.36876	0.84763	-1.0367	0.3225	0.070103	0.67966	0.50595	-0.1597	-0.093353	-0.10233	0.23386	-0.19879	-0.171	-0.16415	-1.2123	-0.77014	-0.39741	-0.13555	-0.57596	0.29976	0.4142	1.9323	0.87235	-0.72671	1.3088	0.15653	-0.061844
-0.23972	1.0332	-0.2808	0.78968	0.015307	0.39317	0.69727	-1.9879	-1.0669	-0.098059	-0.022919	0.23682	-0.523	1.8054	-1.393	-0.54678	0.28815	1.3385	0.34587	0.13146	1.0028	-0.023533	0.48512	-0.37906	0.84992	-0.96013	0.27723	0.064782	0.62814	0.3921	-0.23245	-0.17336	-0.16858	0.21943	-0.14798	-0.1831	-0.32914	-1.1991	-0.86253	-0.35943	-0.2118	-0.60586	0.21773	0.35695	2.0667	0.91409	-0.72113	1.3128	0.18321	-0.071488
-0.19035	1.0484	-0.32761	0.78226	-0.023778	0.33968	0.66545	-2.0707	-0.90968	-0.20443	0.032462	0.25396	-0.47622	1.9558	-1.3027	-0.52034	0.36026	1.3174	0.30355	0.029561	1.0955	-0.16624	0.49544	-0.40608	0.89064	-1.0835	0.24166	-0.11044	0.71781	0.43498	-0.10898	-0.17316	-0.2616	0.17386	-0.25367	-0.16705	-0.33237	-1.3977	-0.82243	-0.54985	-0.23467	-0.56364	0.29798	0.39462	2.0672	0.82016	-0.74686	1.4775	0.17469	-0.10577
-0.28715	0.9894	-0.39089	0.69381	-0.021837	0.43526	0.6644	-1.9266	-1.101	0.037069	0.11207	0.29797	-0.48645	1.7802	-1.4605	-0.58937	0.27823	1.4042	0.19115	-0.089761	0.96126	-0.071025	0.44327	-0.48875	0.8872	-1.1391	0.2225	-0.050769	0.61001	0.47301	-0.16668	-0.25248	-0.33452	0.073867	-0.2866	-0.19979	-0.38019	-1.3148	-0.91291	-0.57007	-0.2101	-0.79713	0.20317	0.37576	1.99	0.87343	-0.7302	1.4016	0.15695	-0.14674
-0.23726	1.1129	-0.30272	0.71106	0.015343	0.34624	0.66792	-1.9764	-1.0548	0.075624	0.098875	0.29843	-0.52746	1.9655	-1.4726	-0.5519	0.37314	1.459	0.21628	-0.050222	0.92346	-0.15548	0.53047	-0.50167	0.85309	-1.0554	0.3621	0.020813	0.7154	0.43795	-0.24083	-0.19991	-0.30682	0.20877	-0.2465	-0.12148	-0.41551	-1.2843	-0.82094	-0.52409	-0.17805	-0.72086	0.2944	0.49247	2.0521	0.93006	-0.61046	1.3575	0.38451	-0.068283
-0.26267	1.135	-0.29705	0.76632	0.038452	0.29658	0.65728	-2.0292	-1.1959	0.030955	0.13339	0.26344	-0.50661	1.8664	-1.4815	-0.52561	0.28782	1.4685	0.18862	-0.13668	0.92705	-0.25257	0.38149	-0.52458	0.81225	-1.083	0.25504	0.028331	0.61398	0.44084	-0.2354	-0.30794	-0.31926	0.00075782	-0.29525	-0.011355	-0.46708	-1.3823	-0.8154	-0.59774	-0.29022	-0.66206	0.31341	0.39763	1.9652	0.81634	-0.68777	1.4909	0.26468	-0.10116
-0.12046	1.0766	-0.34587	0.60578	0.070199	0.3735	0.57977	-1.9905	-1.0508	0.013586	0.060233	0.28048	-0.43238	1.7562	-1.4499	-0.59624	0.33469	1.3868	0.074138	-0.12625	1.0192	-0.30412	0.38739	-0.54748	0.86547	-1.0775	0.20766	-0.10433	0.60108	0.44196	-0.29881	-0.29285	-0.45148	0.032878	-0.45181	-0.064424	-0.42963	-1.3292	-0.8774	-0.61976	-0.2736	-0.64228	0.38562	0.4013	1.9538	0.95377	-0.71638	1.3868	0.24059	0.0043177
-0.17541	0.99767	-0.34975	0.64222	0.035375	0.34349	0.61336	-2.0999	-1.1906	-0.021763	0.10645	0.32168	-0.3533	1.8347	-1.495	-0.53923	0.28052	1.5091	0.1941	-0.2128	1.0001	-0.34601	0.33775	-0.60423	0.82176	-1.0626	0.15802	-0.15852	0.42365	0.41956	-0.28377	-0.37546	-0.42397	-0.064328	-0.37844	-0.084034	-0.46392	-1.3643	-0.89228	-0.65991	-0.37572	-0.61379	0.36966	0.38972	2.0539	0.8382	-0.71837	1.3909	0.31523	-0.041202
-0.17434	1.0723	-0.34935	0.65626	-0.10501	0.3127	0.55211	-2.0902	-1.0707	0.12496	-0.0014502	0.31228	-0.4439	1.882	-1.4194	-0.53257	0.28119	1.4046	0.10724	-0.17482	1.0384	-0.31075	0.4387	-0.69224	0.77092	-1.0666	0.219	-0.13659	0.51799	0.40986	-0.31652	-0.24783	-0.47627	-0.040593	-0.41781	-0.11947	-0.50276	-1.316	-0.82857	-0.55612	-0.33793	-0.63192	0.2422	0.34835	2.0925	0.86643	-0.66236	1.4197	0.18297	-0.095311
-0.18616	1.1604	-0.34004	0.69873	0.024287	0.28421	0.58997	-2.0323	-0.99801	0.028125	0.040522	0.26006	-0.33796	1.7368	-1.436	-0.5719	0.33131	1.4436	0.044596	-0.18941	0.90521	-0.27168	0.29102	-0.66176	0.77197	-1.1083	0.22707	-0.084562	0.53609	0.33141	-0.19342	-0.30944	-0.48398	-0.028889	-0.33839	-0.10654	-0.46875	-1.2232	-0.85679	-0.62989	-0.22563	-0.66588	0.26976	0.42316	1.9605	0.83439	-0.69904	1.3986	0.26038	-0.049552
-0.24879	1.1005	-0.29599	0.6772	0.054639	0.46661	0.53877	-1.9767	-1.09	0.15072	0.14135	0.38686	-0.30268	1.9115	-1.4287	-0.48343	0.37693	1.5288	0.062392	-0.096842	0.9003	-0.28289	0.32801	-0.56878	0.71856	-1.0116	0.21676	-0.1992	0.53099	0.34705	-0.2924	-0.25723	-0.57142	0.13295	-0.49141	-0.057609	-0.46895	-1.2653	-0.76661	-0.66102	-0.29121	-0.5528	0.23572	0.51105	2.1058	0.89131	-0.78375	1.5529	0.22403	-0.054123
-0.21149	1.1527	-0.26075	0.65196	-0.06749	0.25205	0.54041	-1.9367	-1.0469	0.077384	-0.019562	0.292	-0.48082	1.9175	-1.4584	-0.51094	0.2582	1.5453	0.11296	-0.15166	0.85617	-0.40888	0.35349	-0.59035	0.71315	-0.93263	0.074766	-0.23759	0.51431	0.31522	-0.21648	-0.32656	-0.54303	0.016838	-0.45802	-0.015717	-0.51236	-1.1002	-0.78641	-0.56957	-0.32209	-0.60935	0.24203	0.42341	2.099	0.92516	-0.67363	1.473	0.28431	-0.11149
-0.33807	0.97851	-0.27286	0.6513	-0.021475	0.35076	0.50105	-1.8923	-1.0862	-0.027425	0.05424	0.25825	-0.37716	1.9493	-1.4101	-0.52476	0.35326	1.4612	0.12592	-0.20674	0.79277	-0.38636	0.28928	-0.60629	0.73079	-1.0992	0.1173	-0.1064	0.4856	0.26863	-0.2582	-0.39542	-0.52648	-0.0019314	-0.44206	-0.063815	-0.52203	-1.2191	-0.66307	-0.66121	-0.31445	-0.55948	0.23663	0.39708	2.0117	0.83135	-0.7151	1.4144	0.18932	-0.016743
-0.2742	0.98601	-0.35145	0.71505	0.065582	0.37996	0.38932	-1.952	-1.0649	0.064532	0.061803	0.2466	-0.44263	1.861	-1.2888	-0.58878	0.38454	1.494	-0.05519	-0.22365	0.72853	-0.30608	0.26702	-0.65779	0.70096	-1.0054	0.20744	-0.097262	0.46637	0.37162	-0.21384	-0.31405	-0.52235	-0.079479	-0.42742	-0.06858	-0.46071	-1.2388	-0.78255	-0.65889	-0.3012	-0.67555	0.22938	0.42207	2.0447	0.90641	-0.62554	1.4161	0.28589	-0.081569
-0.21804	1.0051	-0.32427	0.60385	0.042477	0.3038	0.57729	-2.0031	-1.1074	0.0078325	0.11351	0.31727	-0.53443	1.8403	-1.5624	-0.55317	0.32117	1.4485	-0.04549	-0.18428	0.81078	-0.39469	0.1748	-0.67056	0.6762	-1.0912	0.16503	-0.0061893	0.41216	0.38677	-0.28465	-0.34457	-0.52432	-0.079864	-0.42971	-0.026906	-0.40408	-1.2336	-0.82065	-0.61018	-0.25833	-0.64419	0.29493	0.4373	2.0709	0.85568	-0.6752	1.4012	0.32194	-0.049846
-0.2355	0.96074	-0.25986	0.6238	-0.041082	0.29217	0.43568	-1.9627	-1.0411	0.014508	0.061411	0.34583	-0.43867	1.8918	-1.4595	-0.46985	0.29916	1.4442	0.021461	-0.16579	0.78841	-0.34375	0.15537	-0.62058	0.69111	-1.0337	0.096924	-0.16676	0.43827	0.28269	-0.24011	-0.35415	-0.62205	-0.039588	-0.37683	-0.051636	-0.52676	-1.2864	-0.83068	-0.68914	-0.34374	-0.70946	0.39321	0.39759	2.0722	0.8715	-0.63725	1.3923	0.44589	-0.026383
-0.2166	0.87572	-0.21449	0.54554	0.041924	0.36195	0.37867	-2.0468	-1.039	0.032735	-0.020275	0.27224	-0.45815	1.9631	-1.4458	-0.51582	0.30546	1.4478	0.012283	-0.26249	0.70964	-0.4372	0.21072	-0.64403	0.61891	-0.95802	0.12726	-0.14974	0.42086	0.28864	-0.28317	-0.2947	-0.57603	-0.14608	-0.35031	-0.060789	-0.4813	-1.1779	-0.81874	-0.66868	-0.3315	-0.58119	0.28219	0.41969	2.0663	0.84314	-0.73343	1.5008	0.21195	-0.065852
-0.25076	1.0167	-0.27922	0.60441	-0.023203	0.30754	0.35234	-1.9852	-1.0007	0.013531	-0.0087052	0.24496	-0.41994	1.8722	-1.4516	-0.47469	0.3132	1.3477	-0.03233	-0.17273	0.68202	-0.41034	0.2373	-0.62052	0.67222	-0.98691	0.17879	-0.12412	0.43535	0.22088	-0.20312	-0.33772	-0.54413	-0.090685	-0.44434	-0.01473	-0.4063	-1.1328	-0.83083	-0.56528	-0.21649	-0.55384	0.31529	0.42829	1.9734	0.8553	-0.64073	1.4629	0.24331	-0.039949
-0.26711	0.99363	-0.21584	0.56177	-0.068683	0.30045	0.43183	-1.9585	-1.0013	0.077221	0.11341	0.22374	-0.40163	1.8254	-1.5161	-0.5072	0.33828	1.3647	-0.11822	-0.20774	0.77241	-0.33812	0.26424	-0.67008	0.61572	-1.0226	0.04469	-0.20976	0.30941	0.2745	-0.31627	-0.3398	-0.5875	-0.12629	-0.36854	-0.03083	-0.44874	-1.1262	-0.79852	-0.7122	-0.20726	-0.6355	0.35874	0.42273	2.0485	0.87346	-0.61571	1.596	0.24817	-0.048403
-0.1967	0.87764	-0.16671	0.55143	0.044842	0.40118	0.40637	-1.9189	-1.0365	0.080605	0.099361	0.25001	-0.47338	1.9176	-1.4691	-0.53087	0.37013	1.4361	-0.011827	-0.21403	0.66764	-0.37279	0.23152	-0.65371	0.55408	-0.96972	0.17477	-0.077891	0.4376	0.26897	-0.26423	-0.35434	-0.60261	-0.044187	-0.41632	0.0096297	-0.36286	-1.1441	-0.76315	-0.69802	-0.31583	-0.5975	0.37417	0.49062	2.0711	0.92755	-0.61129	1.4298	0.31662	0.018462
-0.23643	0.94882	-0.21635	0.52794	-0.055328	0.36448	0.2459	-1.8638	-1.0301	0.069093	0.12313	0.32063	-0.27676	1.8101	-1.4883	-0.47778	0.3497	1.456	0.0033704	-0.18349	0.71325	-0.33587	0.18431	-0.62673	0.66904	-0.90197	0.12191	-0.085951	0.35849	0.25567	-0.26841	-0.27889	-0.61621	-0.013111	-0.46462	-0.13273	-0.41262	-1.147	-0.70919	-0.72813	-0.27191	-0.54802	0.30179	0.46901	2.0943	0.87724	-0.57642	1.541	0.31135	0.035601
-0.22132	0.96898	-0.15747	0.51019	0.11568	0.31656	0.34334	-1.8894	-0.91184	0.10901	0.0744	0.20979	-0.31183	1.8809	-1.4658	-0.46531	0.36992	1.444	-0.14699	-0.25651	0.6231	-0.32555	0.24349	-0.66601	0.58679	-0.97884	0.10615	-0.20914	0.29434	0.29243	-0.39198	-0.28228	-0.49935	-0.091796	-0.39858	0.044578	-0.38167	-1.0557	-0.69626	-0.77169	-0.33327	-0.50975	0.30396	0.44008	2.0963	0.80321	-0.58439	1.5241	0.36223	0.16319
-0.23242	0.97946	-0.13273	0.47247	0.05413	0.28671	0.34686	-1.8302	-1.0514	0.0091461	0.075797	0.37751	-0.28985	1.8113	-1.5578	-0.4741	0.39313	1.4179	0.014414	-0.23896	0.63076	-0.39505	0.29156	-0.58221	0.55859	-0.90587	0.12886	-0.16381	0.29172	0.19562	-0.30444	-0.37215	-0.43257	0.013234	-0.53668	0.059876	-0.44388	-1.0227	-0.74634	-0.74177	-0.26887	-0.53749	0.37622	0.45025	2.1932	0.91846	-0.49232	1.5467	0.3944	0.24512
-0.24421	0.9924	-0.13242	0.54313	0.05368	0.24046	0.33081	-1.7979	-0.92235	0.089286	0.048895	0.23621	-0.32124	1.84	-1.4632	-0.42637	0.39467	1.3629	-0.10357	-0.183	0.61457	-0.39032	0.19407	-0.52396	0.5789	-0.86705	0.1036	-0.17754	0.23545	0.21629	-0.31314	-0.41464	-0.57863	-0.063709	-0.38914	-0.060895	-0.39991	-1.1284	-0.70715	-0.59693	-0.34385	-0.58427	0.21572	0.51237	2.0992	0.87451	-0.43026	1.605	0.37873	0.13895
-0.22392	0.95414	-0.10329	0.46479	-0.051925	0.29437	0.22994	-1.8611	-0.93651	0.036113	0.017883	0.31028	-0.41316	1.8708	-1.4243	-0.46518	0.32338	1.3762	-0.027807	-0.20206	0.64637	-0.41938	0.11299	-0.61956	0.51292	-0.9205	0.1197	-0.21306	0.37314	0.15315	-0.26248	-0.34551	-0.56517	-0.011694	-0.47488	0.072816	-0.46847	-1.1581	-0.74237	-0.61503	-0.34005	-0.54189	0.28682	0.44463	2.1433	0.84506	-0.48999	1.5151	0.36751	0.16177
-0.20727	0.88026	-0.050633	0.46602	0.056609	0.1472	0.092892	-1.7894	-0.95118	0.15152	0.0198	0.25936	-0.41578	1.9046	-1.3959	-0.44207	0.39889	1.3499	-0.039457	-0.15998	0.62958	-0.36096	0.20743	-0.63469	0.49899	-0.84566	0.081683	-0.16896	0.37615	0.17754	-0.39705	-0.26252	-0.53191	-0.13122	-0.46843	0.044041	-0.42183	-1.0934	-0.64388	-0.58799	-0.33269	-0.49598	0.33769	0.50801	2.0568	0.89314	-0.46799	1.5055	0.41678	0.14472
-0.31721	0.92559	-0.042091	0.44499	0.097405	0.16957	0.11706	-1.7939	-0.9807	0.051839	0.092786	0.28697	-0.37464	1.8272	-1.467	-0.43053	0.39536	1.3226	-0.029069	-0.20887	0.62224	-0.45738	0.17278	-0.56249	0.49588	-0.83678	0.084874	-0.19522	0.26227	0.25675	-0.27405	-0.31705	-0.55025	-0.14339	-0.45294	-0.025774	-0.40518	-1.1296	-0.62639	-0.72183	-0.33181	-0.3888	0.38277	0.46174	2.1501	0.89191	-0.49148	1.6195	0.43396	0.14794
-0.19834	0.79218	-0.012393	0.4185	0.059791	0.24828	0.024259	-1.7497	-0.90765	0.1437	0.096157	0.25116	-0.43563	1.8139	-1.4317	-0.47913	0.42129	1.2633	-0.097247	-0.19852	0.57903	-0.42452	0.26861	-0.63049	0.48788	-0.9991	0.027077	-0.044877	0.34617	0.24383	-0.28034	-0.27829	-0.61097	-0.1209	-0.48006	0.018949	-0.47532	-0.96752	-0.68517	-0.61087	-0.28036	-0.4861	0.30491	0.46848	2.0543	0.87213	-0.44552	1.5255	0.41713	0.14443
-0.22598	0.89571	-0.011248	0.4111	-0.006657	0.20187	-0.075037	-1.7449	-0.90792	0.060043	0.081735	0.24991	-0.41374	1.8439	-1.2757	-0.44046	0.39514	1.2586	-0.079575	-0.22794	0.55287	-0.4246	0.13695	-0.6658	0.54959	-0.85623	0.060296	-0.24595	0.22937	0.12698	-0.43618	-0.41498	-0.62045	-0.16025	-0.35494	-0.06259	-0.46311	-1.0564	-0.64886	-0.69284	-0.33249	-0.56919	0.38193	0.49814	2.1233	0.95472	-0.45296	1.6254	0.37129	0.15468
-0.30665	0.83911	0.015912	0.37533	0.0064617	0.22017	-0.093527	-1.7511	-0.86635	0.09317	0.0072941	0.35936	-0.38106	1.8909	-1.3851	-0.44754	0.35316	1.3128	-0.086035	-0.20257	0.52371	-0.39208	0.11314	-0.65231	0.41834	-0.82321	0.014204	-0.11135	0.27862	0.1959	-0.31061	-0.33294	-0.53738	-0.13684	-0.45771	-0.0094598	-0.39655	-1.0226	-0.70319	-0.63317	-0.28424	-0.51032	0.35665	0.44181	2.0219	0.84652	-0.38427	1.4829	0.4827	0.20834
-0.20772	0.86408	0.00063003	0.36413	-0.055836	0.15813	-0.098141	-1.6689	-0.86983	0.091942	0.13542	0.2316	-0.27695	1.7586	-1.3527	-0.3825	0.45162	1.2272	-0.067497	-0.37598	0.60489	-0.4751	0.13678	-0.63128	0.45424	-0.8078	0.036451	-0.20847	0.26636	0.10128	-0.36155	-0.38395	-0.61755	-0.2164	-0.5186	-0.046934	-0.41478	-1.0111	-0.71873	-0.66518	-0.39991	-0.534	0.29746	0.43464	2.1139	0.87484	-0.42199	1.5767	0.40431	0.18372
-0.23985	0.90298	-0.073943	0.27627	-0.01475	0.20184	-0.13201	-1.7495	-0.86386	0.019017	0.14308	0.21786	-0.39762	1.7643	-1.3082	-0.4409	0.40261	1.2696	-0.13628	-0.30347	0.48508	-0.44715	0.098421	-0.61107	0.43673	-0.84531	-0.016205	-0.12533	0.14602	0.19932	-0.3877	-0.30437	-0.6684	-0.16516	-0.36409	0.010045	-0.42644	-1.0676	-0.68536	-0.64827	-0.3845	-0.50595	0.32287	0.41342	2.1351	0.87865	-0.28387	1.6014	0.32693	0.1349
-0.19762	0.87505	-0.023236	0.28335	-0.016295	0.24619	-0.17193	-1.6865	-0.81624	0.10147	0.12089	0.24713	-0.35845	1.802	-1.3923	-0.39467	0.34174	1.2054	-0.096037	-0.22547	0.50976	-0.42546	0.11971	-0.64165	0.44116	-0.83339	0.037619	-0.14584	0.15387	0.2009	-0.43276	-0.39778	-0.64636	-0.17538	-0.46488	-0.013739	-0.52211	-0.95372	-0.7387	-0.71833	-0.39867	-0.5645	0.35028	0.46149	2.1547	0.89706	-0.38364	1.5557	0.38636	0.18244
-0.25302	0.82868	-0.0016608	0.34036	-0.034281	0.18945	-0.13378	-1.6857	-0.87802	0.028022	0.10667	0.31271	-0.30754	1.7514	-1.3486	-0.38784	0.35494	1.1888	-0.16833	-0.32832	0.46843	-0.51727	0.086383	-0.7214	0.20824	-0.9108	-0.038903	-0.30591	0.23012	0.16885	-0.34817	-0.41993	-0.69008	-0.11549	-0.47921	-0.022945	-0.47473	-0.93446	-0.74438	-0.67591	-0.32168	-0.52244	0.2859	0.48104	2.123	0.93467	-0.37764	1.5499	0.46545	0.32255
-0.18461	0.78856	-0.067587	0.13264	-0.12337	0.1943	-0.12399	-1.6161	-0.89747	0.058414	0.13378	0.1994	-0.38576	1.7414	-1.3208	-0.34309	0.36509	1.1942	-0.22307	-0.30869	0.39914	-0.47054	0.053887	-0.65917	0.40082	-0.80594	-0.04863	-0.13599	0.16349	0.13892	-0.40456	-0.48411	-0.6281	-0.273	-0.49741	-0.14302	-0.55446	-1.0444	-0.65066	-0.75059	-0.2668	-0.36188	0.31373	0.49509	2.0749	0.92138	-0.35581	1.6655	0.45831	0.21504
-0.21599	0.84258	-0.066536	0.19853	-0.062413	0.15739	-0.15779	-1.616	-0.88691	0.0033494	0.14549	0.31446	-0.38363	1.7834	-1.29	-0.36779	0.3309	1.187	-0.14901	-0.26814	0.43542	-0.43607	0.0067619	-0.64431	0.38019	-0.83264	0.066176	-0.17626	0.19975	0.2246	-0.41847	-0.42	-0.79078	-0.14873	-0.4715	0.0072903	-0.44731	-0.90167	-0.71788	-0.64134	-0.37644	-0.39109	0.27389	0.501	2.0691	0.97769	-0.33624	1.5577	0.4707	0.27441
-0.22176	0.67116	-0.023658	0.14273	-0.022137	0.27482	-0.2759	-1.6405	-0.83065	0.10508	0.14083	0.29588	-0.33801	1.8239	-1.2404	-0.41295	0.36908	1.2505	-0.1688	-0.31228	0.44462	-0.51977	0.020831	-0.57755	0.40964	-0.83009	-0.012138	-0.26191	0.12194	0.17074	-0.4382	-0.36441	-0.63426	-0.23929	-0.44411	0.0012309	-0.49376	-0.93579	-0.61918	-0.65968	-0.30963	-0.39889	0.33442	0.45619	2.1453	0.96361	-0.23384	1.62	0.5442	0.30013
-0.23187	0.71433	-0.034547	0.083705	-0.13973	0.24576	-0.27888	-1.6615	-0.9186	0.060158	0.17328	0.2339	-0.36434	1.7277	-1.2385	-0.37533	0.39483	1.2263	-0.20271	-0.33724	0.3943	-0.46622	-0.01131	-0.58412	0.30273	-0.80946	0.10595	-0.25027	0.10712	0.19528	-0.34901	-0.43629	-0.72732	-0.23932	-0.49848	-0.046294	-0.50291	-0.96987	-0.72702	-0.66825	-0.31465	-0.43132	0.29057	0.48341	2.2147	0.92725	-0.24927	1.6057	0.50715	0.34441
-0.16006	0.71208	-0.11018	0.15006	-0.066197	0.15023	-0.31401	-1.6238	-0.86653	0.076941	0.13804	0.2777	-0.31853	1.6772	-1.229	-0.34456	0.33712	1.1279	-0.16584	-0.29449	0.36755	-0.51293	0.038582	-0.59339	0.41254	-0.77894	0.05499	-0.21862	0.051847	0.19968	-0.44411	-0.39684	-0.74102	-0.19288	-0.42479	0.035128	-0.51867	-0.97764	-0.70098	-0.60076	-0.24972	-0.4202	0.29794	0.52578	2.0815	0.96566	-0.22972	1.6522	0.5617	0.39684
-0.20993	0.67437	-0.04533	0.069117	-0.12505	0.17942	-0.29727	-1.5707	-0.86918	0.13738	0.14294	0.31422	-0.37965	1.8048	-1.1447	-0.34291	0.3496	1.1095	-0.17109	-0.23832	0.37457	-0.48017	0.083689	-0.54493	0.44013	-0.81479	0.078153	-0.22381	0.07877	0.2604	-0.35349	-0.50494	-0.7075	-0.19002	-0.39645	0.0073257	-0.48656	-0.89551	-0.65449	-0.71466	-0.35926	-0.37088	0.35945	0.49979	2.1516	0.98311	-0.30235	1.5821	0.57086	0.51386
-0.15009	0.74499	-0.078963	0.10205	-0.19714	0.20315	-0.33318	-1.5573	-0.78912	0.11359	0.20867	0.26456	-0.3138	1.7316	-1.0932	-0.33538	0.38018	1.1257	-0.1148	-0.26797	0.40004	-0.47381	0.039338	-0.53189	0.41616	-0.77133	0.041022	-0.20543	0.16772	0.11546	-0.4933	-0.33643	-0.76232	-0.30663	-0.42592	-0.076311	-0.49875	-0.93688	-0.68187	-0.82167	-0.24855	-0.36637	0.31264	0.51702	2.0638	1.029	-0.1983	1.5783	0.54806	0.44903
-0.18921	0.72128	-0.062436	0.04455	-0.098238	0.20198	-0.44804	-1.5542	-0.7503	0.1145	0.21139	0.31062	-0.25521	1.6779	-1.0745	-0.2938	0.42297	1.1385	-0.22283	-0.26922	0.36721	-0.46345	-0.032567	-0.62151	0.3532	-0.72608	0.16103	-0.20416	0.11701	0.17045	-0.40276	-0.48499	-0.64922	-0.23819	-0.4687	-0.042167	-0.41566	-0.90127	-0.69844	-0.65781	-0.25648	-0.3276	0.28266	0.49942	2.1117	0.95601	-0.19792	1.5344	0.62126	0.42586
-0.13616	0.65468	0.0091331	0.07963	-0.1289	0.18526	-0.35633	-1.5165	-0.82376	0.066117	0.29071	0.37417	-0.26286	1.6316	-1.1014	-0.26755	0.43486	1.132	-0.17385	-0.25652	0.40413	-0.47237	0.083221	-0.61434	0.44637	-0.69562	0.024637	-0.18626	0.16886	0.19468	-0.26584	-0.57044	-0.68382	-0.29756	-0.50301	-0.065298	-0.45652	-0.85125	-0.79236	-0.6774	-0.3515	-0.36016	0.28345	0.48491	2.1019	0.95337	-0.14433	1.5726	0.59219	0.57301
-0.18186	0.74495	-0.15746	0.0608	-0.14292	0.18261	-0.43407	-1.4438	-0.77704	0.17757	0.2054	0.21853	-0.24473	1.6811	-1.0511	-0.2673	0.34977	1.1537	-0.2355	-0.23371	0.36164	-0.52273	0.033519	-0.57959	0.35759	-0.66738	0.0066447	-0.2101	0.21729	0.083498	-0.37155	-0.49256	-0.7891	-0.26444	-0.41798	-0.086293	-0.43108	-0.96637	-0.7694	-0.57684	-0.38417	-0.26147	0.36086	0.44517	2.1807	0.96196	-0.13946	1.6197	0.63753	0.45369
-0.20054	0.66214	-0.080559	0.029575	-0.11548	0.13865	-0.44271	-1.5047	-0.75074	0.16384	0.22444	0.32447	-0.15894	1.5958	-0.97872	-0.28199	0.37179	1.1097	-0.25263	-0.33017	0.27813	-0.60365	-0.029185	-0.54873	0.32487	-0.6739	0.026003	-0.12121	0.20995	0.19912	-0.32553	-0.45146	-0.69563	-0.31758	-0.5497	-0.099484	-0.34112	-0.83176	-0.79138	-0.57625	-0.30047	-0.34441	0.28334	0.50212	2.0602	1.0033	-0.097933	1.6669	0.65468	0.47194
-0.18462	0.68057	-0.09989	0.039917	-0.12725	0.11637	-0.45111	-1.4569	-0.75518	0.14942	0.19867	0.28308	-0.20703	1.6166	-1.0363	-0.23129	0.36755	1.0789	-0.22319	-0.35862	0.3467	-0.49961	-0.020903	-0.64385	0.42109	-0.75192	0.03679	-0.23407	0.086518	0.16347	-0.3674	-0.39403	-0.77573	-0.24366	-0.51762	0.0021799	-0.48815	-0.87495	-0.67088	-0.63178	-0.29745	-0.29476	0.30346	0.51024	2.0967	0.98779	-0.16908	1.6175	0.69007	0.4938
-0.15929	0.62247	-0.11768	-0.034502	-0.15047	0.048251	-0.39873	-1.4163	-0.75428	0.13596	0.23332	0.3134	-0.25424	1.5736	-0.93467	-0.20496	0.36553	1.0766	-0.26274	-0.4048	0.32221	-0.49248	-0.1068	-0.5097	0.3483	-0.71333	0.126	-0.18163	0.13298	0.17972	-0.41821	-0.45077	-0.78474	-0.28497	-0.45511	-0.055787	-0.5064	-0.82308	-0.72703	-0.61625	-0.27295	-0.25815	0.35741	0.46146	2.0708	0.97757	-0.11444	1.6189	0.7213	0.58072
-0.12317	0.65312	-0.08941	-0.10084	-0.14028	0.13505	-0.42922	-1.4202	-0.69055	0.19656	0.19478	0.25245	-0.17036	1.6473	-0.93155	-0.29561	0.36432	1.1324	-0.16306	-0.28706	0.35814	-0.52633	-0.030523	-0.526	0.40527	-0.68906	0.059974	-0.1277	0.29835	0.1721	-0.38721	-0.41353	-0.77812	-0.2866	-0.44801	0.0057207	-0.46167	-0.77031	-0.63237	-0.52029	-0.33836	-0.28696	0.29079	0.58061	2.0865	0.96254	-0.08927	1.5359	0.72005	0.59873
-0.16307	0.66401	-0.1283	-0.019187	-0.20966	0.050068	-0.47251	-1.3841	-0.76481	0.14962	0.20384	0.28821	-0.20632	1.5663	-0.7937	-0.21268	0.33525	1.1055	-0.20184	-0.22807	0.28393	-0.63924	-0.05919	-0.54147	0.47731	-0.73133	0.0243	-0.13553	0.19858	0.14499	-0.40513	-0.58691	-0.77626	-0.37999	-0.44901	-0.0052186	-0.36183	-0.77974	-0.69285	-0.64197	-0.24531	-0.29389	0.27921	0.41682	2.1191	0.94432	-0.14621	1.611	0.6348	0.53255
-0.16729	0.65028	-0.12541	-0.12872	-0.16112	0.082319	-0.5189	-1.2866	-0.72188	0.1411	0.1852	0.22745	-0.15381	1.5605	-0.84258	-0.21786	0.2959	1.0812	-0.19908	-0.27919	0.30793	-0.57376	-0.024006	-0.57244	0.34007	-0.73625	0.049752	-0.15595	0.29547	0.22299	-0.39374	-0.47915	-0.82826	-0.35215	-0.48704	-0.044442	-0.44767	-0.81265	-0.77581	-0.62605	-0.33108	-0.37343	0.36902	0.47125	2.0606	0.92238	-0.22067	1.5318	0.67678	0.50501
-0.13588	0.66961	-0.12836	-0.081321	-0.16768	0.022865	-0.5268	-1.3992	-0.74236	0.12654	0.18478	0.2717	-0.17927	1.5973	-0.82881	-0.25778	0.34779	1.0598	-0.29184	-0.3951	0.20532	-0.57578	-0.044129	-0.62963	0.33508	-0.70314	0.16895	-0.10552	0.22728	0.13562	-0.44044	-0.43136	-0.67697	-0.33085	-0.57315	-0.060558	-0.46348	-0.8017	-0.71071	-0.61082	-0.16271	-0.22361	0.32304	0.49184	2.0025	0.962	-0.10874	1.5742	0.67334	0.59222
-0.16739	0.63315	-0.12868	-0.077683	-0.18465	0.1001	-0.6007	-1.3332	-0.77495	0.19673	0.22422	0.24704	-0.26295	1.5758	-0.78134	-0.20434	0.32483	1.0402	-0.23108	-0.29935	0.24278	-0.55752	-0.067882	-0.50924	0.33717	-0.65101	0.13018	-0.11819	0.27387	0.21007	-0.44315	-0.48561	-0.70673	-0.33118	-0.56182	0.01344	-0.47423	-0.72633	-0.62324	-0.51962	-0.2329	-0.30482	0.33721	0.49814	2.0558	0.94501	-0.10098	1.5808	0.72537	0.61048
-0.16886	0.64631	-0.12776	-0.098265	-0.24025	0.02262	-0.57524	-1.3783	-0.72903	0.1208	0.18022	0.23039	-0.094574	1.4649	-0.7743	-0.25138	0.31872	0.96898	-0.26327	-0.27219	0.17147	-0.60606	-0.14725	-0.6284	0.3352	-0.70593	0.019464	-0.194	0.22656	0.28615	-0.39213	-0.63442	-0.89928	-0.44958	-0.58832	-0.10533	-0.44038	-0.79457	-0.7929	-0.59275	-0.27343	-0.23817	0.28437	0.43637	2.0136	0.88872	-0.24398	1.5322	0.58857	0.44897
-0.14663	0.60923	-0.10359	-0.1348	-0.2248	0.041721	-0.5159	-1.3064	-0.65231	0.11169	0.2201	0.2535	-0.17127	1.5352	-0.69423	-0.23402	0.33239	1.0129	-0.23014	-0.33529	0.1944	-0.59547	0.10742	-0.50956	0.42434	-0.6902	0.11386	-0.07747	0.20892	0.18757	-0.35992	-0.51233	-0.688	-0.34878	-0.49359	-0.0097591	-0.39843	-0.76474	-0.67584	-0.56692	-0.21451	-0.25654	0.36287	0.55204	2.0471	0.93536	-0.15543	1.5012	0.6308	0.62993
-0.11642	0.63468	-0.17611	-0.060545	-0.20563	0.054397	-0.57197	-1.2617	-0.71792	0.18343	0.15244	0.26135	-0.15725	1.5011	-0.65852	-0.19186	0.29205	1.0454	-0.20299	-0.34852	0.26877	-0.51824	-0.071412	-0.56165	0.3474	-0.60676	0.12261	-0.085985	0.28881	0.25214	-0.33218	-0.50672	-0.72099	-0.37177	-0.52699	-0.087693	-0.39151	-0.73507	-0.80893	-0.5593	-0.27248	-0.16664	0.37592	0.45072	2.0542	0.9213	-0.20213	1.4916	0.62812	0.5791
-0.11226	0.61094	-0.27896	-0.060862	-0.22618	0.10051	-0.58446	-1.2142	-0.71017	0.11107	0.14515	0.18678	-0.066842	1.4588	-0.62332	-0.24642	0.31383	0.94962	-0.26129	-0.27549	0.26834	-0.50783	-0.061775	-0.43875	0.37552	-0.64177	0.12514	-0.070099	0.32252	0.26779	-0.25875	-0.48939	-0.74075	-0.39165	-0.52225	-0.056705	-0.37753	-0.72483	-0.75203	-0.49486	-0.29865	-0.15298	0.27076	0.50283	1.9807	0.90865	-0.15607	1.5357	0.62714	0.58551
-0.077456	0.60568	-0.14054	-0.15111	-0.26232	0.057236	-0.4985	-1.1884	-0.67119	0.17043	0.17495	0.20881	-0.068273	1.4862	-0.65751	-0.1728	0.34263	0.97374	-0.23143	-0.22092	0.21884	-0.58178	-0.033482	-0.5067	0.34518	-0.6333	0.053748	-0.054322	0.30254	0.26149	-0.39888	-0.4543	-0.75452	-0.32996	-0.43894	-0.021144	-0.40348	-0.77716	-0.73472	-0.57302	-0.25637	-0.18591	0.30306	0.44954	1.9368	0.87064	-0.10055	1.5061	0.61735	0.56651
-0.092204	0.58851	-0.17781	-0.15993	-0.2803	0.057213	-0.54496	-1.214	-0.64246	0.18361	0.21928	0.23384	-0.10453	1.4846	-0.56848	-0.22886	0.32412	0.95283	-0.18569	-0.27168	0.21358	-0.54412	-0.10439	-0.53417	0.35815	-0.56891	0.1784	-0.043924	0.22855	0.31709	-0.35003	-0.49052	-0.89089	-0.38592	-0.50516	0.017171	-0.4016	-0.76884	-0.73844	-0.49065	-0.23339	-0.11462	0.31231	0.45991	2.0161	0.88717	-0.12669	1.4649	0.54908	0.55865
-0.053354	0.57703	-0.1644	-0.078883	-0.2286	0.069733	-0.59061	-1.1365	-0.68049	0.13217	0.17292	0.22171	-0.13756	1.3696	-0.58352	-0.17187	0.27597	0.92128	-0.16676	-0.28096	0.22451	-0.54093	-0.010791	-0.59444	0.36407	-0.67433	0.074145	0.0012238	0.30755	0.30759	-0.32779	-0.49743	-0.86236	-0.29207	-0.49863	-0.15265	-0.43189	-0.79824	-0.79625	-0.52891	-0.171	-0.16512	0.29042	0.45949	1.9053	0.85795	-0.12002	1.4914	0.59795	0.39793
-0.081409	0.5215	-0.20014	-0.16158	-0.2805	0.052452	-0.52101	-1.1019	-0.69674	0.15448	0.15901	0.18412	-0.10845	1.3829	-0.55834	-0.1987	0.27106	0.94426	-0.21756	-0.22437	0.17998	-0.59824	-0.080361	-0.56138	0.39016	-0.67547	0.10113	-0.098284	0.28643	0.32172	-0.30899	-0.47369	-0.83557	-0.34669	-0.45176	-0.065802	-0.446	-0.76494	-0.69282	-0.46809	-0.30234	-0.14915	0.32194	0.45963	1.9881	0.82236	-0.1305	1.4789	0.56717	0.50993
-0.089141	0.47715	-0.19795	-0.12398	-0.21979	0.086107	-0.54688	-1.0572	-0.69406	0.13742	0.12636	0.21928	-0.062312	1.3432	-0.53477	-0.22656	0.2982	0.85482	-0.17199	-0.2686	0.18855	-0.56662	-0.010079	-0.49242	0.37254	-0.61436	0.12212	-0.15456	0.34354	0.3479	-0.38641	-0.39369	-0.79859	-0.41102	-0.50739	-0.072535	-0.3991	-0.7366	-0.75731	-0.54431	-0.25012	-0.10081	0.30108	0.4148	1.8506	0.7786	-0.21807	1.5207	0.49201	0.48502
-0.15669	0.49518	-0.20923	-0.077707	-0.19557	0.087894	-0.52787	-1.0623	-0.66196	0.18828	0.14518	0.20146	-0.087641	1.3323	-0.52877	-0.20745	0.25949	0.90482	-0.22808	-0.19651	0.21998	-0.56273	-0.099533	-0.51107	0.43575	-0.62281	0.16813	-0.039102	0.26803	0.29457	-0.29796	-0.46671	-0.75401	-0.46376	-0.53316	-0.055978	-0.37652	-0.76846	-0.72286	-0.48918	-0.18737	-0.10662	0.35331	0.41743	1.8868	0.78474	-0.20487	1.4098	0.53606	0.48325
-0.092956	0.57513	-0.18919	-0.11484	-0.21428	0.061011	-0.41265	-1.0006	-0.58842	0.14667	0.10434	0.16241	-0.035901	1.3002	-0.51635	-0.16392	0.24813	0.89278	-0.23342	-0.31559	0.20146	-0.59858	-0.1421	-0.51841	0.43072	-0.58747	0.15779	-0.013186	0.3515	0.25942	-0.35514	-0.47373	-0.7663	-0.38855	-0.47574	-0.045314	-0.39804	-0.78525	-0.73611	-0.53378	-0.23418	-0.071202	0.29774	0.3981	1.8648	0.73453	-0.21017	1.5129	0.48828	0.46171
-0.10281	0.48281	-0.22338	-0.12409	-0.21339	0.046818	-0.47404	-0.97819	-0.66675	0.12899	0.11591	0.192	-0.093015	1.2562	-0.54527	-0.22843	0.20025	0.79176	-0.18991	-0.36567	0.13438	-0.61563	-0.15523	-0.50403	0.42504	-0.65053	0.16392	-0.11815	0.22712	0.24499	-0.36085	-0.45515	-0.86505	-0.52141	-0.54775	-0.1793	-0.42707	-0.70224	-0.76164	-0.52476	-0.19906	-0.096984	0.21891	0.34991	1.784	0.67173	-0.18245	1.366	0.40556	0.4056
-0.084724	0.48666	-0.15923	-0.057376	-0.20793	9.6869e-05	-0.43907	-0.96031	-0.62617	0.10932	0.10297	0.18003	-0.055437	1.2911	-0.51478	-0.2458	0.2382	0.7788	-0.22459	-0.34074	0.14506	-0.62378	-0.095502	-0.53323	0.37605	-0.60363	0.11838	-0.015588	0.29291	0.26049	-0.34051	-0.54067	-0.86817	-0.39362	-0.55252	-0.062297	-0.41855	-0.76516	-0.84578	-0.59755	-0.26882	-0.15732	0.28471	0.35726	1.7292	0.68951	-0.17887	1.4292	0.41827	0.42928
-0.10251	0.46656	-0.19089	-0.084687	-0.20208	0.063055	-0.42034	-0.94242	-0.52902	0.18312	0.11093	0.11771	-0.037358	1.2177	-0.47493	-0.18385	0.21792	0.83001	-0.2172	-0.32576	0.15168	-0.61486	-0.13159	-0.58374	0.36202	-0.61689	0.06657	-0.015142	0.23142	0.25743	-0.30485	-0.53128	-0.87681	-0.43438	-0.5382	-0.13334	-0.41798	-0.75631	-0.7829	-0.57188	-0.18486	-0.07882	0.23334	0.38522	1.7733	0.68885	-0.18123	1.3585	0.40932	0.38887
-0.10997	0.42198	-0.26326	-0.088026	-0.17314	0.090936	-0.46619	-0.96375	-0.54376	0.12753	0.10351	0.13465	-0.061176	1.161	-0.4663	-0.18218	0.20617	0.76634	-0.18278	-0.30079	0.12583	-0.62167	-0.19068	-0.5527	0.40903	-0.61001	0.085237	-0.01003	0.29824	0.28368	-0.4452	-0.55856	-0.81027	-0.4573	-0.57532	-0.088468	-0.38134	-0.70727	-0.81759	-0.5513	-0.26818	-0.027983	0.19243	0.34774	1.7056	0.63358	-0.15178	1.3428	0.37531	0.325
-0.08789	0.4312	-0.27652	-0.15456	-0.16507	0.063122	-0.4276	-0.87338	-0.56404	0.10031	0.085687	0.086454	-0.12812	1.1254	-0.49962	-0.23814	0.21189	0.69589	-0.25708	-0.32536	0.1131	-0.66307	-0.17831	-0.56106	0.40464	-0.67155	0.0059146	-0.010974	0.32427	0.27248	-0.26436	-0.52213	-0.9203	-0.47349	-0.51823	-0.13667	-0.3989	-0.82925	-0.7562	-0.53798	-0.28035	-0.13351	0.20922	0.33327	1.6148	0.57491	-0.21617	1.2215	0.36076	0.30125
-0.076472	0.37496	-0.16469	-0.066319	-0.19433	0.07032	-0.35235	-0.79095	-0.54295	0.14173	0.064828	0.1252	-0.039484	1.0939	-0.45122	-0.17451	0.21191	0.71808	-0.20864	-0.33512	0.096057	-0.63894	-0.21291	-0.51155	0.43052	-0.54796	0.10482	0.048065	0.24387	0.28041	-0.3234	-0.50308	-0.90033	-0.48897	-0.52835	-0.097312	-0.42666	-0.72338	-0.75343	-0.4992	-0.20007	0.023428	0.14131	0.32823	1.6278	0.59664	-0.17646	1.2997	0.41648	0.34152
-0.070352	0.40737	-0.13142	-0.077865	-0.15114	0.04337	-0.37991	-0.8153	-0.53869	0.14398	0.12433	0.09563	-0.068528	1.088	-0.43533	-0.19802	0.20016	0.71464	-0.20239	-0.40056	0.11198	-0.5944	-0.14826	-0.5119	0.38294	-0.5903	0.073437	-0.11861	0.29986	0.41665	-0.36258	-0.54197	-0.78903	-0.42148	-0.5745	-0.12025	-0.43749	-0.76839	-0.8354	-0.46778	-0.2401	-0.070471	0.2023	0.25832	1.5833	0.53983	-0.13315	1.2097	0.33583	0.34463
-0.048915	0.44549	-0.14367	-0.015204	-0.14821	0.072481	-0.28372	-0.79235	-0.44454	0.14043	0.15665	0.12179	-0.016894	1.1475	-0.42027	-0.15711	0.17378	0.69296	-0.18451	-0.2648	0.18057	-0.57553	-0.14562	-0.46357	0.41144	-0.59828	0.18054	-0.03703	0.29176	0.33287	-0.30089	-0.47844	-0.86941	-0.41669	-0.43934	-0.059302	-0.38107	-0.69134	-0.8175	-0.48574	-0.085293	-0.10736	0.19956	0.384	1.5491	0.51087	-0.14625	1.24	0.38518	0.3397
-0.036492	0.32859	-0.20369	-0.041193	-0.15853	0.060255	-0.29662	-0.69219	-0.46428	0.13491	0.081953	0.1016	0.069684	1.0572	-0.36741	-0.18695	0.17163	0.63572	-0.21223	-0.34321	0.073409	-0.65191	-0.17768	-0.52987	0.42981	-0.67603	0.11265	0.0566	0.35789	0.25145	-0.25807	-0.56488	-0.84268	-0.47881	-0.518	-0.093655	-0.43693	-0.72686	-0.7955	-0.52188	-0.18316	-0.055425	0.14789	0.26811	1.4909	0.50307	-0.23484	1.1312	0.35216	0.2556
-0.084958	0.41492	-0.19515	-0.091671	-0.1578	0.14106	-0.28413	-0.69526	-0.44262	0.17026	0.083621	0.081991	-0.031765	1.0352	-0.36496	-0.18654	0.22165	0.63964	-0.19876	-0.28211	0.090663	-0.65755	-0.089371	-0.50988	0.41587	-0.56564	0.15488	-0.093548	0.26728	0.30656	-0.21077	-0.43131	-0.81976	-0.48224	-0.50952	-0.072821	-0.38969	-0.734	-0.84815	-0.48592	-0.19094	0.010796	0.20096	0.27079	1.5461	0.50559	-0.08729	1.118	0.26456	0.36892
-0.0036108	0.36337	-0.14194	-0.04522	-0.13163	0.044113	-0.28191	-0.68301	-0.44282	0.16164	0.05833	0.10733	-0.014966	1.0045	-0.38418	-0.085935	0.20548	0.64422	-0.22855	-0.31849	0.042624	-0.59118	-0.18388	-0.58076	0.41135	-0.60454	0.184	-0.024903	0.30395	0.30546	-0.29904	-0.4977	-0.83822	-0.48124	-0.55911	-0.066513	-0.36273	-0.79859	-0.88125	-0.45676	-0.16787	-0.013926	0.16	0.26519	1.398	0.45688	-0.14631	1.059	0.29076	0.23487
-0.018548	0.40267	-0.14348	0.018304	-0.11026	0.055617	-0.24153	-0.65945	-0.38191	0.1615	0.079314	0.13018	0.037783	1.0168	-0.32931	-0.12502	0.15831	0.58467	-0.16345	-0.31348	0.12935	-0.54395	-0.12837	-0.55049	0.43545	-0.64852	0.10013	0.02189	0.32715	0.31578	-0.22677	-0.43585	-0.77774	-0.39628	-0.52965	-0.0051519	-0.34452	-0.73199	-0.7277	-0.45327	-0.15436	0.018681	0.17082	0.25305	1.3955	0.52229	-0.031451	1.1159	0.33657	0.27012
-0.060756	0.35326	-0.17912	-0.053359	-0.14017	0.039922	-0.31319	-0.62058	-0.43506	0.10773	0.065254	0.079943	-0.016043	0.8934	-0.33471	-0.14121	0.14644	0.55218	-0.15843	-0.3202	0.079478	-0.65026	-0.18825	-0.51011	0.43032	-0.59909	0.12937	0.014656	0.26945	0.25448	-0.24336	-0.47358	-0.78442	-0.47638	-0.503	-0.15122	-0.37286	-0.66521	-0.80833	-0.43581	-0.12626	0.00013175	0.19688	0.23554	1.315	0.42544	-0.13787	1.0368	0.32083	0.25631
-0.021196	0.32553	-0.16545	-0.025786	-0.16201	0.10894	-0.21425	-0.61307	-0.45798	0.077544	0.051091	0.096727	-0.020462	0.88948	-0.3635	-0.1712	0.17554	0.52552	-0.20308	-0.28318	0.010478	-0.6209	-0.15669	-0.56043	0.44175	-0.54435	0.11993	-0.01866	0.28567	0.27816	-0.26951	-0.45902	-0.81751	-0.44341	-0.52413	-0.042335	-0.41828	-0.7596	-0.7892	-0.49505	-0.15669	-0.070328	0.15609	0.23824	1.2936	0.39782	-0.15369	0.94623	0.28405	0.26032
-0.048868	0.39271	-0.12892	-0.021447	-0.12976	0.042906	-0.18061	-0.5899	-0.37877	0.12285	0.057173	0.070174	-0.056777	0.87131	-0.31213	-0.13999	0.14844	0.52048	-0.17366	-0.30169	0.074621	-0.59547	-0.14412	-0.55572	0.38841	-0.58902	0.11263	0.010979	0.27363	0.2733	-0.18568	-0.45657	-0.85529	-0.4794	-0.54853	-0.12947	-0.38375	-0.61574	-0.82614	-0.55239	-0.15742	-0.075766	0.10572	0.25792	1.2607	0.45848	-0.14709	0.93771	0.28118	0.25625
-0.090256	0.30147	-0.18361	-0.060526	-0.11578	-0.015343	-0.24869	-0.59702	-0.34169	0.090136	0.078274	0.044189	-0.049311	0.81826	-0.31963	-0.14884	0.10202	0.51022	-0.14092	-0.35045	0.050692	-0.63641	-0.20669	-0.53124	0.395	-0.57827	0.1095	-0.074802	0.26391	0.22734	-0.28858	-0.5323	-0.87134	-0.48173	-0.55069	-0.10437	-0.40233	-0.72734	-0.87575	-0.53637	-0.16015	-0.040888	0.16812	0.27615	1.1976	0.39919	-0.065702	0.8409	0.33729	0.10343
-0.012016	0.3064	-0.14803	-0.011546	-0.10327	0.035205	-0.2129	-0.58585	-0.35049	0.06078	0.056116	0.052933	0.0216	0.80519	-0.28592	-0.15495	0.12269	0.48675	-0.20601	-0.22157	0.070069	-0.6027	-0.17626	-0.5252	0.40446	-0.60712	0.11912	-0.031169	0.28018	0.23921	-0.25128	-0.49504	-0.86579	-0.44592	-0.51567	-0.10812	-0.38646	-0.67474	-0.7784	-0.46614	-0.15576	-0.035581	0.12226	0.27691	1.1781	0.37279	-0.11419	0.96404	0.25593	0.18488
[truncated: 36 more columns]
