# Supplementary material for: Layered feedback control overcomes performance trade-off in synthetic biomolecular networks
Source: Nat Commun. 2022 Sep 14;13:5393. doi: 10.1038/s41467-022-33058-6 (PMC9474519; doi:10.1038/s41467-022-33058-6)
Supplement: Supplementary file 4 — Source Data [file 41467_2022_33058_MOESM4_ESM.zip › Source_Data_and_Source_Code_Final_Revision/Figure_6&Supplementary_FigureS6-S8/A11.02R36-AHLspike-24X/Analysis_main.m]

clear all
close all

open_ct=18; %num of open loop replicates after data exclusion 
trans_ct=24; %num of trans replicates after data exclusion 
cis_ct=23; %num of cis replicates after data exclusion 
layer_ct=21; %num of layered replicates after data exclusion 
pre_disturbance_time=35; %Num of time pionts before disturbance introduced
recovery_thresh=0.4; % set the threshold for recovery
rep_size=[open_ct;trans_ct;cis_ct;layer_ct];
min_bound=min(rep_size);

test = dlmread('test_profile_data_excl.txt'); 
ctrl = dlmread('ctrl_profile_data_excl.txt');
[numRows,numCols] = size(test);
time=10:10:numRows*10;

%calculating response time
%assume: system reached their steady state at pre-disturbance
%response time is the time it takes to reach half of the steady state co

open_rw=1:open_ct;
trans_rw=open_rw(end)+1:(open_ct+trans_ct);
cis_rw=trans_rw(end)+1:(open_ct+trans_ct+cis_ct);
layer_rw=cis_rw(end)+1:(open_ct+trans_ct+cis_ct+layer_ct);

disturb=(test-ctrl);

% 
% for i=1:numCols
%     set_ss(i)=ctrl(pre_disturbance_time,i);
%     for j=1:numRows
%         diff=test(j,i)-0.5.*set_ss(i);
%        if abs(diff)<=0.01*set_ss(i) || diff>=0
%             resp_time_1(i)=j.*10;
%             break
%        end
%      end
% end

% for i=1:numCols
%     set_ss(i)=test(pre_disturbance_time,i);
%     for j=1:numRows
%         diff=test(j,i)-set_ss(i);
%        if abs(diff)<=0.05*set_ss(i)
%             resp_time_2(i)=j;
%             break
%        end
%      end
% end

%look at disturbance profiles:

for i=1:numCols
     set_ss(i)=ctrl(pre_disturbance_time,i);
    for j=1:numRows
        net_disturbance(j,i)=test(j,i)-ctrl(j,i);
        scaled_disturb(j,i)=net_disturbance(j,i)./set_ss(i); 
%         abs_scaled_disturb(j,i)=abs(scaled_disturb(j,i));
    end
        sm_scaled_disturb(:,i)=smooth(scaled_disturb(:,i),0.15,'rloess');
        abs_scaled_disturb(:,i)=abs(sm_scaled_disturb(:,i));
        peak(i)=max(abs_scaled_disturb(pre_disturbance_time+1:end,i));
        [loc(i)]=find(abs_scaled_disturb(:,i)==peak(i));
        peak_disturb(i)=sm_scaled_disturb(loc(i),i).*100;  
end


timestamp=ones(numRows,numCols);
for i=1:numCols   
    for j=1:numRows
     if abs(sm_scaled_disturb(j,i))<=recovery_thresh %when it is whin the threshold, mark the cell to be 0
        timestamp(j,i)=0;
     end
    end 
end 
  rec_time=zeros(1,numCols);
for i=1:numCols  
    for j=numRows:-1:1
        if timestamp(j,i)==1 && j==numRows % search from the end, if the last piont is outside of the threshold, fit the function 
            [output]= project_time (pre_disturbance_time,time,scaled_disturb,i,numRows,recovery_thresh);
            rec_time(i)=(output-pre_disturbance_time).*10;
            break
        elseif timestamp(j,i)==1 && j~=numRows % search from the end, find the first timestamp where the curve is outside of the threshold
            rec_time(i)=(j-pre_disturbance_time+1).*10; %mark the next piont as recovery time piont.
                if rec_time(i)<0
                    rec_time(i)=0;
                end
            break
        end
    end
end
for i=1:numCols   
        orig_dist(i)=sqrt(peak_disturb(i).^2+rec_time(i).^2);
end


% %----------------ctrl profile---------
figure (1)
open=plot(time, ctrl(:,open_rw),'-.');
set(open,{'color'},{[0, 0.4470, 0.7410]});

hold on
trans=plot(time, ctrl(:,trans_rw),'-.');
set(trans,{'color'},{[0.9290, 0.6940, 0.1250]});

cis=plot(time, ctrl(:,cis_rw),'-.');
set(cis,{'color'},{[0.8500, 0.3250, 0.0980]});
layer=plot(time, ctrl(:,layer_rw),'-.');
set(layer,{'color'},{[0.4940, 0.1840, 0.5560]});
% hold off
title('Ctrl Dynamics')

% 
% %-----------------test profile---------
figure (2)
open=plot(time, test(:,open_rw),'-.');
set(open,{'color'},{[0, 0.4470, 0.7410]});

hold on
trans=plot(time, test(:,trans_rw),'-.');
set(trans,{'color'},{[0.9290, 0.6940, 0.1250]});

cis=plot(time, test(:,cis_rw),'-.');
set(cis,{'color'},{[0.8500, 0.3250, 0.0980]});
layer=plot(time, test(:,layer_rw),'-.');
set(layer,{'color'},{[0.4940, 0.1840, 0.5560]});
% hold off
title('Test Dynamics')

%---------------disturbance profile--------
figure (3)
open=plot(time, disturb(:,open_rw),'-.');
set(open,{'color'},{[0, 0.4470, 0.7410]});
hold on
trans=plot(time, disturb(:,trans_rw),'-.');
set(trans,{'color'},{[0.9290, 0.6940, 0.1250]});
cis=plot(time, disturb(:,cis_rw),'-.');
set(cis,{'color'},{[0.8500, 0.3250, 0.0980]});
layer=plot(time, disturb(:,layer_rw),'-.');
set(layer,{'color'},{[0.4940, 0.1840, 0.5560]});
% hold off
title('Disturbance Profile')

%---------------scaled disturbance profile------
figure (4)
open=plot(time, scaled_disturb(:,open_rw),'-.');
set(open,{'color'},{[0, 0.4470, 0.7410]});
hold on
trans=plot(time, scaled_disturb(:,trans_rw),'-.');
set(trans,{'color'},{[0.9290, 0.6940, 0.1250]});
cis=plot(time, scaled_disturb(:,cis_rw),'-.');
set(cis,{'color'},{[0.8500, 0.3250, 0.0980]});
layer=plot(time, scaled_disturb(:,layer_rw),'-.');
set(layer,{'color'},{[0.4940, 0.1840, 0.5560]});
% hold off
title('Scaled disturbance Profile')


%-----binary heatmap of discovery-------

figure (5)
colormap bone
subplot(2,2,1) 
imagesc(timestamp(:,open_rw)')
title('open loop') 
subplot(2,2,2) 
imagesc(timestamp(:,trans_rw)')
title('trans feedback') 
subplot(2,2,3) 
imagesc(timestamp(:,cis_rw)')
title('cis feedback')
subplot(2,2,4) 
imagesc(timestamp(:,layer_rw)')
title('layered feedback') 
sgtitle('Binary heatmap of recovery')


%-----gradient heatmap of discovery-------
figure (6)
subplot(2,2,1) 
imagesc(abs(scaled_disturb(:,open_rw)'))
title('open loop') 
colormap summer
caxis([0.25 1.75])
subplot(2,2,2) 
imagesc(abs(scaled_disturb(:,trans_rw)'))
title('trans feedback') 
caxis([0.25 1.75])
subplot(2,2,3) 
imagesc(abs(scaled_disturb(:,cis_rw)'))
title('cis feedback') 
caxis([0.25 1.75])
subplot(2,2,4) 
imagesc(abs(scaled_disturb(:,layer_rw)'))
title('layered feedback') 
caxis([0.25 1.75])
sgtitle('Gradient heatmap of recovery')
% 
% 
%-----tradeoff---------
figure (7)
open=plot(rec_time(open_rw), peak_disturb(open_rw),'o');
set(open,{'color'},{[0, 0.4470, 0.7410]});
hold on
trans=plot(rec_time(trans_rw), peak_disturb(trans_rw),'o');
set(trans,{'color'},{[0.9290, 0.6940, 0.1250]});
cis=plot(rec_time(cis_rw), peak_disturb(cis_rw),'o');
set(cis,{'color'},{[0.8500, 0.3250, 0.0980]});
layer=plot(rec_time(layer_rw), peak_disturb(layer_rw),'o');
set(layer,{'color'},{[0.4940, 0.1840, 0.5560]});
% hold off
title('Tradeoff Profile')
%---------------smooth scaled disturbance profile------
figure (8)
open=plot(time, sm_scaled_disturb(:,open_rw),'-.');
set(open,{'color'},{[0, 0.4470, 0.7410]});
hold on
trans=plot(time, sm_scaled_disturb(:,trans_rw),'-.');
set(trans,{'color'},{[0.9290, 0.6940, 0.1250]});
cis=plot(time, sm_scaled_disturb(:,cis_rw),'-.');
set(cis,{'color'},{[0.8500, 0.3250, 0.0980]});
layer=plot(time, sm_scaled_disturb(:,layer_rw),'-.');
set(layer,{'color'},{[0.4940, 0.1840, 0.5560]});
% hold off
title('smoothed scaled disturb profile')
% 
%-----trade-off plot t-test----
trans_tradeoff=orig_dist(trans_rw(end-min_bound+1:end)); 
cis_tradeoff=orig_dist(cis_rw(end-min_bound+1:end));
layer_tradeoff=orig_dist(layer_rw(end-min_bound+1:end));
[h_tl,p_tl]=ttest(trans_tradeoff,layer_tradeoff);
[h_cl,p_cl]=ttest(cis_tradeoff,layer_tradeoff);

mean_trans=mean(orig_dist(trans_rw))
mean_layer=mean(orig_dist(layer_rw))
mean_cis=mean(orig_dist(cis_rw))

%------settling time t-test-----
open_time=rec_time(open_rw(end-min_bound+1:end));
trans_time=rec_time(trans_rw(end-min_bound+1:end));
cis_time=rec_time(cis_rw(end-min_bound+1:end));
layer_time=rec_time(layer_rw(end-min_bound+1:end));

[speed_h_ol,speed_p_ol]=ttest(open_time,layer_time);
[speed_h_tl,spped_p_tl]=ttest(trans_time,layer_time);
[speed_h_cl,spped_p_cl]=ttest(cis_time,layer_time);

%------robustness t-test--------
open_peak=peak_disturb(open_rw(end-min_bound+1:end));
trans_peak=peak_disturb(trans_rw(end-min_bound+1:end));
cis_peak=peak_disturb(cis_rw(end-min_bound+1:end));
layer_peak=peak_disturb(layer_rw(end-min_bound+1:end));

[peak_h_ol,peak_p_ol]=ttest(open_peak,layer_peak);
[peak_h_tl,peak_p_tl]=ttest(trans_peak,layer_peak);
[peak_h_cl,peak_p_cl]=ttest(cis_peak,layer_peak);

%----output txt files for datagraph---%
output_efficiency=zeros(numCols,4);
output_robust=zeros(numCols,4);
avg_efficiency=zeros(1,4);
avg_robust=zeros(1,4);
stdv_efficiency=zeros(1,4);
stdv_robust=zeros(1,4);

for i=1:numCols
    if i>=1 && i<=open_rw(end)
        output_efficiency(i,1)=rec_time(i);
        output_robust(i,1)=peak_disturb(i);
    elseif i>=open_rw(end)+1 && i<=trans_rw(end)
        output_efficiency(i,2)=rec_time(i);
        output_robust(i,2)=peak_disturb(i);
    elseif i>=trans_rw(end)+1 && i<=cis_rw(end)
        output_efficiency(i,3)=rec_time(i);
        output_robust(i,3)=peak_disturb(i);
    elseif i>=cis_rw(end)+1 && i<=layer_rw(end)
        output_efficiency(i,4)=rec_time(i);
        output_robust(i,4)=peak_disturb(i);
    end
end

avg_efficiency(1)=mean(rec_time(open_rw));
avg_efficiency(2)=mean(rec_time(trans_rw));
avg_efficiency(3)=mean(rec_time(cis_rw));
avg_efficiency(4)=mean(rec_time(layer_rw));

stdv_efficiency(1)=std(rec_time(open_rw));
stdv_efficiency(2)=std(rec_time(trans_rw));
stdv_efficiency(3)=std(rec_time(cis_rw));
stdv_efficiency(4)=std(rec_time(layer_rw));

avg_robust(1)=mean(peak_disturb(open_rw));
avg_robust(2)=mean(peak_disturb(trans_rw));
avg_robust(3)=mean(peak_disturb(cis_rw));
avg_robust(4)=mean(peak_disturb(layer_rw));

stdv_robust(1)=std(peak_disturb(open_rw));
stdv_robust(2)=std(peak_disturb(trans_rw));
stdv_robust(3)=std(peak_disturb(cis_rw));
stdv_robust(4)=std(peak_disturb(layer_rw));

dlmwrite('disturb_profile.txt',disturb,'delimiter','\t');  
dlmwrite('scaled_disturb_profile.txt',scaled_disturb,'delimiter','\t');  
dlmwrite('trade-off-time.txt',output_efficiency,'delimiter','\t');  
dlmwrite('trade-off-mag.txt',output_robust,'delimiter','\t');  
