# Supplementary material for: Layered feedback control overcomes performance trade-off in synthetic biomolecular networks
Source: Nat Commun. 2022 Sep 14;13:5393. doi: 10.1038/s41467-022-33058-6 (PMC9474519; doi:10.1038/s41467-022-33058-6)
Supplement: Supplementary file 4 — Source Data [file 41467_2022_33058_MOESM4_ESM.zip › Source_Data_and_Source_Code_Final_Revision/Figure_6&Supplementary_FigureS6-S8/A11.02R36-AHLspike-24X/A11.02R36-AHLspike-24X-Source_Data.xlsx]

## Sheet: A11.02-R36-ctrl-p1
Software Version	3.04.17
Experiment File Path:	C:\Users\murra\Box\biocircuits\CYH\A11.02-R36-ctrl.xpt
Protocol File Path:	C:\Users\Biotek1\Box\biocircuits\CYH\YFP.prt
Plate Number	Plate 1
Date	2022-01-18
Time	13:17:19
Reader Type:	Synergy H1
Reader Serial Number:	268449
Reading Type	Reader
Procedure Details
Plate Type	96 WELL PLATE (Use plate lid)
Eject plate on completion
Set Temperature	Setpoint 37∞C
	Preheat before moving to next step
Start Kinetic	Runtime 18:00:00 (HH:MM:SS), Interval 0:10:00, 109 Reads
Shake	Linear: Continuous
	Frequency: 1096 cpm (1 mm)
Read	YFP
	Fluorescence Endpoint
	Full Plate
	Filter Set 1
	Excitation: 503, Emission: 540
	Optics: Bottom, Gain: 61
	Filter Set 2
	Excitation: 503, Emission: 540
	Optics: Bottom, Gain: 100
	Light Source: Xenon Flash, Lamp Energy: High
	Read Speed: Normal, Delay: 100 msec, Measurements/Data Point: 10
	Read Height: 7 mm
Read	OD600
	Absorbance Endpoint
	Full Plate
	Wavelengths: 600
	Read Speed: Normal, Delay: 100 msec, Measurements/Data Point: 8
End Kinetic
Layout
	1	2	3	4	5	6	7	8	9	10	11	12
A	SPL1	SPL9	SPL17	SPL25	SPL33	SPL41	SPL49	SPL57	SPL65	SPL73	SPL81	SPL89	Well ID
B	SPL2	SPL10	SPL18	SPL26	SPL34	SPL42	SPL50	SPL58	SPL66	SPL74	SPL82	SPL90	Well ID
C	SPL3	SPL11	SPL19	SPL27	SPL35	SPL43	SPL51	SPL59	SPL67	SPL75	SPL83	SPL91	Well ID
D	SPL4	SPL12	SPL20	SPL28	SPL36	SPL44	SPL52	SPL60	SPL68	SPL76	SPL84	SPL92	Well ID
E	SPL5	SPL13	SPL21	SPL29	SPL37	SPL45	SPL53	SPL61	SPL69	SPL77	SPL85	SPL93	Well ID
F	SPL6	SPL14	SPL22	SPL30	SPL38	SPL46	SPL54	SPL62	SPL70	SPL78	SPL86	SPL94	Well ID
G	SPL7	SPL15	SPL23	SPL31	SPL39	SPL47	SPL55	SPL63	SPL71	SPL79	SPL87	SPL95	Well ID
H	SPL8	SPL16	SPL24	SPL32	SPL40	SPL48	SPL56	SPL64	SPL72	SPL80	SPL88	SPL96	Well ID
YFP:503,540
Time	T∞ YFP:503,540	A1	A2	A3	A4	A5	A6	A7	A8	A9	A10	A11	A12	B1	B2	B3	B4	B5	B6	B7	B8	B9	B10	B11	B12	C1	C2	C3	C4	C5	C6	C7	C8	C9	C10	C11	C12	D1	D2	D3	D4	D5	D6	D7	D8	D9	D10	D11	D12
00:07:24	37	0	0	7	0	0	5	4	5	0	4	3	7	0	3	3	4	0	1	3	2	2	7	0	0	0	0	4	1	3	2	0	0	0	1	1	7	0	0	1	3	1	5	5	3	2	0	2	7
00:17:24	37	2	5	1	0	1	4	0	3	6	4	0	1	0	0	1	0	2	5	8	1	0	0	4	1	0	0	0	2	2	0	0	2	0	4	8	2	3	0	2	1	8	1	0	0	0	2	0	0
00:27:24	37	0	0	1	3	9	3	0	0	0	4	5	0	1	0	1	0	2	4	1	0	0	5	3	7	3	5	0	3	0	0	3	0	1	0	0	0	4	5	1	1	5	4	0	1	1	10	5	4
00:37:24	37	5	2	3	0	0	0	7	5	2	5	0	0	0	11	6	5	5	5	3	3	6	7	1	2	0	6	0	6	4	1	2	2	0	2	9	0	5	0	1	0	0	1	0	0	7	4	4	2
00:47:24	37	0	2	0	0	2	3	0	5	0	1	2	0	6	10	4	1	5	5	0	0	4	1	0	2	0	0	1	4	2	3	6	2	3	0	0	0	3	1	5	4	1	5	3	3	0	4	2	1
00:57:24	37	1	2	0	3	4	1	5	2	3	0	0	2	0	3	3	4	0	4	4	4	4	3	0	5	8	2	5	3	10	3	0	4	5	0	9	0	3	6	3	3	3	2	1	9	10	3	1	0
01:07:24	37	3	0	4	2	6	0	7	3	3	3	3	3	4	0	2	4	5	1	1	9	1	2	2	1	1	6	7	3	0	4	3	1	0	0	0	3	4	5	3	2	4	1	6	8	0	5	1	1
01:17:24	37	0	0	0	4	2	5	4	8	2	2	3	5	0	7	0	6	4	5	2	14	3	1	4	8	1	8	8	4	0	7	3	7	4	0	4	2	2	0	0	1	6	3	7	4	4	1	1	7
01:27:24	37	0	0	3	1	8	6	7	0	5	5	6	1	0	0	0	9	3	1	3	1	8	7	5	5	10	0	8	5	7	8	2	6	5	2	8	3	0	2	3	3	2	6	6	4	4	16	2	5
01:37:24	37	1	1	0	8	3	6	8	15	9	6	3	5	0	4	5	8	5	7	5	8	7	13	5	10	9	8	6	5	6	6	8	7	4	10	4	9	9	6	7	6	6	5	7	9	10	7	0	3
01:47:24	37	5	0	0	1	5	5	5	7	11	8	4	6	5	2	11	9	1	11	5	4	5	7	1	5	11	11	11	7	15	9	12	6	1	13	9	10	2	9	7	9	7	5	9	5	4	8	6	5
01:57:24	37	3	3	3	1	6	1	8	10	6	12	4	8	7	5	5	9	5	7	7	11	9	7	6	7	6	11	11	11	11	7	19	13	8	8	9	10	10	7	7	12	9	14	11	15	5	7	8	8
02:07:24	37	0	4	2	3	9	8	17	6	11	8	5	6	10	5	5	5	11	7	9	10	7	12	11	7	13	14	16	10	12	17	17	15	8	12	11	7	12	14	15	16	8	10	0	12	13	17	10	13
02:17:24	37	0	4	0	2	14	13	16	15	13	13	5	7	11	11	2	9	12	10	11	13	9	12	2	12	7	12	16	12	9	11	10	12	16	11	5	16	12	15	16	14	13	16	14	11	11	18	16	15
02:27:24	37	1	3	0	0	19	17	17	13	18	15	7	9	4	7	13	9	12	15	12	14	9	6	14	14	15	21	14	16	11	20	22	16	13	17	15	6	22	15	10	16	21	9	17	16	17	15	22	15
02:37:24	37	1	4	5	4	23	19	16	21	18	20	14	12	16	17	10	19	13	12	12	28	17	16	13	10	20	26	22	20	20	18	22	18	20	17	20	21	13	21	14	23	20	18	21	19	18	15	21	18
02:47:24	37	2	4	0	0	18	19	21	22	24	24	11	14	18	9	7	18	18	18	18	18	17	21	17	14	22	28	28	25	26	34	25	22	20	24	21	22	18	22	15	24	22	19	25	19	25	21	23	18
02:57:24	37	1	2	2	5	28	21	30	26	23	27	18	14	16	17	7	21	21	10	21	20	20	19	25	20	27	35	29	29	28	33	33	21	27	22	21	27	23	23	31	30	35	19	24	27	36	24	24	22
03:07:24	37	3	3	3	2	33	24	31	28	28	23	20	20	19	12	12	26	23	25	25	20	32	19	24	22	28	30	37	33	35	38	32	34	37	30	25	30	18	30	29	28	30	29	37	40	33	32	26	24
03:17:24	37	10	6	3	3	31	25	38	30	13	35	24	19	21	25	10	25	30	31	23	30	28	35	23	28	33	43	36	46	38	42	40	39	40	36	31	43	35	28	38	37	43	40	42	40	39	43	41	30
03:27:24	37	0	4	9	8	40	25	34	34	35	30	27	25	23	31	8	34	38	30	34	34	34	31	35	26	33	43	44	48	51	54	48	49	34	41	41	47	37	46	40	46	48	43	45	44	46	46	40	47
03:37:24	37.1	10	0	3	1	41	27	43	35	39	36	29	25	27	31	15	41	34	36	32	37	40	32	40	33	52	42	55	52	52	61	55	47	51	47	49	43	37	48	42	54	57	46	55	49	60	50	48	41
03:47:24	37.1	0	10	5	0	38	39	51	40	40	44	31	29	34	40	13	50	42	35	37	38	44	44	41	38	54	59	62	69	60	67	62	65	60	51	50	56	41	51	60	64	59	55	63	56	51	61	55	49
03:57:24	37	0	3	5	3	56	41	57	55	54	47	40	33	37	42	19	54	47	51	42	50	49	49	43	39	67	63	72	74	69	80	78	71	61	59	56	59	55	64	66	71	65	55	69	72	67	71	62	50
04:07:24	37.1	5	2	3	7	73	60	74	61	66	64	52	37	40	44	19	62	45	55	53	57	57	62	56	59	70	75	83	86	77	91	91	80	82	68	73	82	59	71	76	79	79	67	75	78	83	82	71	59
04:17:24	37.1	5	7	3	3	90	66	98	75	82	77	56	54	56	50	24	82	63	70	69	70	69	82	77	64	79	75	93	90	81	106	104	99	97	75	87	86	70	89	90	99	88	81	95	101	98	98	85	74
04:27:24	37.1	9	6	9	5	109	85	112	90	96	96	68	65	75	66	27	91	75	85	79	87	81	94	83	76	101	99	108	115	103	124	121	113	111	93	95	104	82	97	105	110	109	94	108	114	105	112	102	87
04:37:24	37	9	6	12	6	119	99	130	113	118	110	82	70	84	85	33	113	92	97	97	101	106	116	110	80	111	115	126	139	124	136	141	127	138	97	114	112	98	125	127	128	124	108	123	123	129	130	114	92
04:47:24	37	8	7	9	7	123	119	153	129	120	127	85	88	103	98	38	130	112	111	116	126	126	135	120	104	133	126	147	159	146	161	165	143	143	114	130	139	111	128	146	152	141	124	150	159	139	147	137	115
04:57:24	37	2	5	10	5	139	114	158	136	135	147	101	89	115	112	42	141	117	113	122	130	132	147	143	122	152	136	167	175	159	174	188	158	153	131	143	152	118	149	152	170	166	139	171	160	158	162	154	125
00:00:00
00:00:00
00:00:00
00:00:00
00:00:00
00:00:00
00:00:00
00:00:00
00:00:00
00:00:00
00:00:00
00:00:00
00:00:00
00:00:00
00:00:00
00:00:00
00:00:00
00:00:00
00:00:00
00:00:00
00:00:00
00:00:00
00:00:00
00:00:00
00:00:00
00:00:00
00:00:00
00:00:00
00:00:00
00:00:00
00:00:00
00:00:00
00:00:00
00:00:00
00:00:00
00:00:00
00:00:00
00:00:00
00:00:00
00:00:00
00:00:00
00:00:00
00:00:00
00:00:00
00:00:00
00:00:00
00:00:00
00:00:00
00:00:00
00:00:00
00:00:00
00:00:00
00:00:00
00:00:00
00:00:00
00:00:00
00:00:00
00:00:00
00:00:00
00:00:00
00:00:00
00:00:00
00:00:00
00:00:00
00:00:00
00:00:00
00:00:00
00:00:00
00:00:00
00:00:00
00:00:00
00:00:00
00:00:00
00:00:00
00:00:00
00:00:00
00:00:00
00:00:00
00:00:00
YFP:503,540[2]
Time	T∞ YFP:503,540[2]	A1	A2	A3	A4	A5	A6	A7	A8	A9	A10	A11	A12	B1	B2	B3	B4	B5	B6	B7	B8	B9	B10	B11	B12	C1	C2	C3	C4	C5	C6	C7	C8	C9	C10	C11	C12	D1	D2	D3	D4	D5	D6	D7	D8	D9	D10	D11	D12
00:08:15	37	43	37	40	43	40	48	40	39	46	55	46	50	41	47	45	43	49	41	49	40	47	37	42	30	52	46	40	48	47	54	47	45	39	40	47	33	36	35	42	45	46	44	44	48	49	45	45	33
00:18:15	37	55	37	41	41	49	51	49	46	46	40	52	45	50	48	37	45	38	45	45	47	47	44	44	46	39	49	51	36	41	49	49	51	38	44	43	52	43	48	44	42	52	43	45	44	41	42	41	54
00:28:15	37	40	42	36	41	45	43	43	50	50	51	46	42	46	45	44	43	43	42	48	50	42	47	39	48	44	40	52	49	44	50	51	50	52	54	53	59	44	49	52	60	46	47	48	48	70	46	51	48
00:38:15	37	42	45	42	40	51	55	38	48	69	42	52	48	41	48	39	59	48	44	41	47	48	44	45	56	51	62	74	53	41	69	52	52	72	49	64	62	60	45	62	56	52	55	51	52	55	54	56	55
00:48:15	37	44	40	54	45	62	53	57	58	67	54	51	49	52	67	55	46	53	64	42	57	49	64	54	57	69	64	81	62	70	61	72	69	74	65	70	68	64	58	59	64	72	70	70	64	68	71	72	76
00:58:15	37	44	40	44	46	83	69	86	64	57	69	68	69	63	65	62	69	72	68	75	66	64	65	52	54	71	75	90	74	76	97	81	81	89	76	75	57	85	77	83	93	83	80	82	81	80	108	84	85
01:08:15	37	43	46	39	35	94	95	91	84	98	91	57	80	81	86	57	96	88	90	68	74	77	69	88	90	86	107	117	98	87	104	125	105	99	104	105	113	90	104	111	105	95	98	118	107	106	103	110	93
01:18:15	37	41	37	56	44	119	105	134	116	115	107	95	104	89	107	51	110	118	125	95	111	105	112	111	97	121	124	136	126	125	143	139	136	133	113	112	121	109	104	112	142	123	125	125	114	120	128	125	115
01:28:15	37	43	43	44	47	148	135	152	136	155	158	114	116	122	132	66	147	138	144	114	127	121	139	120	138	156	143	182	149	160	164	164	160	185	149	145	178	124	151	160	174	127	140	161	162	144	145	165	134
01:38:15	37	56	45	44	38	212	159	200	174	179	188	151	149	150	131	86	168	145	185	159	167	166	162	155	146	188	205	224	207	205	233	212	199	221	194	187	214	161	174	190	222	192	185	206	184	185	213	198	146
01:48:15	37	51	41	43	54	258	197	260	224	247	226	197	194	187	186	94	224	208	220	194	222	213	220	208	202	237	265	269	246	250	291	277	294	272	229	241	266	217	224	231	264	252	226	240	222	248	263	243	227
01:58:15	37	51	51	45	46	328	268	314	298	292	306	220	245	231	235	102	296	264	268	248	288	273	273	233	243	289	287	331	323	306	341	350	346	317	303	306	317	258	290	313	322	298	310	298	323	313	327	285	264
02:08:15	37	48	34	53	34	394	303	376	344	349	338	262	266	249	263	107	327	315	323	295	324	307	330	317	295	357	362	418	390	385	420	437	418	406	362	372	386	315	351	368	414	377	348	394	376	399	398	372	340
02:18:15	37	57	49	63	60	467	333	444	388	393	390	312	318	316	296	135	404	370	399	333	379	361	386	349	333	420	449	494	499	460	508	495	484	469	447	425	462	379	424	476	466	436	410	466	442	450	500	423	404
02:28:15	37	45	50	49	56	511	407	501	480	480	471	392	347	361	379	168	481	418	434	406	465	451	464	416	413	502	546	557	579	539	630	600	560	571	529	495	557	437	498	512	569	516	487	522	547	544	574	537	450
02:38:15	37	57	44	55	44	638	510	600	582	596	571	437	419	423	424	198	587	506	526	492	518	548	550	520	467	628	643	692	669	652	758	719	654	716	618	583	643	532	610	633	676	668	589	651	655	636	658	606	545
02:48:15	37	55	59	50	51	820	581	725	688	752	679	534	521	507	484	219	679	573	643	597	647	592	649	636	571	733	736	815	842	776	896	853	823	814	754	674	773	646	721	777	800	742	716	794	798	792	793	725	662
02:58:15	37	53	59	59	51	914	687	898	797	870	815	615	608	614	601	279	796	724	774	675	778	751	776	731	675	854	881	986	974	907	1053	1003	971	966	846	832	962	740	833	907	998	924	837	937	898	969	973	872	759
03:08:15	37	56	67	52	59	1017	822	1047	903	1007	916	728	686	721	717	325	998	827	901	852	875	892	940	822	773	1075	1084	1189	1131	1103	1269	1215	1152	1160	1057	1002	1114	878	1039	1098	1159	1079	1030	1137	1118	1124	1113	1035	934
03:18:15	37	68	61	77	58	1151	903	1149	1054	1100	1046	857	802	810	848	357	1098	972	1069	1002	1068	1078	1066	988	897	1224	1295	1356	1368	1318	1493	1455	1378	1424	1185	1214	1311	1039	1200	1308	1402	1315	1212	1329	1367	1327	1368	1229	1094
03:28:15	37	70	71	89	95	1285	1032	1336	1208	1177	1244	956	870	924	988	388	1234	1092	1165	1120	1156	1147	1218	1104	997	1422	1453	1651	1674	1539	1767	1724	1626	1636	1428	1336	1572	1227	1375	1566	1629	1514	1425	1536	1531	1536	1600	1451	1316
03:38:15	37.1	76	71	79	81	1538	1219	1578	1369	1411	1384	996	959	1075	1030	484	1383	1221	1289	1270	1340	1307	1379	1295	1135	1736	1598	1885	1841	1812	1992	2025	1812	1837	1541	1645	1734	1415	1705	1777	1833	1812	1590	1823	1803	1791	1827	1705	1478
03:48:15	37.1	81	93	96	80	1730	1382	1956	1621	1642	1603	1191	1107	1142	1177	568	1661	1367	1443	1420	1545	1504	1624	1468	1304	1919	1891	2225	2176	2097	2383	2261	2214	2148	1731	1834	1949	1622	1981	2028	2136	2094	1825	2084	2001	2020	2105	1933	1664
03:58:15	37	111	97	100	104	2148	1511	2145	1859	1953	1920	1346	1240	1342	1401	623	1968	1555	1643	1639	1788	1795	1889	1755	1588	2144	2199	2453	2535	2329	2760	2609	2479	2438	2083	2159	2303	1858	2232	2286	2419	2287	2099	2399	2419	2428	2439	2231	1941
04:08:15	37.1	112	104	116	98	2665	1886	2711	2141	2392	2315	1639	1500	1535	1535	735	2240	1843	1997	1908	2104	2057	2246	2109	1847	2455	2622	2826	2912	2773	3152	3066	2904	2880	2400	2526	2767	2208	2557	2657	2844	2761	2456	2886	2762	2794	2926	2630	2226
04:18:15	37.1	121	117	126	121	3187	2346	3305	2652	2957	2804	1954	1863	1848	1919	849	2732	2274	2432	2358	2489	2501	2839	2497	2288	3038	2931	3370	3385	3258	3710	3670	3393	3365	2838	2871	3230	2499	2857	3104	3339	3171	2778	3266	3254	3238	3406	3078	2627
04:28:15	37.1	127	116	131	150	3845	2817	4039	3323	3430	3348	2416	2248	2485	2329	957	3293	2784	3013	2782	3068	3181	3420	3004	2691	3383	3437	3878	4027	3706	4374	4261	4006	4036	3258	3392	3808	2894	3453	3666	3855	3756	3280	3881	3870	3751	3915	3701	3049
04:38:15	37	142	134	156	134	4236	3449	4804	4040	4120	4056	2799	2692	2938	2998	1099	4012	3368	3652	3420	3798	3756	4158	3770	3348	4043	4009	4527	4959	4462	5057	5107	4682	4529	3742	3930	4448	3402	4153	4277	4604	4366	3837	4486	4555	4458	4578	4248	3569
04:48:15	37	152	153	157	132	4492	3990	5260	4517	4405	4561	3214	2899	3442	3490	1317	4910	3996	4040	4056	4364	4383	4947	4366	3863	4632	4531	5242	5710	5196	5751	5776	5069	5107	4260	4642	5016	3960	4782	4972	5152	5048	4310	5312	5272	5008	5323	4834	4028
04:58:15	37	185	177	158	150	4849	4413	5653	4825	4588	4759	3363	2989	3928	3961	1538	5163	4213	4221	4495	4801	4626	5332	4922	4181	5285	4978	5846	6333	5833	6345	6533	5704	5601	4609	5115	5592	4336	5268	5599	5909	5692	4851	6119	5928	5659	5819	5449	4594
00:00:00
00:00:00
00:00:00
00:00:00
00:00:00
00:00:00
00:00:00
00:00:00
00:00:00
00:00:00
00:00:00
00:00:00
00:00:00
00:00:00
00:00:00
00:00:00
00:00:00
00:00:00
00:00:00
00:00:00
00:00:00
00:00:00
00:00:00
00:00:00
00:00:00
00:00:00
00:00:00
00:00:00
00:00:00
00:00:00
00:00:00
00:00:00
00:00:00
00:00:00
00:00:00
00:00:00
00:00:00
00:00:00
00:00:00
00:00:00
00:00:00
00:00:00
00:00:00
00:00:00
00:00:00
00:00:00
00:00:00
00:00:00
00:00:00
00:00:00
00:00:00
00:00:00
00:00:00
00:00:00
00:00:00
00:00:00
00:00:00
00:00:00
00:00:00
00:00:00
00:00:00
00:00:00
00:00:00
00:00:00
00:00:00
00:00:00
00:00:00
00:00:00
00:00:00
00:00:00
00:00:00
00:00:00
00:00:00
00:00:00
00:00:00
00:00:00
00:00:00
00:00:00
00:00:00
OD600:600
Time	T∞ OD600:600	A1	A2	A3	A4	A5	A6	A7	A8	A9	A10	A11	A12	B1	B2	B3	B4	B5	B6	B7	B8	B9	B10	B11	B12	C1	C2	C3	C4	C5	C6	C7	C8	C9	C10	C11	C12	D1	D2	D3	D4	D5	D6	D7	D8	D9	D10	D11	D12
00:09:06	37	0.087	0.087	0.088	0.085	0.086	0.085	0.087	0.086	0.086	0.085	0.085	0.085	0.083	0.083	0.08	0.085	0.084	0.085	0.085	0.085	0.085	0.085	0.085	0.085	0.083	0.088	0.084	0.083	0.082	0.084	0.084	0.084	0.084	0.084	0.083	0.084	0.084	0.082	0.082	0.082	0.083	0.084	0.083	0.083	0.083	0.086	0.083	0.083
00:19:06	37	0.088	0.088	0.089	0.086	0.087	0.086	0.088	0.086	0.087	0.086	0.085	0.086	0.084	0.084	0.08	0.086	0.085	0.086	0.085	0.085	0.085	0.085	0.086	0.085	0.083	0.088	0.085	0.083	0.083	0.084	0.084	0.084	0.085	0.085	0.084	0.085	0.083	0.083	0.082	0.083	0.083	0.084	0.084	0.083	0.084	0.086	0.084	0.083
00:29:06	37	0.091	0.09	0.091	0.088	0.088	0.087	0.089	0.088	0.088	0.087	0.087	0.087	0.085	0.085	0.081	0.087	0.086	0.087	0.086	0.086	0.086	0.086	0.087	0.086	0.084	0.091	0.086	0.084	0.084	0.085	0.085	0.085	0.086	0.086	0.085	0.086	0.084	0.084	0.083	0.084	0.084	0.084	0.085	0.084	0.085	0.087	0.085	0.084
00:39:06	37	0.093	0.092	0.093	0.09	0.09	0.088	0.091	0.089	0.09	0.089	0.088	0.089	0.086	0.086	0.081	0.088	0.088	0.089	0.088	0.087	0.088	0.088	0.088	0.087	0.085	0.091	0.087	0.085	0.085	0.086	0.086	0.087	0.087	0.091	0.086	0.087	0.085	0.085	0.084	0.085	0.085	0.086	0.086	0.085	0.086	0.088	0.086	0.085
00:49:06	37	0.098	0.097	0.098	0.093	0.093	0.09	0.093	0.091	0.093	0.091	0.091	0.091	0.088	0.088	0.081	0.09	0.09	0.091	0.09	0.09	0.09	0.09	0.09	0.089	0.087	0.092	0.089	0.087	0.086	0.088	0.088	0.088	0.089	0.09	0.088	0.09	0.087	0.086	0.086	0.087	0.087	0.088	0.087	0.087	0.088	0.09	0.088	0.087
00:59:06	37	0.103	0.102	0.103	0.098	0.097	0.093	0.098	0.095	0.096	0.095	0.094	0.094	0.091	0.091	0.082	0.093	0.093	0.094	0.093	0.093	0.093	0.092	0.092	0.092	0.089	0.095	0.091	0.089	0.088	0.091	0.091	0.091	0.091	0.094	0.09	0.092	0.089	0.088	0.088	0.089	0.089	0.089	0.089	0.089	0.09	0.092	0.09	0.089
01:09:06	37	0.108	0.107	0.108	0.103	0.101	0.097	0.101	0.098	0.1	0.098	0.097	0.098	0.095	0.094	0.084	0.097	0.097	0.099	0.097	0.097	0.097	0.097	0.096	0.095	0.092	0.098	0.095	0.092	0.091	0.094	0.094	0.094	0.094	0.095	0.092	0.095	0.091	0.091	0.09	0.091	0.092	0.092	0.092	0.092	0.093	0.096	0.092	0.092
01:19:06	37	0.114	0.113	0.114	0.108	0.105	0.099	0.105	0.102	0.104	0.103	0.101	0.102	0.097	0.097	0.084	0.1	0.099	0.101	0.099	0.099	0.099	0.1	0.099	0.099	0.094	0.101	0.097	0.095	0.094	0.098	0.097	0.097	0.098	0.098	0.096	0.099	0.094	0.093	0.093	0.094	0.094	0.095	0.095	0.095	0.096	0.099	0.096	0.095
01:29:06	37.1	0.12	0.119	0.121	0.114	0.111	0.104	0.11	0.106	0.11	0.107	0.105	0.106	0.1	0.1	0.086	0.104	0.103	0.106	0.103	0.103	0.104	0.104	0.103	0.103	0.098	0.105	0.101	0.098	0.097	0.102	0.101	0.101	0.102	0.104	0.099	0.103	0.098	0.097	0.096	0.098	0.098	0.099	0.099	0.099	0.1	0.103	0.099	0.098
01:39:06	37	0.128	0.126	0.128	0.12	0.117	0.108	0.115	0.112	0.115	0.112	0.111	0.112	0.106	0.106	0.088	0.11	0.11	0.113	0.11	0.11	0.11	0.109	0.108	0.108	0.102	0.109	0.106	0.104	0.101	0.106	0.105	0.105	0.106	0.107	0.104	0.108	0.101	0.101	0.101	0.102	0.102	0.102	0.103	0.103	0.103	0.107	0.103	0.102
01:49:06	37	0.139	0.136	0.138	0.128	0.123	0.113	0.121	0.116	0.121	0.118	0.116	0.117	0.111	0.111	0.089	0.115	0.115	0.118	0.114	0.114	0.114	0.114	0.113	0.113	0.107	0.114	0.11	0.108	0.106	0.111	0.111	0.11	0.111	0.111	0.108	0.113	0.105	0.104	0.105	0.106	0.106	0.106	0.107	0.107	0.109	0.112	0.108	0.107
01:59:06	37	0.15	0.147	0.15	0.138	0.131	0.12	0.128	0.124	0.129	0.125	0.123	0.124	0.116	0.116	0.091	0.121	0.121	0.124	0.12	0.12	0.121	0.121	0.118	0.119	0.111	0.119	0.116	0.113	0.111	0.116	0.116	0.116	0.117	0.119	0.113	0.118	0.11	0.109	0.111	0.112	0.112	0.112	0.113	0.113	0.114	0.118	0.113	0.112
02:09:06	37	0.165	0.162	0.166	0.151	0.14	0.126	0.137	0.131	0.137	0.133	0.131	0.132	0.123	0.123	0.093	0.128	0.129	0.133	0.127	0.128	0.128	0.127	0.124	0.126	0.117	0.125	0.122	0.118	0.117	0.123	0.122	0.122	0.124	0.125	0.119	0.125	0.115	0.115	0.116	0.117	0.116	0.116	0.116	0.117	0.119	0.123	0.119	0.117
02:19:06	37	0.176	0.176	0.181	0.165	0.152	0.135	0.147	0.14	0.149	0.143	0.139	0.141	0.131	0.131	0.095	0.137	0.136	0.142	0.136	0.137	0.137	0.136	0.133	0.134	0.124	0.132	0.129	0.125	0.123	0.131	0.129	0.129	0.131	0.129	0.125	0.133	0.121	0.121	0.123	0.125	0.124	0.123	0.124	0.124	0.126	0.13	0.126	0.123
02:29:06	37	0.191	0.191	0.2	0.18	0.166	0.145	0.158	0.153	0.162	0.155	0.151	0.153	0.14	0.14	0.097	0.147	0.146	0.153	0.145	0.146	0.148	0.147	0.143	0.144	0.132	0.14	0.139	0.133	0.131	0.14	0.139	0.139	0.141	0.139	0.133	0.142	0.129	0.128	0.131	0.133	0.131	0.13	0.131	0.132	0.134	0.139	0.135	0.132
02:39:06	37	0.208	0.206	0.214	0.196	0.181	0.157	0.172	0.166	0.176	0.169	0.165	0.167	0.152	0.151	0.099	0.16	0.16	0.168	0.158	0.16	0.161	0.16	0.155	0.157	0.141	0.151	0.148	0.143	0.141	0.151	0.15	0.149	0.151	0.149	0.143	0.154	0.138	0.137	0.141	0.143	0.141	0.139	0.142	0.141	0.144	0.149	0.145	0.141
02:49:06	37	0.226	0.221	0.231	0.215	0.2	0.172	0.189	0.182	0.195	0.186	0.181	0.183	0.165	0.165	0.102	0.175	0.174	0.183	0.172	0.174	0.175	0.174	0.169	0.172	0.153	0.164	0.161	0.156	0.152	0.164	0.162	0.162	0.164	0.16	0.154	0.168	0.149	0.148	0.153	0.154	0.152	0.151	0.154	0.154	0.157	0.162	0.157	0.153
02:59:06	37	0.245	0.239	0.246	0.225	0.22	0.186	0.204	0.199	0.214	0.205	0.197	0.201	0.18	0.182	0.105	0.192	0.193	0.202	0.188	0.191	0.192	0.19	0.185	0.187	0.167	0.178	0.176	0.17	0.165	0.179	0.177	0.176	0.181	0.179	0.17	0.185	0.161	0.16	0.165	0.167	0.165	0.163	0.165	0.168	0.172	0.178	0.172	0.167
03:09:06	37	0.27	0.265	0.278	0.245	0.24	0.207	0.224	0.219	0.236	0.223	0.218	0.227	0.198	0.199	0.109	0.211	0.212	0.223	0.207	0.209	0.212	0.209	0.203	0.206	0.181	0.193	0.192	0.186	0.18	0.196	0.194	0.193	0.197	0.19	0.183	0.2	0.175	0.176	0.182	0.184	0.18	0.176	0.181	0.181	0.186	0.193	0.186	0.181
03:19:06	37	0.297	0.293	0.304	0.273	0.257	0.223	0.238	0.241	0.255	0.241	0.241	0.25	0.216	0.219	0.113	0.232	0.236	0.247	0.229	0.231	0.234	0.228	0.222	0.223	0.197	0.211	0.211	0.203	0.198	0.216	0.213	0.212	0.218	0.209	0.202	0.221	0.192	0.193	0.199	0.204	0.2	0.194	0.199	0.201	0.208	0.215	0.205	0.199
03:29:06	37	0.33	0.323	0.337	0.302	0.276	0.23	0.257	0.257	0.278	0.26	0.263	0.262	0.234	0.24	0.119	0.249	0.251	0.262	0.241	0.242	0.244	0.241	0.241	0.241	0.217	0.232	0.232	0.224	0.217	0.238	0.235	0.235	0.24	0.229	0.222	0.246	0.21	0.21	0.217	0.221	0.218	0.211	0.217	0.219	0.227	0.234	0.226	0.219
03:39:06	37.1	0.368	0.361	0.375	0.336	0.305	0.256	0.282	0.283	0.306	0.29	0.293	0.289	0.252	0.26	0.125	0.276	0.276	0.289	0.266	0.274	0.276	0.267	0.259	0.261	0.243	0.248	0.248	0.244	0.241	0.253	0.252	0.251	0.256	0.245	0.247	0.26	0.233	0.236	0.244	0.248	0.246	0.234	0.242	0.245	0.249	0.255	0.247	0.245
03:49:06	37.1	0.397	0.395	0.407	0.374	0.328	0.276	0.306	0.309	0.337	0.316	0.317	0.317	0.273	0.282	0.132	0.302	0.301	0.314	0.289	0.293	0.297	0.29	0.284	0.289	0.252	0.265	0.27	0.263	0.256	0.281	0.275	0.27	0.279	0.265	0.26	0.289	0.243	0.248	0.251	0.259	0.255	0.244	0.253	0.256	0.261	0.272	0.264	0.26
03:59:06	37.1	0.417	0.412	0.422	0.405	0.352	0.292	0.331	0.331	0.36	0.34	0.346	0.341	0.304	0.307	0.141	0.32	0.323	0.336	0.313	0.319	0.324	0.313	0.308	0.315	0.28	0.292	0.295	0.293	0.285	0.309	0.308	0.301	0.311	0.291	0.291	0.325	0.266	0.271	0.279	0.287	0.281	0.264	0.28	0.283	0.288	0.302	0.292	0.283
04:09:06	37.1	0.435	0.432	0.437	0.421	0.383	0.322	0.361	0.35	0.382	0.359	0.372	0.354	0.32	0.331	0.15	0.343	0.348	0.367	0.345	0.35	0.355	0.342	0.335	0.341	0.302	0.315	0.318	0.32	0.306	0.335	0.334	0.335	0.347	0.316	0.318	0.356	0.289	0.292	0.304	0.314	0.306	0.294	0.309	0.316	0.319	0.332	0.323	0.311
04:19:06	37.1	0.458	0.454	0.455	0.436	0.408	0.358	0.39	0.387	0.408	0.391	0.399	0.388	0.35	0.361	0.161	0.372	0.378	0.392	0.372	0.379	0.386	0.373	0.368	0.372	0.332	0.342	0.347	0.349	0.338	0.367	0.367	0.366	0.373	0.342	0.35	0.378	0.313	0.326	0.337	0.347	0.338	0.321	0.345	0.344	0.347	0.364	0.354	0.336
04:29:06	37	0.481	0.479	0.483	0.453	0.423	0.379	0.408	0.405	0.423	0.411	0.414	0.411	0.382	0.389	0.173	0.399	0.405	0.415	0.398	0.402	0.407	0.398	0.398	0.394	0.358	0.37	0.376	0.379	0.368	0.399	0.402	0.399	0.405	0.372	0.383	0.403	0.34	0.352	0.364	0.375	0.365	0.346	0.371	0.379	0.377	0.396	0.39	0.362
04:39:06	37.1	0.507	0.501	0.506	0.483	0.439	0.394	0.419	0.42	0.439	0.426	0.429	0.427	0.403	0.41	0.188	0.415	0.424	0.431	0.416	0.414	0.42	0.416	0.416	0.416	0.392	0.403	0.405	0.412	0.398	0.43	0.435	0.426	0.431	0.405	0.427	0.437	0.363	0.382	0.395	0.404	0.398	0.381	0.411	0.41	0.412	0.425	0.42	0.398
04:49:06	37	0.536	0.53	0.534	0.507	0.451	0.41	0.439	0.436	0.446	0.44	0.446	0.442	0.417	0.427	0.204	0.431	0.439	0.448	0.433	0.433	0.439	0.43	0.431	0.431	0.409	0.413	0.421	0.432	0.418	0.443	0.444	0.435	0.442	0.426	0.442	0.445	0.389	0.404	0.416	0.421	0.417	0.398	0.427	0.43	0.434	0.446	0.44	0.417
04:59:06	37.1	0.564	0.559	0.565	0.534	0.466	0.424	0.453	0.445	0.46	0.446	0.456	0.448	0.433	0.445	0.214	0.446	0.453	0.46	0.448	0.445	0.453	0.445	0.445	0.448	0.426	0.433	0.434	0.438	0.435	0.454	0.459	0.451	0.458	0.437	0.462	0.45	0.412	0.42	0.431	0.439	0.432	0.416	0.446	0.446	0.447	0.454	0.453	0.433
00:00:00
00:00:00
00:00:00
00:00:00
00:00:00
00:00:00
00:00:00
00:00:00
00:00:00
00:00:00
00:00:00
00:00:00
00:00:00
00:00:00
00:00:00
00:00:00
00:00:00
00:00:00
00:00:00
00:00:00
00:00:00
00:00:00
00:00:00
00:00:00
00:00:00
00:00:00
00:00:00
00:00:00
00:00:00
00:00:00
00:00:00
00:00:00
00:00:00
00:00:00
00:00:00
00:00:00
00:00:00
00:00:00
00:00:00
00:00:00
00:00:00
00:00:00
00:00:00
00:00:00
00:00:00
00:00:00
00:00:00
00:00:00
00:00:00
00:00:00
00:00:00
00:00:00
00:00:00
00:00:00
00:00:00
00:00:00
00:00:00
00:00:00
00:00:00
00:00:00
00:00:00
00:00:00
00:00:00
00:00:00
00:00:00
00:00:00
00:00:00
00:00:00
00:00:00
00:00:00
00:00:00
00:00:00
00:00:00
00:00:00
00:00:00
00:00:00
00:00:00
00:00:00
00:00:00
Results
	1	2	3	4	5	6	7	8	9	10	11	12
A	-1000	1000	-600	700	1900	2000	2400	2300	2200	2000	1600	1800	Max V [YFP:503,540]
	1	1	1	1	1	1	1	1	1	1	1	1	R-Squared [YFP:503,540]
	03:22:24	03:42:24	00:12:24	01:32:24	04:22:24	04:42:24	04:12:24	04:32:24	03:22:24	04:52:24	04:52:24	04:42:24	t at Max V [YFP:503,540]
	03:27:24	03:37:24	00:07:24	01:25:58	03:30:02	03:50:24	03:38:14	03:50:27	03:11:29	03:45:54	03:56:09	04:02:24	Lagtime [YFP:503,540]
	3300	2400	2500	3700	65800	63200	76500	71700	69000	70800	46200	44400	Max V [YFP:503,540[2]]
	1	1	1	1	1	1	1	1	1	1	1	1	R-Squared [YFP:503,540[2]]
	04:53:15	04:53:15	03:13:15	03:23:15	04:23:15	04:33:15	04:33:15	04:33:15	04:33:15	04:33:15	04:23:15	04:33:15	t at Max V [YFP:503,540[2]]
	04:15:13	03:59:55	03:03:27	03:14:12	03:30:25	03:44:26	03:35:59	03:42:27	03:39:12	03:41:44	03:36:57	03:38:45	Lagtime [YFP:503,540[2]]
	3.85	3.84	3.8	3.8	3.14	3.58	2.98	3.73	3.04	3.17	2.99	3.31	Max V [OD600:600]
	1	1	1	1	1	1	1	1	1	1	1	1	R-Squared [OD600:600]
	03:34:06	03:34:06	03:34:06	03:44:06	04:04:06	04:14:06	04:04:06	04:14:06	03:44:06	04:14:06	03:34:06	04:14:06	t at Max V [OD600:600]
	02:26:02	02:27:42	02:23:23	02:33:09	02:34:27	03:02:59	02:37:11	02:58:18	02:26:40	02:42:47	02:29:34	02:47:48	Lagtime [OD600:600]
B	1900	1900	1100	2200	2000	1600	1900	2500	2500	2200	2700	2400	Max V [YFP:503,540]
	1	1	1	1	1	1	1	1	1	1	1	1	R-Squared [YFP:503,540]
	04:22:24	04:32:24	02:22:24	04:32:24	04:42:24	03:52:24	04:42:24	04:42:24	04:32:24	04:32:24	04:32:24	04:42:24	t at Max V [YFP:503,540]
	03:47:56	03:54:15	02:18:19	03:47:51	03:51:24	03:26:09	03:47:56	03:57:48	03:55:48	03:47:51	03:56:40	04:04:04	Lagtime [YFP:503,540]
	63700	66900	22100	89800	62800	63900	63800	73000	68000	78900	76600	65700	Max V [YFP:503,540[2]]
	1	1	1	1	1	1	1	1	1	1	1	1	R-Squared [YFP:503,540[2]]
	04:23:15	04:33:15	04:53:15	04:43:15	04:43:15	04:33:15	04:33:15	04:33:15	04:23:15	04:43:15	04:33:15	04:33:15	t at Max V [YFP:503,540[2]]
	03:49:53	03:54:08	03:50:42	03:54:03	03:45:24	03:41:44	03:45:25	03:46:46	03:42:10	03:46:01	03:49:35	03:47:45	Lagtime [YFP:503,540[2]]
	3.22	2.96	1.58	2.91	2.98	3.1	3.27	3.22	3.21	3.11	3.28	3.15	Max V [OD600:600]
	1	1	1	1	1	1	1	1	1	1	1	1	R-Squared [OD600:600]
	04:24:06	04:14:06	04:44:06	04:14:06	04:14:06	04:04:06	04:04:06	03:34:06	03:34:06	04:14:06	04:14:06	04:14:06	t at Max V [OD600:600]
	02:56:13	02:45:15	03:30:49	02:40:26	02:40:33	02:38:12	02:49:21	02:40:15	02:39:27	02:46:16	02:52:42	02:47:46	Lagtime [OD600:600]
C	2200	2400	2100	2500	2200	2500	2400	1900	2700	1800	1900	2700	Max V [YFP:503,540]
	1	1	1	1	1	1	1	1	1	1	1	1	R-Squared [YFP:503,540]
	04:22:24	04:22:24	04:42:24	04:22:24	04:22:24	04:42:24	04:42:24	04:12:24	04:32:24	04:22:24	04:32:24	04:42:24	t at Max V [YFP:503,540]
	03:41:29	03:46:09	03:39:18	03:41:48	03:41:57	03:43:48	03:38:39	03:25:18	03:46:17	03:36:17	03:37:56	03:58:31	Lagtime [YFP:503,540]
	66000	57200	71500	93200	75600	69400	84600	67600	67100	51800	71200	64000	Max V [YFP:503,540[2]]
	1	1	1	1	1	1	1	1	1	1	1	1	R-Squared [YFP:503,540[2]]
	04:33:15	04:33:15	04:43:15	04:33:15	04:33:15	04:43:15	04:33:15	04:33:15	04:23:15	04:43:15	04:43:15	04:33:15	t at Max V [YFP:503,540[2]]
	03:37:47	03:28:58	03:35:30	03:45:33	03:39:51	03:26:10	03:38:26	03:29:39	03:28:41	03:26:47	03:43:43	03:29:16	Lagtime [YFP:503,540[2]]
	3.36	3.24	2.99	3.28	3.17	3.26	3.48	3.44	3.59	3.27	4.42	3.63	Max V [OD600:600]
	1	1	1	1	1	1	1	1	1	1	1	1	R-Squared [OD600:600]
	04:34:06	04:34:06	04:34:06	04:34:06	04:14:06	04:14:06	04:24:06	04:04:06	04:04:06	04:34:06	04:34:06	03:54:06	t at Max V [OD600:600]
	03:07:03	03:02:06	02:51:45	02:58:46	02:58:30	02:52:03	02:57:38	02:56:01	02:55:47	03:01:09	03:21:15	02:52:41	Lagtime [OD600:600]
D	1700	2800	2200	2400	2500	1600	2700	3600	2400	1800	2300	2300	Max V [YFP:503,540]
	1	1	1	1	1	1	1	1	1	1	1	1	R-Squared [YFP:503,540]
	03:12:24	04:32:24	04:32:24	04:42:24	04:52:24	04:42:24	04:42:24	04:42:24	04:32:24	04:32:24	04:42:24	04:42:24	t at Max V [YFP:503,540]
	02:56:49	03:52:45	03:40:08	03:45:19	03:51:24	03:33:02	03:53:42	04:04:04	03:44:29	03:25:11	03:48:42	04:00:27	Lagtime [YFP:503,540]
	55800	70000	69500	75700	68200	55700	82600	71700	70700	74500	62300	56600	Max V [YFP:503,540[2]]
	1	1	1	1	1	1	1	1	1	1	1	1	R-Squared [YFP:503,540[2]]
	04:43:15	04:33:15	04:43:15	04:53:15	04:43:15	04:33:15	04:43:15	04:43:15	04:33:15	04:43:15	04:23:15	04:53:15	t at Max V [YFP:503,540[2]]
	03:37:56	03:39:25	03:37:19	03:40:47	03:34:54	03:30:09	03:44:28	03:35:23	03:35:53	03:37:24	03:29:34	03:37:40	Lagtime [YFP:503,540[2]]
	2.7	3.39	3.25	3.33	3.34	3.51	3.92	3.5	3.52	3.22	3.61	3.58	Max V [OD600:600]
	1	1	1	1	1	1	1	1	1	1	1	1	R-Squared [OD600:600]
	04:24:06	04:14:06	04:14:06	04:14:06	04:34:06	04:34:06	04:34:06	04:24:06	04:34:06	04:14:06	04:24:06	04:34:06	t at Max V [OD600:600]
	02:54:08	03:07:09	03:00:38	02:59:37	03:04:35	03:14:24	03:15:35	03:04:32	03:05:36	02:52:35	03:04:10	03:11:10	Lagtime [OD600:600]
E	1100	1800	1500	1600	1400	1600	1400	1500	1300	1500	1100	2400	Max V [YFP:503,540]
	1	1	1	1	1	1	1	1	1	1	1	1	R-Squared [YFP:503,540]
	03:52:24	04:12:24	04:22:24	04:32:24	04:12:24	04:12:24	04:22:24	04:12:24	03:42:24	04:12:24	04:02:24	04:32:24	t at Max V [YFP:503,540]
	03:21:02	03:48:31	03:48:04	03:51:47	03:35:58	03:43:39	03:45:15	03:40:04	03:25:52	03:41:24	03:33:46	04:11:09	Lagtime [YFP:503,540]
	38400	49600	46700	38900	36400	41100	40100	46400	30800	29100	30300	31300	Max V [YFP:503,540[2]]
	1	1	1	1	1	1	1	1	1	1	1	1	R-Squared [YFP:503,540[2]]
	04:13:15	04:43:15	04:23:15	04:23:15	04:23:15	04:13:15	04:23:15	04:23:15	04:13:15	04:23:15	04:23:15	04:23:15	t at Max V [YFP:503,540[2]]
	03:28:01	03:46:55	03:43:18	03:33:53	03:24:37	03:32:03	03:31:37	03:38:37	03:20:39	03:15:22	03:27:33	03:30:39	Lagtime [YFP:503,540[2]]
	3.02	3.31	2.99	3.25	3.24	3.66	3.85	3.96	4.07	4.08	3.91	3.61	Max V [OD600:600]
	1	1	1	1	1	1	1	1	1	1	1	1	R-Squared [OD600:600]
	03:44:06	04:14:06	04:04:06	04:04:06	03:44:06	03:44:06	03:54:06	03:54:06	03:44:06	03:44:06	03:54:06	03:44:06	t at Max V [OD600:600]
	02:25:16	02:49:46	02:35:15	02:39:43	02:32:13	02:38:40	02:43:04	02:44:12	02:41:44	02:43:29	02:46:49	02:34:00	Lagtime [OD600:600]
F	1300	1800	1500	1100	1400	1000	1800	2000	1100	1400	1000	1700	Max V [YFP:503,540]
	1	1	1	1	1	1	1	1	1	1	1	1	R-Squared [YFP:503,540]
	04:12:24	04:32:24	04:22:24	03:52:24	04:12:24	02:22:24	04:22:24	03:32:24	04:22:24	04:22:24	04:32:24	04:02:24	t at Max V [YFP:503,540]
	03:40:29	03:54:37	03:39:24	03:26:29	03:33:50	02:13:24	03:50:44	03:19:24	03:33:46	03:41:41	03:35:24	03:43:17	Lagtime [YFP:503,540]
	35300	36700	41800	28700	38300	33300	40900	33400	29100	35800	31800	28600	Max V [YFP:503,540[2]]
	1	1	1	1	1	1	1	1	1	1	1	1	R-Squared [YFP:503,540[2]]
	04:13:15	04:23:15	04:33:15	04:13:15	04:13:15	04:03:15	04:23:15	04:03:15	04:23:15	04:33:15	04:13:15	04:03:15	t at Max V [YFP:503,540[2]]
	03:33:12	03:30:08	03:33:49	03:26:41	03:24:50	03:19:32	03:34:23	03:16:11	03:18:56	03:29:47	03:25:12	03:15:52	Lagtime [YFP:503,540[2]]
	3.48	3.42	3.21	3.78	3.86	3.73	3.6	4.24	3.52	3.78	3.83	3.51	Max V [OD600:600]
	1	1	1	1	1	1	1	1	1	1	1	1	R-Squared [OD600:600]
	03:54:06	04:04:06	04:04:06	04:04:06	03:44:06	03:54:06	03:54:06	03:54:06	03:34:06	04:04:06	03:44:06	03:34:06	t at Max V [OD600:600]
	02:35:53	02:40:46	02:38:08	02:42:45	02:42:13	02:39:57	02:43:13	02:47:14	02:31:45	02:43:09	02:39:37	02:31:57	Lagtime [OD600:600]
G	2100	1600	2400	2000	2500	1700	1900	2500	2100	2300	1900	1800	Max V [YFP:503,540]
	1	1	1	1	1	1	1	1	1	1	1	1	R-Squared [YFP:503,540]
	04:42:24	04:22:24	04:12:24	04:52:24	04:02:24	04:22:24	04:12:24	04:22:24	04:02:24	04:42:24	03:52:24	04:32:24	t at Max V [YFP:503,540]
	03:56:55	03:24:17	03:37:24	03:49:54	03:35:48	03:23:17	03:24:46	03:43:48	03:31:41	03:45:40	03:24:15	03:39:04	Lagtime [YFP:503,540]
	48100	55100	69800	63400	54400	62100	68900	53000	46800	56700	49600	54000	Max V [YFP:503,540[2]]
	1	1	1	1	1	1	1	1	1	1	1	1	R-Squared [YFP:503,540[2]]
	04:43:15	04:33:15	04:33:15	04:53:15	04:23:15	04:23:15	04:23:15	04:23:15	04:33:15	04:23:15	04:43:15	04:23:15	t at Max V [YFP:503,540[2]]
	03:33:46	03:25:27	03:33:14	03:42:24	03:25:06	03:26:23	03:28:34	03:20:31	03:23:01	03:21:50	03:29:41	03:26:15	Lagtime [YFP:503,540[2]]
	3.32	3.57	4.02	3.14	3.06	3.55	4.31	4.36	3.44	3.88	3.4	3.69	Max V [OD600:600]
	1	1	1	1	1	1	1	1	1	1	1	1	R-Squared [OD600:600]
	04:14:06	04:14:06	04:14:06	04:14:06	04:04:06	04:14:06	04:04:06	04:14:06	04:14:06	04:14:06	04:14:06	04:04:06	t at Max V [OD600:600]
	02:51:50	02:58:48	02:58:23	02:44:14	02:43:54	02:52:42	02:57:12	03:02:08	02:51:01	02:57:46	02:46:25	02:50:39	Lagtime [OD600:600]
H	1500	1300	1700	1400	2100	1600	1700	1600	800	1700	1800	1700	Max V [YFP:503,540]
	1	1	1	1	1	1	1	1	1	1	1	1	R-Squared [YFP:503,540]
	03:52:24	04:22:24	04:32:24	04:12:24	04:12:24	04:22:24	03:52:24	04:22:24	03:12:24	04:22:24	04:02:24	04:22:24	t at Max V [YFP:503,540]
	03:15:24	04:08:56	03:30:56	03:16:41	03:38:21	03:26:47	03:15:03	03:19:54	03:07:24	03:32:06	03:26:51	03:40:20	Lagtime [YFP:503,540]
	54600	19000	57300	65900	44700	58300	53000	57400	12600	50800	56300	44600	Max V [YFP:503,540[2]]
	1	1	1	1	1	1	1	1	1	1	1	1	R-Squared [YFP:503,540[2]]
	04:33:15	04:53:15	04:23:15	04:33:15	04:13:15	04:23:15	04:23:15	04:33:15	04:53:15	04:13:15	04:23:15	04:33:15	t at Max V [YFP:503,540[2]]
	03:34:43	04:05:59	03:28:46	03:38:20	03:19:01	03:29:19	03:18:24	03:24:20	04:06:59	03:20:30	03:24:19	03:30:51	Lagtime [YFP:503,540[2]]
	3.58	0.81	3.4	3.77	3.47	3.47	3.62	3.57	0.76	3.84	3.65	3.41	Max V [OD600:600]
	1	1	1	1	1	1	1	1	1	1	1	1	R-Squared [OD600:600]
	04:24:06	04:44:06	04:14:06	04:14:06	04:14:06	04:14:06	04:14:06	04:14:06	04:54:06	04:04:06	04:14:06	04:14:06	t at Max V [OD600:600]
	02:59:36	03:40:35	02:51:20	02:58:52	02:51:55	02:48:59	02:53:48	02:52:43	03:48:34	02:56:28	02:52:27	02:52:32	Lagtime [OD600:600]
[truncated: 48 more columns]

## Sheet: A11.02-R36-ctrl-p2
Software Version	3.04.17
Experiment File Path:	C:\Users\murra\Box\biocircuits\CYH\A11.02-R36-ctrl.xpt
Protocol File Path:	C:\Users\Biotek1\Box\biocircuits\CYH\YFP.prt
Plate Number	Plate 2
Date	2022-01-18
Time	19:06:51
Reader Type:	Synergy H1
Reader Serial Number:	268449
Reading Type	Reader
Procedure Details
Plate Type	96 WELL PLATE (Use plate lid)
Eject plate on completion
Set Temperature	Setpoint 37∞C
	Preheat before moving to next step
Start Kinetic	Runtime 18:00:00 (HH:MM:SS), Interval 0:10:00, 109 Reads
Shake	Linear: Continuous
	Frequency: 1096 cpm (1 mm)
Read	YFP
	Fluorescence Endpoint
	Full Plate
	Filter Set 1
	Excitation: 503, Emission: 540
	Optics: Bottom, Gain: 61
	Filter Set 2
	Excitation: 503, Emission: 540
	Optics: Bottom, Gain: 100
	Light Source: Xenon Flash, Lamp Energy: High
	Read Speed: Normal, Delay: 100 msec, Measurements/Data Point: 10
	Read Height: 7 mm
Read	OD600
	Absorbance Endpoint
	Full Plate
	Wavelengths: 600
	Read Speed: Normal, Delay: 100 msec, Measurements/Data Point: 8
End Kinetic
Layout
	1	2	3	4	5	6	7	8	9	10	11	12
A	SPL1	SPL9	SPL17	SPL25	SPL33	SPL41	SPL49	SPL57	SPL65	SPL73	SPL81	SPL89	Well ID
B	SPL2	SPL10	SPL18	SPL26	SPL34	SPL42	SPL50	SPL58	SPL66	SPL74	SPL82	SPL90	Well ID
C	SPL3	SPL11	SPL19	SPL27	SPL35	SPL43	SPL51	SPL59	SPL67	SPL75	SPL83	SPL91	Well ID
D	SPL4	SPL12	SPL20	SPL28	SPL36	SPL44	SPL52	SPL60	SPL68	SPL76	SPL84	SPL92	Well ID
E	SPL5	SPL13	SPL21	SPL29	SPL37	SPL45	SPL53	SPL61	SPL69	SPL77	SPL85	SPL93	Well ID
F	SPL6	SPL14	SPL22	SPL30	SPL38	SPL46	SPL54	SPL62	SPL70	SPL78	SPL86	SPL94	Well ID
G	SPL7	SPL15	SPL23	SPL31	SPL39	SPL47	SPL55	SPL63	SPL71	SPL79	SPL87	SPL95	Well ID
H	SPL8	SPL16	SPL24	SPL32	SPL40	SPL48	SPL56	SPL64	SPL72	SPL80	SPL88	SPL96	Well ID
YFP:503,540
Time	T∞ YFP:503,540	A1	A2	A3	A4	A5	A6	A7	A8	A9	A10	A11	A12	B1	B2	B3	B4	B5	B6	B7	B8	B9	B10	B11	B12	C1	C2	C3	C4	C5	C6	C7	C8	C9	C10	C11	C12	D1	D2	D3	D4	D5	D6	D7	D8	D9	D10	D11	D12
00:07:24	37	0	1	3	2	54	45	64	45	46	52	33	36	45	39	17	53	40	48	46	38	45	52	59	48	54	52	62	68	55	62	68	52	51	49	55	58	54	60	51	54	53	56	58	57	65	64	54	60
00:17:24	37	5	0	6	2	54	56	61	51	50	47	34	36	48	37	20	57	49	38	46	57	46	59	59	53	58	51	63	70	57	63	66	53	60	51	52	64	53	58	57	51	58	52	56	61	62	65	67	63
00:27:24	37	2	2	0	8	56	52	61	46	53	56	34	35	48	43	22	50	48	47	55	50	51	57	58	48	57	65	64	67	60	64	67	55	57	53	54	60	50	65	57	55	52	54	65	61	62	69	62	62
00:37:24	37	0	0	3	2	57	50	67	58	57	54	41	44	53	48	27	61	40	56	51	56	54	60	58	49	66	57	67	77	57	67	60	59	54	54	58	65	52	66	60	66	57	53	63	63	68	73	70	68
00:47:24	37	0	0	0	4	63	58	70	62	55	62	45	44	53	52	25	67	55	59	56	59	60	67	64	60	61	59	72	73	66	72	74	68	70	55	57	67	58	71	66	67	66	61	74	66	69	76	73	74
00:57:24	37	5	0	1	4	76	68	94	70	72	65	52	52	69	54	41	79	66	72	52	68	71	78	75	68	75	69	80	81	70	81	88	69	74	64	64	73	72	77	73	74	80	65	85	75	89	90	85	82
01:07:24	37	2	2	3	4	79	78	93	84	80	83	54	58	75	73	37	89	73	74	79	79	82	94	92	76	88	77	93	99	83	90	101	87	84	74	78	81	79	84	86	86	86	78	89	87	97	105	96	96
01:17:24	37	5	3	9	4	100	87	115	100	90	98	68	70	99	89	51	109	93	86	89	89	95	111	99	89	102	98	110	113	96	112	111	103	96	89	90	99	94	108	101	98	103	99	114	110	114	108	111	105
01:27:24	37	4	4	2	2	114	116	132	122	117	115	83	85	114	115	58	133	111	107	117	113	109	126	124	108	120	116	125	139	123	126	135	114	120	106	113	110	102	119	118	119	128	110	124	123	132	135	132	133
01:37:24	37	3	10	8	5	141	136	163	141	135	138	98	102	138	131	66	148	128	139	134	137	133	154	147	126	149	134	150	152	146	155	157	136	135	123	130	136	121	141	140	136	148	130	145	148	151	149	147	144
01:47:24	37.1	5	0	2	8	165	156	186	168	169	158	121	120	162	155	82	180	157	159	159	159	155	192	174	146	163	153	178	173	164	173	191	154	156	146	142	145	136	161	173	161	157	152	172	165	168	174	163	169
01:57:24	37.1	1	6	8	4	198	194	214	191	193	184	143	139	193	186	93	207	180	190	188	183	186	206	196	167	184	170	206	187	184	197	204	187	178	158	170	165	151	186	185	188	186	163	186	184	199	197	177	189
02:07:24	37.1	7	9	4	1	226	217	238	221	216	208	161	164	222	213	112	245	212	222	216	214	216	233	223	194	198	193	202	205	208	215	223	189	196	174	189	182	177	206	207	199	202	191	210	210	214	213	198	203
02:17:24	37	9	6	4	11	255	255	280	255	253	244	187	188	240	243	130	274	248	249	249	241	246	271	257	222	219	212	235	230	217	247	246	209	225	195	202	193	192	226	231	224	233	210	231	231	240	234	217	217
02:27:24	37	5	0	3	2	299	283	323	281	284	272	209	213	276	281	157	308	273	281	267	275	275	297	289	255	232	224	250	247	231	278	268	223	241	215	218	215	189	239	252	234	239	222	252	241	257	252	231	229
02:37:24	37	12	8	8	5	329	312	350	306	313	304	244	236	298	297	185	344	303	323	301	299	303	318	317	281	239	245	267	251	247	275	281	234	244	230	224	234	212	250	261	256	252	223	256	254	275	262	237	239
00:00:00
00:00:00
00:00:00
00:00:00
00:00:00
00:00:00
00:00:00
00:00:00
00:00:00
00:00:00
00:00:00
00:00:00
00:00:00
00:00:00
00:00:00
00:00:00
00:00:00
00:00:00
00:00:00
00:00:00
00:00:00
00:00:00
00:00:00
00:00:00
00:00:00
00:00:00
00:00:00
00:00:00
00:00:00
00:00:00
00:00:00
00:00:00
00:00:00
00:00:00
00:00:00
00:00:00
00:00:00
00:00:00
00:00:00
00:00:00
00:00:00
00:00:00
00:00:00
00:00:00
00:00:00
00:00:00
00:00:00
00:00:00
00:00:00
00:00:00
00:00:00
00:00:00
00:00:00
00:00:00
00:00:00
00:00:00
00:00:00
00:00:00
00:00:00
00:00:00
00:00:00
00:00:00
00:00:00
00:00:00
00:00:00
00:00:00
00:00:00
00:00:00
00:00:00
00:00:00
00:00:00
00:00:00
00:00:00
00:00:00
00:00:00
00:00:00
00:00:00
00:00:00
00:00:00
00:00:00
00:00:00
00:00:00
00:00:00
00:00:00
00:00:00
00:00:00
00:00:00
00:00:00
00:00:00
00:00:00
00:00:00
00:00:00
00:00:00
YFP:503,540[2]
Time	T∞ YFP:503,540[2]	A1	A2	A3	A4	A5	A6	A7	A8	A9	A10	A11	A12	B1	B2	B3	B4	B5	B6	B7	B8	B9	B10	B11	B12	C1	C2	C3	C4	C5	C6	C7	C8	C9	C10	C11	C12	D1	D2	D3	D4	D5	D6	D7	D8	D9	D10	D11	D12
00:08:15	37	43	44	49	54	1762	1598	2074	1687	1687	1708	1195	1130	1529	1432	610	1801	1479	1524	1590	1646	1639	1941	1876	1614	1954	1752	2112	2306	2083	2190	2272	1921	1946	1691	1806	2049	1712	2092	1974	1880	1974	1783	2160	2030	2118	2272	2154	2083
00:18:15	37	57	52	43	53	1930	1678	2081	1683	1792	1753	1197	1195	1505	1412	644	1843	1585	1558	1592	1684	1775	2075	1886	1636	2024	1866	2256	2346	2030	2296	2430	2003	2101	1733	1870	2006	1776	2132	2051	1984	2068	1861	2150	2154	2250	2340	2249	2134
00:28:15	37	48	57	50	63	1924	1790	2217	1832	1839	1847	1257	1290	1552	1465	738	1988	1602	1654	1750	1711	1783	2150	1944	1708	2060	1894	2251	2398	2096	2379	2481	1991	2114	1792	1916	2069	1785	2166	2078	1967	2107	1938	2289	2233	2329	2384	2311	2195
00:38:15	37	62	54	45	48	2006	1841	2400	1917	1949	1974	1317	1387	1715	1593	895	2149	1704	1736	1826	1846	1874	2226	2129	1831	2133	1991	2419	2435	2148	2430	2536	2055	2194	1829	2013	2146	2012	2258	2157	2132	2170	1972	2355	2264	2439	2587	2412	2309
00:48:15	37	68	59	65	57	2258	1984	2611	2194	2136	2217	1459	1486	1911	1805	998	2324	1935	1948	1982	2023	2096	2425	2290	1919	2354	2156	2534	2724	2320	2551	2791	2231	2337	2017	2234	2317	2062	2499	2328	2286	2336	2185	2551	2467	2578	2791	2530	2520
00:58:15	37	70	72	56	66	2607	2377	2977	2534	2431	2501	1763	1728	2217	2188	1177	2698	2231	2245	2363	2275	2418	2675	2692	2295	2607	2435	2829	3065	2680	2921	3030	2636	2690	2347	2534	2601	2414	2813	2596	2594	2596	2515	2849	2780	2955	3096	2948	2896
01:08:15	37	74	81	70	71	2926	2771	3445	2866	2846	2885	2036	2042	2713	2541	1371	3174	2619	2694	2656	2787	2731	3193	3118	2679	3102	2901	3306	3419	3031	3303	3499	3006	3174	2762	2911	3030	2702	3247	3082	3023	3101	2937	3407	3194	3457	3639	3401	3467
01:18:15	37	70	92	79	87	3482	3294	3953	3352	3361	3379	2435	2425	3124	3038	1614	3648	3084	3122	3191	3174	3254	3768	3618	3142	3715	3423	3820	3934	3573	3793	4030	3471	3522	3218	3465	3338	3125	3687	3521	3490	3609	3328	3830	3744	4066	4136	3911	3929
01:28:15	37	102	97	95	97	4134	3864	4587	3965	3918	3894	2930	2925	3901	3658	1852	4427	3668	3766	3829	3878	3812	4410	4210	3723	4254	3934	4442	4536	4245	4567	4813	4092	4195	3794	3934	4041	3617	4200	4159	4009	4235	3939	4430	4310	4608	4859	4489	4492
01:38:15	37	99	109	113	101	4925	4871	5512	4893	4769	4695	3468	3669	4812	4462	2271	5187	4480	4652	4684	4833	4697	5286	5062	4484	4969	4650	5154	5162	4793	5233	5499	4741	4865	4290	4584	4641	4327	4951	4732	4575	4830	4422	5095	5077	5500	5669	5232	5219
01:48:15	37.1	119	118	131	122	5749	5613	6523	5666	5590	5479	4159	4247	5656	5398	2724	6237	5473	5520	5550	5462	5591	6264	5893	5190	5720	5389	6005	5921	5666	6288	6331	5282	5532	5074	5174	5204	4979	5673	5657	5599	5773	5304	6041	5719	6218	6370	5872	5811
01:58:15	37.1	135	133	147	130	6933	6546	7433	6619	6605	6428	4890	4957	6733	6277	3245	7177	6450	6568	6481	6425	6601	7159	6825	5998	6325	6002	6671	6559	6333	6917	7232	5993	6302	5545	5791	5832	5392	6368	6504	6210	6464	6036	6722	6519	6881	7045	6432	6394
02:08:15	37.1	151	145	152	165	7951	7606	8564	7590	7571	7376	5726	5724	7612	7413	3905	8305	7429	7512	7451	7481	7413	8291	7912	6872	7030	6568	7358	7295	6976	7695	7970	6644	6943	6185	6402	6376	5944	7005	7160	6970	6988	6544	7367	7261	7657	7561	7083	6974
02:18:15	37	163	160	160	158	8985	8633	9748	8762	8773	8568	6616	6616	8586	8514	4618	9546	8569	8837	8528	8522	8604	9425	8941	7839	7692	7317	8198	7914	7554	8472	8687	7317	7464	6725	7082	6967	6457	7674	7936	7605	7744	6996	8091	7933	8285	8404	7701	7629
02:28:15	37	187	173	203	166	10327	9704	10947	9887	9910	9550	7438	7427	9668	9440	5475	10809	9550	9947	9542	9455	9721	10496	10023	8819	8062	8002	8837	8572	8216	9367	9453	7902	8348	7345	7596	7586	6630	8088	8581	8251	8230	7571	8587	8278	9013	8863	8085	7931
02:38:15	37	177	187	181	179	11419	10767	12057	10742	10848	10595	8172	8242	10639	10399	6600	11699	10691	11068	10550	10315	10635	11332	10861	9723	8520	8318	9135	8668	8505	9826	9822	8233	8469	7682	7929	7851	7155	8551	8914	8586	8742	7913	8849	8703	9300	9224	8380	8431
00:00:00
00:00:00
00:00:00
00:00:00
00:00:00
00:00:00
00:00:00
00:00:00
00:00:00
00:00:00
00:00:00
00:00:00
00:00:00
00:00:00
00:00:00
00:00:00
00:00:00
00:00:00
00:00:00
00:00:00
00:00:00
00:00:00
00:00:00
00:00:00
00:00:00
00:00:00
00:00:00
00:00:00
00:00:00
00:00:00
00:00:00
00:00:00
00:00:00
00:00:00
00:00:00
00:00:00
00:00:00
00:00:00
00:00:00
00:00:00
00:00:00
00:00:00
00:00:00
00:00:00
00:00:00
00:00:00
00:00:00
00:00:00
00:00:00
00:00:00
00:00:00
00:00:00
00:00:00
00:00:00
00:00:00
00:00:00
00:00:00
00:00:00
00:00:00
00:00:00
00:00:00
00:00:00
00:00:00
00:00:00
00:00:00
00:00:00
00:00:00
00:00:00
00:00:00
00:00:00
00:00:00
00:00:00
00:00:00
00:00:00
00:00:00
00:00:00
00:00:00
00:00:00
00:00:00
00:00:00
00:00:00
00:00:00
00:00:00
00:00:00
00:00:00
00:00:00
00:00:00
00:00:00
00:00:00
00:00:00
00:00:00
00:00:00
00:00:00
OD600:600
Time	T∞ OD600:600	A1	A2	A3	A4	A5	A6	A7	A8	A9	A10	A11	A12	B1	B2	B3	B4	B5	B6	B7	B8	B9	B10	B11	B12	C1	C2	C3	C4	C5	C6	C7	C8	C9	C10	C11	C12	D1	D2	D3	D4	D5	D6	D7	D8	D9	D10	D11	D12
00:09:06	37	0.257	0.255	0.249	0.24	0.209	0.21	0.224	0.208	0.212	0.207	0.207	0.216	0.21	0.208	0.137	0.207	0.22	0.214	0.212	0.208	0.208	0.211	0.213	0.211	0.199	0.198	0.206	0.2	0.196	0.201	0.204	0.198	0.207	0.203	0.209	0.205	0.202	0.203	0.197	0.189	0.197	0.198	0.199	0.199	0.212	0.225	0.223	0.231
00:19:06	37	0.268	0.266	0.258	0.249	0.215	0.215	0.221	0.214	0.22	0.215	0.214	0.228	0.22	0.217	0.148	0.214	0.216	0.221	0.215	0.217	0.215	0.219	0.225	0.218	0.208	0.205	0.214	0.206	0.203	0.206	0.212	0.206	0.212	0.215	0.216	0.216	0.211	0.211	0.209	0.196	0.204	0.206	0.206	0.207	0.222	0.236	0.234	0.244
00:29:06	37	0.289	0.286	0.277	0.268	0.229	0.231	0.235	0.231	0.234	0.229	0.229	0.237	0.236	0.233	0.151	0.228	0.232	0.234	0.23	0.226	0.23	0.234	0.237	0.234	0.228	0.219	0.227	0.22	0.218	0.22	0.223	0.221	0.228	0.229	0.231	0.226	0.228	0.227	0.219	0.207	0.215	0.221	0.219	0.221	0.236	0.249	0.242	0.254
00:39:06	37	0.316	0.312	0.303	0.293	0.249	0.25	0.262	0.249	0.254	0.249	0.248	0.257	0.261	0.256	0.161	0.248	0.252	0.255	0.25	0.245	0.25	0.256	0.259	0.255	0.246	0.239	0.249	0.24	0.236	0.24	0.244	0.239	0.25	0.248	0.253	0.247	0.251	0.249	0.239	0.232	0.235	0.242	0.239	0.241	0.258	0.271	0.271	0.281
00:49:06	37	0.349	0.346	0.335	0.325	0.273	0.277	0.279	0.274	0.28	0.275	0.273	0.285	0.284	0.281	0.172	0.274	0.278	0.28	0.275	0.269	0.276	0.284	0.286	0.282	0.272	0.265	0.274	0.265	0.262	0.267	0.268	0.263	0.274	0.272	0.279	0.273	0.28	0.275	0.268	0.256	0.26	0.269	0.266	0.266	0.285	0.292	0.296	0.313
00:59:06	37	0.387	0.383	0.371	0.361	0.301	0.304	0.307	0.305	0.309	0.304	0.304	0.315	0.314	0.311	0.185	0.304	0.306	0.308	0.304	0.297	0.305	0.309	0.315	0.313	0.301	0.294	0.301	0.293	0.289	0.292	0.297	0.29	0.303	0.301	0.311	0.301	0.307	0.304	0.291	0.282	0.285	0.298	0.295	0.293	0.312	0.322	0.33	0.348
01:09:06	37	0.426	0.422	0.409	0.399	0.33	0.34	0.338	0.331	0.339	0.334	0.334	0.347	0.348	0.344	0.2	0.337	0.338	0.339	0.337	0.328	0.337	0.34	0.347	0.343	0.332	0.323	0.331	0.322	0.317	0.32	0.324	0.318	0.33	0.332	0.341	0.332	0.341	0.336	0.318	0.309	0.313	0.328	0.323	0.325	0.343	0.354	0.361	0.383
01:19:06	37.1	0.466	0.463	0.45	0.44	0.361	0.371	0.37	0.365	0.371	0.365	0.365	0.379	0.383	0.379	0.218	0.365	0.37	0.373	0.37	0.36	0.366	0.375	0.38	0.376	0.365	0.356	0.363	0.356	0.349	0.351	0.355	0.346	0.362	0.363	0.377	0.365	0.371	0.369	0.349	0.338	0.349	0.364	0.356	0.348	0.378	0.39	0.4	0.423
01:29:06	37	0.495	0.494	0.482	0.474	0.391	0.405	0.404	0.395	0.406	0.399	0.399	0.412	0.424	0.413	0.238	0.399	0.401	0.407	0.407	0.395	0.4	0.407	0.412	0.406	0.398	0.389	0.396	0.384	0.381	0.38	0.385	0.376	0.394	0.394	0.405	0.395	0.405	0.402	0.378	0.369	0.379	0.394	0.385	0.38	0.408	0.422	0.429	0.455
01:39:06	37	0.519	0.518	0.506	0.499	0.42	0.436	0.436	0.425	0.435	0.429	0.429	0.439	0.449	0.44	0.254	0.429	0.431	0.438	0.435	0.422	0.43	0.437	0.44	0.438	0.429	0.42	0.427	0.414	0.41	0.411	0.419	0.41	0.426	0.427	0.432	0.426	0.436	0.429	0.407	0.399	0.41	0.425	0.416	0.411	0.438	0.457	0.456	0.479
01:49:06	37.1	0.543	0.542	0.531	0.522	0.445	0.457	0.458	0.444	0.46	0.45	0.449	0.46	0.468	0.461	0.277	0.453	0.453	0.459	0.453	0.441	0.451	0.459	0.461	0.458	0.456	0.446	0.452	0.444	0.438	0.439	0.449	0.437	0.451	0.453	0.456	0.454	0.462	0.454	0.436	0.429	0.439	0.454	0.444	0.435	0.464	0.479	0.477	0.5
01:59:06	37.1	0.567	0.566	0.555	0.547	0.463	0.475	0.477	0.461	0.475	0.468	0.466	0.478	0.493	0.48	0.301	0.47	0.473	0.477	0.472	0.459	0.47	0.478	0.48	0.475	0.476	0.467	0.471	0.467	0.46	0.462	0.472	0.456	0.47	0.473	0.476	0.472	0.483	0.477	0.457	0.451	0.461	0.476	0.465	0.454	0.487	0.499	0.5	0.518
02:09:06	37	0.593	0.592	0.58	0.573	0.479	0.492	0.494	0.479	0.491	0.486	0.484	0.498	0.505	0.498	0.324	0.488	0.493	0.497	0.493	0.478	0.489	0.495	0.498	0.497	0.491	0.483	0.49	0.486	0.479	0.487	0.492	0.473	0.489	0.491	0.495	0.49	0.501	0.494	0.475	0.47	0.48	0.492	0.481	0.473	0.505	0.516	0.519	0.536
02:19:06	37.1	0.624	0.622	0.609	0.6	0.499	0.512	0.514	0.499	0.511	0.506	0.503	0.515	0.528	0.52	0.351	0.507	0.511	0.517	0.512	0.498	0.508	0.516	0.517	0.514	0.509	0.505	0.509	0.506	0.499	0.502	0.512	0.493	0.508	0.513	0.516	0.509	0.515	0.516	0.495	0.49	0.499	0.511	0.498	0.491	0.523	0.538	0.54	0.556
02:29:06	37.1	0.652	0.65	0.637	0.63	0.518	0.533	0.533	0.52	0.531	0.527	0.523	0.537	0.55	0.543	0.377	0.528	0.533	0.537	0.532	0.519	0.53	0.535	0.539	0.536	0.53	0.526	0.531	0.528	0.519	0.522	0.532	0.512	0.527	0.532	0.534	0.533	0.536	0.535	0.515	0.511	0.52	0.526	0.518	0.511	0.536	0.553	0.559	0.574
02:39:06	37	0.678	0.678	0.664	0.656	0.54	0.554	0.553	0.539	0.55	0.548	0.545	0.56	0.574	0.565	0.4	0.548	0.556	0.56	0.555	0.54	0.553	0.557	0.559	0.558	0.551	0.549	0.55	0.547	0.535	0.54	0.55	0.531	0.548	0.551	0.552	0.55	0.558	0.552	0.53	0.529	0.539	0.541	0.535	0.527	0.556	0.569	0.574	0.592
00:00:00
00:00:00
00:00:00
00:00:00
00:00:00
00:00:00
00:00:00
00:00:00
00:00:00
00:00:00
00:00:00
00:00:00
00:00:00
00:00:00
00:00:00
00:00:00
00:00:00
00:00:00
00:00:00
00:00:00
00:00:00
00:00:00
00:00:00
00:00:00
00:00:00
00:00:00
00:00:00
00:00:00
00:00:00
00:00:00
00:00:00
00:00:00
00:00:00
00:00:00
00:00:00
00:00:00
00:00:00
00:00:00
00:00:00
00:00:00
00:00:00
00:00:00
00:00:00
00:00:00
00:00:00
00:00:00
00:00:00
00:00:00
00:00:00
00:00:00
00:00:00
00:00:00
00:00:00
00:00:00
00:00:00
00:00:00
00:00:00
00:00:00
00:00:00
00:00:00
00:00:00
00:00:00
00:00:00
00:00:00
00:00:00
00:00:00
00:00:00
00:00:00
00:00:00
00:00:00
00:00:00
00:00:00
00:00:00
00:00:00
00:00:00
00:00:00
00:00:00
00:00:00
00:00:00
00:00:00
00:00:00
00:00:00
00:00:00
00:00:00
00:00:00
00:00:00
00:00:00
00:00:00
00:00:00
00:00:00
00:00:00
00:00:00
00:00:00
Results
	1	2	3	4	5	6	7	8	9	10	11	12
A	700	-1000	-700	1000	4400	3800	4300	3400	3700	3600	3500	2500	Max V [YFP:503,540]
	1	1	1	1	1	1	1	1	1	1	1	1	R-Squared [YFP:503,540]
	02:32:24	01:42:24	01:22:24	02:12:24	02:22:24	01:52:24	02:22:24	02:12:24	02:12:24	02:12:24	02:32:24	02:02:24	t at Max V [YFP:503,540]
	02:20:15	01:46:24	01:25:58	02:08:24	01:31:43	01:18:11	01:27:10	01:15:38	01:21:27	01:24:04	01:37:07	01:16:12	Lagtime [YFP:503,540]
	3200	1500	4300	3500	134200	107100	119900	117200	120200	119200	89000	89200	Max V [YFP:503,540[2]]
	1	1	1	1	1	1	1	1	1	1	1	1	R-Squared [YFP:503,540[2]]
	01:23:15	01:53:15	02:23:15	02:03:15	02:23:15	02:23:15	02:23:15	02:13:15	02:13:15	02:13:15	02:13:15	02:13:15	t at Max V [YFP:503,540[2]]
	01:09:49	00:58:55	01:52:26	01:36:32	01:24:26	01:12:34	01:14:15	01:17:53	01:19:18	01:20:42	01:17:20	01:16:45	Lagtime [YFP:503,540[2]]
	4.06	4.08	4.08	4.1	3.09	3.55	3.48	3.39	3.54	3.34	3.36	3.31	Max V [OD600:600]
	1	1	1	1	1	1	1	1	1	1	1	1	R-Squared [OD600:600]
	01:14:06	01:14:06	01:14:06	01:14:06	01:14:06	01:04:06	01:24:06	01:14:06	01:24:06	01:24:06	01:24:06	01:24:06	t at Max V [OD600:600]
	00:27:31	00:28:07	00:29:46	00:30:22	00:29:55	00:32:29	00:37:09	00:32:47	00:34:23	00:31:44	00:31:56	00:29:51	Lagtime [OD600:600]
B	3600	3800	2800	3800	3600	4200	3400	3400	3100	3800	3400	3300	Max V [YFP:503,540]
	1	1	1	1	1	1	1	1	1	1	1	1	R-Squared [YFP:503,540]
	02:22:24	02:22:24	02:32:24	02:02:24	02:12:24	02:32:24	02:32:24	02:22:24	01:52:24	01:42:24	02:12:24	02:22:24	t at Max V [YFP:503,540]
	01:23:14	01:23:43	01:37:24	01:16:52	01:19:37	01:31:55	01:22:24	01:17:42	01:11:55	01:10:33	01:19:10	01:24:40	Lagtime [YFP:503,540]
	108200	113600	112500	126300	114100	132500	107700	105600	119100	113400	108700	98000	Max V [YFP:503,540[2]]
	1	1	1	1	1	1	1	1	1	1	1	1	R-Squared [YFP:503,540[2]]
	02:23:15	02:03:15	02:33:15	02:23:15	02:33:15	02:13:15	02:13:15	02:03:15	02:13:15	02:13:15	02:03:15	02:23:15	t at Max V [YFP:503,540[2]]
	01:13:02	01:15:36	01:45:00	01:16:56	01:17:31	01:23:03	01:13:50	01:13:00	01:19:46	01:12:15	01:12:43	01:14:44	Lagtime [YFP:503,540[2]]
	4.02	3.52	2.68	3.34	3.25	3.4	3.66	3.51	3.42	3.51	3.3	3.28	Max V [OD600:600]
	1	1	1	1	1	1	1	1	1	1	1	1	R-Squared [OD600:600]
	01:24:06	01:14:06	02:14:06	01:24:06	01:14:06	01:14:06	01:24:06	01:24:06	01:24:06	01:14:06	01:14:06	01:14:06	t at Max V [OD600:600]
	00:35:58	00:30:43	00:59:19	00:31:49	00:32:49	00:32:20	00:36:01	00:35:55	00:33:06	00:32:33	00:28:37	00:28:40	Lagtime [OD600:600]
C	2900	2300	3300	2600	2700	3200	3400	3300	2900	2300	2800	2600	Max V [YFP:503,540]
	1	1	1	1	1	1	1	1	1	1	1	1	R-Squared [YFP:503,540]
	01:32:24	02:02:24	02:12:24	01:22:24	01:22:24	02:12:24	01:42:24	01:52:24	02:12:24	01:42:24	01:52:24	01:32:24	t at Max V [YFP:503,540]
	01:04:38	01:06:06	01:24:59	01:00:06	01:02:13	01:19:35	01:11:13	01:16:29	01:17:24	01:05:14	01:16:20	01:07:24	Lagtime [YFP:503,540]
	75100	74900	85100	75900	87300	105500	90100	71100	88400	78400	68000	70300	Max V [YFP:503,540[2]]
	1	1	1	1	1	1	1	1	1	1	1	1	R-Squared [YFP:503,540[2]]
	01:43:15	02:13:15	01:43:15	01:43:15	01:43:15	01:43:15	01:53:15	01:53:15	02:23:15	01:43:15	02:13:15	01:23:15	t at Max V [YFP:503,540[2]]
	00:58:06	01:03:57	01:02:30	01:00:37	01:07:12	01:09:24	01:03:12	01:00:59	01:15:50	01:05:06	01:00:40	00:59:55	Lagtime [YFP:503,540[2]]
	3.3	3.32	3.35	3.34	3.18	3.08	3.36	3.47	3.2	3.32	3.61	3.36	Max V [OD600:600]
	1	1	1	1	1	1	1	1	1	1	1	1	R-Squared [OD600:600]
	01:24:06	01:24:06	01:24:06	01:14:06	01:24:06	01:14:06	01:34:06	01:34:06	01:34:06	01:34:06	01:14:06	01:14:06	t at Max V [OD600:600]
	00:28:57	00:31:38	00:32:19	00:32:38	00:31:01	00:30:32	00:35:05	00:37:53	00:30:51	00:31:25	00:32:34	00:31:18	Lagtime [OD600:600]
D	2600	2500	3300	2700	3100	2800	2700	2600	3100	2700	2100	2800	Max V [YFP:503,540]
	1	1	1	1	1	1	1	1	1	1	1	1	R-Squared [YFP:503,540]
	02:02:24	01:52:24	01:42:24	01:52:24	02:12:24	02:02:24	01:42:24	02:02:24	01:52:24	01:22:24	01:22:24	01:22:24	t at Max V [YFP:503,540]
	01:20:06	01:07:00	01:10:26	01:07:46	01:19:20	01:19:11	01:05:11	01:08:33	01:14:10	01:01:06	00:50:15	01:01:20	Lagtime [YFP:503,540]
	71000	75100	92500	102400	94300	88200	94600	80000	89200	84300	74300	72700	Max V [YFP:503,540[2]]
	1	1	1	1	1	1	1	1	1	1	1	1	R-Squared [YFP:503,540[2]]
	01:33:15	01:33:15	01:43:15	01:43:15	01:43:15	01:43:15	01:43:15	01:53:15	01:33:15	02:13:15	01:33:15	01:33:15	t at Max V [YFP:503,540[2]]
	01:01:25	01:00:11	01:08:26	01:11:56	01:07:58	01:08:20	01:07:13	01:02:08	01:00:20	01:05:31	00:56:49	00:55:07	Lagtime [YFP:503,540[2]]
	3.39	3.29	3.11	3.07	3.63	3.62	3.36	3.19	3.45	3.63	3.9	4	Max V [OD600:600]
	1	1	1	1	1	1	1	1	1	1	1	1	R-Squared [OD600:600]
	01:04:06	01:24:06	01:14:06	01:24:06	01:14:06	01:14:06	01:14:06	01:34:06	01:14:06	01:14:06	01:14:06	01:14:06	t at Max V [OD600:600]
	00:28:04	00:28:42	00:30:08	00:30:24	00:37:00	00:33:10	00:32:21	00:32:33	00:31:06	00:33:34	00:33:34	00:31:03	Lagtime [OD600:600]
E	2800	2200	2100	2100	3000	2200	2700	2100	1900	2400	1900	1500	Max V [YFP:503,540]
	1	1	1	1	1	1	1	1	1	1	1	1	R-Squared [YFP:503,540]
	01:32:24	01:52:24	02:12:24	02:32:24	02:22:24	01:32:24	02:02:24	02:02:24	02:12:24	02:32:24	02:02:24	02:22:24	t at Max V [YFP:503,540]
	01:15:37	01:12:24	01:20:15	01:25:58	01:40:44	01:07:51	01:27:02	01:18:21	01:18:27	01:38:39	01:17:56	01:20:04	Lagtime [YFP:503,540]
	68400	63100	66300	64200	68600	62300	60800	60500	57500	75300	60100	62400	Max V [YFP:503,540[2]]
	1	1	1	1	1	1	1	1	1	1	1	1	R-Squared [YFP:503,540[2]]
	02:03:15	01:43:15	01:43:15	02:33:15	02:23:15	02:13:15	02:23:15	02:23:15	02:23:15	02:33:15	02:33:15	02:23:15	t at Max V [YFP:503,540[2]]
	01:11:55	01:03:30	01:10:02	01:17:42	01:19:27	01:13:08	01:12:27	01:17:04	01:12:44	01:34:26	01:20:16	01:28:42	Lagtime [YFP:503,540[2]]
	3.65	3.8	3.42	3.47	3.51	3.53	3.51	3.45	3.68	3.59	3.64	3.71	Max V [OD600:600]
	1	1	1	1	1	1	1	1	1	1	1	1	R-Squared [OD600:600]
	01:14:06	01:14:06	01:14:06	01:24:06	01:14:06	01:24:06	01:24:06	01:04:06	01:24:06	01:24:06	01:04:06	01:24:06	t at Max V [OD600:600]
	00:35:08	00:34:01	00:30:46	00:32:11	00:32:35	00:31:13	00:29:50	00:32:49	00:34:47	00:31:11	00:28:48	00:35:50	Lagtime [OD600:600]
F	2600	2300	2300	1900	2400	2100	2600	2500	1800	3100	1800	2500	Max V [YFP:503,540]
	1	1	1	1	1	1	1	1	1	1	1	1	R-Squared [YFP:503,540]
	02:22:24	01:52:24	02:02:24	02:02:24	02:32:24	02:22:24	02:22:24	01:42:24	02:12:24	02:12:24	02:12:24	01:22:24	t at Max V [YFP:503,540]
	01:36:38	01:17:50	01:21:45	01:15:49	01:30:44	01:24:04	01:32:47	01:19:00	01:22:57	01:40:18	01:24:37	01:04:36	Lagtime [YFP:503,540]
	65800	58600	75200	75000	61800	57800	62400	60900	61300	68500	60000	66400	Max V [YFP:503,540[2]]
	1	1	1	1	1	1	1	1	1	1	1	1	R-Squared [YFP:503,540[2]]
	02:33:15	02:23:15	02:23:15	02:23:15	02:13:15	02:33:15	02:13:15	02:23:15	02:23:15	02:33:15	02:33:15	02:23:15	t at Max V [YFP:503,540[2]]
	01:22:31	01:12:35	01:25:28	01:31:34	01:13:07	01:15:31	01:17:34	01:13:55	01:19:46	01:29:15	01:25:13	01:17:34	Lagtime [YFP:503,540[2]]
	3.53	3.5	3.35	3.57	3.41	3.38	3.6	3.42	3.7	3.8	3.89	3.82	Max V [OD600:600]
	1	1	1	1	1	1	1	1	1	1	1	1	R-Squared [OD600:600]
	01:14:06	01:24:06	01:24:06	01:24:06	01:24:06	01:14:06	01:24:06	01:24:06	01:24:06	01:24:06	01:24:06	01:04:06	t at Max V [OD600:600]
	00:29:16	00:29:18	00:29:49	00:33:11	00:31:16	00:31:37	00:33:33	00:30:57	00:34:04	00:34:03	00:33:34	00:32:16	Lagtime [OD600:600]
G	2000	2400	2800	1900	2200	2900	2100	1900	1900	2100	1900	2200	Max V [YFP:503,540]
	1	1	1	1	1	1	1	1	1	1	1	1	R-Squared [YFP:503,540]
	01:32:24	02:02:24	01:42:24	01:12:24	01:42:24	01:42:24	01:42:24	00:52:24	01:42:24	01:52:24	01:22:24	01:32:24	t at Max V [YFP:503,540]
	00:58:54	01:13:39	01:15:15	00:53:11	01:02:24	01:08:47	01:01:13	00:42:40	00:58:59	01:03:07	00:51:37	01:04:40	Lagtime [YFP:503,540]
	62500	88600	81500	72500	87500	85700	79000	63000	81700	84000	76900	62700	Max V [YFP:503,540[2]]
	1	1	1	1	1	1	1	1	1	1	1	1	R-Squared [YFP:503,540[2]]
	01:33:15	01:43:15	01:43:15	01:43:15	01:43:15	01:43:15	01:43:15	01:43:15	01:43:15	01:43:15	01:33:15	01:33:15	t at Max V [YFP:503,540[2]]
	01:01:40	01:09:46	01:07:16	01:03:57	01:09:30	01:06:49	01:06:12	01:03:34	01:07:07	01:06:28	01:06:22	00:56:21	Lagtime [YFP:503,540[2]]
	3.46	3.44	3.44	3.36	3.34	3.42	3.66	3.42	3.38	3.66	3.71	3.56	Max V [OD600:600]
	1	1	1	1	1	1	1	1	1	1	1	1	R-Squared [OD600:600]
	01:04:06	01:34:06	01:34:06	01:34:06	01:34:06	01:34:06	01:14:06	01:24:06	01:14:06	01:34:06	01:14:06	01:04:06	t at Max V [OD600:600]
	00:27:06	00:32:06	00:31:33	00:31:54	00:31:26	00:35:55	00:36:22	00:36:02	00:29:59	00:35:44	00:31:06	00:28:49	Lagtime [OD600:600]
H	2500	1500	2400	2000	2400	2500	2100	2400	1600	3000	2000	2300	Max V [YFP:503,540]
	1	1	1	1	1	1	1	1	1	1	1	1	R-Squared [YFP:503,540]
	01:22:24	01:52:24	02:32:24	01:32:24	00:52:24	01:22:24	01:32:24	01:42:24	02:22:24	01:32:24	01:32:24	01:22:24	t at Max V [YFP:503,540]
	00:57:00	01:26:04	01:26:34	00:52:24	00:44:29	01:01:48	00:56:27	01:04:29	01:53:39	01:08:44	00:59:24	01:04:21	Lagtime [YFP:503,540]
	79100	35100	70300	80800	69700	72700	69300	76700	27800	74400	68900	57100	Max V [YFP:503,540[2]]
	1	1	1	1	1	1	1	1	1	1	1	1	R-Squared [YFP:503,540[2]]
	01:33:15	02:03:15	01:43:15	01:43:15	01:33:15	01:33:15	01:43:15	01:33:15	02:13:15	01:33:15	01:33:15	01:33:15	t at Max V [YFP:503,540[2]]
	01:01:43	01:14:24	00:59:29	01:06:50	01:01:43	01:02:40	01:00:35	01:02:18	01:20:09	01:00:45	00:56:44	00:57:36	Lagtime [YFP:503,540[2]]
	3.81	1.65	3.59	3.51	3.57	3.33	3.98	3.45	1.58	3.44	3.76	3.89	Max V [OD600:600]
	1	1	1	1	1	1	1	1	1	1	1	1	R-Squared [OD600:600]
	01:14:06	02:14:06	01:24:06	01:14:06	01:14:06	01:14:06	01:24:06	01:14:06	02:04:06	01:24:06	01:24:06	01:14:06	t at Max V [OD600:600]
	00:30:25	01:04:41	00:29:48	00:28:01	00:28:51	00:26:06	00:37:05	00:30:24	01:03:32	00:26:39	00:30:43	00:28:34	Lagtime [OD600:600]
[truncated: 48 more columns]

## Sheet: A11.02-R36-ctrl-p3
Software Version	3.04.17
Experiment File Path:	C:\Users\murra\Box\biocircuits\CYH\A11.02-R36-ctrl.xpt
Protocol File Path:	C:\Users\Biotek1\Box\biocircuits\CYH\YFP.prt
Plate Number	Plate 3
Date	2022-01-18
Time	22:36:00
Reader Type:	Synergy H1
Reader Serial Number:	268449
Reading Type	Reader
Procedure Details
Plate Type	96 WELL PLATE (Use plate lid)
Eject plate on completion
Set Temperature	Setpoint 37∞C
	Preheat before moving to next step
Start Kinetic	Runtime 18:00:00 (HH:MM:SS), Interval 0:10:00, 109 Reads
Shake	Linear: Continuous
	Frequency: 1096 cpm (1 mm)
Read	YFP
	Fluorescence Endpoint
	Full Plate
	Filter Set 1
	Excitation: 503, Emission: 540
	Optics: Bottom, Gain: 61
	Filter Set 2
	Excitation: 503, Emission: 540
	Optics: Bottom, Gain: 100
	Light Source: Xenon Flash, Lamp Energy: High
	Read Speed: Normal, Delay: 100 msec, Measurements/Data Point: 10
	Read Height: 7 mm
Read	OD600
	Absorbance Endpoint
	Full Plate
	Wavelengths: 600
	Read Speed: Normal, Delay: 100 msec, Measurements/Data Point: 8
End Kinetic
Layout
	1	2	3	4	5	6	7	8	9	10	11	12
A	SPL1	SPL9	SPL17	SPL25	SPL33	SPL41	SPL49	SPL57	SPL65	SPL73	SPL81	SPL89	Well ID
B	SPL2	SPL10	SPL18	SPL26	SPL34	SPL42	SPL50	SPL58	SPL66	SPL74	SPL82	SPL90	Well ID
C	SPL3	SPL11	SPL19	SPL27	SPL35	SPL43	SPL51	SPL59	SPL67	SPL75	SPL83	SPL91	Well ID
D	SPL4	SPL12	SPL20	SPL28	SPL36	SPL44	SPL52	SPL60	SPL68	SPL76	SPL84	SPL92	Well ID
E	SPL5	SPL13	SPL21	SPL29	SPL37	SPL45	SPL53	SPL61	SPL69	SPL77	SPL85	SPL93	Well ID
F	SPL6	SPL14	SPL22	SPL30	SPL38	SPL46	SPL54	SPL62	SPL70	SPL78	SPL86	SPL94	Well ID
G	SPL7	SPL15	SPL23	SPL31	SPL39	SPL47	SPL55	SPL63	SPL71	SPL79	SPL87	SPL95	Well ID
H	SPL8	SPL16	SPL24	SPL32	SPL40	SPL48	SPL56	SPL64	SPL72	SPL80	SPL88	SPL96	Well ID
YFP:503,540
Time	T∞ YFP:503,540	A1	A2	A3	A4	A5	A6	A7	A8	A9	A10	A11	A12	B1	B2	B3	B4	B5	B6	B7	B8	B9	B10	B11	B12	C1	C2	C3	C4	C5	C6	C7	C8	C9	C10	C11	C12	D1	D2	D3	D4	D5	D6	D7	D8	D9	D10	D11	D12
00:07:24	37	3	0	1	2	123	117	134	90	81	104	70	51	127	122	71	133	130	132	126	130	134	131	126	111	95	100	94	94	91	99	105	103	99	91	98	102	98	103	106	89	101	81	101	103	85	100	87	103
00:17:24	37	0	0	11	0	129	124	126	80	84	100	77	50	127	125	70	141	125	127	129	139	140	141	126	115	111	96	97	93	89	103	101	101	94	95	103	109	92	108	109	90	102	85	102	109	90	109	97	103
00:27:24	37	8	1	1	3	132	131	139	97	81	107	79	46	130	125	74	150	134	136	139	146	143	151	138	121	109	95	100	99	95	109	113	96	97	94	105	106	102	110	107	106	102	87	99	114	96	108	96	97
00:37:24	37	4	0	0	5	139	138	139	104	94	109	81	50	146	128	86	147	142	130	141	146	148	156	140	126	119	97	104	98	95	114	110	102	108	102	113	111	101	111	115	103	105	92	109	124	95	107	99	103
00:47:24	37	9	5	4	0	144	136	140	107	90	109	90	59	148	138	86	173	145	146	157	154	157	169	140	132	118	115	108	104	100	112	119	106	111	102	111	127	109	116	104	110	114	111	119	120	102	113	105	110
00:57:24	37	2	4	2	0	180	127	172	115	95	121	98	52	143	148	78	189	159	170	181	166	175	179	157	133	132	118	112	111	104	126	126	113	120	116	123	138	124	130	132	123	126	108	126	132	112	124	113	118
01:07:24	37	3	5	0	0	172	139	176	119	107	129	100	61	156	161	93	197	177	173	181	188	191	199	178	154	155	142	142	134	125	146	160	131	139	132	150	152	141	149	146	134	144	127	143	152	129	140	135	136
01:17:24	37	6	5	2	1	191	147	189	146	114	146	112	66	163	160	90	212	176	163	200	189	205	214	194	164	180	164	151	147	140	162	165	152	163	147	164	181	170	167	169	156	169	139	162	179	145	160	155	154
01:27:24	37	12	0	9	7	190	163	192	151	119	168	125	68	181	162	99	210	177	187	211	198	221	223	192	170	215	188	166	165	168	194	191	177	191	190	189	212	204	200	195	184	187	161	190	208	166	200	187	169
01:37:24	37	5	4	3	0	184	178	194	152	143	173	128	74	213	180	111	227	196	199	237	203	228	240	200	181	250	225	194	211	195	218	211	215	231	215	210	231	236	225	230	203	225	180	216	243	183	224	209	186
01:47:24	37	0	7	1	4	214	200	205	155	152	172	126	95	220	198	121	248	218	218	248	228	253	252	214	195	270	264	205	253	221	266	234	258	248	230	255	268	262	254	255	222	254	207	245	275	207	241	235	213
01:57:24	37	6	1	8	4	234	219	216	159	151	182	135	105	256	224	133	285	243	238	285	244	277	273	226	210	304	300	229	287	245	300	259	299	279	264	293	291	278	277	282	250	277	214	267	305	231	270	270	249
02:07:24	37	4	7	1	7	261	254	243	176	154	201	145	106	285	244	146	301	261	249	317	271	311	301	253	221	319	326	244	313	265	320	273	321	302	294	309	313	315	316	314	277	308	245	303	350	265	309	291	272
02:17:24	37.1	5	0	3	4	284	277	259	199	180	210	159	108	312	266	167	329	287	275	357	295	340	335	273	241	337	349	271	330	285	357	297	352	330	325	335	341	343	351	346	308	339	258	339	369	288	347	322	312
02:27:24	37.1	8	6	3	7	309	304	282	213	188	225	168	116	345	290	196	355	308	302	391	325	381	356	292	261	366	371	294	354	320	394	318	375	347	362	354	339	379	386	391	345	383	272	388	406	328	380	347	341
02:37:24	37.1	11	6	4	6	333	341	313	240	201	257	193	124	373	329	228	393	342	323	432	351	418	382	325	279	380	412	317	388	336	422	335	411	374	387	369	363	419	424	421	378	421	293	413	439	358	422	387	382
02:47:24	37.1	5	6	8	4	363	364	329	254	221	274	205	136	405	345	258	415	355	345	467	373	456	407	334	298	406	437	341	427	367	451	358	448	405	410	373	380	451	439	459	410	453	304	449	464	386	457	413	422
02:57:24	37.1	9	7	12	6	395	381	355	277	249	289	220	151	423	373	274	442	379	362	494	389	477	442	350	311	425	457	360	443	381	471	376	464	413	436	398	404	464	460	473	439	478	323	478	485	411	471	433	442
03:07:24	37.1	9	6	9	7	407	396	358	288	260	309	225	161	446	393	298	465	394	380	527	412	502	469	370	333	434	476	365	462	407	493	399	492	438	461	424	420	493	487	497	453	503	327	486	508	419	492	446	466
03:17:24	37.1	10	7	13	0	431	421	392	312	281	312	240	174	484	420	313	483	414	397	565	441	540	489	384	349	471	506	389	479	419	515	414	517	453	488	438	460	509	517	521	471	520	348	529	532	442	527	488	494
03:27:24	37.1	11	5	7	10	452	447	402	316	296	342	252	190	511	439	336	518	440	421	598	457	562	524	405	374	490	529	406	518	449	535	435	540	491	526	465	459	557	540	550	500	547	370	541	562	467	554	511	519
03:37:24	37	9	9	7	13	477	466	418	349	318	367	262	201	534	478	357	554	469	447	628	486	602	552	426	399	505	549	421	541	467	568	442	568	513	544	474	479	581	558	570	530	570	380	562	590	495	578	531	537
03:47:24	37	8	11	6	8	501	504	453	372	347	391	289	211	561	495	376	577	497	476	664	518	637	583	458	412	532	578	442	569	486	589	467	601	544	575	505	507	610	580	609	552	602	401	595	619	518	604	563	569
03:57:24	37	15	6	5	8	528	541	456	391	363	407	300	234	597	522	398	611	516	493	700	539	669	618	474	437	551	614	474	596	518	609	491	628	556	599	529	533	625	617	631	580	631	410	628	657	537	648	583	606
04:07:24	37	9	6	6	10	555	568	485	424	380	434	327	250	618	548	428	639	545	514	749	562	711	657	498	461	573	637	476	617	531	645	516	663	580	624	543	546	655	642	654	605	661	433	657	673	569	669	608	629
04:17:24	37	10	8	11	17	577	596	510	438	400	455	347	280	655	556	446	669	566	531	778	593	741	677	519	464	594	657	493	640	556	673	532	690	601	647	568	558	683	651	679	625	680	451	676	699	579	693	628	657
04:27:24	37	10	13	6	7	593	625	522	462	430	473	343	289	686	590	463	697	585	546	807	612	770	706	525	474	601	684	510	670	564	691	550	708	611	673	576	577	694	686	707	644	712	454	708	727	607	715	650	671
04:37:24	37	12	14	13	10	608	637	547	478	454	484	347	303	679	615	486	715	594	546	828	612	795	722	524	476	630	702	522	694	591	716	550	728	623	694	590	588	732	702	733	655	730	468	725	744	622	728	667	690
04:47:24	37	8	10	10	10	631	635	556	505	478	487	347	322	704	616	504	736	589	545	861	628	810	737	520	467	639	723	539	707	602	738	569	754	653	706	602	595	734	718	740	691	756	490	744	778	648	762	690	709
04:57:24	37	12	10	12	18	634	641	554	510	487	491	349	321	714	624	523	756	594	545	876	625	831	731	527	478	655	735	555	729	628	753	585	770	680	720	615	599	763	732	759	717	784	501	768	790	660	783	708	731
05:07:24	37	17	11	17	9	643	645	560	510	487	496	350	326	714	626	543	762	603	565	894	621	827	732	523	475	665	754	567	745	636	773	589	785	691	741	626	611	772	763	789	722	796	507	790	803	682	796	722	745
05:17:24	37	9	18	12	10	641	639	562	516	486	494	353	327	722	618	562	770	589	560	895	620	823	731	527	486	667	768	568	763	643	795	596	817	708	760	618	608	776	770	804	738	815	511	800	841	690	830	734	758
05:27:24	37	6	13	9	12	637	635	562	513	493	494	348	326	710	635	574	740	586	543	891	624	832	739	534	471	686	786	589	763	662	817	610	828	710	767	634	616	785	791	823	759	839	512	816	844	711	845	735	769
05:37:24	37	17	20	17	16	642	626	577	515	489	494	354	331	713	634	597	737	590	549	912	620	840	751	521	463	695	803	605	791	666	832	620	839	711	775	639	624	796	797	837	767	851	523	848	862	720	853	749	771
05:47:24	37.1	14	14	12	14	644	629	554	516	491	489	355	332	719	642	600	734	580	546	896	620	839	744	519	471	700	814	608	819	688	844	635	846	716	772	646	623	803	813	849	790	861	525	866	887	732	868	760	765
05:57:24	37.1	17	8	16	10	627	628	564	520	497	487	343	331	712	635	606	751	581	543	901	620	832	735	519	470	715	826	609	836	691	870	640	856	725	779	656	630	816	813	880	809	878	530	874	883	744	880	760	778
06:07:24	37.1	11	4	16	16	636	621	564	511	505	494	352	329	725	632	604	745	588	536	904	621	839	730	519	460	709	846	610	848	699	889	649	869	745	794	663	630	822	828	891	822	895	544	874	903	747	884	781	779
06:17:24	37	10	9	16	6	621	620	544	521	497	499	346	340	710	626	605	727	588	538	907	606	831	732	515	462	727	838	618	853	705	899	652	879	754	797	668	649	831	835	890	826	894	560	886	893	752	887	777	772
06:27:24	37	10	11	19	13	632	620	543	517	492	488	348	326	707	613	603	731	580	537	900	614	837	735	516	462	738	841	630	845	732	910	666	886	749	804	671	652	823	844	911	836	897	570	890	903	771	902	773	792
06:37:24	37	12	19	17	12	632	619	536	510	490	481	335	333	701	623	617	730	573	521	889	606	833	733	511	451	734	854	645	858	724	905	675	878	753	818	677	656	828	834	918	830	909	578	899	907	773	906	786	779
06:47:24	37	18	17	11	12	618	609	526	504	493	497	351	333	693	618	604	727	583	531	905	601	845	733	518	450	743	853	654	876	731	913	685	886	768	827	683	658	840	845	921	846	916	590	915	908	785	897	799	796
06:57:24	37	14	17	17	13	627	624	542	509	495	491	346	343	695	615	612	733	574	526	899	604	842	734	508	459	745	864	670	886	751	922	695	900	786	820	691	671	854	871	933	857	920	598	923	927	774	914	804	791
07:07:24	37	12	16	17	21	624	618	528	513	487	484	338	346	691	609	610	722	566	522	890	604	829	737	504	449	763	881	675	892	764	931	707	907	783	826	707	670	862	872	939	872	930	613	920	933	799	919	815	809
07:17:24	37	14	16	20	16	609	610	526	515	495	487	341	332	700	610	610	724	565	521	909	594	842	729	505	447	771	875	685	893	773	943	713	918	784	826	717	674	866	886	954	870	937	621	924	937	811	921	810	804
07:27:24	37	15	17	19	17	610	611	524	507	491	493	352	338	683	603	613	723	566	507	890	597	838	729	501	447	773	884	686	909	772	939	719	921	800	841	725	684	860	886	960	878	952	629	938	950	821	933	823	809
07:37:24	37	8	20	16	18	603	611	516	500	485	480	345	341	695	606	595	721	563	520	892	594	830	723	502	442	778	892	702	907	776	959	723	920	804	848	730	687	867	885	960	890	950	634	947	947	834	929	820	803
07:47:24	37	20	15	18	16	604	600	524	507	492	494	352	346	689	600	606	712	561	517	887	591	831	726	500	448	781	891	712	920	786	954	741	925	807	855	728	690	868	896	961	896	955	642	942	947	841	939	818	812
07:57:24	37	14	11	20	19	601	595	521	497	488	479	352	346	680	586	608	697	544	506	887	575	841	718	482	445	793	900	710	914	787	960	741	937	818	855	736	689	879	894	979	906	946	656	955	947	837	946	816	818
08:07:24	37.1	23	16	21	19	589	598	514	497	486	473	341	346	669	592	594	705	549	502	889	576	825	715	490	440	797	906	729	923	788	973	759	943	812	860	743	695	882	902	984	897	959	664	953	962	844	952	830	815
08:17:24	37.1	25	22	16	17	594	584	513	496	484	484	346	355	666	593	590	696	537	494	863	576	828	703	486	433	795	908	731	929	807	973	753	939	827	865	739	717	894	907	984	908	974	685	966	971	842	966	846	812
08:27:24	37.1	17	17	18	24	585	581	495	492	483	463	350	351	659	568	600	692	541	499	862	575	828	705	480	428	805	908	743	924	804	982	768	943	834	866	759	698	892	920	982	925	972	678	958	965	850	966	849	816
08:37:24	37.1	25	23	14	16	577	568	494	480	482	469	352	347	651	579	585	696	532	482	858	570	832	701	481	423	804	911	746	939	806	978	771	956	833	876	759	708	895	923	986	919	985	686	966	964	863	971	845	821
08:47:24	37.1	18	19	21	21	575	563	484	484	477	466	354	343	645	572	583	680	525	493	847	558	817	686	475	431	808	915	754	937	821	979	772	962	840	874	766	707	901	932	994	919	977	708	976	983	871	960	854	826
08:57:24	37.1	18	18	23	19	563	563	488	482	480	476	353	353	646	562	585	683	530	478	846	552	808	691	467	422	808	922	750	947	834	985	790	962	837	884	754	716	898	921	1002	939	990	692	981	995	878	958	852	824
09:07:24	37.1	21	17	19	21	563	557	483	482	476	463	350	364	638	563	589	659	526	476	843	552	794	678	464	421	808	912	757	939	830	994	792	954	852	876	764	721	908	925	1007	940	992	707	986	993	872	963	857	812
09:17:24	37.1	12	20	20	21	567	550	480	472	477	457	348	359	629	561	582	657	520	472	840	544	799	680	459	411	810	928	770	952	839	984	802	948	858	886	767	709	904	925	1001	942	1003	722	993	993	887	982	859	817
09:27:24	37.1	25	16	22	16	548	550	479	472	473	454	338	367	626	552	578	656	508	466	836	543	794	664	455	417	825	932	769	961	839	1006	799	976	865	883	767	711	904	933	1012	955	1005	721	989	989	889	980	867	821
09:37:24	37.1	17	19	22	22	543	536	472	472	470	458	342	374	616	545	581	654	503	466	829	532	773	661	453	406	818	938	781	962	845	1001	805	975	869	902	779	727	914	947	1024	954	999	732	997	1003	893	986	880	828
09:47:24	37	17	19	23	20	553	543	463	469	466	446	338	369	615	535	573	636	499	448	819	525	789	657	456	399	820	929	785	959	863	1013	823	969	874	890	780	714	902	941	1014	956	998	734	990	998	902	981	874	817
09:57:24	37	18	21	17	19	538	526	462	460	468	452	334	367	606	544	566	643	491	456	810	523	771	652	443	407	824	944	785	977	858	1016	821	967	878	909	778	715	909	948	1027	972	1023	741	994	1012	906	995	882	819
10:07:24	37	18	19	27	20	536	520	460	459	467	443	331	366	599	535	571	639	484	454	810	518	762	653	432	388	825	938	798	973	872	1017	833	987	889	902	794	713	928	950	1027	975	1009	740	1005	1020	909	990	896	822
10:17:24	37	18	20	20	28	525	518	449	457	467	441	327	362	590	517	571	627	485	440	801	510	770	640	442	395	822	947	801	979	863	1025	841	982	883	901	805	717	908	966	1028	976	1018	750	1009	1015	923	1003	886	824
10:27:24	37	19	22	27	17	529	510	448	453	456	440	334	358	582	520	568	629	470	430	790	504	763	637	433	388	829	953	802	989	870	1030	858	991	899	910	796	714	918	969	1033	974	1014	746	1021	1015	930	1015	895	824
10:37:24	37	20	20	21	16	508	508	444	453	472	437	326	349	568	516	569	620	469	434	790	494	738	627	427	376	840	943	813	980	874	1017	839	978	886	907	786	718	914	969	1044	993	1032	761	1018	1025	918	1017	879	807
10:47:24	37	22	17	15	18	505	491	435	451	458	425	325	349	559	508	558	618	462	418	776	484	736	615	425	372	831	948	827	973	879	1032	846	980	884	904	798	705	922	963	1036	983	1019	759	1019	1008	937	1003	887	808
10:57:24	37	23	20	19	23	493	489	425	438	466	421	312	357	554	495	545	596	450	415	759	483	723	612	412	359	826	947	809	990	886	1022	839	981	903	919	797	709	919	964	1032	987	1017	750	1022	1006	926	1005	878	805
11:07:24	37.1	14	17	18	20	492	485	420	432	466	423	305	346	554	492	547	585	439	408	756	476	714	599	401	350	820	947	824	982	877	1019	847	980	875	905	790	701	902	961	1023	987	1003	761	1029	1004	929	994	881	803
11:17:24	37.1	19	18	18	19	475	479	418	428	450	411	309	347	540	485	542	571	442	399	746	469	701	592	403	350	820	946	824	980	873	1017	844	985	888	903	799	697	902	961	1028	980	1013	748	1018	1017	935	999	873	795
11:27:24	37.1	23	21	23	20	478	472	412	431	448	413	310	344	529	479	531	563	427	390	734	453	686	587	393	344	815	930	816	976	880	1020	849	982	887	901	788	689	896	964	1033	984	1005	756	1016	1015	924	1000	886	794
11:37:24	37.1	13	25	20	22	458	449	404	420	439	412	300	334	517	455	526	558	419	390	720	445	669	579	382	333	804	929	819	976	879	1013	847	977	880	903	786	699	894	951	1033	995	1019	761	1018	1008	928	1015	870	791
11:47:24	37.1	29	20	20	19	456	448	396	414	446	403	294	341	513	458	529	548	409	373	700	443	660	555	370	324	810	934	824	969	882	1015	845	969	877	900	778	679	898	955	1022	984	1001	759	1011	1011	932	988	871	776
11:57:24	37.1	22	19	29	24	442	452	387	404	430	394	293	329	500	450	525	540	399	360	690	435	648	544	361	321	796	935	817	972	878	1015	840	971	880	895	774	668	874	955	1022	983	1001	758	1011	998	942	986	874	787
12:07:24	37.1	23	20	22	25	442	428	379	425	430	386	285	323	482	435	517	523	397	366	677	422	629	542	361	308	801	910	808	974	879	1019	837	961	877	891	773	668	878	948	1020	973	1004	759	1007	1003	936	974	867	765
12:17:24	37.1	25	22	23	16	434	426	372	398	426	374	277	318	480	431	513	517	385	352	661	418	617	529	346	301	793	915	819	965	880	1010	834	947	881	883	769	656	870	943	1009	978	1004	752	987	972	937	974	864	763
12:27:24	37.1	22	24	21	23	425	423	361	394	412	371	276	318	465	418	514	505	379	347	659	405	612	517	342	294	788	922	805	952	879	1018	835	952	869	878	762	646	863	925	1014	971	987	729	997	982	923	972	858	753
12:37:24	37.1	21	21	20	22	413	409	355	384	412	364	273	298	450	412	503	495	369	331	638	388	587	501	331	288	783	906	804	959	866	1001	829	944	855	870	752	646	854	935	1006	964	980	740	995	975	919	977	847	750
12:47:24	37	24	25	22	26	398	401	348	378	416	354	260	302	446	395	498	484	364	331	627	381	576	500	320	271	765	894	800	950	860	991	814	936	854	856	734	645	845	919	1008	967	979	724	976	957	918	954	849	737
12:57:24	37	15	21	22	25	396	390	344	372	391	351	258	297	430	392	484	471	351	316	623	374	549	481	317	262	756	886	796	948	859	1000	809	930	851	861	736	626	832	928	998	957	961	724	971	958	911	952	842	729
13:07:24	37	18	16	24	23	387	383	335	364	397	337	245	291	412	377	483	459	346	309	601	364	536	471	314	259	754	886	792	939	855	998	812	931	845	850	722	612	825	906	994	948	965	717	961	958	911	950	847	719
13:17:24	37	17	19	21	28	374	369	316	356	383	329	246	286	416	371	474	453	332	300	590	346	534	465	294	249	749	882	793	943	851	979	816	928	829	834	722	609	816	900	977	944	962	720	960	942	907	939	819	707
13:27:24	37	23	24	20	27	363	364	310	356	375	327	225	286	402	368	473	434	322	298	586	343	514	450	285	238	740	867	784	938	848	976	790	917	823	829	706	594	816	894	978	945	959	704	959	939	897	926	820	709
13:37:24	37	16	15	16	17	359	345	309	341	365	316	219	270	398	349	464	429	312	279	557	339	495	448	274	228	730	856	773	922	844	972	793	917	824	825	697	586	793	904	975	939	943	702	951	929	907	930	811	690
13:47:24	37	26	20	20	22	351	341	301	332	364	314	216	268	384	337	454	419	303	277	547	323	477	433	270	220	721	849	777	920	816	952	779	904	812	806	696	584	782	883	959	922	934	679	938	920	879	913	801	684
13:57:24	37	18	24	17	25	339	329	291	323	352	295	212	256	365	335	443	405	301	265	537	318	456	413	266	207	706	835	756	896	823	955	766	871	796	801	676	558	772	868	935	912	923	678	918	905	887	902	788	665
14:07:24	37	18	18	23	22	325	324	286	336	335	288	192	255	355	325	443	399	293	266	517	308	449	415	255	210	695	828	756	892	811	919	749	868	789	808	662	556	755	858	939	911	909	668	923	889	878	891	789	655
14:17:24	37.1	22	20	21	21	320	311	277	310	344	282	187	241	345	313	441	383	281	255	506	301	439	395	239	195	683	811	736	895	807	931	758	860	780	774	655	536	750	842	935	900	888	655	899	887	861	876	774	643
14:27:24	37.1	24	23	27	20	307	301	267	306	333	284	183	241	343	304	430	367	269	242	494	280	411	388	233	190	668	806	737	879	805	908	737	845	769	782	658	525	733	838	925	902	892	646	894	878	858	863	759	633
14:37:24	37.1	17	22	22	22	291	298	258	294	319	264	170	235	325	299	419	364	258	238	485	284	403	368	232	185	665	792	720	869	791	915	729	845	765	754	636	519	720	830	913	877	887	645	883	876	849	870	743	621
14:47:24	37.1	19	18	20	24	291	285	253	292	313	261	171	221	315	299	411	355	251	230	471	271	392	365	225	176	650	768	713	864	781	902	718	831	750	742	616	502	705	812	904	876	863	627	886	863	835	848	747	608
14:57:24	37	15	21	27	26	278	283	245	280	301	249	155	218	302	289	403	344	248	219	451	269	373	351	211	172	628	763	714	850	765	889	705	814	733	740	607	487	692	791	893	866	852	612	857	846	827	839	729	596
15:07:24	37	24	21	25	24	284	271	233	279	288	234	153	214	298	276	394	323	236	216	439	250	364	343	204	167	624	747	685	841	759	873	690	802	721	718	596	479	677	791	869	851	843	612	845	832	814	826	714	587
15:17:24	37	27	20	20	25	268	254	239	268	285	228	152	194	285	261	396	323	236	207	430	251	357	327	195	156	611	747	672	825	753	864	675	785	713	707	577	462	666	774	861	836	832	588	839	816	811	813	704	573
15:27:24	37	17	17	21	18	256	255	219	263	280	223	146	190	274	260	382	318	222	199	416	243	346	322	194	163	596	737	671	818	740	843	660	781	694	698	573	457	658	759	863	841	817	592	823	804	798	804	688	565
15:37:24	37	26	21	23	19	249	250	224	249	261	218	147	188	271	255	375	311	220	194	403	227	335	318	184	154	583	725	666	806	735	842	651	762	686	683	568	442	639	761	851	814	817	560	817	797	790	799	691	546
15:47:24	37	21	18	21	27	242	238	216	243	255	212	137	179	263	236	368	289	208	192	388	227	325	300	181	142	571	709	649	797	715	833	638	752	690	667	570	435	622	742	834	817	801	556	803	776	764	778	665	535
15:57:24	37	22	21	21	24	240	232	207	248	249	200	128	180	263	233	365	284	206	184	382	222	315	295	174	142	553	698	643	785	716	822	625	740	662	656	539	421	620	734	818	800	791	548	789	762	767	771	664	514
16:07:24	37	20	19	20	15	229	225	206	244	249	192	127	171	243	229	361	280	198	182	376	209	308	287	167	135	542	687	630	778	694	804	609	742	660	649	526	406	588	714	815	784	766	541	771	757	739	751	650	521
16:17:24	37	18	19	22	25	222	219	196	222	234	195	125	162	233	224	347	266	196	174	358	206	291	269	162	129	530	680	618	752	687	799	594	713	637	619	516	400	581	693	797	773	761	517	764	748	733	733	622	497
16:27:24	37	17	25	27	19	213	214	187	214	228	184	124	161	228	216	340	260	179	173	350	196	287	269	158	125	517	662	601	742	662	775	585	690	621	627	496	365	573	686	776	761	742	505	750	721	726	721	616	480
16:37:24	37.1	25	21	20	32	207	204	180	212	212	179	116	149	230	206	335	254	171	166	337	190	282	252	159	124	501	644	587	728	657	756	565	689	602	607	486	365	551	667	771	740	718	488	726	712	709	703	596	477
16:47:24	37	17	20	20	27	198	202	178	210	209	175	116	143	207	200	319	243	174	161	316	181	261	251	148	117	485	630	579	722	649	747	542	682	601	588	468	361	535	667	755	723	705	480	718	690	695	698	584	456
16:57:24	37.1	22	20	29	21	201	191	173	205	209	170	102	140	208	195	315	233	170	158	318	173	254	244	144	119	478	610	564	705	618	740	547	655	578	583	460	347	521	631	734	721	703	460	699	682	681	674	572	440
17:07:24	37	17	21	24	21	186	183	158	189	200	161	110	136	200	189	304	222	166	150	307	169	248	224	135	105	467	604	549	675	614	724	517	641	557	560	443	332	509	627	714	701	681	448	688	666	674	659	556	432
17:17:24	37	22	26	27	27	179	178	161	189	188	158	109	134	198	179	300	218	159	148	290	170	239	224	140	111	444	591	543	667	596	712	505	633	546	545	435	325	496	605	700	681	670	436	664	654	653	653	549	418
17:27:24	37	18	22	19	22	180	173	156	187	186	157	105	132	184	180	294	211	156	146	287	166	234	219	132	107	433	566	524	657	589	687	486	613	534	530	419	317	474	586	683	672	651	426	654	633	644	632	529	406
17:37:24	37	21	15	24	19	166	169	155	178	181	154	96	119	182	178	276	215	154	138	274	160	231	218	124	106	428	562	513	640	574	682	468	588	524	520	404	304	465	574	672	648	627	403	640	627	625	618	518	400
17:47:24	37	23	21	17	23	165	153	143	168	174	151	101	114	176	166	279	198	149	138	271	157	219	206	127	101	410	545	499	635	552	662	461	586	513	505	395	295	442	559	661	645	620	410	626	598	615	613	504	385
17:57:24	37	15	21	18	19	167	160	143	169	171	140	101	117	174	156	271	196	141	133	264	154	215	200	130	100	393	530	484	612	541	649	448	570	500	499	381	287	441	557	645	634	611	385	606	594	607	598	491	375
18:07:24	37	25	18	19	19	152	158	144	164	161	138	96	113	170	159	264	197	141	132	250	146	204	201	121	97	390	511	472	601	529	623	435	562	491	476	367	278	429	534	640	612	603	383	595	575	587	577	477	367
YFP:503,540[2]
Time	T∞ YFP:503,540[2]	A1	A2	A3	A4	A5	A6	A7	A8	A9	A10	A11	A12	B1	B2	B3	B4	B5	B6	B7	B8	B9	B10	B11	B12	C1	C2	C3	C4	C5	C6	C7	C8	C9	C10	C11	C12	D1	D2	D3	D4	D5	D6	D7	D8	D9	D10	D11	D12
00:08:15	37	46	41	43	45	4490	4309	4576	3316	2656	3486	2691	1529	4564	4081	2479	4858	4506	4524	4481	4631	4550	4858	4395	4046	3695	3270	3349	3080	2994	3593	3644	3370	3432	3210	3337	3590	3200	3502	3566	3214	3492	3032	3429	3806	3168	3668	3225	3507
00:18:15	37	60	41	52	47	4604	4308	4600	3350	2702	3450	2651	1576	4561	4110	2380	5009	4508	4444	4705	4857	4709	4989	4553	4068	3737	3437	3453	3330	3081	3690	3753	3438	3511	3320	3543	3733	3320	3601	3712	3333	3569	3155	3629	3763	3246	3742	3310	3484
00:28:15	37	59	66	53	41	4872	4300	4880	3465	2892	3650	2688	1680	4847	4327	2692	5203	4772	4848	4801	5018	4974	5085	4793	4212	3879	3439	3521	3369	3171	3732	3876	3419	3642	3405	3576	3742	3369	3756	3769	3489	3711	3273	3625	3877	3391	3568	3399	3593
00:38:15	37	56	60	58	41	5033	4993	5127	3649	3049	3816	2789	1786	5237	4657	2995	5594	5009	4942	5187	5324	5238	5584	5036	4560	4037	3609	3481	3255	3312	3876	3963	3581	3737	3451	3763	3934	3481	3803	3950	3563	3732	3278	3865	4048	3393	3795	3537	3702
00:48:15	37	51	61	73	60	5309	5027	5357	3866	3278	4093	3061	1886	5355	4906	2997	6120	5273	5166	5664	5640	5687	5832	5302	4683	4263	3844	3761	3631	3423	4026	4105	3830	3980	3661	3868	4235	3830	4168	4164	3745	4094	3463	4010	4390	3567	4089	3755	3914
00:58:15	37	60	54	61	67	5857	5116	5571	3934	3462	4335	3240	1917	5509	5337	3091	6659	5831	5985	6092	6024	6157	6219	5574	5099	4851	4301	4053	4020	3732	4425	4347	4183	4455	4115	4384	4721	4317	4579	4623	4121	4512	3735	4542	4786	3857	4528	4211	4312
01:08:15	37	69	74	76	82	6536	5436	6058	4605	3764	4808	3410	2141	5690	5561	3286	7225	6325	6339	6571	6641	6651	7058	6347	5602	5547	4946	4630	4604	4276	5067	5077	4637	5083	4692	5004	5414	5140	5354	5260	4745	5155	4197	5069	5352	4445	4970	4789	4872
01:18:15	37	72	72	84	76	7163	5888	7199	5157	4191	5391	3863	2295	6062	5737	3521	7454	6584	6409	7139	6971	7278	7700	6851	5928	6359	5805	5346	5412	5086	5694	5815	5481	5806	5440	5930	6322	5893	6240	5966	5452	5824	4767	5962	6303	5190	5853	5523	5513
01:28:15	37	85	101	104	75	7446	6413	7315	5609	4630	6007	4428	2591	6522	5987	3680	7850	6931	6479	7989	7481	7980	8123	7112	6351	7567	6855	5935	6294	5804	6859	6439	6482	6817	6513	6764	7424	7017	7134	6974	6182	6828	5446	6786	7361	5832	6960	6451	6090
01:38:15	37	107	93	116	92	7606	6716	7549	5692	5190	6146	4673	2921	7320	6514	3905	8189	7249	6985	8322	7674	8470	8485	7531	6738	8655	8431	6616	7486	6819	8046	7418	7939	7970	7497	8029	8402	8194	8146	8130	7066	7960	6247	7869	8718	6657	8028	7549	6749
01:48:15	37	113	106	109	112	8114	7431	7815	5851	5564	6356	4736	3222	8084	7129	4216	8942	7876	7641	9277	8297	9231	9214	7852	7050	9727	9524	7446	8814	7776	9380	8290	9115	8953	8555	9035	9436	9236	9238	9199	8106	9005	7068	8984	10100	7520	8860	8703	7702
01:58:15	37	135	109	127	128	8860	8146	8355	6066	5711	6689	5065	3568	8792	7924	4623	9987	8639	8324	10407	9119	10046	9978	8541	7518	10750	10886	8096	10061	8737	10759	9255	10484	9879	9368	10157	10250	10303	10233	10747	9011	10246	7791	10029	11260	8475	9880	9873	8917
02:08:15	37	134	145	148	137	9535	8914	8903	6696	5959	7257	5309	3716	9831	8597	5243	10723	9443	9002	11387	9871	11010	10839	9239	8110	11582	11884	8772	11221	9683	12208	10111	11819	10919	10607	11005	11182	11186	11303	11063	9930	10997	8569	10936	12524	9338	11106	10747	10140
02:18:15	37.1	163	142	157	143	10321	9636	9575	7208	6463	7760	5895	3995	10800	9364	5970	11830	10073	9824	12505	10563	12083	11752	9592	8756	12224	12776	9575	12028	10283	12920	10571	12863	11552	11617	11865	11869	12386	12546	12450	11266	12453	9064	12375	13227	10579	12336	11580	11335
02:28:15	37.1	162	177	152	166	11159	10746	10366	7600	6930	8377	6032	4287	11881	10365	6746	12667	10935	10400	13731	11419	13322	12800	10241	9271	13038	13401	10563	12826	11364	14003	11278	13658	12674	12932	12675	12474	13905	13774	13882	12585	13785	9857	13717	14411	11511	13857	12698	12242
02:38:15	37.1	183	174	188	190	11993	11927	10824	8260	7410	8858	6623	4511	12990	11131	7961	13670	11662	11226	15121	12061	14378	13696	11218	9877	13781	14640	11182	14009	12258	15157	12085	15123	13579	13894	13286	13013	14914	15069	14949	13707	15047	10324	14921	15827	12682	15090	13684	13530
02:48:15	37.1	200	194	200	204	12798	12865	11544	8930	8109	9496	7017	4906	13917	12085	8956	14553	12452	11897	16352	12834	15393	14707	11778	10451	14312	15642	11906	15105	13095	16359	12784	15991	14404	14839	13898	13313	15626	15582	16153	14410	16105	10811	16045	16703	13646	16300	14830	14535
02:58:15	37.1	207	193	217	192	13613	13199	12288	9626	8701	9936	7359	5256	14669	12869	9545	15271	13027	12282	17524	13650	16445	15300	12077	10837	14907	16163	12310	15816	13548	16664	13019	16594	14792	15188	13948	13979	16455	16035	16704	15295	16676	10963	16514	17363	14289	16731	15314	15216
03:08:15	37.1	251	236	234	222	14159	14146	12762	10406	9355	10615	7891	5768	15590	13686	10258	16071	13595	13309	18358	14460	17522	16215	12813	11548	15638	16647	12777	16131	13962	17364	13685	17276	15433	16210	14621	14952	17295	16716	17166	15812	17323	11546	17284	18095	14679	17365	16029	16175
03:18:15	37.1	253	248	232	235	15033	14777	13482	10793	9809	11152	8305	6017	16688	14420	11037	17169	14501	14071	19595	15276	18599	17152	13743	12197	16255	17806	13235	17259	14909	18127	14302	18279	16265	17109	15518	15474	18250	17794	18047	16491	18225	12322	18031	18894	15482	18442	16953	17076
03:28:15	37.1	282	258	292	251	15943	15748	13940	11523	10244	11919	8837	6332	17681	15198	11715	18261	15408	14677	20811	15990	19874	18141	14195	12851	16895	18456	14049	18008	15459	18933	15255	19150	17193	18299	16281	16179	19280	18770	19193	17578	19206	12710	18969	19792	16284	19287	17629	18068
03:38:15	37	272	267	276	286	16589	16606	14803	12076	10856	12578	9449	6835	18609	16153	12127	18986	16245	15461	22223	17182	20748	19120	15047	13538	17784	19483	14564	18705	16188	20021	15785	20171	17805	19057	16913	16980	20230	19535	19977	18397	19854	13112	19866	20692	17113	20082	18544	18995
03:48:15	37	299	296	297	302	17672	17563	15497	12869	11797	13374	9941	7410	19706	17251	13174	20020	17276	16199	23344	17908	21966	20086	15902	14305	18570	20290	15238	19826	17016	20571	16293	20976	18627	20053	17405	17514	21027	20398	20843	19073	21202	13787	20810	21886	17672	21132	19329	19991
03:58:15	37	309	306	321	314	18462	18519	16347	13574	12323	13926	10624	7851	20669	17980	14022	20965	18234	17068	24668	18918	23265	21306	16616	15218	19274	21032	16059	20548	17946	21610	17125	21984	19607	20872	18081	18520	21996	21403	21851	20209	22371	14378	21836	22764	18656	22251	20157	20913
04:08:15	37	321	314	316	319	19164	19777	17027	14632	13517	15006	11235	8541	21352	18858	14584	22111	19126	17858	25972	19979	24722	22650	17325	16118	20072	21903	16673	21493	18498	22595	17755	22782	20300	21741	18716	19096	22932	21861	22791	20886	23026	14814	22851	23551	19609	22946	21219	21878
04:18:15	37	340	313	343	326	20333	20055	17697	15827	14257	15667	11895	9229	22576	19822	15440	23241	19719	18617	27167	20715	25620	23362	18150	16296	20572	22907	17208	22108	19054	23278	18355	23702	20734	22380	19472	19663	23671	22735	23546	21810	23961	15410	23512	24258	20404	23948	22009	22961
04:28:15	37	323	346	360	348	21168	20960	18557	16485	14964	16777	12105	9934	23867	20849	16374	24399	20367	19025	28395	21311	26881	24503	18322	16591	21106	23662	17580	23018	19894	24242	18818	24447	21497	23157	20345	20291	24580	23577	24094	22269	24596	15839	24177	25143	20985	24695	22684	23288
04:38:15	37	337	369	362	361	21872	21983	19183	16895	15895	17041	12118	10472	23606	21341	17006	25244	20507	18926	29380	21768	27424	24883	18259	16704	21596	24180	18112	23816	20438	24946	19418	25266	21924	23943	20566	20191	25414	24299	24988	22965	25429	16510	25304	26168	21543	25930	23832	24105
04:48:15	37	364	357	341	354	22196	22721	19347	17966	16856	17113	12191	11012	24515	21682	17777	25698	20747	18952	29906	21497	28034	25656	18369	16374	22128	24922	18478	24533	20840	25498	19742	26308	22807	24772	20883	20467	25686	25027	25913	23636	26108	16710	25750	26701	22021	26614	24133	24734
04:58:15	37	384	384	368	367	22650	22162	19481	18026	16813	17259	12381	11142	24905	21784	18581	26057	20718	19275	30622	21627	29103	25706	18492	16644	22732	25539	19017	25355	21678	26357	20223	26841	23512	25097	21349	20990	26277	25672	26588	24145	26919	16975	26870	27379	22914	27203	24687	25495
05:08:15	37	384	389	415	375	22744	22283	19382	18028	16882	17351	12197	11287	24719	21518	19023	26042	20604	19024	30895	21614	28770	25417	18343	16377	23210	26062	19641	26076	22179	26962	20439	27727	23857	25729	21294	20901	26890	25928	27010	24674	27516	17311	27315	27824	23449	27780	25151	26193
05:18:15	37	383	396	413	401	22911	22358	19864	18202	17072	17403	12101	11379	24837	21793	19585	25626	20526	18896	30977	21864	28964	25534	18196	16254	23462	26626	19969	26540	22563	27901	21030	28036	24417	26105	21742	21222	27299	26709	28016	25504	28176	17503	27563	28595	23920	28362	25338	26327
05:28:15	37	393	399	438	398	23604	23023	19665	18093	17181	17470	12329	11403	25117	21603	20495	25927	20527	19010	31261	21541	28873	26099	18463	16336	23667	27520	20179	27195	22908	28243	21462	28918	24581	26240	22019	21339	27312	27081	28426	25964	28540	17651	28589	29208	24374	28821	25764	26188
05:38:15	37	398	410	436	413	23140	22661	20246	18223	17182	17374	12129	11531	24905	21676	20553	25845	20425	19206	31241	21742	29250	25705	18228	16268	23732	28085	20731	27335	23481	28894	21351	29677	24934	26726	22188	21250	27714	27793	28929	26597	29932	17998	29116	30017	24903	29615	26070	26499
05:48:15	37.1	397	411	422	445	22738	22910	19356	18167	17181	17312	12207	11449	24970	21813	20898	25742	20667	18931	30822	21459	29370	25604	18051	16339	24100	28075	20760	28320	23621	29253	21671	29700	25060	26846	22375	21688	27652	27943	29508	27283	30435	18142	29880	30359	25502	29880	26349	26648
05:58:15	37.1	421	423	450	416	22775	22108	19554	18229	17248	17341	12157	11536	24797	21599	20878	25907	20370	18870	31468	21619	29140	25759	18211	16297	24385	28666	21102	28684	23881	29899	22082	29939	25564	26939	22768	21976	27963	28336	30125	27913	30474	18515	30120	30514	25974	30090	26442	26661
06:08:15	37.1	448	430	459	443	22778	22098	19516	18468	17306	17380	12132	11624	24739	21633	21112	25633	20403	18592	31328	21357	29389	25754	17992	15979	24793	28707	21420	29148	24296	30956	22500	30387	25624	27377	23151	21990	28154	28590	30669	28399	30762	19056	30306	30903	26179	30612	26525	26993
06:18:15	37	469	484	482	449	22549	22181	19362	18175	17276	17406	11904	11738	24504	21647	21147	25714	20096	18499	31362	21387	29225	25985	17922	16017	25041	28839	21557	29409	24457	31032	22840	30285	25926	27677	23084	22340	28241	28621	31004	28464	30765	19162	30578	30804	26381	30489	26898	26991
06:28:15	37	496	445	477	466	22795	22037	19164	18098	17126	17159	11862	11593	24570	21539	21174	25765	20067	18481	31269	21364	29417	25503	18031	15896	25368	29290	22054	29869	24884	31415	23096	30667	25985	27610	23391	22521	28916	28690	31336	28728	30899	19618	30702	31281	26723	31021	27045	27139
06:38:15	37	482	467	454	474	22616	22279	18866	18156	17267	17331	11968	11569	24502	21505	21317	25678	20125	18358	31304	21357	29386	25527	17732	15847	25625	29477	22130	29853	25072	31999	23350	30772	26393	28108	23636	22789	28898	29064	31655	29183	31198	19959	30998	31330	26728	30838	27433	27075
06:48:15	37	477	477	500	515	22163	21879	19140	17964	17472	17204	12023	11541	24654	21361	21366	25604	20029	18516	31309	21120	29128	25687	17764	15881	25775	29653	22843	30242	25397	31918	23801	31057	26641	28356	24038	23002	29275	29098	31863	29421	31783	20667	31428	31649	26771	31372	27477	27339
06:58:15	37	491	491	512	499	22480	21825	18900	18269	17398	17075	12190	11728	24124	21421	21302	25520	19726	18261	31166	21219	29327	25613	17841	15788	26006	29947	22915	30443	25790	32304	24065	31375	27010	28298	24155	23351	29177	29935	32110	29590	31832	20664	31808	31902	27278	31540	27807	27627
07:08:15	37	524	511	531	541	22205	21697	18945	18056	17248	17052	12093	11784	24146	21413	21137	25606	19828	18199	31372	20894	29388	25647	17521	15868	26385	30232	23416	30778	26026	32556	24589	31774	27437	28626	24506	23082	29547	29859	32159	30096	32034	21246	31907	32252	27694	32171	28046	27519
07:18:15	37	513	542	537	514	22039	21812	18834	17969	17444	16974	12083	11797	24310	21341	21334	25372	20029	18226	31598	20786	29151	25652	17487	15773	26438	30376	23813	30684	26280	32709	24654	31787	27497	28982	24532	23656	29837	30186	32668	30046	32335	21541	31923	32411	28118	32011	27919	27560
07:28:15	37	503	534	542	547	21900	21511	18506	17905	17289	17191	12256	11952	24054	20897	21395	25024	19673	18143	31240	20811	29143	25168	17617	15726	26662	30508	23909	31386	26643	32846	24930	31977	27995	29025	24914	23407	30040	30660	32909	30280	32817	21959	32393	32675	28267	32187	28472	27823
07:38:15	37	525	556	563	564	21973	21556	18586	17718	17324	16839	12028	11904	23945	21121	21206	24894	19564	18041	30931	20708	29146	25365	17357	15424	26701	30624	24280	31345	27059	33077	25413	32350	28134	29450	25125	23907	30114	31016	33181	30698	32664	22223	32526	32716	28613	32587	28653	27870
07:48:15	37	518	574	556	556	22000	21417	18422	17826	17164	17053	12118	12090	23725	20869	20987	24726	19298	18105	31089	20759	29047	25031	17176	15523	26964	30673	24582	31507	27142	33540	25484	32211	28058	29439	25239	24000	30549	30844	33415	30718	33122	22318	32888	32903	28649	32488	28543	28076
07:58:15	37	536	562	593	604	21846	20888	18167	17684	17106	16561	12147	12134	23335	21187	21033	24935	19271	17750	30921	20374	29299	24994	17009	15256	27145	31481	24698	31608	27403	33345	25883	32528	28412	29925	25572	24227	30602	30999	33662	31453	33264	22606	32672	33102	28960	32617	28712	27992
08:08:15	37.1	570	572	617	595	21382	20864	18298	17491	17239	16661	12024	11952	23290	20551	20733	24589	19011	17833	30917	20241	29169	25214	16887	14941	27308	31352	24900	31952	27638	33728	26010	32175	28842	29786	25952	24405	30549	31265	33799	31239	33141	23127	33480	33310	29019	33020	29130	27961
08:18:15	37.1	554	576	624	599	21357	20752	17967	17750	16986	16717	12095	12103	23166	20668	20931	24289	19008	17307	30896	20170	28860	24550	16824	15355	27599	31613	25476	32060	27799	33753	26343	32952	28591	30208	25861	24332	31013	31205	34074	31863	33597	23313	33431	33517	29287	32944	28977	27956
08:28:15	37.1	571	581	620	608	20917	20560	17903	17378	17100	16603	12088	12251	22905	20345	20879	24066	18792	17151	30204	19868	28902	24490	16697	15065	27714	31441	25690	32391	27880	33693	26617	32939	28719	30053	25960	24460	30822	31743	33886	31593	33550	23404	33853	33615	29731	33398	29517	28061
08:38:15	37.1	546	590	632	625	20696	20320	17947	17370	16909	16402	12263	12300	22803	20159	20583	23886	18633	17077	30240	19679	28440	24161	16731	14822	27741	31904	25840	32428	28473	34215	27016	33025	29082	30220	26267	24447	31024	31762	34305	32142	34024	23867	33875	33680	29655	33549	29317	27926
08:48:15	37.1	589	612	614	637	20734	20111	17665	16891	17137	16483	12150	12343	22907	19803	20498	23418	18682	16777	29535	19555	28196	24046	16583	14768	27912	31795	25946	32248	28404	34291	26952	32878	29065	30280	26502	24583	31172	31979	34364	32156	33852	24059	33911	33856	29930	33419	29507	28306
08:58:15	37.1	606	630	652	638	20296	20038	17458	17032	16822	16410	12068	12440	22182	19645	20380	23186	18236	16761	29607	19572	28132	23966	16548	14622	28095	31946	26249	32980	28309	34617	27134	33328	29595	30794	26721	24827	31307	32118	34317	32383	34281	24323	33698	34062	30218	33391	29633	28106
09:08:15	37.1	599	611	628	647	20015	19837	17423	16882	16969	16016	12276	12405	22101	19617	20359	23074	18313	16513	29432	19318	28008	23868	15957	14501	28096	32094	26505	32813	28874	34452	27566	33417	29332	30626	26582	24590	31386	32156	34683	32555	34299	24577	34346	34333	30082	33558	29630	28370
09:18:15	37.1	626	631	644	682	20337	19896	17261	16834	16819	16139	12049	12503	22017	19360	20377	23239	17890	16233	29262	18987	27634	23515	15998	14375	28240	32050	26480	33044	29286	34677	27722	33633	29713	30734	26890	24699	31148	32547	34928	32886	34509	24574	34683	34170	30466	33652	30068	28114
09:28:15	37.1	616	635	648	628	20003	19450	16743	16638	16693	15983	12044	12738	21468	18982	20123	22749	17690	16289	29271	18705	27610	23189	16058	14212	28384	32341	26983	33082	29402	34876	28220	33904	30007	31100	26860	24904	31593	32806	34872	32813	34685	25017	34405	34551	31027	33750	30198	28151
09:38:15	37.1	599	619	678	630	19934	19216	16599	16901	16583	16020	11797	12730	21538	18874	20052	22671	17454	16076	28737	18603	27358	23118	15843	14150	28568	32340	27046	33408	29403	35064	28067	33695	29991	30900	27240	24750	31531	32854	35239	32833	34925	25147	34149	34707	30886	34137	30195	28254
09:48:15	37	608	647	663	659	19373	19098	16834	16508	16526	15857	11851	12923	21078	18852	20126	22352	17347	16112	28679	18457	27219	22792	15688	14086	28609	32652	27758	33409	29794	35217	28267	34107	30434	31228	27061	25001	31639	32738	35374	32926	35105	25483	34782	34837	31162	34230	30395	28439
09:58:15	37	636	666	677	670	19381	19327	16262	16690	16607	15793	11763	12653	21014	18999	20061	22231	17107	15782	28849	18442	27098	22896	15591	13908	28557	32638	27694	33615	29878	35166	28594	33880	30444	31288	27390	25144	31820	32842	35423	33355	35142	25547	35135	34872	31657	34612	30676	28429
10:08:15	37	632	665	675	687	19393	18737	16411	16227	16477	16062	11499	12607	21000	18480	19964	22288	17089	15650	28266	18093	27038	22769	15392	13808	28554	33131	27755	33910	30167	35451	28743	34419	30845	31344	27507	25165	31775	33017	35259	33736	35139	25931	35098	34958	31775	34560	30915	28442
10:18:15	37	632	664	693	699	18844	18564	16092	16154	16437	15625	11643	12618	20312	18060	19756	21662	16765	15323	27858	17929	26565	22541	15245	13644	28665	33036	27975	34122	30244	35741	29004	34216	30544	31456	27608	24948	31945	33552	35860	33890	35388	26078	35500	35322	31824	34715	30918	28406
10:28:15	37	654	642	706	715	18575	18261	15942	16024	16277	15475	11464	12602	20457	17937	19587	21532	16486	15254	27445	17642	26564	22190	15037	13319	28759	32974	28169	34083	30534	35908	29175	34876	30751	31685	27518	25042	31795	33396	36152	34095	35447	26019	35189	35416	31970	34798	30793	28730
10:38:15	37	659	674	694	717	18102	18189	16073	16174	16433	15396	11352	12196	19934	17848	19565	21333	16292	14896	27269	17374	26029	21918	14958	13002	28580	32647	28212	34174	30287	35734	29304	34235	30809	31626	27624	24793	31711	33452	36026	34079	35065	26344	35314	35024	32262	34849	30836	28285
10:48:15	37	662	675	716	698	18130	17625	15735	15747	16278	15020	11195	12328	19616	17766	19292	21049	15977	14746	27292	17190	25872	21503	14601	12875	29005	32741	28273	34093	30448	35876	29284	34188	31118	31647	27599	24621	31709	33485	36048	33909	35404	26332	35291	34969	32580	34839	30512	28101
10:58:15	37	653	679	700	715	17804	17475	15680	15645	16071	15022	11092	12207	19093	17342	19080	20638	16073	14246	26474	16896	25279	21136	14394	12693	28395	32715	28520	34334	30724	35922	29440	34440	30690	31678	27433	24861	31458	33631	35802	34047	35792	26330	35147	34525	32547	34580	30883	28044
11:08:15	37.1	656	670	740	696	17686	17345	15373	15459	15826	14930	10953	12052	19082	17086	19010	20277	15380	14359	26165	16332	24660	20877	14051	12568	28636	32659	28557	34067	30356	35810	29582	34297	30934	31544	27397	24456	31497	33477	35985	34058	35339	26259	35413	35069	32245	34586	30914	27796
11:18:15	37.1	673	678	703	713	17319	17050	15120	15145	15956	14372	10824	11837	18957	16663	18792	20071	15099	14037	25933	16226	24330	20494	13849	12001	28234	32687	28265	34222	30461	35769	29473	34021	30634	31528	27441	24431	31185	33067	35543	34732	35160	26309	35279	35093	32360	34628	30835	28052
11:28:15	37.1	675	697	703	729	16731	16600	14443	15033	15789	14414	10615	11916	18180	16312	18862	19707	15009	13792	25609	15737	24003	20256	13582	11891	28144	32467	28142	33996	30747	35583	29330	33958	30539	31355	27109	24021	31414	33359	35571	33837	35043	26115	35140	34871	32429	34502	30807	27154
11:38:15	37.1	681	673	687	720	16492	16160	13916	14793	15454	14125	10410	11733	17820	16218	18677	19399	14609	13281	25000	15599	23553	19927	13374	11641	28205	32186	28092	33914	30655	35674	29414	34105	30689	31218	27025	23745	30773	33122	35698	33997	35115	26395	35158	35065	32395	34168	30334	27149
11:48:15	37.1	645	684	721	745	16030	16057	14255	14603	15378	13751	10399	11716	17614	15714	18460	19226	14242	12958	24377	15301	22869	19279	13085	11390	27772	32236	28236	34137	30499	35767	29275	33685	30617	31092	26926	23626	30825	33051	35486	33934	34893	26377	35250	35043	32205	34031	30174	27186
11:58:15	37.1	697	655	732	713	15913	15698	13681	14469	15327	13591	9996	11460	17081	15596	18239	19016	13983	12911	23943	15085	22590	19226	12861	11132	27927	31933	28401	33746	30302	35485	29228	33840	30923	31006	26876	23286	30428	32759	36032	33965	34712	26299	34780	34485	32391	34059	30027	26842
12:08:15	37.1	676	673	707	734	15842	15456	13492	14283	15093	13421	10027	11159	16694	15228	18160	18282	13587	12580	23841	14651	21938	19113	12478	10629	27702	31789	28248	33775	30517	35329	29032	33909	30714	30774	26853	23461	30232	32474	35420	34072	34762	25990	34696	33993	32130	33917	29975	26512
12:18:15	37.1	692	697	717	731	15279	14967	13273	13872	14744	13212	9801	11133	16474	15014	17815	17836	13568	12318	23300	14186	21496	18620	12199	10423	27452	31750	27941	33522	30475	35013	29390	33646	30291	30850	26341	22954	30086	32705	35432	33854	34469	26038	34599	34034	32053	33754	30224	26421
12:28:15	37.1	668	683	734	729	14834	14860	12790	13763	14591	13008	9390	10905	15870	14952	17722	17640	13262	11996	22690	14045	21046	18030	12058	10203	27256	31718	28000	33546	30277	35096	29101	33392	29808	30437	26287	22912	29787	32467	35156	33558	34262	25868	34253	33813	31992	33580	29678	26040
12:38:15	37.1	688	690	729	762	14737	14365	12913	13956	14354	12759	9220	10910	16020	14289	17515	17169	12748	11650	22238	13694	20542	17969	11394	9915	26849	31192	28042	33390	30264	34671	28855	33277	30111	30213	26057	22295	29348	32144	34627	33239	33864	25333	34324	34007	31926	33619	29570	25935
12:48:15	37	644	706	712	716	14235	13922	12215	13394	14041	12324	9076	10750	15199	13861	17331	16892	12463	11237	21810	13342	19655	17141	11310	9562	26654	31044	27684	33321	29907	34743	28522	32708	29640	29948	25883	22056	29313	31870	34775	33458	34066	25192	33931	33770	31880	33400	29198	25522
12:58:15	37	669	712	677	742	13956	13645	12024	13097	13898	12366	8784	10637	15134	13765	17080	16482	12052	11038	21715	12851	19481	16936	10925	9237	26114	30534	27485	33271	29604	34787	28266	32535	29613	29800	25750	21990	28978	32065	34835	33274	33704	25338	34176	33168	31936	33225	29357	25209
13:08:15	37	638	694	760	730	13845	13329	11753	12697	13636	11880	8666	10231	14803	13352	16796	15967	11694	10683	21049	12612	18848	16418	10632	8924	26090	30559	27363	32896	29878	34288	28164	32510	29681	29552	25191	21625	28726	31598	34189	33192	33555	25137	33688	33301	31648	32739	29061	24716
13:18:15	37	668	693	725	736	13188	13131	11581	12477	13341	11661	8220	10108	14267	13209	16398	15656	11646	10319	20336	12280	18380	16030	10425	8566	25685	30537	27225	32605	29585	34015	27892	31961	28957	29078	24895	21006	28310	31493	34092	32921	33167	24617	33352	33105	31292	32703	28518	24472
13:28:15	37	661	707	709	737	12977	12844	11302	12138	12930	11275	7885	9712	14028	12748	16342	15279	11195	10141	20197	11922	17808	15765	9972	8403	25730	30243	27150	32884	29533	33993	27608	31639	28797	28788	24468	20736	27960	30933	33874	32729	33260	24579	33361	32768	31235	32357	28427	24098
13:38:15	37	700	737	743	745	12907	12331	10940	12211	12778	11066	7708	9584	13540	12391	16186	14685	11070	9819	19709	11714	17424	15254	9773	8033	25168	29769	27068	32042	29287	33558	27599	31774	28520	28714	24261	20381	27670	30791	33707	32603	32602	24330	32994	32485	31340	31793	28275	23731
13:48:15	37	684	714	728	717	12268	12090	10656	11703	12544	10773	7456	9356	13257	11898	16073	14395	10560	9587	19067	11364	16652	14959	9404	7646	24768	29375	26826	32166	28879	33598	27265	31151	28219	28366	23843	19896	27280	30467	33130	32126	32661	23895	32491	32168	30785	31919	27937	23516
13:58:15	37	656	710	701	753	12044	11846	10300	11518	12305	10605	7068	9105	12761	11708	15824	14053	10229	9339	18626	11067	16194	14558	9077	7444	24587	29175	26302	31577	28692	32778	26625	30446	27942	27790	23739	19619	26795	30036	33290	31735	31764	23551	32104	31622	30942	31555	27440	22865
14:08:15	37	685	727	721	739	11540	11656	10467	11197	11990	10212	6858	8923	12398	11336	15526	13777	9887	9119	18159	10669	15898	14125	8736	7173	24057	28918	26301	31468	28601	32674	26442	30300	27458	27586	23363	19496	26448	29877	32799	31656	31846	23317	31679	31271	30413	31102	27149	22736
14:18:15	37.1	696	679	731	719	11706	11259	9835	11088	11584	9943	6520	8434	12146	10950	15069	13385	9610	8835	17462	10357	15210	13570	8531	6848	23608	28459	25950	31001	27999	31999	26211	30069	27041	27152	22824	18708	25740	29262	32203	31534	31249	22967	31416	30954	30285	30607	26891	22352
14:28:15	37.1	671	721	716	737	11010	10831	9541	10643	11346	9575	6213	8282	11635	10728	15013	12955	9444	8503	17251	10064	14646	13387	8123	6682	23063	28210	25388	30477	27693	32120	25549	29660	26704	26895	22471	18089	25420	29060	32194	31110	30938	22475	31104	30515	29742	30210	26343	21929
14:38:15	37.1	683	710	718	733	10730	10341	9462	10535	10980	9182	5964	8081	11429	10427	14733	12485	8990	8209	16689	9834	14133	12967	7943	6372	22809	27520	25208	30367	27386	31736	25449	29386	26278	26231	22257	17944	25067	28702	31600	30445	30705	22020	30714	30036	29410	30067	26005	21355
14:48:15	37.1	658	729	711	748	10163	10083	9082	10174	10800	8998	5825	7952	11102	9994	14267	12393	8940	8072	16460	9559	13611	12524	7661	6187	22163	27205	24954	29781	26896	31193	24931	28828	26066	26027	21541	17321	24274	28325	31268	30161	30295	21763	30398	30026	29149	29256	25622	20872
14:58:15	37	689	693	732	693	9998	9933	8606	9946	10433	8636	5629	7591	10561	9703	14311	12052	8538	7759	15703	9171	13128	12238	7460	5973	22021	26605	24577	29707	26643	30698	24000	28407	25383	25328	21160	16973	24006	27855	30852	29799	29760	21267	29823	29201	28731	29133	25216	20577
15:08:15	37	689	692	702	753	9659	9521	8335	9555	10385	8401	5389	7228	10313	9452	13721	11515	8238	7521	15414	8780	12710	11855	7093	5801	21414	26251	24121	28988	26311	30450	24037	28093	24908	25137	20756	16510	23645	27732	30293	29371	29151	21011	29407	28911	28363	28675	24819	20157
15:18:15	37	689	670	737	738	9459	9289	8092	9487	9803	8100	5246	7055	9953	9184	13799	11015	7899	7238	14734	8667	12413	11421	6877	5395	21239	25883	23713	28586	26022	29954	23358	27305	24896	24384	20280	16196	23169	27027	30161	29255	28764	20561	29086	28517	27998	28534	24466	19672
15:28:15	37	687	736	749	738	9317	8892	7915	9097	9509	7992	4998	6721	9568	9092	13370	10878	7758	7025	14296	8268	11985	11170	6547	5301	20741	25390	23382	28271	25307	29507	23182	27029	24538	24502	20008	15914	22542	26451	29584	28620	28487	20024	28516	28095	27824	27801	24278	19405
15:38:15	37	703	702	739	770	8876	8826	7647	8830	9311	7587	4898	6535	9376	8630	13121	10551	7591	6843	14042	8055	11575	10910	6480	5179	20228	25176	23142	27843	25490	29406	22645	26844	24152	23899	19462	15468	22115	25973	29344	28637	28212	19661	28371	27744	27288	27355	23578	18907
15:48:15	37	699	712	752	735	8804	8514	7479	8745	9034	7390	4760	6236	9205	8418	12862	10393	7276	6709	13546	7898	11088	10516	6269	4971	19739	24661	22787	27720	25147	29034	22471	26411	23671	23582	19295	15124	21716	25654	28884	28166	27596	19543	27875	26925	27122	27164	23192	18596
15:58:15	37	709	716	739	758	8220	8212	7215	8350	8770	7211	4595	6013	8773	8193	12586	9997	7179	6459	13226	7555	10913	10176	6150	4922	19227	24154	22250	27280	24593	28516	21805	25710	23157	22865	18623	14559	21147	25386	28266	27582	27167	18811	27403	26710	26559	26596	22724	18237
16:08:15	37	685	743	771	744	8003	7953	7052	8384	8400	6978	4492	5792	8583	7946	12449	9548	6902	6377	12751	7466	10576	9918	5857	4643	18874	23779	21802	27153	24183	28097	21195	25294	22523	22725	17995	14179	20636	24718	27859	27324	26839	18293	26811	26144	26210	26165	22473	17795
16:18:15	37	694	698	740	733	7842	7603	6820	7940	8120	6735	4282	5511	8190	7477	11962	9284	6721	6088	12261	7198	10138	9515	5609	4567	18527	23411	21787	26388	23563	27351	20500	24807	21897	21972	17771	13758	20153	24175	27695	26644	26241	17958	26644	25678	25643	25639	21542	17233
16:28:15	37	663	704	713	750	7609	7429	6585	7764	7716	6469	4224	5355	8009	7325	11655	8998	6303	5879	12013	6830	9937	9292	5500	4373	17814	22704	20995	25758	22884	26887	20014	24339	21371	21574	17172	13226	19746	23595	26817	26280	25563	17316	25971	25081	25173	24862	21012	16799
16:38:15	37.1	706	719	765	752	7515	7260	6371	7710	7580	6204	4056	5187	7718	7151	11395	8719	6214	5733	11693	6615	9546	9046	5355	4231	17423	22278	20406	25281	22798	26607	19416	23902	21042	20978	16766	12837	18951	23177	26476	25619	25122	16871	25273	24653	24759	24534	20451	16253
16:48:15	37	673	719	710	747	6978	6940	6037	7324	7358	6067	3911	4990	7458	6843	11327	8486	6019	5637	11233	6484	9207	8666	5164	4269	16975	22089	20103	24932	22370	25930	18764	23511	20701	20707	16357	12461	18502	22586	26030	25432	24712	16489	24817	24333	24286	24351	20432	16021
16:58:15	37.1	663	734	742	760	6960	6733	5898	7156	7172	5832	3884	4821	7183	6719	10914	8285	5810	5351	10748	6253	8855	8512	5084	4113	16446	21230	19402	24386	21799	25496	18422	22967	20274	19962	15833	11967	17975	22067	25390	24886	24042	16164	24441	23519	23697	23771	19883	15408
17:08:15	37	690	728	727	738	6702	6500	5720	6721	6803	5739	3777	4636	7053	6465	10530	8059	5717	5293	10502	6135	8620	8188	5000	3868	16057	20869	19172	23736	21238	25314	17938	22283	19749	19422	15467	11713	17491	21666	24963	24082	23390	15565	23562	22947	23127	22924	19340	14978
17:18:15	37	703	715	735	766	6440	6273	5618	6489	6639	5554	3725	4568	6800	6314	10356	7754	5610	5145	10231	6057	8341	7947	4714	3865	15587	20221	18567	23248	20757	24420	17417	21749	19098	18885	14804	11278	16985	21140	24477	23813	23015	15117	23091	22380	23020	22620	18972	14553
17:28:15	37	695	709	710	739	6180	6049	5429	6386	6356	5331	3598	4410	6561	6177	10110	7345	5424	4978	9858	5763	8191	7559	4542	3724	15091	19600	18049	22718	20463	24032	16805	21385	18714	18477	14420	10766	16715	20503	23981	23161	22248	14689	22873	21965	22044	21989	18266	14162
17:38:15	37	699	715	729	727	6069	5937	5255	6167	6221	5117	3480	4116	6452	5869	9754	7176	5164	4853	9623	5535	7843	7461	4540	3700	14508	19101	17786	22501	19832	23568	16429	20626	17950	17931	14131	10495	16197	20038	23288	22552	21782	14241	22183	21261	21797	21632	17930	13670
17:48:15	37	687	699	718	765	5901	5771	5136	6042	6019	5051	3408	4111	6182	5671	9628	7049	4995	4636	9355	5411	7683	7287	4402	3478	14384	18854	17107	21970	19316	22991	15916	20236	17506	17577	13814	10227	15580	19480	22720	22290	21468	13887	21911	20913	21387	21160	17379	13379
17:58:15	37	706	715	694	759	5674	5557	4978	5811	5879	4903	3380	4006	5992	5612	9337	6816	5069	4654	9095	5238	7340	7038	4344	3443	13699	18345	16701	21341	18740	22754	15431	20084	17283	17114	13397	9878	15217	19292	22417	21637	20845	13497	21399	20500	21114	20515	17050	12958
18:08:15	37	688	703	740	744	5578	5452	4814	5630	5767	4828	3229	3914	5803	5487	9166	6704	4819	4505	8825	5120	7247	6806	4218	3363	13370	17882	16437	21141	18404	21839	15035	19249	16929	16570	12927	9504	14746	18696	21892	21464	20535	12960	20886	20076	20482	20212	16507	12491
OD600:600
Time	T∞ OD600:600	A1	A2	A3	A4	A5	A6	A7	A8	A9	A10	A11	A12	B1	B2	B3	B4	B5	B6	B7	B8	B9	B10	B11	B12	C1	C2	C3	C4	C5	C6	C7	C8	C9	C10	C11	C12	D1	D2	D3	D4	D5	D6	D7	D8	D9	D10	D11	D12
00:09:06	37	0.313	0.301	0.282	0.274	0.238	0.241	0.228	0.191	0.181	0.209	0.21	0.159	0.257	0.237	0.179	0.248	0.253	0.255	0.266	0.256	0.262	0.261	0.253	0.251	0.259	0.24	0.233	0.222	0.225	0.228	0.242	0.24	0.251	0.248	0.263	0.28	0.261	0.248	0.234	0.225	0.238	0.24	0.235	0.243	0.229	0.242	0.243	0.258
00:19:06	37	0.328	0.313	0.293	0.283	0.244	0.247	0.233	0.196	0.187	0.215	0.215	0.163	0.27	0.245	0.184	0.258	0.261	0.261	0.275	0.263	0.271	0.275	0.26	0.257	0.269	0.247	0.238	0.228	0.231	0.234	0.249	0.243	0.259	0.255	0.273	0.292	0.269	0.257	0.24	0.233	0.244	0.246	0.241	0.248	0.234	0.246	0.252	0.266
00:29:06	37	0.351	0.338	0.314	0.303	0.257	0.261	0.243	0.206	0.199	0.225	0.226	0.172	0.29	0.263	0.193	0.276	0.275	0.275	0.292	0.28	0.286	0.29	0.273	0.273	0.284	0.261	0.248	0.24	0.242	0.245	0.26	0.255	0.272	0.271	0.29	0.314	0.288	0.273	0.251	0.246	0.255	0.254	0.255	0.261	0.244	0.258	0.269	0.278
00:39:06	37	0.378	0.366	0.353	0.343	0.279	0.296	0.259	0.223	0.216	0.241	0.242	0.186	0.316	0.285	0.223	0.302	0.297	0.295	0.31	0.306	0.307	0.313	0.295	0.295	0.31	0.283	0.27	0.26	0.26	0.262	0.278	0.273	0.295	0.299	0.317	0.344	0.315	0.297	0.272	0.265	0.28	0.28	0.28	0.282	0.264	0.278	0.293	0.296
00:49:06	37	0.403	0.391	0.388	0.376	0.306	0.319	0.281	0.244	0.235	0.265	0.263	0.2	0.345	0.314	0.232	0.335	0.322	0.322	0.336	0.339	0.334	0.342	0.328	0.328	0.34	0.312	0.295	0.285	0.286	0.286	0.307	0.297	0.324	0.33	0.345	0.375	0.347	0.328	0.3	0.292	0.306	0.304	0.304	0.311	0.286	0.307	0.319	0.325
00:59:06	37	0.427	0.413	0.418	0.408	0.346	0.335	0.306	0.265	0.257	0.295	0.285	0.217	0.368	0.343	0.243	0.365	0.374	0.368	0.366	0.376	0.366	0.374	0.362	0.367	0.376	0.346	0.324	0.315	0.313	0.315	0.337	0.329	0.357	0.368	0.383	0.418	0.389	0.36	0.332	0.321	0.34	0.335	0.337	0.346	0.314	0.335	0.352	0.355
01:09:06	37	0.447	0.435	0.44	0.418	0.388	0.355	0.369	0.306	0.284	0.337	0.31	0.237	0.38	0.38	0.259	0.411	0.418	0.413	0.407	0.43	0.402	0.415	0.413	0.416	0.422	0.389	0.353	0.354	0.343	0.359	0.374	0.364	0.393	0.41	0.423	0.465	0.432	0.4	0.372	0.358	0.379	0.366	0.375	0.388	0.343	0.375	0.387	0.419
01:19:06	37	0.479	0.468	0.469	0.45	0.437	0.379	0.42	0.338	0.319	0.389	0.385	0.264	0.402	0.413	0.273	0.443	0.454	0.442	0.439	0.46	0.43	0.453	0.456	0.463	0.455	0.432	0.389	0.399	0.384	0.399	0.418	0.404	0.439	0.454	0.465	0.507	0.466	0.438	0.412	0.389	0.426	0.401	0.418	0.427	0.376	0.429	0.429	0.464
01:29:06	37	0.498	0.488	0.484	0.474	0.467	0.406	0.458	0.384	0.354	0.434	0.436	0.298	0.431	0.414	0.293	0.46	0.462	0.453	0.457	0.481	0.467	0.471	0.487	0.488	0.503	0.479	0.431	0.441	0.417	0.445	0.45	0.465	0.473	0.493	0.506	0.544	0.515	0.481	0.46	0.432	0.465	0.44	0.456	0.472	0.415	0.469	0.468	0.499
01:39:06	37	0.515	0.497	0.494	0.484	0.466	0.426	0.479	0.404	0.388	0.47	0.474	0.332	0.453	0.436	0.317	0.465	0.479	0.47	0.466	0.484	0.486	0.5	0.516	0.511	0.538	0.514	0.461	0.478	0.455	0.492	0.485	0.518	0.523	0.529	0.538	0.565	0.538	0.509	0.489	0.458	0.502	0.47	0.494	0.52	0.445	0.511	0.503	0.526
01:49:06	37	0.533	0.516	0.505	0.496	0.459	0.448	0.462	0.424	0.426	0.476	0.475	0.369	0.468	0.451	0.338	0.468	0.482	0.478	0.472	0.483	0.479	0.495	0.506	0.498	0.56	0.539	0.481	0.506	0.492	0.523	0.513	0.547	0.543	0.539	0.564	0.596	0.554	0.53	0.51	0.483	0.522	0.502	0.515	0.555	0.477	0.521	0.526	0.535
01:59:06	37	0.559	0.542	0.526	0.514	0.467	0.457	0.473	0.424	0.456	0.466	0.479	0.427	0.481	0.466	0.362	0.48	0.489	0.491	0.484	0.497	0.485	0.495	0.509	0.508	0.57	0.569	0.499	0.543	0.516	0.552	0.531	0.573	0.556	0.538	0.587	0.606	0.565	0.53	0.528	0.49	0.533	0.51	0.522	0.548	0.48	0.532	0.542	0.538
02:09:06	37.1	0.587	0.568	0.552	0.543	0.482	0.467	0.478	0.433	0.442	0.472	0.484	0.433	0.499	0.478	0.393	0.491	0.501	0.506	0.497	0.51	0.502	0.506	0.518	0.519	0.593	0.574	0.493	0.541	0.517	0.553	0.54	0.583	0.562	0.536	0.608	0.617	0.549	0.522	0.512	0.482	0.519	0.518	0.512	0.557	0.479	0.524	0.555	0.543
02:19:06	37	0.623	0.602	0.583	0.572	0.496	0.481	0.491	0.446	0.446	0.484	0.487	0.435	0.511	0.489	0.416	0.507	0.514	0.518	0.51	0.523	0.51	0.523	0.534	0.535	0.581	0.576	0.495	0.551	0.506	0.562	0.521	0.588	0.545	0.544	0.618	0.627	0.561	0.538	0.521	0.496	0.528	0.531	0.524	0.549	0.489	0.536	0.545	0.562
02:29:06	37.1	0.655	0.635	0.62	0.608	0.505	0.498	0.496	0.452	0.451	0.492	0.493	0.428	0.531	0.508	0.438	0.523	0.532	0.533	0.527	0.539	0.526	0.537	0.544	0.539	0.575	0.558	0.514	0.529	0.51	0.55	0.532	0.572	0.551	0.559	0.631	0.635	0.576	0.553	0.535	0.51	0.544	0.547	0.539	0.559	0.502	0.552	0.556	0.57
02:39:06	37.1	0.685	0.666	0.652	0.639	0.518	0.521	0.508	0.458	0.461	0.497	0.5	0.44	0.554	0.527	0.457	0.541	0.55	0.555	0.545	0.553	0.542	0.544	0.555	0.553	0.591	0.571	0.53	0.535	0.525	0.547	0.543	0.57	0.566	0.571	0.635	0.638	0.592	0.57	0.549	0.527	0.553	0.555	0.552	0.563	0.518	0.561	0.564	0.585
02:49:06	37.1	0.712	0.693	0.681	0.668	0.539	0.54	0.528	0.475	0.469	0.515	0.521	0.451	0.573	0.55	0.477	0.562	0.575	0.576	0.565	0.576	0.564	0.567	0.576	0.576	0.604	0.581	0.547	0.554	0.542	0.56	0.561	0.583	0.577	0.587	0.632	0.638	0.607	0.587	0.565	0.544	0.569	0.571	0.569	0.576	0.536	0.581	0.582	0.592
02:59:06	37	0.74	0.722	0.709	0.695	0.556	0.559	0.547	0.495	0.486	0.531	0.536	0.456	0.592	0.57	0.491	0.577	0.591	0.595	0.583	0.591	0.58	0.584	0.593	0.591	0.612	0.595	0.561	0.568	0.559	0.576	0.577	0.596	0.592	0.599	0.633	0.642	0.619	0.6	0.581	0.562	0.585	0.583	0.583	0.591	0.554	0.596	0.596	0.608
03:09:06	37	0.757	0.745	0.738	0.722	0.573	0.574	0.568	0.514	0.505	0.55	0.562	0.476	0.614	0.592	0.508	0.594	0.614	0.614	0.597	0.61	0.597	0.602	0.616	0.612	0.624	0.608	0.576	0.582	0.571	0.589	0.588	0.607	0.604	0.605	0.649	0.651	0.627	0.604	0.59	0.57	0.594	0.595	0.59	0.605	0.562	0.598	0.609	0.62
03:19:06	37.1	0.767	0.758	0.751	0.741	0.586	0.586	0.58	0.529	0.517	0.567	0.578	0.492	0.633	0.608	0.525	0.613	0.634	0.634	0.615	0.632	0.614	0.62	0.632	0.629	0.635	0.619	0.586	0.59	0.577	0.597	0.598	0.615	0.615	0.622	0.651	0.663	0.641	0.618	0.596	0.581	0.602	0.614	0.598	0.612	0.573	0.605	0.618	0.64
03:29:06	37	0.776	0.768	0.761	0.752	0.606	0.607	0.6	0.547	0.535	0.586	0.597	0.51	0.647	0.628	0.54	0.63	0.653	0.658	0.632	0.652	0.631	0.635	0.651	0.647	0.65	0.623	0.604	0.594	0.592	0.603	0.614	0.623	0.629	0.635	0.662	0.677	0.653	0.632	0.609	0.595	0.613	0.624	0.61	0.615	0.587	0.618	0.626	0.651
03:39:06	37.1	0.783	0.776	0.769	0.76	0.623	0.623	0.617	0.567	0.553	0.603	0.62	0.527	0.665	0.648	0.553	0.649	0.674	0.677	0.65	0.67	0.647	0.651	0.667	0.664	0.659	0.636	0.616	0.605	0.606	0.61	0.629	0.634	0.639	0.648	0.67	0.686	0.666	0.644	0.618	0.606	0.624	0.634	0.621	0.625	0.597	0.627	0.635	0.658
03:49:06	37	0.792	0.783	0.777	0.768	0.641	0.642	0.636	0.587	0.572	0.621	0.64	0.547	0.68	0.665	0.57	0.667	0.692	0.695	0.667	0.689	0.662	0.667	0.686	0.683	0.67	0.648	0.629	0.618	0.623	0.623	0.641	0.644	0.651	0.657	0.682	0.699	0.678	0.657	0.634	0.62	0.637	0.652	0.636	0.64	0.613	0.642	0.648	0.669
03:59:06	37	0.799	0.792	0.786	0.776	0.656	0.654	0.651	0.604	0.589	0.639	0.658	0.568	0.696	0.685	0.582	0.685	0.71	0.712	0.683	0.709	0.679	0.685	0.705	0.699	0.685	0.658	0.644	0.632	0.634	0.635	0.652	0.656	0.663	0.669	0.692	0.712	0.689	0.668	0.642	0.629	0.648	0.666	0.646	0.654	0.626	0.657	0.666	0.681
04:09:06	37	0.806	0.798	0.792	0.784	0.673	0.672	0.667	0.623	0.607	0.656	0.676	0.588	0.712	0.7	0.593	0.702	0.727	0.73	0.696	0.724	0.692	0.698	0.719	0.713	0.696	0.671	0.656	0.643	0.644	0.646	0.664	0.664	0.673	0.68	0.701	0.722	0.704	0.679	0.652	0.642	0.657	0.677	0.653	0.663	0.635	0.664	0.678	0.689
04:19:06	37.1	0.814	0.806	0.8	0.79	0.686	0.682	0.681	0.636	0.622	0.67	0.691	0.605	0.726	0.712	0.606	0.717	0.741	0.743	0.71	0.738	0.705	0.71	0.732	0.725	0.708	0.681	0.668	0.653	0.655	0.655	0.672	0.673	0.683	0.689	0.712	0.733	0.713	0.689	0.664	0.649	0.667	0.69	0.663	0.672	0.648	0.675	0.689	0.7
04:29:06	37	0.822	0.813	0.807	0.798	0.699	0.693	0.695	0.653	0.637	0.685	0.699	0.622	0.74	0.728	0.617	0.734	0.751	0.753	0.723	0.75	0.718	0.725	0.741	0.732	0.721	0.695	0.682	0.668	0.667	0.665	0.684	0.682	0.692	0.699	0.725	0.738	0.723	0.699	0.672	0.66	0.674	0.704	0.674	0.68	0.657	0.683	0.699	0.705
04:39:06	37	0.828	0.821	0.815	0.806	0.711	0.705	0.707	0.665	0.65	0.696	0.708	0.637	0.751	0.741	0.628	0.75	0.76	0.761	0.736	0.758	0.73	0.737	0.748	0.74	0.729	0.703	0.693	0.675	0.674	0.672	0.694	0.692	0.701	0.71	0.732	0.744	0.734	0.708	0.682	0.67	0.684	0.715	0.683	0.689	0.666	0.693	0.709	0.713
04:49:06	37.1	0.837	0.829	0.823	0.814	0.72	0.712	0.715	0.677	0.663	0.704	0.714	0.648	0.76	0.749	0.636	0.759	0.767	0.767	0.746	0.766	0.74	0.748	0.753	0.745	0.738	0.715	0.704	0.685	0.687	0.681	0.706	0.701	0.713	0.718	0.738	0.749	0.742	0.721	0.69	0.68	0.702	0.726	0.694	0.701	0.68	0.708	0.717	0.722
04:59:06	37	0.845	0.838	0.832	0.822	0.726	0.718	0.723	0.689	0.672	0.713	0.72	0.657	0.769	0.755	0.645	0.769	0.771	0.771	0.753	0.771	0.744	0.748	0.759	0.749	0.745	0.725	0.715	0.695	0.697	0.689	0.714	0.708	0.721	0.727	0.744	0.751	0.75	0.731	0.7	0.689	0.706	0.736	0.706	0.712	0.689	0.714	0.724	0.728
05:09:06	37.1	0.853	0.847	0.842	0.833	0.733	0.721	0.727	0.691	0.679	0.717	0.726	0.665	0.773	0.761	0.655	0.765	0.776	0.776	0.759	0.774	0.75	0.753	0.765	0.754	0.753	0.731	0.724	0.704	0.708	0.698	0.723	0.718	0.728	0.735	0.75	0.757	0.759	0.736	0.711	0.698	0.719	0.741	0.71	0.717	0.697	0.722	0.729	0.736
05:19:06	37.1	0.86	0.854	0.85	0.84	0.737	0.725	0.732	0.696	0.685	0.723	0.731	0.671	0.778	0.766	0.664	0.77	0.78	0.782	0.765	0.78	0.754	0.759	0.768	0.758	0.76	0.738	0.734	0.712	0.715	0.707	0.731	0.725	0.735	0.743	0.755	0.761	0.764	0.744	0.718	0.708	0.725	0.748	0.718	0.724	0.705	0.724	0.734	0.743
05:29:06	37.1	0.868	0.863	0.857	0.849	0.741	0.731	0.736	0.701	0.691	0.727	0.737	0.677	0.783	0.77	0.672	0.776	0.783	0.784	0.769	0.784	0.759	0.761	0.773	0.762	0.765	0.743	0.739	0.719	0.722	0.713	0.737	0.732	0.741	0.748	0.759	0.765	0.77	0.751	0.723	0.715	0.736	0.752	0.726	0.734	0.713	0.729	0.74	0.743
05:39:06	37.1	0.875	0.87	0.867	0.858	0.746	0.735	0.739	0.705	0.696	0.732	0.741	0.681	0.787	0.775	0.681	0.781	0.789	0.79	0.774	0.79	0.763	0.767	0.778	0.766	0.769	0.751	0.745	0.726	0.73	0.72	0.742	0.739	0.745	0.753	0.761	0.767	0.773	0.757	0.732	0.723	0.74	0.758	0.735	0.741	0.721	0.738	0.746	0.746
05:49:06	37.1	0.884	0.879	0.876	0.866	0.749	0.738	0.744	0.71	0.699	0.734	0.745	0.686	0.79	0.778	0.683	0.785	0.791	0.792	0.778	0.793	0.768	0.772	0.781	0.77	0.774	0.756	0.751	0.733	0.736	0.727	0.747	0.741	0.748	0.755	0.765	0.771	0.779	0.762	0.739	0.731	0.744	0.764	0.741	0.742	0.725	0.74	0.747	0.751
05:59:06	37.1	0.889	0.886	0.882	0.874	0.757	0.742	0.748	0.714	0.704	0.737	0.749	0.691	0.794	0.779	0.687	0.788	0.795	0.797	0.783	0.797	0.773	0.775	0.784	0.774	0.777	0.76	0.755	0.739	0.74	0.734	0.752	0.746	0.753	0.758	0.768	0.774	0.781	0.766	0.744	0.737	0.747	0.768	0.745	0.746	0.731	0.744	0.75	0.752
06:09:06	37	0.896	0.892	0.889	0.881	0.757	0.744	0.751	0.717	0.707	0.742	0.753	0.696	0.798	0.783	0.69	0.792	0.8	0.8	0.788	0.802	0.779	0.78	0.789	0.778	0.781	0.766	0.759	0.745	0.745	0.74	0.755	0.749	0.757	0.762	0.772	0.777	0.785	0.77	0.751	0.742	0.751	0.773	0.751	0.752	0.737	0.752	0.756	0.759
06:19:06	37.1	0.903	0.899	0.896	0.888	0.76	0.747	0.755	0.721	0.711	0.747	0.757	0.699	0.801	0.786	0.694	0.796	0.804	0.804	0.792	0.804	0.781	0.784	0.793	0.78	0.786	0.768	0.763	0.749	0.749	0.745	0.758	0.753	0.76	0.766	0.776	0.781	0.789	0.776	0.754	0.746	0.755	0.776	0.752	0.752	0.738	0.75	0.757	0.76
06:29:06	37.1	0.909	0.906	0.905	0.897	0.764	0.749	0.758	0.725	0.715	0.751	0.761	0.703	0.803	0.79	0.699	0.797	0.805	0.808	0.793	0.807	0.786	0.787	0.797	0.784	0.791	0.771	0.767	0.752	0.751	0.749	0.763	0.757	0.764	0.771	0.782	0.786	0.793	0.779	0.759	0.752	0.762	0.781	0.756	0.757	0.743	0.755	0.761	0.762
06:39:06	37	0.915	0.913	0.912	0.904	0.766	0.753	0.76	0.727	0.718	0.753	0.766	0.708	0.806	0.793	0.702	0.803	0.812	0.812	0.799	0.814	0.789	0.789	0.799	0.787	0.793	0.773	0.771	0.755	0.755	0.75	0.765	0.758	0.767	0.771	0.782	0.786	0.797	0.783	0.763	0.754	0.763	0.786	0.761	0.76	0.746	0.759	0.764	0.766
06:49:06	37	0.922	0.92	0.92	0.912	0.768	0.755	0.763	0.73	0.721	0.757	0.769	0.712	0.807	0.795	0.701	0.803	0.813	0.814	0.802	0.815	0.792	0.794	0.803	0.791	0.796	0.776	0.775	0.758	0.759	0.754	0.77	0.762	0.769	0.775	0.787	0.788	0.799	0.785	0.766	0.758	0.767	0.789	0.764	0.763	0.751	0.763	0.773	0.768
06:59:06	37	0.927	0.927	0.927	0.919	0.771	0.757	0.766	0.733	0.725	0.76	0.774	0.715	0.809	0.799	0.706	0.808	0.816	0.819	0.805	0.817	0.795	0.796	0.806	0.793	0.799	0.781	0.778	0.762	0.761	0.757	0.773	0.764	0.772	0.777	0.788	0.791	0.803	0.788	0.769	0.76	0.769	0.792	0.766	0.766	0.754	0.764	0.77	0.768
07:09:06	37.1	0.934	0.934	0.934	0.927	0.775	0.761	0.769	0.736	0.728	0.762	0.777	0.719	0.811	0.801	0.706	0.81	0.819	0.823	0.809	0.819	0.798	0.799	0.809	0.795	0.802	0.783	0.782	0.764	0.763	0.76	0.775	0.766	0.775	0.779	0.79	0.792	0.805	0.791	0.772	0.764	0.77	0.795	0.77	0.767	0.756	0.766	0.78	0.773
07:19:06	37	0.939	0.94	0.941	0.933	0.777	0.762	0.771	0.738	0.731	0.766	0.783	0.724	0.815	0.804	0.709	0.812	0.819	0.822	0.81	0.823	0.8	0.802	0.811	0.798	0.806	0.786	0.785	0.766	0.767	0.761	0.777	0.767	0.778	0.784	0.793	0.795	0.809	0.794	0.775	0.768	0.774	0.799	0.771	0.769	0.757	0.77	0.774	0.775
07:29:06	37	0.945	0.947	0.948	0.941	0.78	0.764	0.773	0.742	0.735	0.769	0.785	0.727	0.817	0.806	0.713	0.815	0.824	0.826	0.814	0.826	0.805	0.806	0.815	0.801	0.808	0.79	0.788	0.769	0.768	0.764	0.78	0.77	0.781	0.785	0.796	0.797	0.813	0.8	0.78	0.772	0.78	0.804	0.778	0.773	0.761	0.77	0.777	0.773
07:39:06	37	0.95	0.952	0.954	0.946	0.782	0.768	0.777	0.744	0.737	0.772	0.789	0.73	0.821	0.808	0.715	0.818	0.828	0.831	0.818	0.83	0.808	0.807	0.818	0.802	0.811	0.791	0.791	0.771	0.772	0.768	0.784	0.772	0.782	0.787	0.798	0.798	0.813	0.801	0.781	0.779	0.78	0.807	0.781	0.776	0.764	0.775	0.781	0.777
07:49:06	37	0.955	0.958	0.96	0.953	0.784	0.767	0.78	0.746	0.74	0.775	0.792	0.733	0.822	0.811	0.718	0.82	0.83	0.832	0.82	0.832	0.811	0.812	0.822	0.808	0.814	0.796	0.795	0.777	0.777	0.771	0.788	0.777	0.785	0.791	0.801	0.801	0.817	0.805	0.784	0.777	0.783	0.809	0.79	0.78	0.767	0.775	0.781	0.779
07:59:06	37.1	0.959	0.963	0.964	0.957	0.787	0.77	0.783	0.749	0.743	0.776	0.796	0.738	0.823	0.813	0.718	0.821	0.834	0.833	0.82	0.833	0.812	0.813	0.824	0.809	0.814	0.797	0.798	0.776	0.778	0.772	0.79	0.778	0.787	0.794	0.802	0.805	0.821	0.808	0.789	0.782	0.788	0.813	0.785	0.783	0.769	0.778	0.783	0.779
08:09:06	37	0.963	0.967	0.97	0.963	0.789	0.771	0.783	0.751	0.744	0.778	0.799	0.74	0.824	0.814	0.721	0.824	0.834	0.836	0.823	0.837	0.815	0.816	0.826	0.811	0.819	0.8	0.802	0.778	0.78	0.774	0.79	0.78	0.79	0.795	0.804	0.805	0.822	0.81	0.789	0.781	0.787	0.815	0.795	0.783	0.771	0.78	0.786	0.781
08:19:06	37.1	0.966	0.971	0.975	0.969	0.792	0.773	0.784	0.752	0.748	0.781	0.8	0.742	0.827	0.818	0.724	0.825	0.838	0.84	0.826	0.839	0.817	0.819	0.829	0.813	0.821	0.802	0.803	0.781	0.781	0.777	0.793	0.783	0.792	0.796	0.805	0.806	0.825	0.812	0.793	0.788	0.79	0.818	0.797	0.785	0.773	0.783	0.789	0.783
08:29:06	37.1	0.97	0.977	0.982	0.974	0.793	0.774	0.788	0.757	0.75	0.785	0.805	0.747	0.829	0.82	0.725	0.827	0.838	0.842	0.828	0.843	0.821	0.821	0.831	0.816	0.823	0.806	0.808	0.786	0.786	0.78	0.796	0.783	0.794	0.797	0.806	0.807	0.827	0.814	0.795	0.791	0.794	0.822	0.797	0.789	0.778	0.784	0.79	0.785
08:39:06	37.1	0.973	0.98	0.985	0.978	0.796	0.778	0.789	0.757	0.752	0.788	0.81	0.749	0.828	0.821	0.726	0.83	0.841	0.845	0.831	0.845	0.823	0.823	0.835	0.818	0.825	0.808	0.81	0.785	0.79	0.783	0.8	0.787	0.797	0.802	0.81	0.81	0.83	0.818	0.798	0.792	0.794	0.826	0.794	0.79	0.781	0.788	0.794	0.785
08:49:06	37.1	0.976	0.984	0.99	0.983	0.794	0.778	0.79	0.758	0.754	0.787	0.812	0.751	0.832	0.823	0.73	0.83	0.843	0.847	0.831	0.845	0.821	0.824	0.835	0.819	0.826	0.811	0.814	0.789	0.79	0.784	0.801	0.787	0.797	0.802	0.812	0.813	0.83	0.821	0.802	0.794	0.799	0.826	0.799	0.794	0.785	0.79	0.795	0.788
08:59:06	37.1	0.979	0.986	0.993	0.987	0.797	0.782	0.792	0.759	0.758	0.79	0.815	0.753	0.835	0.826	0.731	0.832	0.843	0.846	0.83	0.844	0.823	0.825	0.835	0.821	0.83	0.812	0.812	0.789	0.791	0.785	0.802	0.789	0.798	0.804	0.813	0.812	0.833	0.822	0.8	0.796	0.799	0.829	0.796	0.792	0.783	0.791	0.797	0.786
09:09:06	37.1	0.982	0.99	0.996	0.989	0.798	0.784	0.796	0.765	0.76	0.792	0.816	0.756	0.837	0.828	0.734	0.836	0.847	0.849	0.833	0.847	0.823	0.824	0.837	0.822	0.831	0.814	0.817	0.789	0.792	0.785	0.804	0.791	0.8	0.805	0.813	0.813	0.835	0.827	0.807	0.8	0.801	0.829	0.797	0.793	0.784	0.794	0.797	0.79
09:19:06	37.1	0.983	0.993	0.999	0.992	0.801	0.786	0.796	0.765	0.76	0.794	0.819	0.757	0.836	0.831	0.736	0.836	0.847	0.852	0.837	0.851	0.832	0.833	0.844	0.824	0.834	0.819	0.82	0.794	0.796	0.79	0.809	0.792	0.806	0.81	0.818	0.816	0.837	0.825	0.805	0.804	0.806	0.833	0.807	0.799	0.788	0.794	0.799	0.796
09:29:06	37.1	0.986	0.995	1.002	0.995	0.805	0.783	0.798	0.766	0.764	0.797	0.823	0.761	0.839	0.832	0.734	0.838	0.851	0.855	0.84	0.852	0.831	0.83	0.846	0.827	0.835	0.82	0.823	0.796	0.797	0.792	0.81	0.795	0.806	0.809	0.819	0.818	0.839	0.83	0.809	0.805	0.809	0.835	0.806	0.801	0.791	0.799	0.805	0.788
09:39:06	37.1	0.987	0.996	1.002	0.995	0.811	0.788	0.806	0.77	0.767	0.8	0.825	0.763	0.838	0.831	0.737	0.839	0.851	0.861	0.842	0.854	0.835	0.834	0.846	0.828	0.838	0.819	0.823	0.801	0.802	0.793	0.813	0.796	0.808	0.81	0.819	0.818	0.838	0.83	0.81	0.807	0.808	0.835	0.806	0.803	0.795	0.803	0.807	0.79
09:49:06	37	0.988	0.998	1.005	0.998	0.804	0.791	0.805	0.772	0.768	0.801	0.828	0.766	0.842	0.838	0.739	0.84	0.853	0.858	0.846	0.856	0.834	0.836	0.848	0.831	0.84	0.822	0.824	0.802	0.804	0.795	0.814	0.797	0.81	0.812	0.821	0.82	0.84	0.831	0.812	0.807	0.812	0.838	0.808	0.804	0.797	0.804	0.807	0.787
09:59:06	37	0.989	0.999	1.005	0.999	0.811	0.794	0.805	0.773	0.77	0.803	0.829	0.767	0.844	0.836	0.742	0.842	0.858	0.858	0.843	0.857	0.839	0.838	0.851	0.831	0.842	0.823	0.826	0.804	0.806	0.797	0.816	0.799	0.811	0.815	0.824	0.823	0.844	0.835	0.814	0.809	0.811	0.84	0.807	0.808	0.801	0.807	0.81	0.796
10:09:06	37	0.991	1.001	1.006	1.001	0.809	0.79	0.813	0.775	0.773	0.806	0.832	0.768	0.839	0.835	0.74	0.843	0.858	0.86	0.845	0.86	0.843	0.842	0.851	0.833	0.843	0.824	0.828	0.805	0.807	0.799	0.817	0.801	0.813	0.816	0.826	0.825	0.845	0.837	0.817	0.813	0.815	0.847	0.811	0.81	0.8	0.807	0.811	0.792
10:19:06	37	0.991	1.002	1.009	1.002	0.812	0.798	0.811	0.776	0.774	0.806	0.835	0.77	0.843	0.838	0.742	0.85	0.859	0.861	0.846	0.861	0.842	0.842	0.854	0.834	0.845	0.828	0.831	0.807	0.809	0.801	0.821	0.804	0.815	0.818	0.828	0.825	0.847	0.838	0.817	0.815	0.817	0.843	0.816	0.813	0.806	0.809	0.814	0.797
10:29:06	37	0.992	1.002	1.01	1.003	0.816	0.798	0.812	0.78	0.775	0.809	0.835	0.771	0.844	0.838	0.746	0.846	0.859	0.863	0.851	0.869	0.846	0.844	0.855	0.834	0.847	0.829	0.833	0.809	0.811	0.802	0.823	0.804	0.818	0.821	0.83	0.826	0.847	0.839	0.821	0.818	0.818	0.846	0.819	0.817	0.809	0.812	0.815	0.799
10:39:06	37	0.993	1.004	1.011	1.004	0.812	0.795	0.81	0.783	0.779	0.808	0.839	0.772	0.844	0.839	0.746	0.849	0.863	0.865	0.848	0.864	0.844	0.845	0.856	0.835	0.847	0.831	0.835	0.812	0.814	0.805	0.825	0.808	0.819	0.823	0.831	0.827	0.851	0.839	0.82	0.817	0.819	0.849	0.818	0.815	0.81	0.815	0.82	0.802
10:49:06	37.1	0.994	1.006	1.012	1.007	0.813	0.796	0.812	0.782	0.78	0.812	0.841	0.773	0.845	0.84	0.745	0.848	0.861	0.866	0.849	0.864	0.846	0.847	0.858	0.836	0.849	0.832	0.837	0.813	0.815	0.808	0.827	0.809	0.822	0.827	0.833	0.828	0.851	0.842	0.821	0.819	0.82	0.85	0.821	0.818	0.811	0.817	0.82	0.794
10:59:06	37.1	0.995	1.007	1.013	1.006	0.818	0.796	0.816	0.784	0.782	0.814	0.843	0.775	0.845	0.842	0.749	0.849	0.865	0.867	0.852	0.871	0.851	0.848	0.86	0.838	0.849	0.833	0.838	0.814	0.817	0.809	0.827	0.812	0.824	0.826	0.833	0.828	0.852	0.846	0.826	0.822	0.824	0.85	0.823	0.82	0.816	0.822	0.825	0.798
11:09:06	37.1	0.996	1.007	1.013	1.006	0.823	0.799	0.818	0.784	0.786	0.814	0.846	0.776	0.844	0.841	0.748	0.849	0.863	0.866	0.851	0.867	0.854	0.851	0.862	0.838	0.85	0.833	0.839	0.815	0.819	0.812	0.831	0.812	0.825	0.828	0.836	0.83	0.854	0.845	0.822	0.821	0.823	0.852	0.826	0.821	0.815	0.819	0.823	0.8
11:19:06	37	0.998	1.01	1.015	1.008	0.825	0.803	0.817	0.787	0.787	0.815	0.847	0.776	0.846	0.843	0.75	0.852	0.864	0.869	0.853	0.871	0.852	0.849	0.859	0.836	0.852	0.835	0.841	0.818	0.821	0.812	0.831	0.814	0.826	0.829	0.836	0.83	0.853	0.848	0.827	0.825	0.824	0.853	0.827	0.827	0.822	0.825	0.825	0.805
11:29:06	37	0.999	1.01	1.017	1.01	0.822	0.804	0.818	0.787	0.786	0.819	0.848	0.775	0.847	0.842	0.753	0.852	0.866	0.87	0.851	0.867	0.852	0.849	0.861	0.837	0.853	0.838	0.844	0.817	0.824	0.815	0.835	0.816	0.827	0.829	0.836	0.831	0.854	0.846	0.826	0.827	0.828	0.855	0.829	0.826	0.817	0.819	0.822	0.809
11:39:06	37.1	0.998	1.011	1.016	1.01	0.825	0.802	0.815	0.789	0.789	0.817	0.85	0.777	0.847	0.846	0.753	0.853	0.867	0.873	0.853	0.868	0.854	0.852	0.864	0.84	0.854	0.837	0.846	0.821	0.828	0.817	0.837	0.818	0.83	0.83	0.837	0.831	0.857	0.851	0.829	0.828	0.829	0.855	0.828	0.827	0.82	0.822	0.826	0.801
11:49:06	37.1	0.999	1.013	1.018	1.011	0.821	0.804	0.82	0.788	0.791	0.826	0.855	0.779	0.845	0.845	0.753	0.854	0.865	0.87	0.855	0.87	0.852	0.851	0.865	0.84	0.854	0.84	0.848	0.822	0.827	0.817	0.836	0.818	0.833	0.834	0.84	0.835	0.86	0.848	0.828	0.832	0.827	0.857	0.83	0.83	0.823	0.827	0.828	0.802
11:59:06	37	0.999	1.012	1.017	1.01	0.828	0.805	0.819	0.795	0.794	0.82	0.857	0.782	0.852	0.844	0.755	0.853	0.867	0.874	0.856	0.869	0.851	0.849	0.862	0.84	0.853	0.838	0.846	0.822	0.827	0.817	0.839	0.82	0.833	0.832	0.841	0.834	0.858	0.851	0.83	0.829	0.828	0.858	0.831	0.829	0.821	0.825	0.828	0.805
12:09:06	37.1	0.999	1.013	1.018	1.011	0.827	0.8	0.821	0.794	0.793	0.821	0.857	0.782	0.848	0.846	0.756	0.854	0.87	0.873	0.855	0.869	0.855	0.852	0.864	0.841	0.856	0.843	0.851	0.827	0.831	0.821	0.838	0.823	0.836	0.835	0.842	0.835	0.858	0.855	0.833	0.831	0.832	0.857	0.831	0.828	0.822	0.826	0.831	0.803
12:19:06	37.1	0.999	1.014	1.019	1.012	0.826	0.804	0.817	0.796	0.793	0.822	0.857	0.781	0.847	0.846	0.756	0.863	0.869	0.872	0.857	0.871	0.854	0.854	0.865	0.838	0.855	0.841	0.849	0.824	0.831	0.823	0.841	0.826	0.839	0.839	0.843	0.834	0.861	0.856	0.832	0.832	0.832	0.86	0.836	0.832	0.826	0.829	0.832	0.806
12:29:06	37.1	0.999	1.014	1.019	1.014	0.824	0.806	0.824	0.793	0.796	0.825	0.86	0.783	0.847	0.845	0.757	0.852	0.87	0.873	0.858	0.875	0.855	0.853	0.865	0.841	0.855	0.842	0.848	0.825	0.83	0.821	0.841	0.822	0.836	0.836	0.84	0.832	0.857	0.853	0.832	0.833	0.829	0.859	0.835	0.832	0.83	0.83	0.835	0.808
12:39:06	37.1	0.999	1.013	1.019	1.012	0.828	0.803	0.824	0.792	0.794	0.823	0.858	0.781	0.845	0.847	0.76	0.855	0.869	0.873	0.857	0.87	0.856	0.86	0.866	0.838	0.855	0.844	0.851	0.828	0.831	0.827	0.842	0.823	0.836	0.836	0.843	0.833	0.859	0.856	0.837	0.839	0.835	0.859	0.836	0.833	0.829	0.832	0.835	0.806
12:49:06	37	0.998	1.014	1.02	1.013	0.825	0.804	0.821	0.792	0.795	0.824	0.863	0.784	0.846	0.846	0.758	0.855	0.868	0.872	0.857	0.873	0.856	0.855	0.869	0.839	0.855	0.846	0.852	0.831	0.833	0.826	0.844	0.826	0.838	0.838	0.845	0.836	0.858	0.855	0.837	0.839	0.836	0.861	0.84	0.839	0.835	0.838	0.838	0.814
12:59:06	37	0.998	1.014	1.019	1.012	0.822	0.805	0.834	0.797	0.798	0.828	0.866	0.785	0.848	0.845	0.76	0.853	0.867	0.871	0.857	0.873	0.859	0.859	0.871	0.844	0.855	0.845	0.851	0.831	0.836	0.827	0.846	0.826	0.839	0.839	0.846	0.836	0.857	0.854	0.834	0.838	0.831	0.86	0.84	0.836	0.833	0.838	0.841	0.81
13:09:06	37	0.997	1.014	1.019	1.013	0.826	0.803	0.82	0.796	0.8	0.829	0.867	0.786	0.846	0.846	0.762	0.854	0.867	0.871	0.858	0.87	0.857	0.856	0.87	0.842	0.855	0.846	0.851	0.831	0.835	0.829	0.848	0.828	0.842	0.842	0.847	0.836	0.859	0.857	0.835	0.838	0.833	0.862	0.842	0.836	0.833	0.837	0.838	0.808
13:19:06	37	0.996	1.013	1.019	1.013	0.836	0.809	0.822	0.797	0.802	0.829	0.868	0.786	0.845	0.845	0.762	0.853	0.867	0.872	0.857	0.871	0.858	0.857	0.869	0.842	0.856	0.847	0.854	0.833	0.835	0.829	0.849	0.828	0.842	0.841	0.848	0.837	0.859	0.857	0.837	0.839	0.836	0.863	0.843	0.841	0.836	0.84	0.841	0.808
13:29:06	37	0.996	1.013	1.019	1.012	0.826	0.805	0.823	0.795	0.801	0.827	0.869	0.784	0.845	0.847	0.762	0.854	0.868	0.873	0.859	0.871	0.86	0.858	0.87	0.84	0.854	0.848	0.855	0.834	0.837	0.832	0.85	0.831	0.844	0.846	0.85	0.837	0.859	0.856	0.836	0.841	0.835	0.865	0.843	0.84	0.837	0.841	0.843	0.815
13:39:06	37	0.994	1.012	1.019	1.013	0.834	0.811	0.824	0.804	0.8	0.828	0.871	0.786	0.846	0.844	0.762	0.854	0.867	0.873	0.86	0.873	0.861	0.86	0.871	0.841	0.855	0.849	0.856	0.836	0.84	0.833	0.851	0.832	0.845	0.844	0.849	0.838	0.861	0.858	0.838	0.842	0.836	0.863	0.845	0.842	0.84	0.843	0.844	0.815
13:49:06	37	0.994	1.011	1.019	1.012	0.826	0.807	0.823	0.798	0.8	0.826	0.87	0.784	0.845	0.845	0.763	0.854	0.868	0.874	0.859	0.872	0.861	0.858	0.87	0.838	0.855	0.85	0.856	0.837	0.839	0.835	0.85	0.83	0.845	0.852	0.849	0.837	0.859	0.858	0.839	0.842	0.839	0.863	0.847	0.843	0.839	0.844	0.844	0.808
13:59:06	37.1	0.992	1.012	1.018	1.012	0.84	0.804	0.83	0.796	0.803	0.83	0.872	0.787	0.845	0.845	0.762	0.854	0.868	0.873	0.858	0.872	0.86	0.86	0.871	0.839	0.854	0.85	0.857	0.837	0.841	0.834	0.851	0.833	0.846	0.845	0.849	0.836	0.86	0.859	0.839	0.843	0.838	0.864	0.847	0.844	0.841	0.844	0.845	0.813
14:09:06	37	0.991	1.01	1.017	1.01	0.829	0.813	0.836	0.796	0.803	0.829	0.872	0.785	0.844	0.844	0.762	0.857	0.868	0.872	0.859	0.872	0.861	0.858	0.872	0.838	0.855	0.852	0.857	0.838	0.839	0.834	0.853	0.833	0.846	0.851	0.848	0.835	0.861	0.86	0.841	0.845	0.839	0.866	0.849	0.846	0.842	0.844	0.844	0.807
14:19:06	37	0.989	1.009	1.016	1.009	0.838	0.806	0.827	0.801	0.804	0.828	0.871	0.782	0.844	0.846	0.762	0.854	0.868	0.873	0.863	0.871	0.859	0.859	0.871	0.837	0.855	0.851	0.858	0.84	0.842	0.836	0.852	0.832	0.846	0.846	0.849	0.835	0.861	0.859	0.84	0.844	0.838	0.865	0.849	0.847	0.844	0.845	0.846	0.81
14:29:06	37.1	0.988	1.008	1.016	1.01	0.837	0.805	0.824	0.797	0.804	0.829	0.872	0.784	0.844	0.845	0.764	0.854	0.867	0.872	0.858	0.871	0.859	0.857	0.87	0.837	0.855	0.851	0.857	0.839	0.843	0.836	0.853	0.832	0.846	0.846	0.849	0.834	0.861	0.859	0.84	0.845	0.839	0.866	0.849	0.846	0.843	0.844	0.845	0.814
14:39:06	37.1	0.987	1.008	1.014	1.008	0.827	0.803	0.822	0.797	0.804	0.828	0.872	0.783	0.842	0.843	0.762	0.852	0.866	0.87	0.857	0.87	0.859	0.859	0.871	0.835	0.855	0.852	0.859	0.838	0.84	0.836	0.853	0.834	0.846	0.845	0.85	0.835	0.859	0.858	0.839	0.845	0.84	0.864	0.849	0.846	0.844	0.845	0.845	0.809
14:49:06	37	0.985	1.006	1.014	1.007	0.836	0.804	0.823	0.797	0.803	0.828	0.873	0.783	0.841	0.85	0.763	0.854	0.867	0.87	0.859	0.87	0.857	0.857	0.869	0.835	0.855	0.852	0.858	0.839	0.84	0.836	0.852	0.832	0.845	0.845	0.848	0.833	0.859	0.86	0.841	0.845	0.839	0.866	0.851	0.848	0.845	0.847	0.846	0.808
14:59:06	37	0.983	1.005	1.012	1.007	0.821	0.8	0.833	0.799	0.802	0.828	0.87	0.781	0.842	0.843	0.761	0.856	0.866	0.869	0.858	0.869	0.856	0.856	0.87	0.833	0.855	0.85	0.858	0.84	0.841	0.836	0.852	0.834	0.845	0.845	0.848	0.832	0.859	0.859	0.841	0.846	0.841	0.865	0.849	0.845	0.844	0.846	0.847	0.806
15:09:06	37	0.982	1.003	1.011	1.005	0.822	0.8	0.826	0.796	0.805	0.83	0.871	0.781	0.838	0.842	0.764	0.851	0.864	0.87	0.854	0.866	0.856	0.857	0.87	0.834	0.854	0.849	0.857	0.839	0.84	0.835	0.851	0.833	0.844	0.844	0.846	0.829	0.859	0.859	0.84	0.845	0.838	0.862	0.847	0.843	0.843	0.845	0.845	0.81
15:19:06	37	0.981	1.002	1.009	1.003	0.819	0.797	0.82	0.797	0.803	0.828	0.868	0.778	0.838	0.841	0.768	0.85	0.862	0.865	0.859	0.866	0.857	0.856	0.87	0.834	0.854	0.849	0.856	0.838	0.841	0.836	0.849	0.831	0.843	0.844	0.845	0.829	0.858	0.86	0.841	0.844	0.837	0.862	0.847	0.843	0.843	0.844	0.844	0.807
15:29:06	37	0.979	1.001	1.008	1.002	0.822	0.803	0.82	0.795	0.803	0.832	0.87	0.779	0.836	0.841	0.768	0.86	0.863	0.865	0.852	0.864	0.853	0.854	0.868	0.832	0.853	0.848	0.856	0.839	0.84	0.836	0.85	0.832	0.844	0.845	0.846	0.828	0.857	0.858	0.84	0.843	0.836	0.861	0.847	0.844	0.844	0.846	0.843	0.809
15:39:06	37	0.978	1.001	1.008	1.002	0.82	0.8	0.818	0.796	0.804	0.83	0.869	0.777	0.838	0.841	0.753	0.849	0.862	0.864	0.852	0.868	0.856	0.855	0.868	0.831	0.853	0.851	0.857	0.838	0.843	0.838	0.849	0.832	0.843	0.843	0.844	0.825	0.856	0.859	0.84	0.844	0.837	0.861	0.848	0.844	0.845	0.847	0.843	0.801
15:49:06	37	0.976	0.998	1.007	1	0.82	0.797	0.818	0.794	0.802	0.828	0.87	0.777	0.837	0.839	0.767	0.849	0.861	0.863	0.851	0.864	0.853	0.853	0.867	0.829	0.852	0.85	0.856	0.839	0.841	0.836	0.848	0.832	0.843	0.845	0.844	0.826	0.856	0.859	0.841	0.845	0.838	0.861	0.848	0.844	0.842	0.844	0.843	0.802
15:59:06	37	0.974	0.998	1.005	0.999	0.818	0.796	0.818	0.793	0.803	0.827	0.866	0.774	0.836	0.841	0.767	0.848	0.861	0.868	0.849	0.861	0.853	0.852	0.865	0.828	0.853	0.85	0.857	0.839	0.841	0.835	0.846	0.83	0.844	0.843	0.844	0.824	0.857	0.858	0.839	0.844	0.835	0.86	0.848	0.842	0.842	0.844	0.843	0.8
16:09:06	37	0.973	0.997	1.005	0.999	0.819	0.796	0.818	0.796	0.803	0.827	0.866	0.773	0.833	0.842	0.766	0.849	0.86	0.862	0.851	0.863	0.852	0.853	0.866	0.826	0.851	0.854	0.859	0.84	0.84	0.837	0.847	0.83	0.841	0.842	0.842	0.822	0.855	0.859	0.841	0.846	0.839	0.861	0.849	0.844	0.843	0.843	0.842	0.805
16:19:06	37	0.972	0.994	1.003	0.997	0.817	0.797	0.819	0.794	0.803	0.826	0.865	0.772	0.834	0.84	0.759	0.847	0.859	0.862	0.85	0.861	0.848	0.85	0.865	0.824	0.852	0.85	0.857	0.839	0.84	0.838	0.845	0.834	0.841	0.84	0.841	0.82	0.855	0.857	0.838	0.844	0.837	0.861	0.847	0.845	0.842	0.843	0.842	0.806
16:29:06	37.1	0.97	0.993	1	0.995	0.816	0.794	0.817	0.793	0.802	0.825	0.863	0.77	0.83	0.838	0.761	0.85	0.858	0.859	0.849	0.858	0.847	0.85	0.862	0.822	0.85	0.848	0.855	0.839	0.838	0.834	0.842	0.828	0.837	0.838	0.839	0.819	0.854	0.857	0.84	0.843	0.835	0.857	0.846	0.843	0.841	0.842	0.839	0.803
16:39:06	37	0.968	0.993	1.001	0.995	0.815	0.794	0.815	0.793	0.802	0.825	0.861	0.769	0.83	0.837	0.764	0.85	0.857	0.858	0.849	0.861	0.85	0.85	0.862	0.821	0.85	0.849	0.856	0.84	0.839	0.836	0.842	0.828	0.841	0.839	0.839	0.819	0.853	0.857	0.841	0.844	0.835	0.855	0.846	0.843	0.841	0.843	0.842	0.8
16:49:06	37.1	0.967	0.991	1	0.994	0.815	0.791	0.814	0.791	0.801	0.824	0.86	0.768	0.832	0.838	0.764	0.845	0.857	0.859	0.85	0.86	0.848	0.848	0.862	0.82	0.85	0.85	0.857	0.84	0.838	0.834	0.843	0.828	0.839	0.839	0.838	0.82	0.853	0.857	0.841	0.845	0.837	0.858	0.848	0.845	0.844	0.844	0.839	0.803
16:59:06	37	0.965	0.991	0.999	0.993	0.815	0.791	0.828	0.789	0.799	0.821	0.859	0.766	0.831	0.837	0.766	0.846	0.857	0.858	0.848	0.859	0.846	0.846	0.86	0.816	0.847	0.849	0.857	0.84	0.842	0.838	0.848	0.833	0.842	0.844	0.841	0.817	0.854	0.858	0.841	0.845	0.84	0.858	0.848	0.845	0.844	0.844	0.84	0.794
17:09:06	37.1	0.963	0.988	0.997	0.991	0.822	0.79	0.812	0.798	0.801	0.821	0.858	0.766	0.828	0.835	0.765	0.845	0.854	0.855	0.846	0.856	0.844	0.846	0.86	0.817	0.847	0.848	0.855	0.84	0.837	0.834	0.841	0.828	0.837	0.837	0.836	0.813	0.851	0.855	0.839	0.843	0.835	0.855	0.847	0.842	0.841	0.842	0.838	0.799
17:19:06	37	0.962	0.987	0.995	0.99	0.813	0.79	0.813	0.791	0.801	0.821	0.856	0.762	0.829	0.835	0.765	0.844	0.855	0.856	0.846	0.856	0.843	0.844	0.857	0.813	0.846	0.847	0.855	0.839	0.838	0.835	0.841	0.828	0.837	0.838	0.835	0.812	0.85	0.855	0.841	0.845	0.837	0.855	0.848	0.845	0.843	0.846	0.838	0.791
17:29:06	37.1	0.961	0.985	0.993	0.987	0.81	0.788	0.813	0.788	0.799	0.819	0.854	0.761	0.827	0.84	0.764	0.844	0.852	0.853	0.844	0.853	0.842	0.843	0.857	0.812	0.848	0.848	0.855	0.839	0.839	0.834	0.84	0.827	0.836	0.835	0.833	0.81	0.848	0.853	0.839	0.844	0.836	0.852	0.846	0.843	0.841	0.842	0.837	0.793
17:39:06	37	0.959	0.985	0.993	0.987	0.81	0.788	0.81	0.788	0.798	0.818	0.853	0.758	0.835	0.833	0.764	0.844	0.857	0.853	0.844	0.854	0.84	0.843	0.855	0.811	0.845	0.846	0.853	0.838	0.836	0.834	0.838	0.825	0.834	0.835	0.832	0.807	0.849	0.854	0.84	0.844	0.835	0.853	0.846	0.844	0.841	0.842	0.835	0.792
17:49:06	37	0.958	0.984	0.992	0.985	0.808	0.787	0.81	0.787	0.797	0.817	0.851	0.757	0.826	0.833	0.759	0.843	0.85	0.852	0.841	0.86	0.838	0.84	0.853	0.807	0.844	0.845	0.853	0.839	0.834	0.833	0.837	0.827	0.834	0.833	0.832	0.806	0.847	0.852	0.839	0.844	0.839	0.852	0.846	0.845	0.841	0.843	0.836	0.792
17:59:06	37	0.956	0.982	0.99	0.984	0.808	0.786	0.808	0.785	0.801	0.815	0.848	0.754	0.829	0.831	0.762	0.843	0.848	0.849	0.84	0.851	0.836	0.841	0.852	0.806	0.844	0.846	0.852	0.836	0.833	0.832	0.836	0.823	0.832	0.832	0.83	0.804	0.846	0.853	0.839	0.844	0.837	0.852	0.845	0.843	0.842	0.842	0.834	0.791
18:09:06	37	0.955	0.982	0.99	0.984	0.813	0.785	0.807	0.787	0.795	0.814	0.847	0.753	0.824	0.831	0.764	0.841	0.851	0.849	0.84	0.852	0.835	0.836	0.847	0.803	0.843	0.847	0.853	0.837	0.834	0.831	0.833	0.823	0.831	0.831	0.828	0.804	0.844	0.852	0.839	0.843	0.837	0.853	0.845	0.843	0.841	0.841	0.833	0.789
Results
	1	2	3	4	5	6	7	8	9	10	11	12
A	1600	-900	1000	1300	3600	3800	3500	3300	3000	3200	2700	3000	Max V [YFP:503,540]
	1	1	1	1	1	1	1	1	1	1	1	1	R-Squared [YFP:503,540]
	11:42:24	13:32:24	00:12:24	16:32:24	00:52:24	03:42:24	03:42:24	03:32:24	04:22:24	02:32:24	03:42:24	04:12:24	t at Max V [YFP:503,540]
	11:31:09	13:54:04	00:07:24	16:14:19	00:41:34	02:05:33	02:16:15	02:18:55	02:31:04	01:49:35	02:26:17	03:01:04	Lagtime [YFP:503,540]
	5200	6600	8300	6000	116900	125800	114100	119500	119400	111000	68300	70500	Max V [YFP:503,540[2]]
	1	1	1	1	1	1	1	1	1	1	1	1	R-Squared [YFP:503,540[2]]
	11:53:15	15:23:15	13:03:15	15:03:15	04:13:15	04:03:15	01:13:15	04:13:15	04:03:15	04:23:15	03:53:15	04:23:15	t at Max V [YFP:503,540[2]]
	09:53:03	13:42:57	11:41:52	13:10:15	02:02:43	02:05:18	00:55:16	02:33:33	02:37:17	02:28:31	02:02:06	02:29:02	Lagtime [YFP:503,540[2]]
	3.63	3.41	3.87	4	4.82	3.42	6.3	4.59	3.82	5.27	7.41	5.77	Max V [OD600:600]
	1	1	1	1	1	1	1	1	1	1	1	1	R-Squared [OD600:600]
	02:14:06	02:14:06	00:34:06	00:34:06	01:14:06	00:34:06	01:04:06	01:24:06	01:44:06	01:14:06	01:14:06	01:54:06	t at Max V [OD600:600]
	00:53:40	00:51:02	00:20:55	00:21:47	00:37:58	00:23:12	00:46:43	00:47:03	00:45:07	00:44:56	00:55:33	01:12:34	Lagtime [OD600:600]
B	3800	3900	3200	3800	3400	2900	4900	3200	4200	3900	3300	2500	Max V [YFP:503,540]
	1	1	1	1	1	1	1	1	1	1	1	1	R-Squared [YFP:503,540]
	03:12:24	02:32:24	02:32:24	02:32:24	02:32:24	03:42:24	04:02:24	03:42:24	04:02:24	04:02:24	02:32:24	03:22:24	t at Max V [YFP:503,540]
	01:43:27	01:44:19	01:48:20	01:28:59	01:35:03	01:48:47	02:00:15	01:46:09	01:50:01	01:52:32	01:37:06	01:42:12	Lagtime [YFP:503,540]
	129100	109800	121500	115800	103100	102700	141200	119200	145700	134400	97700	91300	Max V [YFP:503,540[2]]
	1	1	1	1	1	1	1	1	1	1	1	1	R-Squared [YFP:503,540[2]]
	04:23:15	03:43:15	02:33:15	04:23:15	03:43:15	03:03:15	03:33:15	03:33:15	04:03:15	04:03:15	02:33:15	03:53:15	t at Max V [YFP:503,540[2]]
	01:58:44	01:48:18	01:53:08	01:39:30	01:44:23	01:42:43	01:32:36	01:52:57	01:49:48	01:55:52	01:28:25	01:55:53	Lagtime [YFP:503,540[2]]
	2.86	3.68	3.03	4.63	5.26	4.64	4.1	5.41	3.67	4.03	5.16	4.94	Max V [OD600:600]
	1	1	1	1	1	1	1	1	1	1	1	1	R-Squared [OD600:600]
	00:44:06	01:04:06	02:04:06	01:04:06	00:54:06	00:54:06	01:04:06	01:04:06	01:24:06	01:04:06	01:04:06	01:04:06	t at Max V [OD600:600]
	00:18:18	00:30:28	00:58:30	00:33:56	00:36:07	00:34:44	00:34:38	00:36:47	00:33:15	00:30:52	00:38:01	00:35:35	Lagtime [OD600:600]
C	3700	4100	3200	4600	3500	4800	3400	4300	4000	4300	4500	4000	Max V [YFP:503,540]
	1	1	1	1	1	1	1	1	1	1	1	1	R-Squared [YFP:503,540]
	03:12:24	02:32:24	03:52:24	01:32:24	02:22:24	01:42:24	01:02:24	01:42:24	01:32:24	01:22:24	01:42:24	03:12:24	t at Max V [YFP:503,540]
	01:35:47	01:21:18	01:58:39	01:11:58	01:21:58	01:12:37	00:51:13	01:11:21	01:04:24	01:04:23	01:12:31	01:47:54	Lagtime [YFP:503,540]
	120800	157600	98800	132800	108100	144900	97900	146500	115300	131500	126500	110200	Max V [YFP:503,540[2]]
	1	1	1	1	1	1	1	1	1	1	1	1	R-Squared [YFP:503,540[2]]
	01:23:15	01:33:15	02:23:15	01:43:15	02:23:15	02:03:15	01:33:15	02:33:15	01:33:15	02:23:15	01:33:15	01:23:15	t at Max V [YFP:503,540[2]]
	00:56:12	01:05:30	01:15:14	01:05:04	01:10:49	01:08:48	00:59:42	01:18:01	00:58:54	01:14:19	01:01:10	00:53:28	Lagtime [YFP:503,540[2]]
	4.85	4.73	4.17	4.47	4.03	4.67	4.43	6.1	4.93	4.42	4.17	4.65	Max V [OD600:600]
	1	1	1	1	1	1	1	1	1	1	1	1	R-Squared [OD600:600]
	01:24:06	01:24:06	01:24:06	01:14:06	01:14:06	01:34:06	01:14:06	01:24:06	01:34:06	01:14:06	01:14:06	01:04:06	t at Max V [OD600:600]
	00:38:35	00:38:27	00:41:39	00:39:40	00:39:39	00:42:38	00:39:26	00:52:17	00:43:52	00:32:27	00:30:45	00:29:15	Lagtime [OD600:600]
D	4800	3900	4500	3700	4400	-3200	4900	4500	4000	4400	4200	4100	Max V [YFP:503,540]
	1	1	1	1	1	1	1	1	1	1	1	1	R-Squared [YFP:503,540]
	03:22:24	02:02:24	02:22:24	02:22:24	02:22:24	15:32:24	02:22:24	02:02:24	02:22:24	03:52:24	03:12:24	02:32:24	t at Max V [YFP:503,540]
	01:51:47	01:12:47	01:24:04	01:18:13	01:23:19	18:07:05	01:28:50	01:12:31	01:26:39	01:52:51	01:41:55	01:29:21	Lagtime [YFP:503,540]
	151900	129500	154800	133600	145600	82100	143900	141600	124100	152100	117000	128800	Max V [YFP:503,540[2]]
	1	1	1	1	1	1	1	1	1	1	1	1	R-Squared [YFP:503,540[2]]
	02:23:15	02:33:15	01:53:15	02:13:15	02:13:15	01:43:15	02:13:15	02:33:15	02:13:15	02:23:15	01:53:15	02:33:15	t at Max V [YFP:503,540[2]]
	01:17:47	01:08:56	01:11:52	01:17:59	01:16:42	00:59:05	01:16:05	01:13:21	01:18:32	01:21:16	01:01:26	01:20:26	Lagtime [YFP:503,540[2]]
	4.95	4.32	4.79	4.25	4.74	3.93	4.37	4.81	3.97	5.43	4.2	6.33	Max V [OD600:600]
	1	1	1	1	1	1	1	1	1	1	1	1	R-Squared [OD600:600]
	01:24:06	01:24:06	01:24:06	01:24:06	01:14:06	01:24:06	01:14:06	01:34:06	01:24:06	01:14:06	01:14:06	01:04:06	t at Max V [OD600:600]
	00:37:35	00:35:13	00:41:56	00:40:31	00:39:24	00:38:11	00:37:11	00:41:36	00:42:06	00:44:41	00:34:50	00:43:39	Lagtime [OD600:600]
E	2300	2300	2000	2100	2300	2600	2200	2400	-2300	-2400	2100	2300	Max V [YFP:503,540]
	1	1	1	1	1	1	1	1	1	1	1	1	R-Squared [YFP:503,540]
	03:52:24	02:12:24	02:12:24	02:22:24	02:22:24	02:22:24	03:02:24	02:12:24	14:42:24	16:02:24	03:22:24	03:12:24	t at Max V [YFP:503,540]
	02:19:08	01:30:27	01:25:24	01:40:44	01:29:34	01:38:33	02:04:13	01:28:14	15:07:50	16:37:24	01:50:15	01:59:34	Lagtime [YFP:503,540]
	54800	60100	55800	57200	62800	66300	52900	71100	70700	67300	60500	79200	Max V [YFP:503,540[2]]
	1	1	1	1	1	1	1	1	1	1	1	1	R-Squared [YFP:503,540[2]]
	03:13:15	02:23:15	02:23:15	03:53:15	03:23:15	02:33:15	03:53:15	03:33:15	03:23:15	04:03:15	03:43:15	03:53:15	t at Max V [YFP:503,540[2]]
	01:26:44	01:16:47	01:16:41	02:08:22	01:35:28	01:29:43	01:46:48	01:39:29	01:57:14	01:47:17	01:35:45	02:10:31	Lagtime [YFP:503,540[2]]
	5.68	5.19	4.21	5.25	4.9	6.19	5.82	4.84	5.68	5.14	5.24	5.59	Max V [OD600:600]
	1	1	1	1	1	1	1	1	1	1	1	1	R-Squared [OD600:600]
	00:54:06	00:54:06	00:44:06	00:54:06	00:54:06	00:54:06	00:54:06	01:14:06	01:04:06	01:14:06	01:14:06	01:04:06	t at Max V [OD600:600]
	00:36:14	00:34:49	00:29:25	00:36:13	00:32:23	00:38:01	00:37:18	00:31:29	00:37:19	00:36:13	00:36:49	00:35:40	Lagtime [OD600:600]
F	2600	2500	2100	2100	-2200	2200	2600	-1800	2000	2000	2000	2300	Max V [YFP:503,540]
	1	1	1	1	1	1	1	1	1	1	1	1	R-Squared [YFP:503,540]
	04:12:24	02:22:24	03:22:24	02:32:24	12:42:24	03:22:24	02:32:24	06:02:24	02:22:24	03:02:24	03:12:24	02:22:24	t at Max V [YFP:503,540]
	02:56:15	01:31:48	02:01:41	01:36:27	13:46:02	01:54:40	01:46:15	08:24:37	01:34:54	01:48:24	02:02:54	01:43:29	Lagtime [YFP:503,540]
	62400	71800	54100	54800	63600	78500	78700	58700	56900	66800	51800	57700	Max V [YFP:503,540[2]]
	1	1	1	1	1	1	1	1	1	1	1	1	R-Squared [YFP:503,540[2]]
	03:23:15	02:33:15	03:33:15	03:03:15	04:03:15	03:53:15	03:53:15	03:23:15	02:33:15	03:53:15	03:23:15	01:43:15	t at Max V [YFP:503,540[2]]
	02:01:06	01:26:29	01:39:26	01:33:01	01:57:08	02:06:23	02:08:08	01:35:40	01:27:43	01:58:12	01:42:15	01:08:19	Lagtime [YFP:503,540[2]]
	5.47	4.21	4.01	4.32	5.24	4.3	4.57	4.34	4.91	4.35	5.86	4.9	Max V [OD600:600]
	1	1	1	1	1	1	1	1	1	1	1	1	R-Squared [OD600:600]
	00:54:06	01:04:06	00:44:06	00:44:06	00:54:06	01:04:06	00:44:06	00:54:06	00:44:06	01:14:06	01:04:06	01:14:06	t at Max V [OD600:600]
	00:34:38	00:32:11	00:29:19	00:29:05	00:35:27	00:31:38	00:29:47	00:30:54	00:30:44	00:32:51	00:41:00	00:36:11	Lagtime [OD600:600]
G	2600	3500	3000	3300	3300	3800	3800	3800	3000	3800	2800	3100	Max V [YFP:503,540]
	1	1	1	1	1	1	1	1	1	1	1	1	R-Squared [YFP:503,540]
	01:22:24	01:22:24	01:32:24	02:02:24	01:52:24	01:32:24	01:42:24	01:52:24	01:32:24	02:12:24	01:12:24	01:52:24	t at Max V [YFP:503,540]
	00:53:33	00:54:15	00:57:04	01:16:11	00:57:06	01:01:21	01:07:24	01:12:24	00:53:44	01:17:24	00:49:33	00:59:20	Lagtime [YFP:503,540]
	106700	107800	102000	98000	107700	125200	104800	113000	113100	95300	96200	100400	Max V [YFP:503,540[2]]
	1	1	1	1	1	1	1	1	1	1	1	1	R-Squared [YFP:503,540[2]]
	01:23:15	01:33:15	01:23:15	02:23:15	01:33:15	01:23:15	01:43:15	01:43:15	01:53:15	01:53:15	01:43:15	01:53:15	t at Max V [YFP:503,540[2]]
	00:57:25	00:51:20	00:55:26	01:08:48	00:53:33	00:58:05	01:00:36	01:05:18	00:59:55	00:52:06	00:56:25	00:52:50	Lagtime [YFP:503,540[2]]
	5.92	4.64	5.81	6.79	4.32	5.44	7.24	5.33	4.62	4.39	4.38	5.88	Max V [OD600:600]
	1	1	1	1	1	1	1	1	1	1	1	1	R-Squared [OD600:600]
	01:14:06	01:04:06	01:24:06	01:14:06	01:04:06	01:14:06	01:24:06	01:24:06	01:14:06	01:04:06	01:04:06	01:04:06	t at Max V [OD600:600]
	00:44:53	00:31:44	00:48:14	00:48:55	00:31:18	00:43:08	00:56:20	00:42:32	00:32:56	00:27:55	00:27:30	00:38:56	Lagtime [OD600:600]
H	3400	3700	3200	3400	3000	2900	3400	3200	2700	3300	3100	2600	Max V [YFP:503,540]
	1	1	1	1	1	1	1	1	1	1	1	1	R-Squared [YFP:503,540]
	01:52:24	03:52:24	02:22:24	02:22:24	03:22:24	01:32:24	02:12:24	01:32:24	03:12:24	01:42:24	02:12:24	02:22:24	t at Max V [YFP:503,540]
	01:11:13	02:40:39	01:13:20	01:22:06	01:46:44	01:02:55	01:05:20	00:56:28	02:24:26	01:01:39	01:05:28	01:07:47	Lagtime [YFP:503,540]
	98600	103600	99000	96200	89200	83200	119900	115100	70800	125800	103000	96300	Max V [YFP:503,540[2]]
	1	1	1	1	1	1	1	1	1	1	1	1	R-Squared [YFP:503,540[2]]
	02:03:15	03:53:15	01:53:15	02:13:15	01:23:15	01:53:15	01:43:15	02:03:15	03:33:15	01:53:15	01:53:15	01:43:15	t at Max V [YFP:503,540[2]]
	01:03:30	02:21:52	00:59:35	01:03:01	00:54:04	00:59:50	01:03:48	01:01:40	02:09:44	01:07:06	00:54:57	00:56:45	Lagtime [YFP:503,540[2]]
	4.57	2.65	5.18	5.17	4.49	4.45	4.7	4.88	2.23	6.52	5	6	Max V [OD600:600]
	1	1	1	1	1	1	1	1	1	1	1	1	R-Squared [OD600:600]
	00:54:06	03:14:06	01:04:06	01:04:06	01:14:06	01:24:06	01:24:06	01:24:06	03:24:06	01:14:06	01:04:06	01:04:06	t at Max V [OD600:600]
	00:30:20	01:47:29	00:37:36	00:38:25	00:35:58	00:43:53	00:41:48	00:41:42	01:26:30	00:49:18	00:36:07	00:38:54	Lagtime [OD600:600]
[truncated: 48 more columns]

## Sheet: A11.02-R36-test-p1
Software Version	3.04.17
Experiment File Path:	C:\Users\murra\Box\biocircuits\CYH\A11.02-R36-test.xpt
Protocol File Path:	C:\Users\Biotek4\Box\biocircuits\CYH\YFP.prt
Plate Number	Plate 1
Date	2022-01-18
Time	13:03:30
Reader Type:	Synergy H1
Reader Serial Number:	18060417
Reading Type	Reader
Procedure Details
Plate Type	96 WELL PLATE (Use plate lid)
Eject plate on completion
Set Temperature	Setpoint 37∞C
	Preheat before moving to next step
Start Kinetic	Runtime 18:00:00 (HH:MM:SS), Interval 0:10:00, 109 Reads
Shake	Linear: Continuous
	Frequency: 1096 cpm (1 mm)
Read	YFP
	Fluorescence Endpoint
	Full Plate
	Filter Set 1
	Excitation: 503, Emission: 540
	Optics: Bottom, Gain: 61
	Filter Set 2
	Excitation: 503, Emission: 540
	Optics: Bottom, Gain: 100
	Light Source: Xenon Flash, Lamp Energy: High
	Read Speed: Normal, Delay: 100 msec, Measurements/Data Point: 10
	Read Height: 7 mm
Read	OD600
	Absorbance Endpoint
	Full Plate
	Wavelengths: 600
	Read Speed: Normal, Delay: 100 msec, Measurements/Data Point: 8
End Kinetic
Layout
	1	2	3	4	5	6	7	8	9	10	11	12
A	SPL1	SPL9	SPL17	SPL25	SPL33	SPL41	SPL49	SPL57	SPL65	SPL73	SPL81	SPL89	Well ID
B	SPL2	SPL10	SPL18	SPL26	SPL34	SPL42	SPL50	SPL58	SPL66	SPL74	SPL82	SPL90	Well ID
C	SPL3	SPL11	SPL19	SPL27	SPL35	SPL43	SPL51	SPL59	SPL67	SPL75	SPL83	SPL91	Well ID
D	SPL4	SPL12	SPL20	SPL28	SPL36	SPL44	SPL52	SPL60	SPL68	SPL76	SPL84	SPL92	Well ID
E	SPL5	SPL13	SPL21	SPL29	SPL37	SPL45	SPL53	SPL61	SPL69	SPL77	SPL85	SPL93	Well ID
F	SPL6	SPL14	SPL22	SPL30	SPL38	SPL46	SPL54	SPL62	SPL70	SPL78	SPL86	SPL94	Well ID
G	SPL7	SPL15	SPL23	SPL31	SPL39	SPL47	SPL55	SPL63	SPL71	SPL79	SPL87	SPL95	Well ID
H	SPL8	SPL16	SPL24	SPL32	SPL40	SPL48	SPL56	SPL64	SPL72	SPL80	SPL88	SPL96	Well ID
YFP:503,540
Time	T∞ YFP:503,540	A1	A2	A3	A4	A5	A6	A7	A8	A9	A10	A11	A12	B1	B2	B3	B4	B5	B6	B7	B8	B9	B10	B11	B12	C1	C2	C3	C4	C5	C6	C7	C8	C9	C10	C11	C12	D1	D2	D3	D4	D5	D6	D7	D8	D9	D10	D11	D12
00:07:24	37	1	9	8	0	0	6	0	5	11	10	0	2	5	7	9	2	9	0	0	0	7	2	8	0	8	0	2	5	9	6	4	3	7	6	1	2	2	5	4	12	3	6	3	1	7	1	1	4
00:17:24	37	7	4	5	12	1	7	9	0	5	0	4	0	3	6	5	14	11	4	1	0	11	9	0	3	9	6	5	8	1	1	4	4	14	5	13	4	0	2	13	8	4	1	3	1	8	5	8	14
00:27:24	37	5	7	8	2	11	7	0	0	6	7	0	8	13	5	2	7	0	9	4	10	3	4	0	0	2	1	9	3	0	6	4	0	4	5	16	12	4	6	15	9	5	0	14	4	11	0	0	2
00:37:24	37	5	5	9	5	10	9	13	6	7	5	11	4	11	5	8	11	3	19	8	9	12	7	6	14	9	1	0	2	3	10	11	8	5	0	2	14	10	11	7	2	5	4	12	6	11	7	10	5
00:47:24	37	8	8	4	13	8	0	10	4	1	4	10	2	4	15	6	9	8	4	3	6	7	7	6	2	10	11	7	4	10	11	10	8	6	0	3	3	10	8	3	0	8	10	8	9	14	8	6	1
00:57:24	37	6	5	0	0	8	12	8	12	12	3	19	2	19	8	0	10	17	17	11	16	17	8	4	12	1	4	14	14	15	5	13	0	14	8	9	4	6	9	8	9	11	0	19	13	12	6	5	11
01:07:24	37	8	2	7	2	8	16	12	22	16	15	22	11	19	12	10	11	15	15	6	6	0	4	9	10	17	17	9	12	16	19	10	11	19	14	18	13	7	15	19	20	15	11	13	10	21	10	12	13
01:17:24	37	7	9	10	1	13	13	12	15	18	14	14	18	8	10	4	8	6	7	15	12	4	24	14	11	9	17	10	17	14	16	16	13	23	23	8	12	11	15	19	17	22	7	2	19	16	17	21	15
01:27:24	37	5	0	9	10	22	27	27	19	25	14	11	20	20	9	13	24	19	24	22	14	20	13	12	11	21	17	21	22	20	26	29	16	19	26	20	29	20	24	28	23	26	21	18	18	28	26	13	21
01:37:24	37	8	9	10	2	33	21	29	28	21	16	16	30	17	20	7	20	12	15	26	19	18	13	18	14	26	24	20	28	25	23	25	31	28	20	24	13	24	23	23	27	27	25	23	23	35	28	17	26
01:47:24	37	5	6	5	6	37	35	32	30	35	29	24	27	25	19	14	26	33	27	24	27	26	20	21	17	34	31	35	22	25	24	39	27	34	32	30	21	31	23	37	42	40	35	32	35	37	34	33	30
01:57:24	37	5	8	7	2	39	30	41	31	39	33	25	31	24	36	10	33	38	37	26	33	35	28	30	21	32	37	37	41	41	45	41	43	47	45	38	30	36	33	40	44	39	46	38	35	40	40	40	38
02:07:24	37	6	4	9	7	50	39	50	43	47	36	23	38	34	31	11	35	38	46	37	40	29	38	35	28	40	52	48	50	47	47	60	50	48	50	43	37	53	36	51	55	52	51	48	44	51	48	56	33
02:17:24	37	10	7	6	15	50	52	54	52	54	44	32	43	41	43	15	41	44	45	39	49	44	47	34	30	46	58	52	50	55	63	56	63	59	62	49	60	63	54	61	67	56	55	51	53	55	62	52	47
02:27:24	37	17	7	5	3	66	60	67	64	64	59	46	44	46	52	16	50	56	59	51	47	50	54	46	43	57	69	73	57	66	73	71	62	70	71	56	57	64	59	77	70	69	76	70	61	61	75	67	56
02:37:24	37	9	4	6	10	83	65	78	74	71	60	49	69	52	60	31	57	63	70	63	66	60	66	65	48	71	83	80	67	84	97	83	80	83	80	71	66	73	72	76	90	84	79	85	75	76	91	77	75
02:47:24	37	2	10	21	12	99	76	93	86	88	75	61	68	66	68	22	66	76	77	72	73	68	74	62	60	81	95	95	94	93	113	105	96	100	98	80	81	100	87	103	116	99	98	90	91	99	99	89	80
02:57:24	37	6	8	6	12	111	95	107	106	110	86	67	74	72	79	30	80	91	102	87	91	77	95	72	59	97	109	107	103	107	126	115	109	117	113	97	91	124	102	126	139	111	114	112	112	113	120	112	93
03:07:24	37	7	7	7	6	119	104	128	116	130	106	86	93	92	94	39	92	111	124	101	105	105	105	93	79	109	130	134	125	121	149	142	134	147	134	112	113	122	115	149	155	133	125	127	124	133	144	125	108
03:17:24	37	6	4	12	5	134	108	132	129	151	125	102	102	108	122	42	105	121	125	116	120	112	114	105	88	145	172	173	150	166	188	167	163	173	158	135	138	162	136	175	186	170	158	154	155	153	176	146	138
03:27:24	37	9	9	12	10	144	111	145	146	157	136	110	116	122	130	45	116	129	144	132	146	135	127	125	97	163	192	190	177	191	207	206	175	197	180	158	159	180	170	195	228	202	188	194	189	189	205	182	155
03:37:24	37	16	3	9	4	172	140	159	159	181	146	113	127	125	141	54	141	152	163	147	148	151	142	134	112	207	222	226	205	225	245	231	215	223	222	191	173	206	204	233	243	242	226	239	216	212	229	202	175
03:47:24	37	14	15	7	10	199	165	191	180	203	170	131	137	143	149	66	150	170	190	173	178	160	173	157	136	208	270	258	222	245	288	273	230	249	234	210	195	236	232	256	289	259	243	244	237	245	269	222	186
03:57:24	37	11	10	10	6	254	192	220	225	249	177	155	165	146	167	75	166	198	215	208	205	193	203	178	148	257	287	299	255	296	325	311	267	299	281	249	208	269	269	295	330	306	284	292	278	275	297	270	217
04:07:24	37	18	14	9	12	315	236	287	257	291	214	169	183	204	205	83	195	225	240	252	233	214	237	211	178	266	343	348	312	332	393	363	318	342	335	280	250	303	299	353	391	361	333	328	319	313	350	314	262
04:17:24	37	7	10	16	18	369	289	357	325	379	265	196	217	247	235	100	237	284	315	278	269	246	281	240	188	327	411	407	357	384	464	416	357	407	376	333	289	370	345	388	457	418	372	382	370	360	409	361	314
04:27:24	37	14	20	13	12	452	356	412	405	438	326	250	256	301	314	116	298	346	375	335	328	310	336	284	225	383	447	464	423	444	547	506	437	460	452	380	339	419	432	478	539	471	449	453	437	416	476	429	373
04:37:24	37	9	14	12	22	492	449	478	462	506	391	286	321	344	353	143	358	413	451	403	405	368	396	337	274	452	558	547	467	520	632	574	496	525	512	445	379	496	488	543	620	578	536	525	508	508	569	491	401
04:47:24	37	16	16	17	25	525	525	501	493	561	444	337	370	401	445	164	407	469	530	478	487	429	463	401	304	512	627	604	522	616	709	664	538	593	576	533	406	543	523	639	691	653	582	607	580	570	645	563	456
04:57:24	37	15	17	21	17	589	538	536	544	592	470	369	409	444	487	176	429	527	564	567	553	488	528	463	360	575	711	679	590	684	820	741	597	636	634	580	462	616	576	699	753	718	650	675	648	623	703	617	505
00:00:00
00:00:00
00:00:00
00:00:00
00:00:00
00:00:00
00:00:00
00:00:00
00:00:00
00:00:00
00:00:00
00:00:00
00:00:00
00:00:00
00:00:00
00:00:00
00:00:00
00:00:00
00:00:00
00:00:00
00:00:00
00:00:00
00:00:00
00:00:00
00:00:00
00:00:00
00:00:00
00:00:00
00:00:00
00:00:00
00:00:00
00:00:00
00:00:00
00:00:00
00:00:00
00:00:00
00:00:00
00:00:00
00:00:00
00:00:00
00:00:00
00:00:00
00:00:00
00:00:00
00:00:00
00:00:00
00:00:00
00:00:00
00:00:00
00:00:00
00:00:00
00:00:00
00:00:00
00:00:00
00:00:00
00:00:00
00:00:00
00:00:00
00:00:00
00:00:00
00:00:00
00:00:00
00:00:00
00:00:00
00:00:00
00:00:00
00:00:00
00:00:00
00:00:00
00:00:00
00:00:00
00:00:00
00:00:00
00:00:00
00:00:00
00:00:00
00:00:00
00:00:00
00:00:00
YFP:503,540[2]
Time	T∞ YFP:503,540[2]	A1	A2	A3	A4	A5	A6	A7	A8	A9	A10	A11	A12	B1	B2	B3	B4	B5	B6	B7	B8	B9	B10	B11	B12	C1	C2	C3	C4	C5	C6	C7	C8	C9	C10	C11	C12	D1	D2	D3	D4	D5	D6	D7	D8	D9	D10	D11	D12
00:08:15	37	191	181	177	147	169	181	195	177	196	217	208	161	165	167	181	183	189	219	207	199	201	219	189	208	192	196	220	177	184	180	171	202	197	176	189	188	190	182	212	206	178	203	188	208	164	194	202	166
00:18:15	37	155	183	184	171	197	186	207	181	235	196	196	179	191	181	175	193	184	218	199	180	177	183	170	175	209	196	197	227	199	213	186	189	208	206	189	173	220	195	188	199	192	193	202	196	178	189	192	209
00:28:15	37	163	190	174	174	226	223	225	199	229	208	183	175	192	170	162	206	193	238	202	191	166	189	185	195	206	213	251	215	216	239	203	225	207	213	209	205	234	188	196	246	247	218	186	196	216	235	217	214
00:38:15	37	207	164	191	198	257	249	258	242	214	222	230	203	252	235	226	231	245	254	221	253	222	211	195	207	239	236	282	257	266	282	258	279	257	231	247	245	280	250	275	254	272	244	250	232	235	287	269	234
00:48:15	37	145	186	218	191	282	289	299	282	256	265	245	279	253	242	242	257	258	300	234	244	277	267	223	260	288	314	340	293	299	323	313	285	328	319	302	264	305	297	307	317	306	328	292	284	306	303	293	265
00:58:15	37	195	185	203	193	374	318	346	365	343	301	276	301	302	340	225	303	316	319	327	296	318	306	266	262	364	388	369	355	355	398	362	394	364	367	369	355	340	412	364	399	366	339	352	379	341	385	358	331
01:08:15	37	158	161	177	195	487	395	482	470	431	455	367	386	396	355	257	390	394	413	381	346	343	352	366	312	396	461	485	445	421	532	480	507	531	501	439	436	435	412	428	509	484	463	460	415	445	499	443	429
01:18:15	37	189	181	193	230	601	520	591	584	569	498	446	479	462	456	270	435	453	500	477	428	462	492	428	423	551	560	601	531	564	594	603	530	606	558	546	554	555	553	588	721	584	561	536	539	560	556	539	488
01:28:15	37	183	178	154	209	828	632	737	686	746	618	554	590	502	557	318	541	583	647	562	562	548	579	621	485	645	675	745	655	652	776	784	698	788	717	666	688	683	601	777	837	755	675	679	680	715	719	710	618
01:38:15	37	181	180	206	209	1023	833	993	899	1021	770	678	694	657	673	362	737	747	795	663	768	658	692	642	640	774	937	911	832	849	974	989	863	941	851	838	799	808	758	944	1080	937	878	869	853	870	921	875	771
01:48:15	37	189	182	215	196	1277	1092	1186	1077	1151	1018	825	958	898	853	420	910	957	1078	839	846	915	906	812	724	994	1157	1212	1065	1087	1341	1226	1105	1171	1151	1043	1020	1063	1020	1192	1336	1177	1058	1074	1094	1172	1246	1025	922
01:58:15	37	188	201	228	198	1535	1309	1396	1378	1460	1290	961	1074	1019	1040	447	1046	1173	1300	1065	1125	1095	1098	983	867	1219	1409	1414	1362	1405	1600	1500	1420	1568	1446	1292	1161	1326	1349	1496	1659	1462	1422	1426	1340	1370	1527	1408	1238
02:08:15	37	212	180	211	245	1841	1500	1653	1575	1654	1419	1198	1292	1183	1327	566	1311	1442	1549	1274	1349	1316	1325	1187	1094	1468	1744	1698	1630	1679	1913	1847	1611	1835	1688	1415	1476	1600	1619	1825	2066	1769	1697	1710	1578	1610	1853	1615	1444
02:18:15	37	208	192	220	239	2120	1744	2014	1883	1968	1685	1370	1541	1353	1532	639	1490	1648	1811	1552	1561	1537	1602	1475	1193	1759	2169	2151	1977	2087	2372	2299	1972	2163	1992	1778	1638	1904	1831	2159	2423	2069	1981	1967	1929	1965	2140	1937	1747
02:28:15	37	214	214	226	242	2584	1997	2426	2265	2385	1962	1570	1747	1659	1784	653	1740	1876	2092	1823	1846	1763	1852	1651	1430	2084	2544	2448	2198	2412	2769	2541	2335	2409	2485	2150	1872	2281	2064	2533	2881	2538	2451	2416	2272	2255	2630	2306	1930
02:38:15	37	247	207	246	257	3075	2373	2748	2633	2640	2342	1852	1928	2048	2044	820	1977	2260	2429	2203	2284	2117	2153	2011	1660	2541	2896	2941	2627	2831	3320	3090	2758	3016	2830	2328	2320	2725	2512	2871	3476	2926	2920	2954	2748	2768	3046	2811	2357
02:48:15	37	219	232	256	294	3596	2638	3297	3124	3100	2723	2177	2396	2403	2312	983	2326	2694	2982	2600	2621	2518	2610	2264	1871	2995	3452	3548	3136	3398	3870	3644	3383	3529	3370	2920	2820	3166	3122	3456	3887	3582	3476	3359	3186	3104	3649	3170	2803
02:58:15	37	232	240	283	313	4326	3274	3750	3595	3790	3283	2554	2731	2813	2887	1178	2933	3332	3427	3219	3099	3002	3198	2754	2209	3500	4157	4163	3677	3994	4686	4342	3843	4341	3920	3565	3185	3884	3584	4163	4747	4261	4066	4027	3953	3767	4165	3637	3182
03:08:15	37	268	280	268	347	4514	3766	4430	4182	4330	3765	3078	3200	3272	3474	1410	3399	3805	4148	3635	3599	3419	3671	3259	2661	3974	4840	4963	4403	4835	5671	5273	4753	5032	4671	4074	3988	4697	4209	5010	5850	5030	4943	4829	4618	4601	4969	4396	3878
03:18:15	37	270	269	276	323	5226	4673	4621	4677	5051	4271	3768	3490	3703	4047	1479	3948	4470	4944	4300	4383	4066	4264	3842	3012	5158	5805	5886	5265	5642	6592	6189	5689	6028	5611	4920	4567	5403	5304	5986	6877	6019	5763	5591	5536	5519	6091	5220	4491
03:28:15	37	297	298	310	362	6286	4717	5197	5414	5569	4579	3906	4042	4092	4555	1689	4411	4962	5504	5077	4966	4666	4727	4447	3613	5933	6987	7037	6327	6773	7956	7555	6336	6872	6720	5580	5441	6530	6145	7106	8113	7258	6788	6751	6635	6420	7002	6321	5414
03:38:15	37	269	365	316	399	6926	5832	6369	6133	6385	5231	4082	4437	4403	4981	1949	4967	5573	5936	5594	5447	5105	5339	4940	3965	6948	7830	8062	7275	7989	8382	8525	7243	7520	7702	6705	6092	7647	7170	8048	8794	8322	7921	8221	7614	7574	8119	7337	6282
03:48:15	37	326	375	390	429	7768	6988	7323	7060	7681	6004	4896	5199	5424	5530	2340	5686	6256	6904	6234	6137	5803	6135	5442	4495	7702	9342	9161	7922	9151	10359	9873	8049	8763	8585	7520	6726	8261	7790	9285	10437	9511	8775	8684	8508	8428	9480	8367	7005
03:58:15	37	378	400	443	456	9547	7154	8772	8370	9184	7003	5577	5832	5907	6621	2687	6471	7464	8007	7536	7622	6764	7085	6317	5221	8927	10435	10664	9183	10278	12024	10871	9404	10098	9989	8777	7750	9574	9271	10728	11900	10794	10280	10404	9588	9780	10995	9437	8142
04:08:15	37	399	446	451	498	11725	8208	10663	10245	11095	8166	6392	6863	7137	7557	3071	7390	8361	9606	8603	8288	7904	8660	7610	5913	10271	12521	12378	11041	12120	13836	12880	11007	11926	11383	10029	9034	10961	10671	12340	14085	12573	11938	12125	11246	11057	12878	11193	9115
04:18:15	37	469	482	479	610	14096	10314	13075	12643	14274	10490	7975	8252	8691	9033	3757	8912	10395	11396	9978	10186	9533	10288	8878	7117	11681	14222	14196	12492	14390	16663	15303	13200	14368	13206	11912	10196	13075	12385	14415	16512	14996	13928	13636	12998	13448	14977	13018	10681
04:28:15	37	531	553	572	600	16540	13167	14868	14726	15819	12267	9219	9943	10674	11490	4399	11118	12619	13939	12665	12368	11512	12717	11173	8387	13923	17158	16930	15220	16433	20007	17694	15186	16459	15889	13433	11788	15417	14514	17446	19302	16868	16070	16620	15184	15528	17499	15400	12575
04:38:15	37	537	580	608	658	17588	15907	16824	16708	18222	14313	11108	11494	12771	13712	5038	12876	15438	16476	15178	14983	13917	14778	13055	10460	16916	19731	19760	16984	19453	22872	20924	17765	19068	18221	15896	13741	17962	17497	19726	22946	20596	19076	18900	18190	17800	20176	18051	14240
04:48:15	37	571	661	645	748	18521	17798	17593	18221	19381	16526	12445	13080	14510	16104	6048	15196	17585	18926	18215	17466	16054	17151	15160	11802	19056	23061	22273	19693	22116	26791	24782	19431	21271	20663	18623	15793	20226	19585	22310	25441	23043	21208	21705	20897	20287	23488	20201	16758
04:58:15	37	599	688	654	779	20566	19251	19724	18686	20950	16566	13020	14229	16315	17781	6854	15858	18949	20036	20942	20525	17980	19402	17571	13276	21268	26284	24880	21084	24717	29147	26411	21671	23532	22635	20814	16915	23249	22008	24771	28625	26426	23683	24395	23172	22972	26237	22822	19009
00:00:00
00:00:00
00:00:00
00:00:00
00:00:00
00:00:00
00:00:00
00:00:00
00:00:00
00:00:00
00:00:00
00:00:00
00:00:00
00:00:00
00:00:00
00:00:00
00:00:00
00:00:00
00:00:00
00:00:00
00:00:00
00:00:00
00:00:00
00:00:00
00:00:00
00:00:00
00:00:00
00:00:00
00:00:00
00:00:00
00:00:00
00:00:00
00:00:00
00:00:00
00:00:00
00:00:00
00:00:00
00:00:00
00:00:00
00:00:00
00:00:00
00:00:00
00:00:00
00:00:00
00:00:00
00:00:00
00:00:00
00:00:00
00:00:00
00:00:00
00:00:00
00:00:00
00:00:00
00:00:00
00:00:00
00:00:00
00:00:00
00:00:00
00:00:00
00:00:00
00:00:00
00:00:00
00:00:00
00:00:00
00:00:00
00:00:00
00:00:00
00:00:00
00:00:00
00:00:00
00:00:00
00:00:00
00:00:00
00:00:00
00:00:00
00:00:00
00:00:00
00:00:00
00:00:00
OD600:600
Time	T∞ OD600:600	A1	A2	A3	A4	A5	A6	A7	A8	A9	A10	A11	A12	B1	B2	B3	B4	B5	B6	B7	B8	B9	B10	B11	B12	C1	C2	C3	C4	C5	C6	C7	C8	C9	C10	C11	C12	D1	D2	D3	D4	D5	D6	D7	D8	D9	D10	D11	D12
00:09:06	37	0.087	0.088	0.088	0.092	0.088	0.086	0.087	0.086	0.088	0.085	0.085	0.084	0.083	0.084	0.078	0.084	0.084	0.085	0.083	0.083	0.083	0.083	0.084	0.083	0.082	0.083	0.082	0.083	0.083	0.084	0.083	0.083	0.087	0.082	0.083	0.083	0.083	0.083	0.082	0.083	0.083	0.083	0.083	0.083	0.082	0.082	0.083	0.082
00:19:06	37	0.087	0.089	0.089	0.094	0.089	0.087	0.088	0.088	0.088	0.086	0.086	0.085	0.084	0.084	0.079	0.085	0.085	0.086	0.084	0.084	0.084	0.085	0.085	0.084	0.082	0.084	0.082	0.084	0.083	0.084	0.084	0.084	0.086	0.082	0.083	0.084	0.084	0.084	0.083	0.084	0.083	0.084	0.083	0.083	0.082	0.083	0.084	0.083
00:29:06	37	0.089	0.091	0.091	0.097	0.091	0.088	0.089	0.089	0.089	0.088	0.089	0.087	0.085	0.085	0.079	0.086	0.086	0.087	0.085	0.085	0.085	0.084	0.086	0.084	0.083	0.085	0.083	0.085	0.084	0.086	0.085	0.084	0.088	0.084	0.084	0.085	0.085	0.085	0.084	0.085	0.084	0.085	0.084	0.084	0.083	0.084	0.084	0.083
00:39:06	37	0.091	0.094	0.094	0.101	0.093	0.09	0.092	0.091	0.091	0.089	0.089	0.088	0.086	0.087	0.079	0.087	0.087	0.088	0.086	0.086	0.086	0.086	0.087	0.086	0.084	0.086	0.084	0.086	0.085	0.087	0.086	0.086	0.089	0.086	0.086	0.086	0.086	0.086	0.085	0.086	0.085	0.085	0.085	0.085	0.092	0.085	0.086	0.085
00:49:06	37	0.095	0.098	0.098	0.107	0.096	0.092	0.095	0.093	0.094	0.092	0.092	0.09	0.088	0.089	0.08	0.09	0.089	0.09	0.088	0.088	0.088	0.088	0.089	0.088	0.086	0.088	0.086	0.087	0.087	0.089	0.088	0.088	0.091	0.089	0.087	0.088	0.087	0.087	0.087	0.088	0.087	0.087	0.087	0.087	0.097	0.087	0.088	0.086
00:59:06	37	0.099	0.103	0.103	0.114	0.1	0.095	0.098	0.097	0.097	0.095	0.095	0.094	0.09	0.091	0.08	0.092	0.092	0.093	0.09	0.091	0.091	0.091	0.091	0.09	0.088	0.09	0.088	0.09	0.089	0.091	0.09	0.089	0.094	0.091	0.09	0.091	0.089	0.089	0.089	0.09	0.089	0.089	0.089	0.089	0.088	0.089	0.09	0.088
01:09:06	37.1	0.105	0.109	0.109	0.121	0.105	0.099	0.102	0.101	0.101	0.099	0.099	0.097	0.094	0.094	0.081	0.096	0.095	0.097	0.093	0.094	0.094	0.094	0.094	0.094	0.09	0.093	0.091	0.092	0.092	0.095	0.093	0.092	0.098	0.093	0.092	0.093	0.092	0.092	0.092	0.093	0.092	0.091	0.091	0.091	0.102	0.092	0.092	0.091
01:19:06	37	0.11	0.115	0.115	0.129	0.11	0.103	0.107	0.105	0.106	0.103	0.102	0.102	0.097	0.098	0.082	0.099	0.099	0.101	0.097	0.097	0.097	0.097	0.098	0.097	0.093	0.096	0.094	0.095	0.095	0.098	0.097	0.095	0.102	0.097	0.095	0.097	0.095	0.095	0.095	0.097	0.095	0.095	0.094	0.094	0.095	0.096	0.096	0.094
01:29:06	37	0.116	0.121	0.122	0.139	0.116	0.107	0.113	0.111	0.112	0.108	0.107	0.106	0.101	0.102	0.084	0.103	0.103	0.105	0.1	0.101	0.101	0.102	0.102	0.102	0.096	0.1	0.098	0.099	0.098	0.102	0.101	0.099	0.106	0.101	0.099	0.101	0.098	0.098	0.099	0.101	0.099	0.098	0.098	0.098	0.097	0.1	0.1	0.098
01:39:06	37.1	0.124	0.129	0.13	0.15	0.122	0.112	0.118	0.116	0.117	0.113	0.113	0.111	0.106	0.106	0.086	0.108	0.108	0.11	0.105	0.105	0.106	0.106	0.107	0.106	0.1	0.104	0.102	0.102	0.102	0.106	0.105	0.103	0.111	0.104	0.103	0.105	0.102	0.101	0.102	0.105	0.102	0.102	0.101	0.102	0.101	0.104	0.103	0.102
01:49:06	37	0.133	0.138	0.14	0.164	0.129	0.117	0.125	0.122	0.123	0.118	0.118	0.116	0.111	0.111	0.087	0.113	0.112	0.116	0.11	0.11	0.111	0.111	0.111	0.111	0.104	0.108	0.106	0.107	0.106	0.111	0.11	0.108	0.116	0.108	0.107	0.109	0.107	0.106	0.107	0.11	0.107	0.106	0.106	0.106	0.105	0.109	0.108	0.106
01:59:06	37	0.143	0.15	0.152	0.181	0.138	0.123	0.134	0.13	0.131	0.125	0.125	0.122	0.116	0.116	0.089	0.119	0.118	0.122	0.115	0.116	0.117	0.117	0.117	0.117	0.108	0.114	0.111	0.112	0.111	0.116	0.115	0.113	0.121	0.115	0.112	0.115	0.112	0.11	0.112	0.116	0.112	0.111	0.11	0.111	0.11	0.114	0.113	0.111
02:09:06	37	0.156	0.166	0.166	0.2	0.148	0.131	0.143	0.138	0.139	0.133	0.132	0.13	0.123	0.123	0.091	0.126	0.125	0.129	0.121	0.122	0.123	0.123	0.123	0.123	0.114	0.119	0.117	0.117	0.117	0.123	0.121	0.119	0.127	0.121	0.117	0.12	0.117	0.116	0.118	0.122	0.118	0.117	0.116	0.116	0.116	0.12	0.119	0.116
02:19:06	37	0.17	0.182	0.182	0.22	0.161	0.14	0.154	0.149	0.15	0.145	0.141	0.139	0.131	0.131	0.093	0.135	0.134	0.138	0.129	0.129	0.131	0.131	0.13	0.131	0.12	0.126	0.124	0.124	0.123	0.131	0.128	0.126	0.135	0.128	0.123	0.128	0.123	0.122	0.125	0.129	0.124	0.123	0.122	0.122	0.123	0.127	0.125	0.123
02:29:06	37	0.185	0.2	0.2	0.243	0.175	0.151	0.169	0.164	0.164	0.154	0.152	0.15	0.141	0.14	0.096	0.145	0.144	0.15	0.138	0.139	0.141	0.142	0.14	0.14	0.127	0.134	0.132	0.132	0.131	0.14	0.137	0.134	0.144	0.137	0.131	0.136	0.131	0.13	0.133	0.138	0.132	0.131	0.129	0.13	0.131	0.136	0.133	0.13
02:39:06	37	0.202	0.219	0.22	0.258	0.193	0.163	0.185	0.177	0.177	0.169	0.167	0.163	0.154	0.153	0.098	0.158	0.157	0.163	0.149	0.151	0.153	0.153	0.151	0.152	0.136	0.145	0.142	0.141	0.14	0.151	0.148	0.145	0.155	0.148	0.14	0.146	0.141	0.138	0.142	0.149	0.142	0.14	0.138	0.14	0.14	0.147	0.143	0.139
02:49:06	37	0.222	0.233	0.233	0.283	0.212	0.178	0.202	0.194	0.195	0.184	0.183	0.179	0.168	0.166	0.101	0.173	0.171	0.178	0.162	0.164	0.166	0.167	0.164	0.166	0.146	0.156	0.154	0.153	0.152	0.165	0.161	0.157	0.168	0.16	0.151	0.159	0.152	0.149	0.155	0.162	0.153	0.152	0.149	0.151	0.152	0.159	0.155	0.15
02:59:06	37	0.235	0.253	0.257	0.309	0.234	0.197	0.224	0.212	0.215	0.201	0.202	0.194	0.184	0.182	0.104	0.189	0.187	0.195	0.177	0.179	0.182	0.182	0.179	0.182	0.159	0.17	0.169	0.166	0.166	0.18	0.176	0.171	0.183	0.174	0.164	0.172	0.166	0.162	0.168	0.177	0.167	0.165	0.162	0.164	0.175	0.174	0.168	0.164
03:09:06	37	0.259	0.28	0.281	0.328	0.25	0.216	0.252	0.235	0.237	0.221	0.222	0.214	0.202	0.2	0.108	0.208	0.206	0.214	0.193	0.195	0.2	0.2	0.198	0.2	0.173	0.185	0.184	0.18	0.18	0.198	0.193	0.186	0.2	0.191	0.179	0.188	0.18	0.176	0.184	0.193	0.181	0.179	0.176	0.179	0.18	0.19	0.184	0.178
03:19:06	37	0.284	0.306	0.302	0.363	0.279	0.237	0.264	0.252	0.249	0.244	0.245	0.236	0.223	0.22	0.112	0.23	0.228	0.237	0.214	0.216	0.222	0.221	0.217	0.222	0.19	0.204	0.202	0.198	0.198	0.218	0.212	0.204	0.22	0.209	0.196	0.205	0.197	0.192	0.202	0.212	0.2	0.197	0.194	0.196	0.208	0.21	0.201	0.195
03:29:06	37	0.315	0.336	0.333	0.401	0.307	0.243	0.292	0.279	0.277	0.262	0.257	0.256	0.239	0.239	0.117	0.245	0.241	0.25	0.235	0.238	0.24	0.239	0.241	0.246	0.208	0.225	0.223	0.218	0.22	0.243	0.235	0.225	0.244	0.232	0.216	0.225	0.218	0.211	0.223	0.236	0.22	0.215	0.213	0.216	0.218	0.232	0.222	0.214
03:39:06	37	0.348	0.373	0.369	0.42	0.335	0.273	0.317	0.306	0.305	0.291	0.287	0.281	0.26	0.259	0.123	0.272	0.268	0.281	0.251	0.253	0.259	0.258	0.254	0.26	0.23	0.245	0.243	0.241	0.242	0.26	0.255	0.246	0.257	0.253	0.239	0.245	0.239	0.233	0.243	0.249	0.242	0.238	0.235	0.237	0.241	0.25	0.246	0.236
03:49:06	37	0.382	0.403	0.397	0.434	0.358	0.289	0.34	0.334	0.337	0.32	0.318	0.309	0.287	0.289	0.131	0.301	0.299	0.306	0.278	0.281	0.288	0.287	0.285	0.288	0.243	0.264	0.259	0.254	0.257	0.283	0.274	0.261	0.28	0.27	0.256	0.258	0.252	0.247	0.259	0.274	0.256	0.25	0.251	0.25	0.253	0.272	0.259	0.249
03:59:06	37	0.398	0.414	0.415	0.447	0.386	0.311	0.366	0.357	0.366	0.348	0.354	0.336	0.311	0.318	0.14	0.335	0.328	0.338	0.307	0.31	0.321	0.317	0.317	0.327	0.267	0.291	0.286	0.281	0.284	0.314	0.302	0.288	0.312	0.297	0.279	0.284	0.279	0.27	0.288	0.303	0.285	0.277	0.275	0.277	0.283	0.301	0.288	0.272
04:09:06	37	0.418	0.429	0.434	0.468	0.41	0.338	0.401	0.387	0.39	0.371	0.377	0.36	0.334	0.344	0.15	0.361	0.357	0.363	0.335	0.338	0.348	0.343	0.346	0.359	0.294	0.32	0.316	0.307	0.31	0.348	0.331	0.32	0.348	0.325	0.306	0.306	0.306	0.299	0.314	0.332	0.31	0.304	0.302	0.303	0.306	0.331	0.314	0.299
04:19:06	37	0.442	0.449	0.456	0.492	0.414	0.364	0.405	0.41	0.412	0.403	0.414	0.388	0.363	0.372	0.161	0.396	0.389	0.395	0.362	0.369	0.378	0.372	0.377	0.388	0.321	0.348	0.35	0.338	0.342	0.384	0.365	0.351	0.38	0.364	0.339	0.333	0.332	0.327	0.348	0.365	0.342	0.338	0.333	0.336	0.343	0.365	0.347	0.329
04:29:06	37	0.462	0.474	0.481	0.518	0.434	0.378	0.42	0.424	0.421	0.423	0.437	0.403	0.392	0.397	0.172	0.422	0.412	0.409	0.391	0.396	0.409	0.405	0.408	0.419	0.348	0.387	0.382	0.364	0.383	0.416	0.406	0.384	0.418	0.403	0.377	0.361	0.362	0.356	0.378	0.399	0.376	0.367	0.368	0.368	0.377	0.4	0.382	0.357
04:39:06	37.1	0.485	0.499	0.505	0.546	0.445	0.394	0.435	0.428	0.425	0.436	0.446	0.409	0.408	0.418	0.187	0.434	0.419	0.424	0.414	0.415	0.426	0.424	0.429	0.439	0.382	0.415	0.412	0.393	0.415	0.454	0.439	0.416	0.44	0.438	0.416	0.392	0.39	0.383	0.41	0.423	0.407	0.398	0.4	0.4	0.409	0.433	0.419	0.385
04:49:06	37.1	0.511	0.524	0.53	0.572	0.457	0.418	0.445	0.44	0.442	0.454	0.448	0.419	0.424	0.431	0.204	0.446	0.437	0.44	0.427	0.43	0.436	0.435	0.443	0.451	0.413	0.44	0.431	0.414	0.442	0.472	0.457	0.436	0.453	0.454	0.45	0.412	0.412	0.414	0.425	0.443	0.428	0.423	0.424	0.423	0.423	0.446	0.442	0.414
04:59:06	37	0.538	0.558	0.558	0.6	0.474	0.428	0.458	0.453	0.455	0.444	0.457	0.431	0.434	0.445	0.214	0.458	0.449	0.451	0.438	0.442	0.449	0.451	0.461	0.467	0.424	0.448	0.439	0.431	0.454	0.484	0.471	0.45	0.469	0.464	0.465	0.428	0.426	0.427	0.438	0.453	0.448	0.436	0.441	0.438	0.439	0.462	0.455	0.43
00:00:00
00:00:00
00:00:00
00:00:00
00:00:00
00:00:00
00:00:00
00:00:00
00:00:00
00:00:00
00:00:00
00:00:00
00:00:00
00:00:00
00:00:00
00:00:00
00:00:00
00:00:00
00:00:00
00:00:00
00:00:00
00:00:00
00:00:00
00:00:00
00:00:00
00:00:00
00:00:00
00:00:00
00:00:00
00:00:00
00:00:00
00:00:00
00:00:00
00:00:00
00:00:00
00:00:00
00:00:00
00:00:00
00:00:00
00:00:00
00:00:00
00:00:00
00:00:00
00:00:00
00:00:00
00:00:00
00:00:00
00:00:00
00:00:00
00:00:00
00:00:00
00:00:00
00:00:00
00:00:00
00:00:00
00:00:00
00:00:00
00:00:00
00:00:00
00:00:00
00:00:00
00:00:00
00:00:00
00:00:00
00:00:00
00:00:00
00:00:00
00:00:00
00:00:00
00:00:00
00:00:00
00:00:00
00:00:00
00:00:00
00:00:00
00:00:00
00:00:00
00:00:00
00:00:00
Results
	1	2	3	4	5	6	7	8	9	10	11	12
A	-1100	1200	1500	-1300	8300	9300	7000	8000	8800	6500	5400	6500	Max V [YFP:503,540]
	1	1	1	1	1	1	1	1	1	1	1	1	R-Squared [YFP:503,540]
	04:12:24	03:42:24	02:42:24	00:52:24	04:22:24	04:32:24	04:12:24	04:22:24	04:12:24	04:32:24	04:22:24	04:32:24	t at Max V [YFP:503,540]
	04:22:51	03:42:24	02:38:44	00:57:24	03:32:57	03:49:46	03:26:24	03:37:24	03:35:35	03:38:47	03:41:06	03:48:19	Lagtime [YFP:503,540]
	7000	8100	9300	11200	244400	285300	241200	239800	317900	232400	188900	169100	Max V [YFP:503,540[2]]
	1	1	1	1	1	1	1	1	1	1	1	1	R-Squared [YFP:503,540[2]]
	04:13:15	04:43:15	04:23:15	04:13:15	04:23:15	04:23:15	04:13:15	04:13:15	04:13:15	04:13:15	04:33:15	04:23:15	t at Max V [YFP:503,540[2]]
	03:38:32	03:48:59	03:45:47	03:36:55	03:21:16	03:42:44	03:24:51	03:26:16	03:33:58	03:34:03	03:40:33	03:30:24	Lagtime [YFP:503,540[2]]
	3.39	3.71	3.64	3.79	2.88	2.97	3.49	2.99	3.19	3.2	3.69	2.82	Max V [OD600:600]
	1	1	1	1	1	1	1	1	1	1	1	1	R-Squared [OD600:600]
	03:44:06	03:34:06	03:34:06	03:24:06	03:24:06	03:34:06	04:04:06	04:04:06	03:44:06	04:14:06	04:14:06	03:44:06	t at Max V [OD600:600]
	02:22:10	02:22:12	02:21:56	02:07:45	02:12:53	02:36:06	02:38:57	02:28:44	02:30:55	02:39:53	02:49:55	02:29:29	Lagtime [OD600:600]
B	5800	9200	2700	6100	6700	7900	8900	8200	6400	6700	6400	5600	Max V [YFP:503,540]
	1	1	1	1	1	1	1	1	1	1	1	1	R-Squared [YFP:503,540]
	04:02:24	04:42:24	04:32:24	04:22:24	04:32:24	04:42:24	04:52:24	04:42:24	04:22:24	04:42:24	04:42:24	04:52:24	t at Max V [YFP:503,540]
	03:33:05	03:59:47	03:47:46	03:38:53	03:37:06	03:40:19	03:53:42	03:48:01	03:40:03	03:38:36	03:46:00	03:53:07	Lagtime [YFP:503,540]
	209700	245700	101000	232000	281900	254300	303700	305900	240500	242900	241100	207300	Max V [YFP:503,540[2]]
	1	1	1	1	1	1	1	1	1	1	1	1	R-Squared [YFP:503,540[2]]
	04:33:15	04:23:15	04:43:15	04:43:15	04:33:15	04:23:15	04:43:15	04:53:15	04:33:15	04:23:15	04:53:15	04:33:15	t at Max V [YFP:503,540[2]]
	03:38:08	03:42:10	03:50:10	03:43:32	03:44:09	03:34:18	03:48:57	03:51:48	03:41:13	03:36:48	03:46:09	03:48:48	Lagtime [YFP:503,540[2]]
	2.88	3.06	1.71	3.41	3.18	3.26	2.96	3.17	3.29	3.25	3.22	3.88	Max V [OD600:600]
	1	1	1	1	1	1	1	1	1	1	1	1	R-Squared [OD600:600]
	04:14:06	03:44:06	04:44:06	04:14:06	04:14:06	03:54:06	03:54:06	04:14:06	03:54:06	04:24:06	03:54:06	03:54:06	t at Max V [OD600:600]
	02:41:44	02:42:01	03:35:35	02:47:49	02:43:08	02:41:20	02:43:15	02:48:55	02:46:57	02:50:07	02:46:44	02:56:16	Lagtime [OD600:600]
C	6900	11100	8300	6800	9600	11100	9000	8000	6800	7600	8800	5600	Max V [YFP:503,540]
	1	1	1	1	1	1	1	1	1	1	1	1	R-Squared [YFP:503,540]
	04:32:24	04:32:24	04:32:24	04:52:24	04:42:24	04:52:24	04:22:24	04:22:24	04:42:24	04:22:24	04:42:24	04:52:24	t at Max V [YFP:503,540]
	03:33:03	03:47:08	03:31:44	03:31:22	03:44:10	03:44:04	03:31:37	03:33:09	03:21:13	03:28:43	03:46:57	03:35:15	Lagtime [YFP:503,540]
	299300	333000	283000	272800	302000	391900	385800	257900	260900	268300	272700	205200	Max V [YFP:503,540[2]]
	1	1	1	1	1	1	1	1	1	1	1	1	R-Squared [YFP:503,540[2]]
	04:33:15	04:43:15	04:33:15	04:23:15	04:33:15	04:43:15	04:43:15	04:33:15	04:33:15	04:23:15	04:43:15	04:43:15	t at Max V [YFP:503,540[2]]
	03:42:22	03:39:35	03:29:12	03:33:06	03:34:27	03:40:21	03:44:27	03:30:09	03:25:55	03:29:41	03:40:39	03:32:12	Lagtime [YFP:503,540[2]]
	3.46	3.85	3.4	3.03	4.08	3.82	4.01	3.25	3.79	3.91	3.9	3.09	Max V [OD600:600]
	1	1	1	1	1	1	1	1	1	1	1	1	R-Squared [OD600:600]
	04:34:06	04:24:06	04:14:06	04:14:06	04:24:06	04:34:06	04:24:06	04:24:06	04:24:06	04:14:06	04:34:06	04:34:06	t at Max V [OD600:600]
	03:12:12	03:10:16	03:00:11	02:55:08	03:15:36	03:02:08	03:08:41	02:56:27	03:01:46	03:06:48	03:13:48	02:59:12	Lagtime [OD600:600]
D	7700	8700	9600	8200	10700	8700	8200	7200	9200	9300	7200	5900	Max V [YFP:503,540]
	1	1	1	1	1	1	1	1	1	1	1	1	R-Squared [YFP:503,540]
	04:32:24	04:22:24	04:42:24	04:22:24	04:32:24	04:32:24	04:42:24	04:42:24	04:32:24	04:32:24	04:42:24	04:22:24	t at Max V [YFP:503,540]
	03:33:15	03:38:19	03:41:15	03:23:08	03:43:40	03:36:29	03:33:44	03:26:59	03:42:57	03:36:19	03:29:21	03:24:51	Lagtime [YFP:503,540]
	302300	298300	303100	364400	372800	300600	298400	300600	268500	331200	265100	251800	Max V [YFP:503,540[2]]
	1	1	1	1	1	1	1	1	1	1	1	1	R-Squared [YFP:503,540[2]]
	04:53:15	04:33:15	04:23:15	04:33:15	04:33:15	04:33:15	04:23:15	04:33:15	04:53:15	04:43:15	04:33:15	04:43:15	t at Max V [YFP:503,540[2]]
	03:41:58	03:40:12	03:31:23	03:35:51	03:43:29	03:35:28	03:33:11	03:38:26	03:33:18	03:37:55	03:30:55	03:42:21	Lagtime [YFP:503,540[2]]
	3.08	3.07	3.38	3.4	3.35	3.33	3.43	3.25	3.6	3.47	3.69	2.99	Max V [OD600:600]
	1	1	1	1	1	1	1	1	1	1	1	1	R-Squared [OD600:600]
	04:24:06	04:44:06	04:14:06	04:24:06	04:24:06	04:14:06	04:24:06	04:14:06	04:14:06	04:14:06	04:34:06	04:14:06	t at Max V [OD600:600]
	02:58:29	03:01:25	03:00:31	02:56:13	03:01:45	03:02:39	03:06:01	03:01:19	03:06:38	02:57:33	03:08:07	02:56:21	Lagtime [OD600:600]
E	4100	4600	4100	4700	5100	4300	5100	5200	3900	3600	5600	3600	Max V [YFP:503,540]
	1	1	1	1	1	1	1	1	1	1	1	1	R-Squared [YFP:503,540]
	04:12:24	04:22:24	04:32:24	04:22:24	04:02:24	04:22:24	04:22:24	04:32:24	04:12:24	04:02:24	04:32:24	04:02:24	t at Max V [YFP:503,540]
	03:24:14	03:33:03	03:25:42	03:33:34	03:26:13	03:26:56	03:31:55	03:27:59	03:19:42	03:19:21	03:45:37	03:20:11	Lagtime [YFP:503,540]
	141900	178000	156900	164100	155700	142800	150100	191900	145700	124700	146400	146400	Max V [YFP:503,540[2]]
	1	1	1	1	1	1	1	1	1	1	1	1	R-Squared [YFP:503,540[2]]
	04:33:15	04:23:15	04:23:15	04:23:15	04:13:15	04:33:15	04:13:15	04:23:15	04:23:15	04:23:15	04:23:15	04:13:15	t at Max V [YFP:503,540[2]]
	03:21:13	03:37:51	03:29:23	03:30:15	03:22:13	03:23:19	03:19:03	03:30:39	03:26:07	03:21:40	03:26:37	03:27:45	Lagtime [YFP:503,540[2]]
	3.22	3.9	3.52	3.56	4.14	4.6	3.87	3.32	4.76	4.42	4.73	3.9	Max V [OD600:600]
	1	1	1	1	1	1	1	1	1	1	1	1	R-Squared [OD600:600]
	04:04:06	04:04:06	04:04:06	04:04:06	03:54:06	04:04:06	04:04:06	04:04:06	04:04:06	04:04:06	04:04:06	03:44:06	t at Max V [OD600:600]
	02:32:40	02:51:41	02:43:40	02:43:37	02:44:34	02:55:27	02:46:17	02:36:40	02:57:40	02:50:45	03:00:40	02:41:11	Lagtime [OD600:600]
F	4100	4500	4400	4300	4500	4900	4500	4200	4200	4400	5300	4400	Max V [YFP:503,540]
	1	1	1	1	1	1	1	1	1	1	1	1	R-Squared [YFP:503,540]
	04:02:24	04:22:24	04:32:24	04:32:24	04:02:24	04:22:24	04:02:24	04:12:24	04:02:24	04:12:24	04:32:24	04:22:24	t at Max V [YFP:503,540]
	03:25:27	03:31:37	03:25:35	03:31:21	03:20:57	03:29:51	03:26:31	03:17:38	03:21:41	03:23:59	03:38:32	03:26:02	Lagtime [YFP:503,540]
	136800	151300	194100	135900	177200	175400	163200	146000	148500	162700	163900	143200	Max V [YFP:503,540[2]]
	1	1	1	1	1	1	1	1	1	1	1	1	R-Squared [YFP:503,540[2]]
	04:03:15	04:23:15	04:33:15	04:13:15	04:13:15	04:33:15	04:23:15	04:33:15	04:13:15	04:13:15	04:13:15	04:23:15	t at Max V [YFP:503,540[2]]
	03:22:06	03:29:31	03:39:41	03:23:46	03:26:37	03:30:57	03:32:08	03:17:26	03:24:16	03:27:40	03:28:03	03:22:29	Lagtime [YFP:503,540[2]]
	3.44	3.76	3.31	3.94	3.66	3.47	4.56	3.61	3.84	4.34	3.66	3.59	Max V [OD600:600]
	1	1	1	1	1	1	1	1	1	1	1	1	R-Squared [OD600:600]
	04:04:06	03:54:06	03:54:06	04:04:06	03:54:06	04:04:06	04:04:06	04:04:06	03:54:06	04:04:06	04:04:06	04:04:06	t at Max V [OD600:600]
	02:38:26	02:46:34	02:38:13	02:44:47	02:38:25	02:34:31	02:58:00	02:39:09	02:41:20	02:52:10	02:42:59	02:38:06	Lagtime [OD600:600]
G	6200	5800	5600	7900	8000	8500	6400	7000	7600	8400	7700	5600	Max V [YFP:503,540]
	1	1	1	1	1	1	1	1	1	1	1	1	R-Squared [YFP:503,540]
	04:22:24	04:32:24	03:42:24	04:22:24	04:32:24	04:32:24	04:22:24	04:22:24	04:32:24	04:22:24	04:22:24	04:42:24	t at Max V [YFP:503,540]
	03:21:07	03:21:12	03:04:22	03:26:46	03:27:09	03:32:06	03:18:20	03:23:41	03:30:57	03:31:13	03:25:19	03:18:07	Lagtime [YFP:503,540]
	303900	280400	222500	259300	341800	271400	222400	254800	254300	310500	276200	243400	Max V [YFP:503,540[2]]
	1	1	1	1	1	1	1	1	1	1	1	1	R-Squared [YFP:503,540[2]]
	04:33:15	04:53:15	04:23:15	04:43:15	04:43:15	04:33:15	04:23:15	04:23:15	04:33:15	04:33:15	04:23:15	04:33:15	t at Max V [YFP:503,540[2]]
	03:42:02	03:46:45	03:22:39	03:26:27	03:41:32	03:27:17	03:18:11	03:25:39	03:28:40	03:34:09	03:27:40	03:29:52	Lagtime [YFP:503,540[2]]
	3.4	3.39	3.23	3.83	4.27	3.95	4.18	4.53	4.27	3.68	3.8	4.25	Max V [OD600:600]
	1	1	1	1	1	1	1	1	1	1	1	1	R-Squared [OD600:600]
	04:14:06	04:24:06	04:04:06	04:04:06	04:14:06	04:14:06	04:04:06	04:14:06	04:14:06	04:14:06	04:14:06	04:14:06	t at Max V [OD600:600]
	02:50:41	02:56:39	02:41:23	02:55:39	03:06:08	03:00:51	02:59:59	03:06:28	03:06:03	02:54:17	02:50:14	03:02:26	Lagtime [OD600:600]
H	5200	2400	6800	5600	6400	6800	9100	7900	1400	7500	5800	5600	Max V [YFP:503,540]
	1	1	1	1	1	1	1	1	1	1	1	1	R-Squared [YFP:503,540]
	04:32:24	04:52:24	04:02:24	04:22:24	04:12:24	04:22:24	04:22:24	04:22:24	03:02:24	04:22:24	04:12:24	04:42:24	t at Max V [YFP:503,540]
	03:21:49	04:05:19	03:20:47	03:15:26	03:22:52	03:23:17	03:34:19	03:26:08	02:55:15	03:21:48	03:18:16	03:19:33	Lagtime [YFP:503,540]
	183000	62800	210700	211500	206600	224500	252900	257100	35000	237300	223600	197500	Max V [YFP:503,540[2]]
	1	1	1	1	1	1	1	1	1	1	1	1	R-Squared [YFP:503,540[2]]
	04:33:15	04:53:15	04:33:15	04:53:15	04:23:15	04:13:15	04:43:15	04:23:15	04:53:15	04:23:15	04:53:15	04:33:15	t at Max V [YFP:503,540[2]]
	03:21:48	03:50:40	03:20:43	03:25:59	03:21:01	03:19:10	03:24:17	03:22:02	03:51:01	03:15:40	03:35:32	03:18:37	Lagtime [YFP:503,540[2]]
	3.05	0.88	3.45	3.16	3.31	3.32	3.79	3.96	0.73	3.88	3.09	3.28	Max V [OD600:600]
	1	1	1	1	1	1	1	1	1	1	1	1	R-Squared [OD600:600]
	04:14:06	04:34:06	04:14:06	04:04:06	04:14:06	04:04:06	04:14:06	04:14:06	04:54:06	04:14:06	04:04:06	04:04:06	t at Max V [OD600:600]
	02:46:19	03:43:39	02:52:05	02:45:33	02:45:45	02:42:25	02:57:07	03:00:51	03:43:54	02:54:18	02:41:51	02:40:45	Lagtime [OD600:600]
[truncated: 48 more columns]

## Sheet: A11.02-R36-test-p2
Software Version	3.04.17
Experiment File Path:	C:\Users\murra\Box\biocircuits\CYH\A11.02-R36-test.xpt
Protocol File Path:	C:\Users\Biotek4\Box\biocircuits\CYH\YFP.prt
Plate Number	Plate 2
Date	2022-01-18
Time	18:53:00
Reader Type:	Synergy H1
Reader Serial Number:	18060417
Reading Type	Reader
Procedure Details
Plate Type	96 WELL PLATE (Use plate lid)
Eject plate on completion
Set Temperature	Setpoint 37∞C
	Preheat before moving to next step
Start Kinetic	Runtime 18:00:00 (HH:MM:SS), Interval 0:10:00, 109 Reads
Shake	Linear: Continuous
	Frequency: 1096 cpm (1 mm)
Read	YFP
	Fluorescence Endpoint
	Full Plate
	Filter Set 1
	Excitation: 503, Emission: 540
	Optics: Bottom, Gain: 61
	Filter Set 2
	Excitation: 503, Emission: 540
	Optics: Bottom, Gain: 100
	Light Source: Xenon Flash, Lamp Energy: High
	Read Speed: Normal, Delay: 100 msec, Measurements/Data Point: 10
	Read Height: 7 mm
Read	OD600
	Absorbance Endpoint
	Full Plate
	Wavelengths: 600
	Read Speed: Normal, Delay: 100 msec, Measurements/Data Point: 8
End Kinetic
Layout
	1	2	3	4	5	6	7	8	9	10	11	12
A	SPL1	SPL9	SPL17	SPL25	SPL33	SPL41	SPL49	SPL57	SPL65	SPL73	SPL81	SPL89	Well ID
B	SPL2	SPL10	SPL18	SPL26	SPL34	SPL42	SPL50	SPL58	SPL66	SPL74	SPL82	SPL90	Well ID
C	SPL3	SPL11	SPL19	SPL27	SPL35	SPL43	SPL51	SPL59	SPL67	SPL75	SPL83	SPL91	Well ID
D	SPL4	SPL12	SPL20	SPL28	SPL36	SPL44	SPL52	SPL60	SPL68	SPL76	SPL84	SPL92	Well ID
E	SPL5	SPL13	SPL21	SPL29	SPL37	SPL45	SPL53	SPL61	SPL69	SPL77	SPL85	SPL93	Well ID
F	SPL6	SPL14	SPL22	SPL30	SPL38	SPL46	SPL54	SPL62	SPL70	SPL78	SPL86	SPL94	Well ID
G	SPL7	SPL15	SPL23	SPL31	SPL39	SPL47	SPL55	SPL63	SPL71	SPL79	SPL87	SPL95	Well ID
H	SPL8	SPL16	SPL24	SPL32	SPL40	SPL48	SPL56	SPL64	SPL72	SPL80	SPL88	SPL96	Well ID
YFP:503,540
Time	T∞ YFP:503,540	A1	A2	A3	A4	A5	A6	A7	A8	A9	A10	A11	A12	B1	B2	B3	B4	B5	B6	B7	B8	B9	B10	B11	B12	C1	C2	C3	C4	C5	C6	C7	C8	C9	C10	C11	C12	D1	D2	D3	D4	D5	D6	D7	D8	D9	D10	D11	D12
00:07:24	37	3	4	12	6	232	229	212	115	222	191	139	165	206	209	72	166	197	220	227	217	185	223	182	155	240	281	281	228	265	295	282	240	260	260	228	217	252	235	265	294	258	236	259	248	182	249	220	222
00:17:24	37	14	13	7	7	248	232	237	134	245	199	141	170	213	215	81	172	199	223	246	240	190	213	197	151	251	291	274	235	270	319	293	241	261	262	241	222	262	233	263	318	261	241	268	254	190	262	238	226
00:27:24	37	5	6	0	4	254	259	237	137	263	216	157	180	214	218	101	185	222	241	246	238	205	233	204	152	248	303	287	232	295	316	299	257	275	265	230	219	265	242	276	280	258	247	256	252	194	259	235	233
00:37:24	37	11	7	16	11	275	264	265	149	259	217	183	205	226	242	110	203	240	247	254	260	221	249	215	169	258	313	294	249	299	323	307	270	298	274	263	238	280	260	287	321	261	267	279	258	201	268	247	251
00:47:24	37	0	15	0	0	308	310	292	162	285	240	176	210	261	257	137	225	259	273	295	278	252	262	237	195	290	335	305	258	313	354	341	282	306	297	280	245	294	269	312	321	277	267	302	281	211	288	267	270
00:57:24	37	10	7	3	1	342	355	326	182	334	279	222	248	328	316	153	282	311	330	348	335	292	305	282	230	311	364	347	305	350	365	361	322	339	322	304	275	322	305	333	353	302	283	310	292	245	304	303	293
01:07:24	37	2	3	12	9	402	410	388	210	389	342	264	307	382	387	181	338	388	402	417	406	357	376	335	279	363	412	383	331	392	423	401	362	391	375	352	320	368	333	385	411	351	336	358	347	270	342	324	344
01:17:24	37	15	5	12	9	478	508	480	255	459	409	338	364	439	472	217	428	466	477	491	473	436	447	404	354	411	471	447	393	441	479	454	411	441	430	387	373	433	385	417	448	397	381	418	405	304	379	383	385
01:27:24	37	8	14	13	14	575	603	566	308	541	491	403	423	565	567	269	507	560	560	606	576	523	539	488	442	465	530	502	460	504	549	538	480	487	471	459	421	490	445	487	530	460	431	476	452	337	446	437	459
01:37:24	37	18	9	21	14	694	726	691	351	649	602	488	542	671	690	342	646	658	705	739	698	633	649	589	546	536	584	580	536	579	617	587	534	564	538	513	467	545	518	539	577	519	506	544	509	413	496	500	517
01:47:24	37	10	18	13	12	825	825	789	439	756	685	604	618	785	796	396	751	778	824	840	809	757	757	688	625	583	651	618	591	613	667	653	584	616	608	567	522	604	576	613	626	592	579	597	582	460	563	558	549
01:57:24	37	12	11	16	13	934	956	924	526	893	795	688	712	933	917	481	874	929	935	965	927	848	870	803	738	634	680	681	635	688	737	706	644	655	639	604	569	664	626	670	682	655	645	647	627	538	620	597	598
02:07:24	37	21	13	16	11	1080	1078	1041	620	971	890	774	797	1041	1050	577	1015	1054	1089	1092	1051	967	970	873	836	693	761	729	700	713	802	772	675	724	691	673	635	710	685	738	739	682	697	710	696	578	662	653	650
02:17:24	37	28	25	21	20	1240	1251	1205	742	1116	1052	911	913	1189	1176	674	1130	1197	1219	1196	1176	1085	1084	1018	939	741	811	796	762	789	853	798	745	800	773	714	689	748	750	771	805	763	764	785	770	619	739	707	692
02:27:24	37	20	28	17	23	1365	1362	1326	824	1230	1127	1011	1027	1300	1323	821	1281	1314	1373	1341	1307	1239	1253	1101	1056	762	868	856	805	842	916	881	827	834	806	771	732	792	786	865	860	801	806	827	802	688	791	736	782
02:37:24	37	18	23	23	27	1478	1539	1472	951	1352	1273	1155	1120	1436	1449	990	1403	1467	1486	1487	1454	1372	1356	1232	1169	828	912	914	851	894	963	920	851	893	864	823	783	862	836	875	914	863	851	880	857	751	848	805	819
00:00:00
00:00:00
00:00:00
00:00:00
00:00:00
00:00:00
00:00:00
00:00:00
00:00:00
00:00:00
00:00:00
00:00:00
00:00:00
00:00:00
00:00:00
00:00:00
00:00:00
00:00:00
00:00:00
00:00:00
00:00:00
00:00:00
00:00:00
00:00:00
00:00:00
00:00:00
00:00:00
00:00:00
00:00:00
00:00:00
00:00:00
00:00:00
00:00:00
00:00:00
00:00:00
00:00:00
00:00:00
00:00:00
00:00:00
00:00:00
00:00:00
00:00:00
00:00:00
00:00:00
00:00:00
00:00:00
00:00:00
00:00:00
00:00:00
00:00:00
00:00:00
00:00:00
00:00:00
00:00:00
00:00:00
00:00:00
00:00:00
00:00:00
00:00:00
00:00:00
00:00:00
00:00:00
00:00:00
00:00:00
00:00:00
00:00:00
00:00:00
00:00:00
00:00:00
00:00:00
00:00:00
00:00:00
00:00:00
00:00:00
00:00:00
00:00:00
00:00:00
00:00:00
00:00:00
00:00:00
00:00:00
00:00:00
00:00:00
00:00:00
00:00:00
00:00:00
00:00:00
00:00:00
00:00:00
00:00:00
00:00:00
00:00:00
00:00:00
YFP:503,540[2]
Time	T∞ YFP:503,540[2]	A1	A2	A3	A4	A5	A6	A7	A8	A9	A10	A11	A12	B1	B2	B3	B4	B5	B6	B7	B8	B9	B10	B11	B12	C1	C2	C3	C4	C5	C6	C7	C8	C9	C10	C11	C12	D1	D2	D3	D4	D5	D6	D7	D8	D9	D10	D11	D12
00:08:15	37	176	233	223	205	8450	7666	8104	4466	8133	6560	4963	5958	7156	7174	2858	6080	7189	7634	8152	7981	6626	7615	6769	5367	8428	10214	9494	8147	9200	10864	10006	9049	9400	9128	8542	7504	8964	8437	8972	10457	8918	8152	9120	8793	6779	8891	8246	7792
00:18:15	37	190	273	211	203	8675	8160	8453	4567	8439	7096	5237	6109	7355	7439	2972	6371	7634	7998	8510	8104	6980	7788	6993	5465	8665	10311	9965	8667	9727	11503	10356	8962	9493	9553	8951	7860	9347	8820	9549	10334	8866	8429	9468	8908	7131	9193	8592	8326
00:28:15	37	207	256	213	232	9409	8773	8757	4950	8933	7423	5403	6248	7884	7930	3396	6769	7898	8513	8840	8585	7313	8051	7051	5770	9113	10732	10164	8915	9949	11544	10680	9041	9784	9693	8692	7796	9452	8629	9692	11255	9404	8879	9694	9266	7192	8986	8764	8363
00:38:15	37	228	274	240	239	9818	9072	9202	5282	9316	7926	5979	6837	8372	8381	4196	7528	8705	9108	9459	8973	7874	8803	7737	5987	9268	10994	10804	9096	10356	11778	11059	9561	10464	10396	9294	8541	9914	9087	10114	11035	9412	9150	10170	9233	7717	9533	9260	8845
00:48:15	37	244	292	248	244	10502	10429	10454	5711	10343	9040	6640	7596	9541	9540	4838	8149	9496	10191	10730	10099	8938	9523	8754	7127	9972	11771	11362	9602	10842	12179	11931	10339	10947	10915	10171	9168	10612	9619	11031	12161	10045	9840	10404	10178	7737	10304	9749	9781
00:58:15	37	299	338	276	300	12156	11952	12266	6449	11656	10429	7642	8924	11072	11407	5553	10039	11633	12113	12527	11840	10497	11337	10090	8558	11192	13014	11920	11051	12261	13822	13004	11194	12203	11757	11122	10302	11673	10740	11891	13406	10850	10700	11316	11297	8466	11063	10550	10610
01:08:15	37	325	338	297	303	14519	14606	14678	7800	13598	11915	9606	10821	12940	13500	6664	12107	13597	14413	15060	14520	12391	13262	11880	10459	12910	14549	14195	12296	14030	15341	14621	13191	13648	13569	12716	11482	12998	12496	13583	14837	12438	12350	12938	12721	9457	12572	12229	12314
01:18:15	37	311	379	339	325	17081	17020	16611	9241	16182	14542	11851	12895	15516	16574	7771	14195	16250	17140	17677	17034	15031	16034	13924	12779	14535	16578	15800	14136	15580	17200	16297	14545	15580	14842	14522	13340	14732	14077	14815	16883	14083	13906	14352	14399	11044	14086	13610	13784
01:28:15	37	418	445	396	395	19651	20633	19944	11143	18441	16644	14032	15529	19475	19531	9520	17571	19285	19989	20935	20347	17785	19068	17325	15329	16422	18178	17604	16153	17841	19135	18499	16498	17616	16737	16374	14672	16264	15608	16482	18649	15808	15814	16509	16230	12534	16161	15713	15862
01:38:15	37	480	477	473	477	24235	25187	23929	13354	22674	20150	17484	18935	23909	24714	11841	22542	23656	24542	26193	24464	22035	22884	21292	18921	18501	20755	19720	17929	19355	21938	20749	18586	19936	19029	18455	17438	19075	17505	18659	20764	17545	17215	18424	18039	14844	18119	17835	18062
01:48:15	37	510	518	512	510	28964	29596	28464	15122	26656	23953	20792	21962	28214	28197	13925	26593	27773	29020	29510	28470	25435	26490	24216	22300	20828	22941	22391	20689	22264	23765	23280	21128	22096	21285	20292	18761	21399	20174	21594	22378	20070	20625	20967	21053	16348	20530	19776	19305
01:58:15	37	549	626	600	516	33284	34195	32643	18570	30674	28070	24320	25285	32355	32498	17009	30858	32792	33986	33939	32685	29842	30522	28038	25544	22607	25057	24248	22684	24000	25822	24809	22894	23707	22923	21965	20210	23090	21585	24217	24502	22674	22452	23255	22809	18756	22286	21648	21162
02:08:15	37	589	659	637	646	37596	38167	36800	21988	35190	31279	27311	27944	36845	36970	20393	35236	37105	38097	38535	36725	34279	34435	31151	28871	23862	26284	25716	24703	25184	28548	27264	24864	25490	24196	23778	22265	24164	23717	24924	26785	24586	24267	24472	24689	20436	23665	22804	23057
02:18:15	37	649	708	650	608	42661	42681	41620	25587	39434	36049	31655	32076	40662	41279	24262	40618	41554	42029	42319	41817	38296	38796	35753	32898	26080	28989	27996	26037	27555	30146	29393	26775	27919	27278	25366	24120	26451	25309	27620	27869	26907	25872	27268	27023	22524	25567	24664	25391
02:28:15	37	709	821	737	734	47925	48402	47403	29585	43187	40002	35609	35640	44999	45889	29564	45087	45743	46227	46879	45482	42591	42745	39467	36409	27136	30784	30036	28582	29529	32687	31075	28403	29452	28874	27082	25869	27556	27004	29020	29934	28693	27841	29246	28000	24036	28037	26666	26699
02:38:15	37	724	795	756	802	53326	53204	51208	32883	48607	44570	39523	39514	50370	50465	35373	49473	50660	53015	52358	50682	47244	48365	43556	40201	28717	31633	31623	30534	31057	33383	32558	29862	30690	30452	29162	27817	29486	28973	30763	31345	30069	29821	30354	30698	26038	29502	28122	28720
00:00:00
00:00:00
00:00:00
00:00:00
00:00:00
00:00:00
00:00:00
00:00:00
00:00:00
00:00:00
00:00:00
00:00:00
00:00:00
00:00:00
00:00:00
00:00:00
00:00:00
00:00:00
00:00:00
00:00:00
00:00:00
00:00:00
00:00:00
00:00:00
00:00:00
00:00:00
00:00:00
00:00:00
00:00:00
00:00:00
00:00:00
00:00:00
00:00:00
00:00:00
00:00:00
00:00:00
00:00:00
00:00:00
00:00:00
00:00:00
00:00:00
00:00:00
00:00:00
00:00:00
00:00:00
00:00:00
00:00:00
00:00:00
00:00:00
00:00:00
00:00:00
00:00:00
00:00:00
00:00:00
00:00:00
00:00:00
00:00:00
00:00:00
00:00:00
00:00:00
00:00:00
00:00:00
00:00:00
00:00:00
00:00:00
00:00:00
00:00:00
00:00:00
00:00:00
00:00:00
00:00:00
00:00:00
00:00:00
00:00:00
00:00:00
00:00:00
00:00:00
00:00:00
00:00:00
00:00:00
00:00:00
00:00:00
00:00:00
00:00:00
00:00:00
00:00:00
00:00:00
00:00:00
00:00:00
00:00:00
00:00:00
00:00:00
00:00:00
OD600:600
Time	T∞ OD600:600	A1	A2	A3	A4	A5	A6	A7	A8	A9	A10	A11	A12	B1	B2	B3	B4	B5	B6	B7	B8	B9	B10	B11	B12	C1	C2	C3	C4	C5	C6	C7	C8	C9	C10	C11	C12	D1	D2	D3	D4	D5	D6	D7	D8	D9	D10	D11	D12
00:09:06	37	0.262	0.265	0.254	0.259	0.273	0.271	0.251	0.186	0.256	0.226	0.24	0.215	0.236	0.241	0.177	0.264	0.269	0.298	0.231	0.268	0.233	0.217	0.213	0.252	0.208	0.213	0.207	0.204	0.208	0.227	0.231	0.229	0.25	0.253	0.245	0.232	0.223	0.237	0.2	0.252	0.213	0.196	0.225	0.203	0.176	0.214	0.224	0.227
00:19:06	37	0.267	0.27	0.261	0.265	0.293	0.284	0.288	0.179	0.267	0.253	0.276	0.225	0.261	0.265	0.15	0.273	0.271	0.289	0.266	0.277	0.262	0.272	0.221	0.26	0.216	0.235	0.215	0.212	0.214	0.228	0.241	0.22	0.228	0.224	0.229	0.229	0.234	0.226	0.221	0.251	0.215	0.203	0.206	0.211	0.199	0.226	0.25	0.24
00:29:06	37	0.286	0.287	0.278	0.282	0.289	0.279	0.248	0.187	0.271	0.266	0.28	0.253	0.285	0.279	0.153	0.285	0.28	0.316	0.291	0.297	0.275	0.284	0.237	0.274	0.231	0.275	0.23	0.225	0.23	0.244	0.231	0.235	0.242	0.244	0.253	0.242	0.266	0.229	0.254	0.228	0.222	0.253	0.219	0.222	0.19	0.216	0.223	0.242
00:39:06	37	0.312	0.313	0.302	0.305	0.27	0.314	0.266	0.225	0.267	0.267	0.29	0.27	0.314	0.304	0.179	0.284	0.285	0.333	0.281	0.279	0.269	0.29	0.259	0.294	0.255	0.262	0.249	0.246	0.249	0.254	0.254	0.256	0.264	0.262	0.266	0.272	0.271	0.251	0.271	0.248	0.236	0.267	0.237	0.243	0.212	0.234	0.245	0.265
00:49:06	37	0.343	0.345	0.332	0.336	0.297	0.334	0.331	0.225	0.297	0.305	0.318	0.284	0.331	0.33	0.198	0.32	0.306	0.354	0.326	0.311	0.291	0.317	0.287	0.323	0.306	0.284	0.277	0.274	0.274	0.281	0.279	0.284	0.293	0.291	0.294	0.294	0.304	0.273	0.277	0.292	0.258	0.267	0.262	0.28	0.248	0.283	0.273	0.295
00:59:06	37	0.38	0.382	0.368	0.371	0.321	0.347	0.368	0.231	0.314	0.32	0.337	0.331	0.353	0.356	0.218	0.333	0.34	0.384	0.338	0.362	0.314	0.341	0.318	0.329	0.338	0.324	0.312	0.304	0.307	0.31	0.309	0.313	0.324	0.323	0.325	0.327	0.322	0.303	0.301	0.292	0.281	0.299	0.29	0.298	0.261	0.285	0.301	0.326
01:09:06	37	0.416	0.42	0.418	0.408	0.375	0.373	0.406	0.257	0.345	0.374	0.352	0.356	0.382	0.382	0.21	0.36	0.378	0.402	0.369	0.375	0.348	0.362	0.351	0.375	0.368	0.35	0.356	0.339	0.344	0.343	0.341	0.348	0.357	0.355	0.36	0.361	0.358	0.334	0.327	0.327	0.312	0.325	0.336	0.33	0.299	0.316	0.334	0.363
01:19:06	37	0.456	0.464	0.476	0.451	0.417	0.449	0.431	0.281	0.39	0.379	0.386	0.388	0.418	0.422	0.237	0.399	0.385	0.422	0.417	0.421	0.383	0.399	0.383	0.399	0.399	0.392	0.391	0.37	0.385	0.377	0.384	0.383	0.393	0.391	0.396	0.397	0.396	0.367	0.362	0.362	0.347	0.35	0.373	0.369	0.307	0.35	0.366	0.396
01:29:06	37	0.489	0.493	0.49	0.49	0.432	0.451	0.453	0.306	0.423	0.415	0.427	0.423	0.446	0.457	0.26	0.443	0.419	0.469	0.452	0.43	0.419	0.44	0.429	0.438	0.431	0.428	0.426	0.404	0.422	0.41	0.424	0.42	0.43	0.42	0.431	0.431	0.42	0.409	0.396	0.396	0.372	0.386	0.4	0.399	0.34	0.392	0.401	0.431
01:39:06	37	0.527	0.516	0.516	0.514	0.477	0.484	0.482	0.333	0.455	0.446	0.464	0.45	0.474	0.478	0.287	0.456	0.447	0.504	0.461	0.466	0.449	0.451	0.449	0.461	0.449	0.456	0.46	0.438	0.452	0.442	0.445	0.452	0.46	0.45	0.459	0.459	0.448	0.439	0.425	0.444	0.405	0.413	0.434	0.433	0.369	0.429	0.428	0.456
01:49:06	37	0.536	0.539	0.568	0.535	0.495	0.507	0.514	0.37	0.474	0.47	0.48	0.471	0.49	0.487	0.305	0.476	0.468	0.521	0.476	0.481	0.47	0.474	0.478	0.48	0.476	0.481	0.481	0.471	0.481	0.466	0.467	0.476	0.486	0.477	0.48	0.482	0.481	0.471	0.452	0.476	0.435	0.448	0.444	0.454	0.403	0.451	0.457	0.478
01:59:06	36.9	0.559	0.563	0.556	0.558	0.504	0.53	0.528	0.398	0.492	0.483	0.499	0.488	0.509	0.513	0.317	0.493	0.493	0.538	0.497	0.501	0.484	0.494	0.489	0.506	0.506	0.499	0.5	0.492	0.498	0.485	0.485	0.496	0.499	0.495	0.498	0.502	0.486	0.479	0.479	0.476	0.457	0.46	0.466	0.478	0.419	0.466	0.473	0.5
02:09:06	37	0.585	0.591	0.615	0.582	0.504	0.533	0.542	0.419	0.505	0.5	0.522	0.506	0.53	0.529	0.344	0.512	0.506	0.546	0.511	0.515	0.505	0.505	0.503	0.523	0.51	0.509	0.515	0.507	0.503	0.505	0.503	0.516	0.527	0.512	0.513	0.525	0.504	0.509	0.498	0.49	0.475	0.475	0.501	0.493	0.444	0.48	0.489	0.516
02:19:06	37	0.613	0.618	0.634	0.611	0.533	0.558	0.55	0.439	0.524	0.523	0.534	0.532	0.551	0.544	0.376	0.532	0.529	0.569	0.533	0.535	0.525	0.529	0.523	0.539	0.54	0.532	0.52	0.524	0.527	0.522	0.525	0.527	0.533	0.53	0.529	0.539	0.528	0.514	0.52	0.514	0.495	0.498	0.512	0.508	0.463	0.508	0.509	0.539
02:29:06	37	0.641	0.645	0.638	0.676	0.549	0.572	0.571	0.464	0.54	0.558	0.556	0.547	0.579	0.572	0.398	0.552	0.55	0.586	0.556	0.557	0.549	0.548	0.546	0.566	0.544	0.552	0.547	0.548	0.547	0.546	0.551	0.546	0.555	0.556	0.555	0.567	0.537	0.543	0.526	0.53	0.515	0.518	0.525	0.532	0.483	0.52	0.529	0.569
02:39:06	37	0.666	0.673	0.662	0.663	0.567	0.593	0.574	0.479	0.56	0.568	0.571	0.571	0.594	0.584	0.423	0.574	0.571	0.607	0.574	0.578	0.569	0.569	0.566	0.584	0.566	0.571	0.566	0.563	0.568	0.567	0.572	0.567	0.579	0.576	0.582	0.585	0.56	0.558	0.548	0.555	0.538	0.539	0.546	0.553	0.497	0.549	0.553	0.588
00:00:00
00:00:00
00:00:00
00:00:00
00:00:00
00:00:00
00:00:00
00:00:00
00:00:00
00:00:00
00:00:00
00:00:00
00:00:00
00:00:00
00:00:00
00:00:00
00:00:00
00:00:00
00:00:00
00:00:00
00:00:00
00:00:00
00:00:00
00:00:00
00:00:00
00:00:00
00:00:00
00:00:00
00:00:00
00:00:00
00:00:00
00:00:00
00:00:00
00:00:00
00:00:00
00:00:00
00:00:00
00:00:00
00:00:00
00:00:00
00:00:00
00:00:00
00:00:00
00:00:00
00:00:00
00:00:00
00:00:00
00:00:00
00:00:00
00:00:00
00:00:00
00:00:00
00:00:00
00:00:00
00:00:00
00:00:00
00:00:00
00:00:00
00:00:00
00:00:00
00:00:00
00:00:00
00:00:00
00:00:00
00:00:00
00:00:00
00:00:00
00:00:00
00:00:00
00:00:00
00:00:00
00:00:00
00:00:00
00:00:00
00:00:00
00:00:00
00:00:00
00:00:00
00:00:00
00:00:00
00:00:00
00:00:00
00:00:00
00:00:00
00:00:00
00:00:00
00:00:00
00:00:00
00:00:00
00:00:00
00:00:00
00:00:00
00:00:00
Results
	1	2	3	4	5	6	7	8	9	10	11	12
A	1300	1200	1600	-1100	16000	17700	16400	12700	14500	16200	14400	11900	Max V [YFP:503,540]
	1	1	1	1	1	1	1	1	1	1	1	1	R-Squared [YFP:503,540]
	01:12:24	02:12:24	00:32:24	00:42:24	02:12:24	02:32:24	02:12:24	02:32:24	02:12:24	02:12:24	02:32:24	01:32:24	t at Max V [YFP:503,540]
	01:08:10	01:59:54	00:34:54	00:41:57	01:14:24	01:23:23	01:16:51	01:31:34	01:15:45	01:24:15	01:26:51	01:05:43	Lagtime [YFP:503,540]
	10700	11300	8800	13000	540100	572100	578300	399800	542000	477000	434400	413200	Max V [YFP:503,540[2]]
	1	1	1	1	1	1	1	1	1	1	1	1	R-Squared [YFP:503,540[2]]
	01:23:15	02:23:15	01:53:15	02:03:15	02:33:15	02:23:15	02:23:15	02:23:15	02:33:15	02:13:15	02:13:15	02:13:15	t at Max V [YFP:503,540[2]]
	01:05:38	01:36:13	01:15:25	01:34:20	01:15:10	01:17:03	01:20:18	01:25:25	01:23:34	01:16:26	01:16:48	01:15:02	Lagtime [YFP:503,540[2]]
	4.02	4.44	5.95	6.57	5.43	7.61	6.5	3.8	4.5	5.38	4.07	4.61	Max V [OD600:600]
	1	1	1	1	1	1	1	1	1	1	1	1	R-Squared [OD600:600]
	01:14:06	01:14:06	02:04:06	02:24:06	01:04:06	01:14:06	00:44:06	00:34:06	01:14:06	01:04:06	01:24:06	00:54:06	t at Max V [OD600:600]
	00:30:53	00:34:10	01:08:27	01:25:30	00:50:13	00:55:39	00:36:49	00:28:52	00:49:14	00:41:37	00:43:11	00:34:03	Lagtime [OD600:600]
B	14800	14700	16900	15100	15300	15400	14600	14700	15400	16900	14500	11700	Max V [YFP:503,540]
	1	1	1	1	1	1	1	1	1	1	1	1	R-Squared [YFP:503,540]
	01:52:24	02:22:24	02:32:24	02:22:24	02:32:24	02:02:24	02:32:24	02:32:24	02:22:24	02:22:24	02:12:24	02:22:24	t at Max V [YFP:503,540]
	01:08:17	01:11:37	01:43:05	01:13:34	01:14:24	01:10:58	01:11:06	01:13:15	01:18:58	01:26:27	01:19:45	01:10:23	Lagtime [YFP:503,540]
	537100	518300	580900	538200	501900	678800	547900	520000	465300	562000	460200	402700	Max V [YFP:503,540[2]]
	1	1	1	1	1	1	1	1	1	1	1	1	R-Squared [YFP:503,540[2]]
	02:33:15	01:33:15	02:33:15	02:13:15	01:53:15	02:33:15	02:33:15	02:33:15	02:33:15	02:33:15	02:13:15	02:13:15	t at Max V [YFP:503,540[2]]
	01:17:48	01:04:25	01:42:17	01:14:05	01:07:14	01:31:24	01:17:34	01:16:08	01:10:57	01:25:44	01:15:16	01:09:53	Lagtime [YFP:503,540[2]]
	3.59	3.99	3.18	4.38	3.78	4.63	4.85	5.11	3.63	5.49	4.58	4.58	Max V [OD600:600]
	1	1	1	1	1	1	1	1	1	1	1	1	R-Squared [OD600:600]
	01:14:06	01:14:06	02:14:06	01:24:06	01:04:06	01:24:06	01:14:06	00:54:06	01:24:06	00:14:06	01:24:06	01:04:06	t at Max V [OD600:600]
	00:28:23	00:33:41	01:16:31	00:48:14	00:40:14	00:52:20	00:40:44	00:40:38	00:37:43	00:09:06	00:41:50	00:42:15	Lagtime [OD600:600]
C	7100	8100	7800	7600	7600	7000	8400	8200	7700	8200	7200	6600	Max V [YFP:503,540]
	1	1	1	1	1	1	1	1	1	1	1	1	R-Squared [YFP:503,540]
	01:32:24	02:02:24	01:32:24	01:32:24	02:12:24	01:22:24	01:22:24	02:22:24	01:32:24	02:12:24	01:22:24	02:02:24	t at Max V [YFP:503,540]
	00:55:43	01:08:08	00:59:04	00:56:52	01:08:27	00:51:07	00:56:55	01:15:49	00:57:55	01:14:50	00:55:19	01:04:04	Lagtime [YFP:503,540]
	232700	270500	267100	276000	290900	280300	253100	254200	242900	308200	208100	276600	Max V [YFP:503,540[2]]
	1	1	1	1	1	1	1	1	1	1	1	1	R-Squared [YFP:503,540[2]]
	01:43:15	02:13:15	01:43:15	01:43:15	01:43:15	01:33:15	01:43:15	01:43:15	02:13:15	02:13:15	01:33:15	01:33:15	t at Max V [YFP:503,540[2]]
	00:54:58	01:08:50	00:59:58	01:02:48	01:03:20	00:58:45	00:55:48	01:00:44	01:02:01	01:19:22	00:50:37	01:02:20	Lagtime [YFP:503,540[2]]
	5.09	4.17	4.43	3.48	4.02	3.35	4.21	3.71	3.71	3.59	3.66	3.54	Max V [OD600:600]
	1	1	1	1	1	1	1	1	1	1	1	1	R-Squared [OD600:600]
	00:44:06	01:14:06	01:04:06	01:04:06	01:14:06	01:14:06	01:14:06	01:24:06	01:24:06	01:14:06	01:14:06	01:14:06	t at Max V [OD600:600]
	00:29:45	00:36:03	00:35:35	00:30:25	00:35:06	00:34:28	00:42:48	00:37:47	00:40:33	00:40:35	00:37:47	00:32:36	Lagtime [OD600:600]
D	7000	7300	9400	8200	8100	7500	7500	7400	7800	7700	6900	9000	Max V [YFP:503,540]
	1	1	1	1	1	1	1	1	1	1	1	1	R-Squared [YFP:503,540]
	02:32:24	01:32:24	02:22:24	01:22:24	02:12:24	01:32:24	02:12:24	02:12:24	01:52:24	02:12:24	02:32:24	02:22:24	t at Max V [YFP:503,540]
	01:10:15	00:58:38	01:23:34	00:58:37	01:15:03	01:01:24	01:07:16	01:06:52	01:11:46	01:13:46	01:12:37	01:25:11	Lagtime [YFP:503,540]
	281100	266900	293500	228300	260400	341000	279600	301400	240800	247000	212200	233400	Max V [YFP:503,540[2]]
	1	1	1	1	1	1	1	1	1	1	1	1	R-Squared [YFP:503,540[2]]
	01:33:15	01:43:15	01:43:15	02:03:15	01:53:15	01:43:15	02:13:15	01:43:15	01:53:15	02:23:15	01:33:15	02:13:15	t at Max V [YFP:503,540[2]]
	01:02:17	01:04:16	01:05:15	00:56:44	01:05:25	01:11:40	01:13:21	01:07:34	01:08:31	01:10:44	00:53:04	01:02:51	Lagtime [YFP:503,540[2]]
	3.72	4.22	3.47	4.82	3.45	4.97	4.57	3.88	3.83	4.86	3.47	3.69	Max V [OD600:600]
	1	1	1	1	1	1	1	1	1	1	1	1	R-Squared [OD600:600]
	01:14:06	01:24:06	01:14:06	01:34:06	01:14:06	00:24:06	01:04:06	01:14:06	01:04:06	00:44:06	01:24:06	01:04:06	t at Max V [OD600:600]
	00:32:36	00:48:11	00:32:27	00:59:12	00:40:17	00:17:39	00:44:50	00:36:16	00:37:09	00:34:57	00:38:12	00:32:24	Lagtime [OD600:600]
E	9300	9600	8900	10000	10000	10300	8800	9500	10400	9000	8200	7700	Max V [YFP:503,540]
	1	1	1	1	1	1	1	1	1	1	1	1	R-Squared [YFP:503,540]
	02:22:24	02:12:24	02:12:24	02:32:24	02:02:24	02:32:24	02:02:24	02:12:24	02:22:24	02:22:24	02:22:24	02:22:24	t at Max V [YFP:503,540]
	01:13:19	01:19:04	01:10:53	01:20:54	01:13:54	01:22:15	01:08:25	01:11:30	01:24:14	01:18:51	01:10:34	01:07:55	Lagtime [YFP:503,540]
	323600	303100	339800	317500	359600	309700	353300	308900	275300	320900	276200	330900	Max V [YFP:503,540[2]]
	1	1	1	1	1	1	1	1	1	1	1	1	R-Squared [YFP:503,540[2]]
	02:13:15	02:23:15	02:33:15	02:13:15	02:33:15	02:13:15	02:33:15	01:43:15	01:33:15	02:33:15	01:33:15	02:23:15	t at Max V [YFP:503,540[2]]
	01:12:15	01:13:37	01:22:51	01:11:58	01:23:56	01:12:12	01:21:45	01:03:17	01:01:32	01:24:26	00:58:51	01:23:25	Lagtime [YFP:503,540[2]]
	4.35	3.8	4.28	4.64	5.24	4.69	4.18	3.96	4.32	3.87	4.19	5.63	Max V [OD600:600]
	1	1	1	1	1	1	1	1	1	1	1	1	R-Squared [OD600:600]
	01:24:06	00:44:06	01:24:06	01:04:06	01:04:06	01:24:06	01:14:06	01:24:06	01:14:06	01:14:06	00:54:06	01:04:06	t at Max V [OD600:600]
	00:39:00	00:32:23	00:41:42	00:44:22	00:39:47	00:43:01	00:37:14	00:37:05	00:38:40	00:33:40	00:28:02	00:43:47	Lagtime [OD600:600]
F	10200	9100	8900	8100	9500	10000	9200	8300	7700	9300	7400	7800	Max V [YFP:503,540]
	1	1	1	1	1	1	1	1	1	1	1	1	R-Squared [YFP:503,540]
	02:22:24	02:12:24	02:22:24	02:02:24	02:22:24	02:12:24	02:22:24	02:12:24	02:22:24	02:12:24	02:12:24	02:12:24	t at Max V [YFP:503,540]
	01:25:26	01:16:51	01:13:48	01:06:17	01:15:11	01:18:06	01:15:27	01:06:19	01:05:12	01:18:03	01:03:45	01:05:44	Lagtime [YFP:503,540]
	289600	276000	311700	271200	338800	304400	323800	293000	275300	306000	254000	247000	Max V [YFP:503,540[2]]
	1	1	1	1	1	1	1	1	1	1	1	1	R-Squared [YFP:503,540[2]]
	02:23:15	02:03:15	02:33:15	02:03:15	02:33:15	02:13:15	02:33:15	02:33:15	02:33:15	02:33:15	01:53:15	02:23:15	t at Max V [YFP:503,540[2]]
	01:13:46	01:07:43	01:15:47	01:06:13	01:22:28	01:11:35	01:20:27	01:11:56	01:10:36	01:22:39	00:59:38	01:02:02	Lagtime [YFP:503,540[2]]
	4.09	4.35	5.09	4.26	3.69	3.68	3.82	4.99	3.89	4.59	3.96	3.91	Max V [OD600:600]
	1	1	1	1	1	1	1	1	1	1	1	1	R-Squared [OD600:600]
	01:04:06	01:04:06	01:24:06	00:24:06	01:24:06	00:54:06	01:34:06	00:54:06	01:04:06	01:14:06	01:14:06	01:14:06	t at Max V [OD600:600]
	00:35:27	00:39:52	00:50:16	00:18:25	00:34:20	00:27:48	00:39:59	00:37:14	00:38:49	00:37:36	00:34:04	00:29:00	Lagtime [OD600:600]
G	6900	6400	8000	7300	7300	7400	6300	8300	6900	5900	6800	5500	Max V [YFP:503,540]
	1	1	1	1	1	1	1	1	1	1	1	1	R-Squared [YFP:503,540]
	01:42:24	01:32:24	01:32:24	01:42:24	01:52:24	01:52:24	01:32:24	02:12:24	02:12:24	02:12:24	01:42:24	01:32:24	t at Max V [YFP:503,540]
	01:04:13	00:53:11	01:05:54	00:59:52	01:03:17	01:03:21	00:58:31	01:19:56	01:09:43	00:59:36	01:02:15	00:48:29	Lagtime [YFP:503,540]
	230000	272400	220500	293000	275700	240400	271900	261700	256500	326800	209000	239600	Max V [YFP:503,540[2]]
	1	1	1	1	1	1	1	1	1	1	1	1	R-Squared [YFP:503,540[2]]
	01:33:15	01:33:15	01:43:15	01:43:15	01:43:15	01:43:15	02:33:15	01:43:15	01:43:15	01:33:15	02:03:15	01:33:15	t at Max V [YFP:503,540[2]]
	01:02:07	01:03:43	01:00:52	01:08:28	01:04:14	01:00:09	01:27:39	01:06:29	01:04:59	01:08:59	01:01:32	00:59:49	Lagtime [YFP:503,540[2]]
	3.86	4.71	4.33	3.66	3.57	3.51	3.5	3.56	3.61	3.61	3.73	3.96	Max V [OD600:600]
	1	1	1	1	1	1	1	1	1	1	1	1	R-Squared [OD600:600]
	01:24:06	00:54:06	00:24:06	01:24:06	01:24:06	01:24:06	01:24:06	01:24:06	01:24:06	01:14:06	00:54:06	00:44:06	t at Max V [OD600:600]
	00:32:58	00:33:27	00:16:34	00:41:32	00:40:32	00:42:14	00:35:37	00:43:56	00:41:47	00:41:46	00:32:54	00:34:06	Lagtime [OD600:600]
H	6600	3300	6400	6600	7400	6000	7400	6200	2800	6800	6200	5800	Max V [YFP:503,540]
	1	1	1	1	1	1	1	1	1	1	1	1	R-Squared [YFP:503,540]
	01:22:24	01:52:24	01:32:24	02:12:24	02:22:24	02:02:24	01:32:24	02:02:24	02:22:24	02:32:24	02:12:24	01:22:24	t at Max V [YFP:503,540]
	00:51:20	01:21:39	00:52:43	01:03:28	01:16:19	00:57:14	00:57:24	00:57:24	01:30:37	01:09:19	01:03:22	00:52:55	Lagtime [YFP:503,540]
	201100	130000	249600	262300	314900	215300	266300	291400	132500	313000	264100	192100	Max V [YFP:503,540[2]]
	1	1	1	1	1	1	1	1	1	1	1	1	R-Squared [YFP:503,540[2]]
	01:23:15	02:33:15	01:33:15	01:33:15	01:33:15	01:33:15	01:33:15	01:33:15	02:33:15	01:33:15	01:33:15	01:33:15	t at Max V [YFP:503,540[2]]
	00:52:54	01:36:54	01:00:53	01:03:54	01:08:17	00:57:47	01:00:15	01:04:54	01:45:20	01:05:00	01:03:26	00:53:18	Lagtime [YFP:503,540[2]]
	4.16	2.03	3.79	4.45	3.79	3.82	3.83	4.58	2.33	3.64	3.76	3.52	Max V [OD600:600]
	1	1	1	1	1	1	1	1	1	1	1	1	R-Squared [OD600:600]
	01:04:06	02:04:06	01:24:06	01:04:06	01:24:06	01:24:06	01:14:06	01:14:06	00:34:06	00:54:06	00:44:06	00:54:06	t at Max V [OD600:600]
	00:28:54	01:14:49	00:32:05	00:34:59	00:32:32	00:31:41	00:33:56	00:41:24	00:28:14	00:27:06	00:27:40	00:23:52	Lagtime [OD600:600]
[truncated: 48 more columns]

## Sheet: A11.02-R36-test-p3
Software Version	3.04.17
Experiment File Path:	C:\Users\murra\Box\biocircuits\CYH\A11.02-R36-test.xpt
Protocol File Path:	C:\Users\Biotek4\Box\biocircuits\CYH\YFP.prt
Plate Number	Plate 3
Date	2022-01-18
Time	22:22:23
Reader Type:	Synergy H1
Reader Serial Number:	18060417
Reading Type	Reader
Procedure Details
Plate Type	96 WELL PLATE (Use plate lid)
Eject plate on completion
Set Temperature	Setpoint 37∞C
	Preheat before moving to next step
Start Kinetic	Runtime 18:00:00 (HH:MM:SS), Interval 0:10:00, 109 Reads
Shake	Linear: Continuous
	Frequency: 1096 cpm (1 mm)
Read	YFP
	Fluorescence Endpoint
	Full Plate
	Filter Set 1
	Excitation: 503, Emission: 540
	Optics: Bottom, Gain: 61
	Filter Set 2
	Excitation: 503, Emission: 540
	Optics: Bottom, Gain: 100
	Light Source: Xenon Flash, Lamp Energy: High
	Read Speed: Normal, Delay: 100 msec, Measurements/Data Point: 10
	Read Height: 7 mm
Read	OD600
	Absorbance Endpoint
	Full Plate
	Wavelengths: 600
	Read Speed: Normal, Delay: 100 msec, Measurements/Data Point: 8
End Kinetic
Layout
	1	2	3	4	5	6	7	8	9	10	11	12
A	SPL1	SPL9	SPL17	SPL25	SPL33	SPL41	SPL49	SPL57	SPL65	SPL73	SPL81	SPL89	Well ID
B	SPL2	SPL10	SPL18	SPL26	SPL34	SPL42	SPL50	SPL58	SPL66	SPL74	SPL82	SPL90	Well ID
C	SPL3	SPL11	SPL19	SPL27	SPL35	SPL43	SPL51	SPL59	SPL67	SPL75	SPL83	SPL91	Well ID
D	SPL4	SPL12	SPL20	SPL28	SPL36	SPL44	SPL52	SPL60	SPL68	SPL76	SPL84	SPL92	Well ID
E	SPL5	SPL13	SPL21	SPL29	SPL37	SPL45	SPL53	SPL61	SPL69	SPL77	SPL85	SPL93	Well ID
F	SPL6	SPL14	SPL22	SPL30	SPL38	SPL46	SPL54	SPL62	SPL70	SPL78	SPL86	SPL94	Well ID
G	SPL7	SPL15	SPL23	SPL31	SPL39	SPL47	SPL55	SPL63	SPL71	SPL79	SPL87	SPL95	Well ID
H	SPL8	SPL16	SPL24	SPL32	SPL40	SPL48	SPL56	SPL64	SPL72	SPL80	SPL88	SPL96	Well ID
YFP:503,540
Time	T∞ YFP:503,540	A1	A2	A3	A4	A5	A6	A7	A8	A9	A10	A11	A12	B1	B2	B3	B4	B5	B6	B7	B8	B9	B10	B11	B12	C1	C2	C3	C4	C5	C6	C7	C8	C9	C10	C11	C12	D1	D2	D3	D4	D5	D6	D7	D8	D9	D10	D11	D12
00:07:24	37	6	7	9	9	682	680	698	398	648	595	507	536	634	619	450	620	614	665	632	627	612	603	578	546	391	399	384	368	366	392	391	356	371	379	372	359	394	367	391	388	381	354	355	353	305	350	349	308
00:17:24	37	5	11	0	2	690	682	719	409	662	593	539	540	655	630	453	605	624	682	629	641	616	613	585	572	386	405	406	382	367	403	381	356	372	370	376	371	404	377	404	395	377	366	372	371	314	359	356	328
00:27:24	37	4	2	2	15	689	704	731	423	677	627	528	545	643	644	472	622	646	709	662	660	645	624	610	578	407	407	400	380	379	427	398	370	390	391	371	374	413	394	400	402	394	380	394	368	314	359	361	326
00:37:24	37	12	1	2	13	688	751	738	448	697	626	528	562	683	657	506	683	677	721	677	682	666	627	622	611	404	430	403	387	415	431	411	373	398	392	391	403	428	409	443	422	421	382	417	389	320	398	381	344
00:47:24	37	8	1	0	10	769	800	795	439	711	635	546	583	686	676	498	722	672	749	663	728	702	591	660	653	437	467	441	408	426	450	424	410	419	405	417	415	444	437	466	457	443	408	429	409	357	412	391	360
00:57:24	37	2	8	5	14	844	849	852	476	765	679	570	601	721	652	475	749	643	782	663	780	726	604	680	684	495	516	485	440	460	496	467	457	444	433	452	455	505	490	501	493	497	444	475	456	379	439	435	394
01:07:24	37	5	14	6	15	851	800	976	527	866	732	646	674	724	650	514	720	664	875	708	869	819	625	759	769	557	571	549	504	529	567	531	530	524	495	493	514	585	557	572	576	561	520	553	544	470	497	508	482
01:17:24	37	13	4	5	12	847	875	1069	594	966	851	699	779	724	696	544	739	720	909	752	926	865	677	811	856	642	638	644	560	620	663	627	626	615	548	594	605	674	654	656	663	646	589	634	617	536	567	600	550
01:27:24	37	5	11	8	8	867	919	1148	703	1071	925	740	823	754	727	578	802	772	960	828	1001	904	747	868	933	763	757	764	576	740	725	751	736	764	662	698	728	788	791	766	759	761	686	758	747	653	637	709	635
01:37:24	37	9	15	14	15	951	1000	1236	765	1078	960	735	853	803	804	638	907	842	947	942	1063	910	829	882	986	926	893	894	678	886	802	895	842	905	835	828	826	922	923	894	906	936	760	899	852	741	795	847	781
01:47:24	37	12	10	10	9	1010	1184	1323	789	1116	961	789	863	870	871	694	1021	913	1040	1054	1154	1009	933	958	1045	1064	1062	990	763	1016	884	984	982	959	946	1006	959	1066	1081	1086	1106	1054	861	1023	977	851	915	976	859
01:57:24	37	20	14	15	19	1122	1268	1524	798	1160	1014	823	887	966	937	785	1104	1001	1131	1178	1254	1105	1036	1032	1147	1186	1189	1080	892	1079	1045	1080	1053	1040	1037	1112	1029	1234	1216	1271	1248	1214	928	1168	1059	935	1023	1086	1022
02:07:24	37	18	19	15	25	1204	1407	1615	894	1303	1114	920	986	1026	1016	905	1233	1114	1231	1314	1389	1172	1144	1123	1244	1263	1253	1206	1077	1221	1192	1193	1132	1189	1160	1173	1124	1374	1373	1376	1351	1359	1004	1283	1181	1015	1114	1214	1130
02:17:24	37	16	21	19	24	1326	1564	1810	945	1382	1207	960	1049	1092	1144	1049	1365	1219	1311	1481	1523	1283	1287	1210	1374	1369	1373	1408	1255	1331	1367	1369	1219	1319	1286	1280	1262	1480	1482	1468	1429	1430	1113	1399	1264	1101	1221	1322	1218
02:27:24	37	14	21	14	19	1439	1657	1937	1023	1498	1261	1026	1110	1130	1222	1186	1484	1335	1413	1615	1706	1399	1341	1311	1492	1507	1555	1509	1411	1501	1509	1494	1386	1457	1421	1465	1407	1571	1558	1618	1627	1575	1197	1509	1390	1213	1394	1391	1259
02:37:24	37	24	19	30	15	1534	1792	2219	1084	1573	1361	1084	1215	1237	1314	1357	1644	1455	1519	1761	1866	1502	1477	1428	1632	1655	1695	1687	1546	1626	1633	1657	1463	1642	1576	1596	1556	1721	1688	1782	1781	1779	1286	1710	1485	1348	1567	1572	1382
02:47:24	37	20	32	21	26	1647	1957	2348	1165	1726	1429	1162	1262	1320	1392	1449	1760	1532	1646	1919	2001	1611	1591	1513	1775	1776	1848	1835	1747	1803	1800	1817	1573	1790	1749	1710	1665	1807	1789	1917	1894	1916	1367	1776	1596	1380	1676	1692	1504
02:57:24	37	26	27	29	27	1737	2130	2537	1237	1797	1514	1224	1357	1317	1461	1548	1867	1622	1664	2052	2153	1662	1673	1592	1898	1854	1943	1952	1865	1895	1889	1907	1685	1863	1832	1833	1798	1949	1923	1997	1941	1995	1395	1922	1655	1475	1759	1758	1599
03:07:24	37	36	24	28	19	1846	2271	2652	1329	1940	1616	1281	1425	1403	1522	1643	1969	1693	1769	2087	2275	1776	1837	1690	2008	1941	2036	2118	1984	2038	1993	2033	1793	1966	1969	1963	1926	2038	1993	2124	2108	2072	1493	2021	1745	1616	1899	1891	1681
03:17:24	37	28	28	30	33	1972	2357	2870	1473	2040	1724	1380	1498	1472	1609	1746	2051	1795	1887	2263	2376	1866	1947	1824	2082	2122	2210	2180	2137	2153	2183	2192	1907	2115	2125	2119	2057	2220	2152	2281	2250	2244	1530	2187	1889	1673	2043	1993	1811
03:27:24	37	26	35	33	42	2072	2504	3000	1520	2159	1790	1438	1589	1523	1670	1817	2212	1869	1976	2400	2605	1990	2030	1874	2242	2244	2332	2329	2248	2329	2281	2358	1994	2265	2292	2241	2232	2383	2269	2418	2400	2363	1604	2324	1934	1800	2174	2135	1931
03:37:24	37	40	42	42	34	2198	2663	3145	1688	2264	1904	1548	1674	1631	1758	1918	2340	1964	2104	2589	2734	2108	2203	2038	2377	2362	2482	2438	2413	2436	2394	2497	2111	2410	2382	2401	2344	2502	2428	2556	2510	2556	1679	2436	2066	1919	2327	2329	2068
03:47:24	37	31	31	40	41	2291	2804	3322	1811	2410	2001	1651	1819	1689	1824	2049	2478	2087	2205	2714	2835	2265	2321	2098	2542	2508	2648	2596	2551	2530	2453	2535	2177	2498	2568	2495	2463	2630	2506	2692	2696	2739	1777	2554	2143	1977	2414	2399	2166
03:57:24	37	42	43	34	44	2403	2962	3387	2007	2501	2134	1778	1913	1728	1927	2151	2603	2191	2267	2887	3026	2331	2433	2255	2741	2521	2720	2714	2650	2643	2649	2680	2300	2594	2645	2684	2585	2747	2618	2821	2791	2736	1778	2658	2243	2069	2634	2547	2235
04:07:24	37	35	41	33	32	2503	3142	3587	2094	2652	2293	1891	2005	1800	1968	2220	2783	2306	2421	3010	3179	2428	2571	2384	2837	2655	2799	2737	2771	2779	2689	2811	2360	2694	2760	2763	2666	2841	2712	2943	2898	2890	1839	2756	2312	2149	2679	2662	2392
04:17:24	37	37	33	43	41	2610	3335	3814	2216	2759	2329	1959	2055	1859	2058	2387	2885	2394	2498	3227	3376	2562	2705	2471	3024	2753	2943	2853	2914	2877	2837	2925	2482	2841	2911	2859	2796	2902	2839	3000	3027	2937	1926	2873	2425	2225	2824	2736	2453
04:27:24	37	40	44	39	43	2703	3371	3940	2161	2895	2349	1892	2179	1845	2090	2476	3063	2527	2508	3304	3521	2603	2781	2542	3028	2830	3001	2978	3020	2934	2899	3082	2490	2949	3018	2976	2855	2987	2898	3151	3131	3022	1936	2979	2456	2318	2897	2822	2555
04:37:24	37	40	45	42	52	2698	3525	4106	2171	2866	2255	1813	2155	1821	2082	2577	3082	2520	2526	3401	3652	2640	2788	2579	3099	2901	3152	3094	3132	3045	2955	3145	2579	3085	3105	3087	2882	3073	3014	3214	3250	3112	1952	3077	2492	2338	3015	2860	2609
04:47:24	37	43	49	37	43	2730	3616	4112	2114	2891	2345	1795	2031	1850	2122	2721	3193	2523	2560	3585	3724	2697	2796	2533	3128	2958	3201	3213	3260	3103	2982	3246	2601	3152	3131	3043	2877	3120	3034	3288	3298	3274	2039	3111	2549	2406	3088	2926	2653
04:57:24	37	41	44	48	48	2753	3539	4289	2171	2853	2302	1804	2058	1806	2115	2761	3177	2519	2571	3483	3842	2662	2772	2517	3108	3001	3236	3240	3286	3235	3113	3285	2601	3220	3169	3084	2957	3107	3076	3321	3429	3307	2037	3242	2548	2397	3079	2949	2666
05:07:24	37	42	47	53	52	2699	3605	4344	2146	2851	2294	1801	1967	1821	2065	2872	3147	2518	2566	3487	3832	2655	2804	2476	3054	3053	3343	3290	3325	3221	3181	3300	2704	3230	3249	3094	2919	3081	3141	3374	3422	3360	2057	3205	2613	2426	3150	2947	2689
05:17:24	37	50	46	52	50	2731	3587	4413	2140	2841	2257	1792	1962	1798	2121	3013	3102	2500	2560	3520	3944	2705	2818	2556	3098	3027	3320	3360	3267	3255	3239	3365	2734	3269	3207	3122	2947	3179	3162	3362	3443	3358	2087	3234	2617	2469	3165	2985	2772
05:27:24	37	46	57	50	46	2647	3528	4360	2089	2828	2272	1826	1956	1831	2087	3039	3166	2554	2537	3512	3858	2630	2814	2539	3110	3037	3322	3358	3347	3300	3267	3428	2732	3263	3279	3135	3018	3187	3177	3391	3444	3404	2078	3249	2667	2484	3210	3011	2696
05:37:24	37	49	46	65	50	2675	3548	4463	2131	2787	2266	1783	1961	1781	2077	3097	3158	2530	2528	3537	3952	2627	2858	2521	3087	3064	3374	3367	3365	3347	3283	3416	2800	3356	3329	3205	3003	3158	3210	3426	3551	3461	2150	3305	2730	2550	3229	3053	2708
05:47:24	37	61	53	51	63	2686	3598	4502	2153	2856	2288	1778	1978	1791	2042	3144	3121	2549	2517	3504	3916	2628	2864	2475	3150	3081	3369	3394	3397	3336	3321	3459	2835	3314	3344	3185	3014	3188	3202	3466	3470	3482	2255	3348	2786	2622	3259	3043	2730
05:57:24	37	53	50	55	52	2698	3551	4463	2138	2780	2304	1765	1930	1778	2104	3150	3182	2492	2510	3563	3838	2605	2765	2513	3094	3057	3417	3479	3409	3354	3397	3522	2876	3301	3291	3224	3049	3203	3208	3489	3569	3431	2236	3408	2800	2620	3293	3062	2809
06:07:24	37	51	57	56	61	2713	3478	4413	2096	2846	2313	1799	1940	1766	2013	3127	3135	2556	2517	3625	3909	2591	2785	2477	3146	3126	3437	3478	3419	3348	3420	3536	2945	3358	3322	3140	3039	3244	3204	3543	3541	3564	2288	3367	2853	2615	3260	3060	2818
06:17:24	37	54	62	63	57	2657	3535	4471	2145	2829	2230	1763	1973	1714	2064	3189	3182	2490	2528	3583	3902	2623	2808	2469	3097	3139	3442	3557	3478	3470	3390	3523	2992	3460	3352	3234	3118	3275	3329	3512	3576	3524	2338	3400	2867	2697	3386	3096	2830
06:27:24	37	57	60	57	58	2680	3590	4480	2122	2818	2265	1744	1914	1722	2037	3109	3120	2478	2469	3626	3823	2611	2775	2497	3110	3120	3432	3487	3469	3465	3441	3563	2966	3425	3395	3229	3053	3291	3307	3564	3612	3573	2372	3429	2963	2742	3378	3151	2843
06:37:24	37	58	63	61	54	2628	3528	4539	2116	2789	2250	1780	1909	1721	2017	3186	3195	2498	2487	3582	3909	2595	2834	2508	3125	3111	3548	3532	3509	3451	3508	3559	3014	3433	3387	3258	3085	3239	3302	3516	3727	3511	2434	3459	2940	2817	3356	3144	2858
06:47:24	37	59	62	67	67	2606	3527	4430	2119	2793	2237	1738	1916	1723	2029	3145	3140	2448	2471	3533	3910	2624	2811	2454	3140	3196	3514	3551	3478	3505	3522	3593	3118	3389	3405	3272	3074	3350	3295	3551	3689	3563	2526	3488	3085	2848	3384	3153	2899
06:57:24	37	63	61	61	62	2541	3474	4458	2127	2788	2237	1767	1942	1752	1983	3173	3071	2452	2419	3573	3950	2638	2805	2480	3112	3206	3511	3554	3531	3540	3545	3650	3033	3494	3453	3291	3084	3375	3341	3610	3721	3588	2516	3517	3062	2894	3392	3210	2919
07:07:24	37	57	61	64	61	2561	3441	4443	2087	2791	2272	1742	1887	1693	1963	3107	3095	2418	2383	3478	3883	2662	2758	2485	3096	3142	3556	3513	3624	3578	3526	3680	3141	3552	3488	3346	3163	3420	3408	3632	3709	3642	2571	3543	3073	2902	3413	3226	2936
07:17:24	37	63	65	64	67	2544	3427	4459	2119	2755	2265	1714	1920	1694	1941	3123	3060	2464	2445	3507	3841	2520	2750	2444	3053	3174	3562	3624	3554	3535	3579	3688	3125	3524	3534	3352	3193	3391	3439	3692	3693	3662	2637	3624	3103	2938	3459	3282	2922
07:27:24	37	61	63	75	72	2531	3398	4366	2127	2744	2227	1758	1872	1645	1954	3110	3062	2428	2405	3487	3893	2564	2810	2408	3054	3241	3609	3621	3679	3537	3613	3735	3181	3536	3500	3410	3159	3401	3412	3626	3748	3754	2646	3545	3107	2967	3457	3272	2884
07:37:24	37	65	64	66	73	2522	3333	4390	2136	2668	2237	1772	1861	1641	1974	3063	3070	2362	2407	3481	3941	2546	2760	2423	3048	3256	3581	3623	3583	3593	3668	3684	3253	3593	3546	3425	3178	3401	3472	3677	3697	3782	2665	3633	3181	3036	3449	3268	2997
07:47:24	37	64	72	64	73	2493	3390	4363	2115	2736	2249	1769	1861	1648	1962	3100	3007	2356	2369	3476	3854	2527	2792	2410	2983	3250	3623	3630	3633	3641	3659	3794	3226	3636	3574	3422	3130	3446	3466	3691	3785	3713	2726	3634	3200	3045	3581	3357	3039
07:57:24	37	66	69	75	73	2469	3360	4271	2128	2692	2153	1770	1906	1636	1908	3065	3011	2369	2322	3504	3770	2530	2736	2359	2994	3226	3646	3710	3699	3684	3646	3759	3261	3584	3522	3376	3170	3415	3457	3722	3793	3733	2773	3701	3208	3058	3488	3366	3019
08:07:24	37	69	74	70	78	2459	3280	4272	2148	2670	2203	1767	1880	1605	1903	3010	3036	2377	2310	3453	3834	2482	2692	2410	3012	3299	3650	3685	3698	3658	3714	3777	3324	3654	3621	3488	3191	3456	3470	3738	3824	3756	2830	3723	3259	3108	3513	3324	3023
08:17:24	37	65	77	68	79	2441	3268	4252	2111	2634	2169	1771	1835	1620	1902	3051	2987	2336	2325	3470	3755	2476	2674	2373	2997	3305	3684	3738	3751	3700	3739	3854	3353	3672	3640	3423	3273	3501	3559	3704	3877	3767	2807	3725	3292	3140	3539	3423	3031
08:27:24	37	62	75	77	88	2425	3276	4280	2127	2627	2210	1764	1866	1579	1877	3004	3014	2337	2271	3451	3804	2491	2705	2373	2976	3239	3626	3714	3733	3735	3737	3850	3317	3695	3571	3471	3229	3404	3612	3802	3882	3814	2915	3740	3340	3176	3515	3395	3052
08:37:24	37	70	68	76	70	2368	3211	4127	2101	2591	2177	1744	1843	1583	1832	3012	2934	2289	2316	3439	3733	2426	2670	2383	2924	3348	3646	3725	3738	3771	3793	3824	3421	3696	3625	3456	3178	3463	3535	3863	3948	3756	2945	3740	3357	3184	3545	3416	3093
08:47:24	37	73	75	75	80	2362	3205	4235	2125	2610	2179	1733	1816	1572	1885	3002	2948	2252	2261	3377	3717	2451	2650	2367	2922	3278	3698	3741	3725	3765	3849	3851	3498	3721	3619	3450	3183	3489	3533	3762	3883	3834	2961	3806	3344	3247	3626	3399	3071
08:57:24	37	69	76	68	83	2323	3172	4151	2135	2570	2136	1756	1806	1530	1829	2968	2915	2251	2265	3319	3722	2438	2638	2280	2894	3327	3717	3769	3750	3756	3790	3871	3447	3726	3632	3499	3187	3524	3551	3827	4014	3825	2994	3792	3390	3262	3600	3392	3112
09:07:24	37	64	85	77	84	2339	3089	4127	2172	2546	2169	1658	1782	1541	1825	2914	2908	2233	2214	3302	3747	2407	2616	2331	2867	3325	3709	3776	3782	3823	3828	3875	3479	3756	3635	3547	3228	3456	3629	3851	3900	3836	3038	3860	3438	3323	3637	3431	3047
09:17:24	37	70	73	75	78	2268	3086	4081	2137	2547	2176	1666	1775	1510	1794	2942	2823	2263	2215	3311	3650	2343	2610	2297	2803	3339	3722	3819	3737	3825	3834	3905	3465	3768	3647	3478	3234	3523	3592	3827	3889	3881	3041	3864	3384	3394	3616	3437	3163
09:27:24	37	75	76	80	71	2269	3014	4065	2156	2497	2122	1660	1749	1516	1800	2952	2890	2208	2159	3241	3642	2354	2528	2297	2780	3345	3747	3769	3793	3909	3862	3881	3427	3748	3743	3525	3228	3510	3641	3807	3970	3851	3068	3786	3495	3339	3675	3483	3119
09:37:24	37	71	85	79	80	2208	3009	4024	2155	2468	2085	1652	1727	1483	1778	2877	2815	2181	2151	3224	3620	2372	2521	2269	2731	3323	3761	3807	3791	3813	3812	3959	3552	3796	3687	3504	3203	3456	3589	3856	3927	3950	3059	3843	3479	3381	3622	3500	3111
09:47:24	37	77	72	81	84	2211	2980	3965	2181	2434	2046	1644	1689	1468	1749	2845	2768	2115	2165	3208	3627	2364	2497	2252	2736	3323	3738	3808	3809	3867	3872	3922	3559	3773	3729	3540	3203	3504	3637	3878	3962	3846	3103	3876	3494	3370	3649	3520	3109
09:57:24	37	71	75	71	86	2208	2937	3987	2113	2434	2028	1590	1676	1479	1797	2881	2798	2163	2111	3247	3524	2297	2528	2270	2707	3351	3675	3875	3799	3867	3909	3945	3563	3811	3730	3516	3121	3476	3612	3861	3960	3911	3104	3887	3549	3364	3675	3452	3064
10:07:24	37	75	82	77	77	2175	2937	3866	2052	2359	2004	1600	1646	1408	1760	2772	2712	2135	2086	3153	3498	2281	2468	2184	2652	3300	3694	3816	3806	3893	3915	3974	3605	3801	3756	3493	3186	3525	3680	3805	3997	3963	3113	3910	3522	3404	3667	3523	3134
10:17:24	37	69	81	87	85	2155	2889	3892	2081	2356	1994	1604	1603	1401	1709	2759	2714	2129	2054	3143	3496	2254	2454	2174	2635	3315	3786	3844	3852	3868	3920	4005	3582	3823	3733	3542	3197	3415	3668	3833	3992	3913	3159	3809	3583	3395	3659	3450	3055
10:27:24	37	79	80	84	95	2120	2828	3855	2083	2357	1976	1609	1609	1370	1689	2805	2682	2062	2059	3121	3421	2249	2450	2148	2596	3288	3732	3811	3801	3864	3879	3859	3564	3814	3650	3558	3169	3516	3660	3809	4031	3887	3135	3894	3595	3418	3741	3562	3072
10:37:24	37	80	87	86	85	2109	2809	3789	2022	2277	1901	1580	1577	1365	1663	2784	2668	2075	1995	3087	3399	2177	2446	2138	2553	3302	3707	3802	3807	3855	3866	3961	3596	3761	3762	3479	3160	3453	3614	3921	3987	3954	3098	3826	3565	3455	3678	3524	3148
10:47:24	37	73	79	85	78	2067	2767	3766	2021	2258	1893	1553	1558	1325	1636	2734	2618	2063	2015	3032	3394	2190	2374	2102	2528	3310	3754	3886	3809	3835	3934	3967	3575	3845	3707	3548	3174	3480	3645	3752	4046	3916	3210	3927	3599	3476	3710	3473	3144
10:57:24	37	72	88	91	86	1986	2637	3709	1981	2246	1898	1559	1519	1283	1606	2695	2606	1995	1981	2974	3402	2154	2314	2068	2506	3275	3709	3812	3790	3866	3950	3968	3567	3845	3713	3481	3142	3459	3673	3844	3964	3913	3160	3882	3547	3488	3669	3466	3101
11:07:24	37	82	80	88	88	1977	2660	3666	1957	2211	1827	1522	1480	1288	1553	2719	2538	1993	1923	2964	3322	2118	2298	2055	2466	3238	3713	3853	3825	3808	3933	3896	3596	3840	3671	3451	3136	3450	3615	3757	3988	3830	3179	3906	3526	3429	3653	3502	3072
11:17:24	37	89	85	86	86	1956	2622	3669	1879	2181	1830	1477	1466	1246	1553	2670	2485	1978	1914	2948	3246	2076	2300	2022	2389	3260	3734	3822	3753	3832	3922	3996	3637	3843	3673	3443	3124	3388	3638	3751	3987	3934	3187	3836	3541	3444	3697	3516	3046
11:27:24	37	83	77	85	91	1922	2548	3576	1920	2104	1769	1485	1446	1219	1515	2659	2493	1902	1890	2846	3278	2066	2268	1971	2336	3218	3683	3769	3768	3875	3956	4018	3575	3846	3652	3406	3125	3427	3558	3793	3988	3891	3181	3844	3596	3451	3621	3478	3059
11:37:24	37	87	83	80	93	1899	2526	3518	1850	2088	1721	1463	1386	1184	1465	2602	2456	1923	1854	2838	3197	2034	2246	1953	2303	3220	3677	3809	3761	3825	3939	3990	3590	3786	3685	3473	3055	3313	3644	3742	3936	3936	3146	3858	3536	3442	3589	3498	3083
11:47:24	37	87	89	83	87	1850	2472	3491	1836	2068	1739	1424	1343	1170	1500	2556	2408	1882	1816	2798	3136	2012	2168	1930	2267	3158	3681	3794	3738	3781	3860	3923	3594	3865	3644	3380	2997	3371	3530	3791	3925	3826	3151	3892	3562	3424	3594	3480	3047
11:57:24	37	82	88	81	89	1809	2453	3413	1823	2003	1679	1401	1325	1116	1414	2549	2331	1888	1798	2727	3066	1935	2144	1902	2240	3136	3698	3796	3736	3865	3865	3973	3614	3754	3647	3398	2972	3361	3441	3749	3885	3789	3118	3850	3557	3395	3576	3409	3023
12:07:24	37	76	90	91	92	1779	2413	3356	1792	2000	1636	1371	1258	1104	1382	2580	2359	1818	1713	2700	3056	1887	2135	1834	2204	3106	3598	3713	3680	3812	3904	3893	3586	3717	3605	3430	2879	3323	3469	3644	3868	3866	3118	3863	3488	3409	3616	3347	3029
12:17:24	37	79	86	83	89	1734	2350	3212	1728	1961	1605	1311	1233	1058	1385	2527	2300	1786	1740	2686	2970	1899	2061	1791	2146	3061	3559	3691	3579	3766	3880	3837	3513	3748	3617	3401	2928	3304	3482	3684	3837	3751	3068	3846	3457	3364	3607	3403	2940
12:27:24	37	82	86	82	84	1708	2350	3300	1699	1893	1571	1287	1219	1021	1324	2505	2263	1738	1679	2638	2924	1824	2051	1766	2081	3063	3562	3700	3619	3774	3835	3940	3479	3716	3526	3294	2858	3254	3473	3641	3875	3723	3053	3746	3454	3379	3535	3363	2940
12:37:24	37	77	89	90	79	1669	2258	3160	1647	1849	1533	1243	1164	996	1301	2451	2207	1728	1642	2523	2835	1799	1994	1721	2061	3017	3456	3671	3651	3642	3872	3845	3480	3742	3543	3279	2874	3182	3451	3579	3784	3724	3058	3729	3474	3344	3570	3351	2966
12:47:24	37	83	84	86	88	1631	2238	3146	1634	1808	1483	1221	1150	962	1262	2405	2203	1676	1586	2530	2851	1745	1917	1659	2018	3014	3478	3669	3550	3665	3812	3814	3446	3664	3503	3304	2840	3169	3425	3583	3785	3711	3023	3662	3403	3366	3529	3280	2851
12:57:24	37	86	88	91	89	1611	2184	3054	1580	1762	1421	1173	1114	928	1216	2404	2127	1637	1567	2505	2774	1745	1910	1633	1965	2958	3518	3611	3455	3637	3842	3870	3396	3630	3525	3256	2752	3118	3317	3581	3682	3678	3033	3758	3437	3309	3421	3333	2845
13:07:24	37	79	85	76	91	1562	2137	3002	1547	1701	1393	1131	1056	918	1175	2385	2061	1603	1489	2438	2727	1652	1866	1588	1931	2949	3467	3605	3473	3657	3790	3747	3383	3616	3457	3260	2760	3083	3311	3511	3671	3653	2962	3619	3401	3243	3433	3286	2771
13:17:24	37	79	79	91	87	1505	2073	2976	1502	1664	1350	1097	1026	858	1135	2295	2025	1544	1479	2373	2680	1649	1802	1542	1867	2850	3358	3504	3476	3615	3654	3748	3394	3653	3427	3201	2661	3014	3319	3557	3662	3547	2959	3592	3323	3265	3396	3302	2793
13:27:24	37	85	87	91	90	1444	2026	2940	1503	1628	1324	1046	983	838	1092	2264	1999	1520	1447	2287	2643	1592	1776	1480	1807	2863	3365	3501	3463	3576	3737	3641	3383	3580	3376	3163	2657	3004	3249	3536	3652	3549	2937	3577	3373	3284	3407	3233	2744
13:37:24	37	74	82	85	96	1432	1967	2831	1440	1594	1250	994	940	812	1069	2289	1935	1473	1379	2308	2563	1537	1746	1449	1728	2816	3359	3404	3365	3494	3619	3671	3347	3512	3333	3114	2708	2969	3174	3370	3537	3476	2863	3590	3280	3195	3367	3183	2743
13:47:24	37	78	78	91	81	1407	1910	2806	1407	1537	1233	970	942	777	1042	2218	1857	1438	1363	2186	2527	1499	1676	1422	1703	2782	3258	3423	3339	3583	3622	3680	3295	3515	3277	3074	2593	2939	3171	3457	3535	3485	2824	3544	3240	3161	3292	3169	2699
13:57:24	37	81	89	86	95	1363	1883	2738	1320	1539	1166	966	860	734	997	2197	1871	1391	1328	2165	2491	1446	1630	1379	1679	2753	3194	3409	3324	3453	3594	3559	3223	3468	3290	3052	2550	2926	3122	3351	3480	3422	2762	3475	3206	3077	3269	3087	2648
14:07:24	37	81	82	87	95	1323	1830	2668	1296	1462	1120	908	851	725	961	2151	1778	1350	1276	2145	2415	1443	1595	1350	1620	2657	3211	3406	3310	3420	3562	3509	3179	3434	3312	3022	2556	2893	3090	3323	3450	3364	2737	3502	3143	3088	3279	3052	2642
14:17:24	37	81	86	97	90	1314	1779	2579	1280	1435	1063	860	836	698	930	2096	1763	1321	1244	2084	2408	1376	1569	1304	1572	2630	3186	3272	3237	3419	3538	3520	3152	3335	3196	2974	2466	2778	3059	3302	3464	3353	2717	3379	3083	3021	3140	3017	2586
14:27:24	37	86	94	92	87	1238	1734	2566	1231	1370	1046	832	799	664	904	2127	1701	1295	1201	2011	2309	1316	1487	1256	1525	2593	3122	3267	3206	3331	3408	3437	3142	3393	3229	2929	2462	2726	3002	3134	3409	3295	2693	3352	3045	2998	3157	2970	2561
14:37:24	37	76	87	93	83	1222	1705	2480	1192	1368	1006	787	753	648	864	2062	1653	1222	1183	1957	2243	1274	1450	1217	1484	2598	3055	3205	3173	3369	3390	3411	3038	3292	3157	2889	2426	2695	2969	3122	3396	3285	2564	3278	3020	2912	3153	2959	2495
14:47:24	37	77	84	84	91	1185	1614	2407	1154	1285	950	781	726	629	844	1984	1630	1182	1121	1913	2198	1253	1420	1185	1462	2495	2997	3139	3089	3269	3351	3399	2986	3254	3034	2797	2373	2658	2913	3099	3343	3231	2554	3273	2983	2938	3109	2860	2463
14:57:24	37	89	87	92	91	1141	1564	2388	1095	1254	944	730	697	600	809	1936	1565	1146	1100	1862	2163	1189	1334	1144	1374	2438	2951	3149	3061	3265	3363	3321	2951	3199	2991	2798	2327	2535	2897	3075	3236	3121	2484	3200	2943	2878	3015	2824	2461
15:07:24	37	81	94	82	100	1113	1518	2298	1081	1218	888	716	683	578	769	1948	1520	1104	1067	1794	2069	1148	1307	1078	1384	2376	2939	3059	3022	3154	3279	3318	2897	3192	2968	2695	2248	2532	2826	3015	3128	3068	2501	3175	2862	2821	2999	2814	2374
15:17:24	37	77	84	87	98	1091	1505	2255	1044	1180	844	695	655	562	753	1916	1483	1075	1004	1780	2045	1125	1276	1027	1324	2315	2853	2990	2926	3082	3224	3256	2860	3148	2936	2677	2149	2446	2742	2962	3130	3076	2403	3128	2775	2793	2904	2738	2337
15:27:24	37	79	86	81	94	1041	1463	2169	1012	1166	835	674	617	547	711	1872	1447	1040	1008	1708	1996	1078	1218	1002	1293	2303	2782	2936	2888	3031	3167	3200	2790	3082	2837	2584	2126	2437	2717	2902	3046	2969	2331	3041	2809	2725	2879	2714	2301
15:37:24	37	78	85	96	89	1015	1420	2092	986	1112	805	636	614	530	703	1848	1403	1010	965	1669	1937	1036	1169	977	1230	2213	2725	2909	2817	3039	3102	3101	2738	2998	2844	2600	2068	2353	2632	2836	3033	2941	2276	3011	2711	2606	2779	2654	2195
15:47:24	37	85	85	82	90	967	1360	2057	936	1070	784	631	583	508	687	1801	1373	966	910	1619	1885	1030	1148	948	1219	2165	2681	2848	2784	2926	3024	3040	2680	2969	2768	2562	2032	2307	2560	2750	3005	2883	2203	2957	2627	2559	2727	2618	2203
15:57:24	37	80	90	93	93	960	1302	1978	904	1039	756	612	566	497	663	1770	1307	954	885	1580	1823	993	1131	912	1170	2117	2647	2791	2725	2876	3009	3032	2644	2866	2734	2481	1999	2198	2508	2750	2919	2822	2205	2929	2614	2541	2715	2541	2140
16:07:24	37	79	88	84	92	934	1283	1944	879	1003	736	599	555	483	639	1743	1272	918	854	1512	1749	949	1056	894	1099	2027	2579	2732	2661	2810	2925	2967	2606	2806	2717	2457	1938	2209	2459	2641	2836	2758	2142	2839	2488	2481	2657	2482	2103
16:17:24	37	71	84	88	86	901	1203	1903	859	983	713	582	542	481	621	1678	1238	882	838	1486	1696	906	1023	861	1078	2001	2538	2654	2563	2734	2928	2923	2561	2779	2624	2348	1912	2127	2385	2595	2772	2724	2057	2775	2524	2444	2602	2422	2086
16:27:24	37	86	88	95	97	871	1212	1824	854	954	703	565	527	451	595	1646	1215	857	817	1437	1657	906	1007	841	1060	1957	2427	2605	2568	2696	2845	2855	2446	2700	2548	2310	1880	2071	2320	2580	2788	2612	2003	2717	2379	2350	2585	2376	1970
16:37:24	37	82	87	91	91	850	1181	1809	823	915	670	536	511	462	602	1573	1173	833	795	1405	1661	879	955	810	1027	1891	2436	2595	2508	2655	2786	2779	2422	2691	2503	2247	1796	2011	2287	2474	2689	2618	1971	2656	2396	2284	2478	2398	1912
16:47:24	37	85	81	96	96	834	1104	1768	782	896	657	543	490	440	575	1553	1141	807	771	1388	1569	846	939	774	966	1816	2329	2474	2420	2610	2706	2711	2332	2643	2503	2232	1719	1995	2221	2441	2566	2498	1913	2572	2271	2242	2438	2287	1873
16:57:24	37	78	82	92	94	800	1108	1714	758	853	627	520	474	433	557	1519	1117	780	732	1315	1508	809	902	789	968	1793	2287	2415	2333	2534	2670	2692	2284	2559	2350	2117	1698	1950	2178	2363	2545	2471	1837	2529	2224	2129	2358	2215	1879
17:07:24	37	83	92	93	89	801	1048	1614	728	853	618	507	466	419	543	1496	1076	757	730	1294	1477	780	911	747	921	1731	2242	2324	2278	2456	2559	2590	2218	2524	2332	2088	1649	1861	2119	2278	2477	2363	1807	2520	2118	2087	2333	2181	1819
17:17:24	37	82	89	87	87	745	1034	1582	713	822	601	489	460	405	518	1437	1038	720	717	1240	1471	765	858	711	884	1668	2176	2354	2271	2403	2507	2540	2121	2380	2277	2051	1609	1838	2060	2242	2439	2314	1780	2409	2091	2100	2279	2144	1758
17:27:24	37	83	93	88	96	740	998	1540	700	788	595	485	434	393	504	1397	983	722	694	1212	1382	761	845	688	863	1644	2084	2259	2148	2339	2461	2476	2100	2377	2236	1966	1547	1754	1976	2191	2357	2280	1651	2368	2089	2020	2239	2106	1707
17:37:24	37	83	87	96	91	717	960	1481	670	786	565	488	429	382	487	1366	974	699	672	1152	1356	728	815	679	840	1593	2100	2153	2109	2305	2390	2414	2047	2330	2172	1915	1514	1696	1936	2112	2283	2163	1637	2264	1975	1953	2126	2038	1651
17:47:24	37	81	83	91	94	680	933	1425	648	751	571	463	417	373	480	1348	935	680	646	1111	1314	711	785	664	810	1538	2010	2140	2098	2222	2306	2326	1983	2268	2121	1860	1464	1664	1874	2031	2232	2094	1593	2233	1969	1874	2042	1963	1573
17:57:24	37	82	90	90	89	669	909	1384	621	716	544	440	406	367	472	1307	909	672	616	1101	1275	699	759	650	807	1500	1914	2061	1979	2133	2282	2290	1944	2223	2049	1806	1402	1592	1804	1956	2192	2066	1516	2145	1865	1804	2005	1924	1556
18:07:24	37	79	80	90	89	646	894	1348	614	700	535	437	396	351	469	1289	879	643	608	1077	1221	668	753	620	767	1427	1922	2024	1952	2091	2167	2238	1871	2186	1973	1750	1366	1562	1734	1930	2124	2051	1493	2097	1821	1791	1974	1855	1519
YFP:503,540[2]
Time	T∞ YFP:503,540[2]	A1	A2	A3	A4	A5	A6	A7	A8	A9	A10	A11	A12	B1	B2	B3	B4	B5	B6	B7	B8	B9	B10	B11	B12	C1	C2	C3	C4	C5	C6	C7	C8	C9	C10	C11	C12	D1	D2	D3	D4	D5	D6	D7	D8	D9	D10	D11	D12
00:08:15	37	190	198	204	187	24231	23795	24568	14080	22811	20811	17873	18654	22875	22294	15602	21397	21501	23793	22319	21940	21704	21684	20062	19346	13853	13802	13556	12908	13151	13481	13393	12435	12560	12850	12834	12355	14060	13200	13849	13824	13207	12848	12812	12797	10862	12271	12396	11234
00:18:15	37	197	157	227	227	24653	25162	24940	14757	23594	21067	18360	18880	22514	22811	15797	22318	22002	23608	23162	22093	22205	21535	21033	20018	13613	14242	13978	13390	13462	14156	13544	12943	13095	13120	13145	12903	14492	13456	14067	13904	13842	12926	13101	12559	11216	12791	12842	11388
00:28:15	37	215	230	216	232	24446	26346	26231	15558	24069	22368	18295	19990	23804	23161	16634	23069	23264	24814	23793	22660	23081	21933	20858	20386	14052	14487	14216	13359	13779	14505	14163	13229	13479	13456	13586	13471	14766	13947	14910	14398	14264	13367	13718	13185	11278	13366	12932	11942
00:38:15	37	237	252	219	244	25814	26976	25656	16420	25813	22699	19330	21103	24289	23653	17856	23825	24010	25822	24648	23619	24379	23129	22101	21432	14577	15285	14892	13826	14063	14766	14444	13692	13719	14025	13827	14070	15000	14599	15850	15226	14999	13773	14332	13549	11750	13588	13576	12126
00:48:15	37	303	259	253	274	26561	29304	28511	16957	26902	23837	19950	21613	25510	24616	18865	25756	24573	26999	23923	25805	25407	22055	23294	23199	15520	16532	15727	15084	14974	16048	15575	14567	14778	14905	14807	14756	16401	15282	16251	16383	15905	14517	15393	14300	12661	14584	14249	12872
00:58:15	37	293	248	271	295	29283	30131	29887	18317	29396	25340	20516	23558	26099	24513	18986	26831	24872	29331	24891	27966	27038	23868	25325	24690	17380	17868	17334	16254	16873	18040	17308	16557	16602	16351	16450	16591	18256	17282	18170	18383	17831	15752	16973	16518	13909	15819	16134	14392
01:08:15	37	336	296	296	310	33098	32300	33906	20641	32819	28589	23698	25847	26920	25340	19523	28154	25854	31237	25914	31403	29047	24276	26679	27274	20342	20173	20286	18453	19775	21318	19399	19617	19675	17441	18588	18584	20571	20076	20328	20636	20056	18102	19373	19022	16288	17816	18476	16699
01:18:15	37	336	342	326	369	34208	34329	37496	22546	35122	31138	25710	28622	27655	26620	19816	28578	27451	33863	28242	34154	31437	25020	29480	30120	24030	23492	23357	20603	22878	24057	22410	22759	22990	21356	21871	22075	23686	23355	23868	24042	23959	20766	23043	21974	19370	19941	21461	19800
01:28:15	37	389	375	404	393	35675	36872	41856	24847	38541	33038	26503	29435	28919	28148	20864	30656	28255	35231	30330	37158	33386	27515	32974	33087	28333	27404	27406	22433	26923	27285	27614	26511	27076	25303	26476	26808	28562	28866	28252	28387	27379	24502	27503	26001	22917	23754	25776	23012
01:38:15	37	437	436	426	461	37842	39768	46485	27261	41517	36347	28790	32140	30264	29848	22714	33201	29361	37529	34850	40251	35635	29885	34133	36481	32577	33079	32820	25868	31547	30312	32222	30069	31678	30088	30381	30083	33841	32604	33155	33538	32665	27219	32125	30318	26508	28653	29503	27802
01:48:15	37	456	474	466	496	39893	42767	50701	29782	44742	37789	30059	33563	31996	30993	25175	36418	32717	38412	38380	43214	37797	32649	36761	39272	38476	37910	36409	29706	36824	34319	36158	34788	35814	33822	35566	34504	39605	38512	38331	38572	37716	31113	37716	33894	29823	32841	34345	32447
01:58:15	37	517	567	531	578	42100	46275	55003	31555	46296	39859	31420	35333	33419	33913	28309	39978	35454	41641	41372	46376	40589	36998	38830	42252	42506	43331	40554	34045	41658	39169	41158	39426	40301	39014	39849	38752	44332	43387	44816	44414	43792	33774	41943	38891	33793	37849	40199	35984
02:08:15	37	592	639	585	612	45450	50496	59873	33219	48703	43157	33728	36298	35960	36511	32542	43727	39234	44286	46873	51032	42990	40537	41528	45715	46375	47244	44828	39537	46418	44014	45610	42611	45549	43711	44557	42438	49738	47927	49747	49173	49640	36461	46789	42935	37364	41431	44483	39886
02:18:15	37	621	665	650	651	48664	55257	65119	34984	51524	43963	35293	38372	38269	39812	37312	47976	43375	48120	52845	55524	46493	44555	43671	47742	50102	50887	49749	44858	50101	49003	50856	45964	49461	48315	48694	46098	53122	54248	55015	52571	53219	40185	50911	46425	39613	46539	49086	44113
02:28:15	37	674	659	678	725	52779	61031	68860	37402	53672	45987	36588	40678	41310	42624	42086	52591	47760	51168	55978	60182	49883	48987	46511	52844	54543	57318	54679	50291	53920	54049	55283	48777	54081	52879	53568	49803	56885	57312	58808	57755	58301	43651	56439	49750	43469	52226	52647	47307
02:38:15	37	751	716	768	800	54935	65097	77946	39285	57028	47581	38077	41989	44232	45516	47460	56234	49926	52080	61988	65112	53116	51971	50279	56899	60043	61230	59997	56314	60417	57912	60158	53639	58181	57352	57962	55073	61712	61254	64072	62918	64004	45507	61158	53167	48221	56712	56501	51409
02:48:15	37	763	808	841	830	60196	70846	83933	40943	60077	50492	41094	44308	45126	48303	50885	60212	54330	56950	67288	70051	56173	55831	52779	61968	63493	65979	65236	61252	64350	63074	64946	55131	64059	62464	63132	58939	64785	63895	66372	67568	67421	47339	63851	57212	49819	60321	60246	54223
02:58:15	37	867	915	892	940	62497	73705	90210	44462	63481	52941	43239	46899	47611	52324	53355	65951	56549	58786	71677	75264	58974	60075	55572	66133	66058	68385	68914	65737	68596	66619	66573	59278	65895	65529	64523	62494	69972	67909	71674	71093	70990	48983	67807	59938	53082	63147	62635	55595
03:08:15	37	944	1007	1065	1010	65775	78968	93787	47857	67650	56659	45709	49604	48904	52739	57669	68686	59792	63543	74898	79367	62778	63051	58976	68448	69316	73626	73553	67849	70895	69868	71777	63131	69963	68097	70023	67358	72301	70806	75164	74652	74016	50919	72376	62498	55033	67494	66517	59664
03:18:15	37	1035	994	1106	1127	68393	83808	OVRFLW	50539	71496	60002	48544	51637	50810	54618	60046	73474	61080	65208	79539	84350	66470	66730	64096	75017	74755	77199	77801	75424	75536	73789	76363	66024	75356	73007	73847	72128	77830	75559	79255	79850	78393	53619	75430	66253	59110	71819	70265	63358
03:28:15	37	1118	1141	1195	1222	71938	87955	OVRFLW	54492	75575	63877	49823	55549	52911	57722	64050	77882	65844	68645	85507	91164	69421	71447	66453	78421	79207	81902	80405	78810	80851	79154	81132	68430	79061	78693	78845	77779	81967	79602	82651	83538	83843	56143	79838	68384	62388	75791	75015	67533
03:38:15	37	1202	1211	1186	1279	77137	92444	OVRFLW	59144	78986	66043	55941	58578	54855	60964	67863	82308	68940	72437	91357	96126	74022	76310	70768	82577	82832	86498	87762	84204	84613	83274	85716	73593	82045	85109	83658	82224	87421	83669	88403	88300	87652	59068	84931	72068	65824	82356	78928	70782
03:48:15	37	1186	1239	1252	1297	79536	98086	OVRFLW	63829	84041	70352	60276	65588	58375	63773	70508	85811	73992	77582	96122	OVRFLW	77162	79739	74357	88760	85766	90353	89669	87804	86205	87469	89680	76538	87849	90648	87778	86494	91426	88456	93759	94314	91614	60998	90733	76399	69206	84112	82950	74877
03:58:15	37	1343	1328	1319	1452	84569	OVRFLW	OVRFLW	69677	87723	75866	59301	71339	60342	66700	74052	91796	76385	80328	OVRFLW	OVRFLW	82641	84457	81831	95123	89310	94317	92249	91276	91608	91722	94428	78566	91185	91517	92383	88799	92742	91156	96679	95529	95350	63614	92994	78541	72257	90160	88908	79530
04:08:15	37	1360	1365	1383	1468	88077	OVRFLW	OVRFLW	70519	92069	78140	65724	72634	62617	69093	79315	96825	81267	82167	OVRFLW	OVRFLW	88824	88616	82964	99394	92338	97393	96709	96841	95158	94715	98938	83438	94901	98070	95835	92988	99200	95077	OVRFLW	OVRFLW	OVRFLW	64589	94737	81504	73776	94404	92185	82519
04:18:15	37	1435	1456	1445	1588	89707	OVRFLW	OVRFLW	71470	95463	78964	62043	67373	63280	72290	82084	OVRFLW	83618	87135	OVRFLW	OVRFLW	89511	93372	86151	OVRFLW	94864	OVRFLW	99460	OVRFLW	97963	97017	OVRFLW	83995	98492	OVRFLW	OVRFLW	96720	OVRFLW	98509	OVRFLW	OVRFLW	OVRFLW	65471	98832	83669	79122	97452	94993	85848
04:28:15	37	1391	1504	1485	1511	92254	OVRFLW	OVRFLW	73429	97708	79127	62356	68421	65005	73188	86299	OVRFLW	88217	86802	OVRFLW	OVRFLW	90520	95185	86128	OVRFLW	98669	OVRFLW	OVRFLW	OVRFLW	OVRFLW	OVRFLW	OVRFLW	89021	OVRFLW	OVRFLW	OVRFLW	99038	OVRFLW	OVRFLW	OVRFLW	OVRFLW	OVRFLW	68244	OVRFLW	86475	81010	OVRFLW	96426	87666
04:38:15	37	1442	1504	1479	1661	94319	OVRFLW	OVRFLW	73716	OVRFLW	78974	61447	68303	64565	72298	91933	OVRFLW	88188	89632	OVRFLW	OVRFLW	91645	96658	86679	OVRFLW	OVRFLW	OVRFLW	OVRFLW	OVRFLW	OVRFLW	OVRFLW	OVRFLW	90253	OVRFLW	OVRFLW	OVRFLW	OVRFLW	OVRFLW	OVRFLW	OVRFLW	OVRFLW	OVRFLW	69462	OVRFLW	87038	82478	OVRFLW	98975	90330
04:48:15	37	1489	1512	1592	1589	96073	OVRFLW	OVRFLW	73227	97573	79153	62131	67427	63822	73142	93444	OVRFLW	87761	86888	OVRFLW	OVRFLW	90887	98127	88009	OVRFLW	OVRFLW	OVRFLW	OVRFLW	OVRFLW	OVRFLW	OVRFLW	OVRFLW	91572	OVRFLW	OVRFLW	OVRFLW	OVRFLW	OVRFLW	OVRFLW	OVRFLW	OVRFLW	OVRFLW	69465	OVRFLW	88990	83252	OVRFLW	OVRFLW	92569
04:58:15	37	1522	1604	1576	1613	94663	OVRFLW	OVRFLW	73532	99622	81005	62230	68312	63887	72225	97390	OVRFLW	88334	89402	OVRFLW	OVRFLW	92753	97946	86859	OVRFLW	OVRFLW	OVRFLW	OVRFLW	OVRFLW	OVRFLW	OVRFLW	OVRFLW	93111	OVRFLW	OVRFLW	OVRFLW	OVRFLW	OVRFLW	OVRFLW	OVRFLW	OVRFLW	OVRFLW	70085	OVRFLW	88484	82335	OVRFLW	OVRFLW	91667
05:08:15	37	1599	1668	1644	1699	94595	OVRFLW	OVRFLW	72590	99069	80124	61852	69357	64197	72847	OVRFLW	OVRFLW	88246	88363	OVRFLW	OVRFLW	94502	98551	88314	OVRFLW	OVRFLW	OVRFLW	OVRFLW	OVRFLW	OVRFLW	OVRFLW	OVRFLW	93034	OVRFLW	OVRFLW	OVRFLW	OVRFLW	OVRFLW	OVRFLW	OVRFLW	OVRFLW	OVRFLW	71050	OVRFLW	91122	85466	OVRFLW	OVRFLW	92383
05:18:15	37	1606	1590	1727	1697	96519	OVRFLW	OVRFLW	73094	99001	80469	62412	68367	63918	74032	OVRFLW	OVRFLW	87684	88481	OVRFLW	OVRFLW	93247	97783	88064	OVRFLW	OVRFLW	OVRFLW	OVRFLW	OVRFLW	OVRFLW	OVRFLW	OVRFLW	93654	OVRFLW	OVRFLW	OVRFLW	OVRFLW	OVRFLW	OVRFLW	OVRFLW	OVRFLW	OVRFLW	73459	OVRFLW	92104	85771	OVRFLW	OVRFLW	93947
05:28:15	37	1808	1714	1750	1803	95661	OVRFLW	OVRFLW	74281	99817	79744	62887	69109	62766	74435	OVRFLW	OVRFLW	87972	87711	OVRFLW	OVRFLW	93292	96992	86173	OVRFLW	OVRFLW	OVRFLW	OVRFLW	OVRFLW	OVRFLW	OVRFLW	OVRFLW	95953	OVRFLW	OVRFLW	OVRFLW	OVRFLW	OVRFLW	OVRFLW	OVRFLW	OVRFLW	OVRFLW	75178	OVRFLW	93076	87392	OVRFLW	OVRFLW	93410
05:38:15	37	1740	1705	1841	1864	94279	OVRFLW	OVRFLW	74004	98434	78061	63872	68422	63127	72651	OVRFLW	OVRFLW	88420	88325	OVRFLW	OVRFLW	93127	98438	86322	OVRFLW	OVRFLW	OVRFLW	OVRFLW	OVRFLW	OVRFLW	OVRFLW	OVRFLW	97629	OVRFLW	OVRFLW	OVRFLW	OVRFLW	OVRFLW	OVRFLW	OVRFLW	OVRFLW	OVRFLW	75409	OVRFLW	95306	91009	OVRFLW	OVRFLW	96239
05:48:15	37	1717	1845	1779	1931	94738	OVRFLW	OVRFLW	72874	97329	79541	61841	67681	62622	72221	OVRFLW	OVRFLW	88447	87149	OVRFLW	OVRFLW	93962	99259	87872	OVRFLW	OVRFLW	OVRFLW	OVRFLW	OVRFLW	OVRFLW	OVRFLW	OVRFLW	OVRFLW	OVRFLW	OVRFLW	OVRFLW	OVRFLW	OVRFLW	OVRFLW	OVRFLW	OVRFLW	OVRFLW	77821	OVRFLW	95684	90326	OVRFLW	OVRFLW	93809
05:58:15	37	1787	1795	1927	1862	94121	OVRFLW	OVRFLW	74292	96993	79363	62844	68207	60771	71755	OVRFLW	OVRFLW	87817	87222	OVRFLW	OVRFLW	91343	97531	88907	OVRFLW	OVRFLW	OVRFLW	OVRFLW	OVRFLW	OVRFLW	OVRFLW	OVRFLW	99447	OVRFLW	OVRFLW	OVRFLW	OVRFLW	OVRFLW	OVRFLW	OVRFLW	OVRFLW	OVRFLW	80554	OVRFLW	98468	92045	OVRFLW	OVRFLW	97738
06:08:15	37	1845	1959	1959	1931	93845	OVRFLW	OVRFLW	73889	98614	80598	62404	68464	61362	70316	OVRFLW	OVRFLW	87474	90008	OVRFLW	OVRFLW	92730	95593	87441	OVRFLW	OVRFLW	OVRFLW	OVRFLW	OVRFLW	OVRFLW	OVRFLW	OVRFLW	OVRFLW	OVRFLW	OVRFLW	OVRFLW	OVRFLW	OVRFLW	OVRFLW	OVRFLW	OVRFLW	OVRFLW	81820	OVRFLW	OVRFLW	92703	OVRFLW	OVRFLW	97066
06:18:15	37	1935	2039	1970	2011	94258	OVRFLW	OVRFLW	75468	96786	78765	62920	70266	61981	70671	OVRFLW	OVRFLW	86465	86896	OVRFLW	OVRFLW	91876	98530	87279	OVRFLW	OVRFLW	OVRFLW	OVRFLW	OVRFLW	OVRFLW	OVRFLW	OVRFLW	OVRFLW	OVRFLW	OVRFLW	OVRFLW	OVRFLW	OVRFLW	OVRFLW	OVRFLW	OVRFLW	OVRFLW	82506	OVRFLW	OVRFLW	95317	OVRFLW	OVRFLW	98638
06:28:15	37	1919	1947	2008	2112	92847	OVRFLW	OVRFLW	74028	95981	77903	62535	66985	60346	69389	OVRFLW	OVRFLW	89736	85908	OVRFLW	OVRFLW	90441	96105	87712	OVRFLW	OVRFLW	OVRFLW	OVRFLW	OVRFLW	OVRFLW	OVRFLW	OVRFLW	OVRFLW	OVRFLW	OVRFLW	OVRFLW	OVRFLW	OVRFLW	OVRFLW	OVRFLW	OVRFLW	OVRFLW	83074	OVRFLW	OVRFLW	96633	OVRFLW	OVRFLW	98817
06:38:15	37	2051	2130	2125	2105	92091	OVRFLW	OVRFLW	74361	97649	79459	62262	66686	60050	71799	OVRFLW	OVRFLW	86357	87189	OVRFLW	OVRFLW	90965	OVRFLW	86855	OVRFLW	OVRFLW	OVRFLW	OVRFLW	OVRFLW	OVRFLW	OVRFLW	OVRFLW	OVRFLW	OVRFLW	OVRFLW	OVRFLW	OVRFLW	OVRFLW	OVRFLW	OVRFLW	OVRFLW	OVRFLW	85566	OVRFLW	OVRFLW	97942	OVRFLW	OVRFLW	99857
06:48:15	37	2081	2121	2158	2191	90764	OVRFLW	OVRFLW	73408	97170	78151	61808	67871	59277	68710	OVRFLW	OVRFLW	86177	86855	OVRFLW	OVRFLW	90059	97502	87842	OVRFLW	OVRFLW	OVRFLW	OVRFLW	OVRFLW	OVRFLW	OVRFLW	OVRFLW	OVRFLW	OVRFLW	OVRFLW	OVRFLW	OVRFLW	OVRFLW	OVRFLW	OVRFLW	OVRFLW	OVRFLW	87816	OVRFLW	OVRFLW	99821	OVRFLW	OVRFLW	OVRFLW
06:58:15	37	2081	2171	2216	2231	91833	OVRFLW	OVRFLW	74636	96582	80900	61811	67140	59351	69819	OVRFLW	OVRFLW	85248	84933	OVRFLW	OVRFLW	90941	95487	86265	OVRFLW	OVRFLW	OVRFLW	OVRFLW	OVRFLW	OVRFLW	OVRFLW	OVRFLW	OVRFLW	OVRFLW	OVRFLW	OVRFLW	OVRFLW	OVRFLW	OVRFLW	OVRFLW	OVRFLW	OVRFLW	89155	OVRFLW	OVRFLW	99375	OVRFLW	OVRFLW	OVRFLW
07:08:15	37	2139	2200	2322	2365	91106	OVRFLW	OVRFLW	73715	96335	77691	61767	66860	59903	67737	OVRFLW	OVRFLW	86018	85308	OVRFLW	OVRFLW	89582	97201	86149	OVRFLW	OVRFLW	OVRFLW	OVRFLW	OVRFLW	OVRFLW	OVRFLW	OVRFLW	OVRFLW	OVRFLW	OVRFLW	OVRFLW	OVRFLW	OVRFLW	OVRFLW	OVRFLW	OVRFLW	OVRFLW	90336	OVRFLW	OVRFLW	OVRFLW	OVRFLW	OVRFLW	OVRFLW
07:18:15	37	2118	2180	2375	2426	89977	OVRFLW	OVRFLW	73628	95396	77490	61414	65630	59248	68621	OVRFLW	OVRFLW	84636	83960	OVRFLW	OVRFLW	90605	95747	84835	OVRFLW	OVRFLW	OVRFLW	OVRFLW	OVRFLW	OVRFLW	OVRFLW	OVRFLW	OVRFLW	OVRFLW	OVRFLW	OVRFLW	OVRFLW	OVRFLW	OVRFLW	OVRFLW	OVRFLW	OVRFLW	90430	OVRFLW	OVRFLW	OVRFLW	OVRFLW	OVRFLW	OVRFLW
07:28:15	37	2187	2349	2369	2373	89735	OVRFLW	OVRFLW	74373	94913	77809	60272	64888	58077	68957	OVRFLW	OVRFLW	83622	82435	OVRFLW	OVRFLW	88264	94785	85376	OVRFLW	OVRFLW	OVRFLW	OVRFLW	OVRFLW	OVRFLW	OVRFLW	OVRFLW	OVRFLW	OVRFLW	OVRFLW	OVRFLW	OVRFLW	OVRFLW	OVRFLW	OVRFLW	OVRFLW	OVRFLW	93342	OVRFLW	OVRFLW	OVRFLW	OVRFLW	OVRFLW	OVRFLW
07:38:15	37	2214	2335	2375	2454	89019	OVRFLW	OVRFLW	73360	95424	77585	61480	66654	56866	67564	OVRFLW	OVRFLW	84049	82472	OVRFLW	OVRFLW	88691	94991	83559	OVRFLW	OVRFLW	OVRFLW	OVRFLW	OVRFLW	OVRFLW	OVRFLW	OVRFLW	OVRFLW	OVRFLW	OVRFLW	OVRFLW	OVRFLW	OVRFLW	OVRFLW	OVRFLW	OVRFLW	OVRFLW	94469	OVRFLW	OVRFLW	OVRFLW	OVRFLW	OVRFLW	OVRFLW
07:48:15	37	2187	2412	2480	2471	91307	OVRFLW	OVRFLW	73485	94548	77350	61441	65379	57158	68101	OVRFLW	OVRFLW	83848	81922	OVRFLW	OVRFLW	88179	94025	84472	OVRFLW	OVRFLW	OVRFLW	OVRFLW	OVRFLW	OVRFLW	OVRFLW	OVRFLW	OVRFLW	OVRFLW	OVRFLW	OVRFLW	OVRFLW	OVRFLW	OVRFLW	OVRFLW	OVRFLW	OVRFLW	97238	OVRFLW	OVRFLW	OVRFLW	OVRFLW	OVRFLW	OVRFLW
07:58:15	37	2359	2428	2487	2502	88888	OVRFLW	OVRFLW	75556	94433	75883	62987	65046	56072	65798	OVRFLW	OVRFLW	83049	83127	OVRFLW	OVRFLW	88229	95612	83874	OVRFLW	OVRFLW	OVRFLW	OVRFLW	OVRFLW	OVRFLW	OVRFLW	OVRFLW	OVRFLW	OVRFLW	OVRFLW	OVRFLW	OVRFLW	OVRFLW	OVRFLW	OVRFLW	OVRFLW	OVRFLW	97238	OVRFLW	OVRFLW	OVRFLW	OVRFLW	OVRFLW	OVRFLW
08:08:15	37	2396	2391	2506	2589	85497	OVRFLW	OVRFLW	74001	90661	77286	61167	64645	55483	65761	OVRFLW	OVRFLW	82558	82390	OVRFLW	OVRFLW	87724	94602	82930	OVRFLW	OVRFLW	OVRFLW	OVRFLW	OVRFLW	OVRFLW	OVRFLW	OVRFLW	OVRFLW	OVRFLW	OVRFLW	OVRFLW	OVRFLW	OVRFLW	OVRFLW	OVRFLW	OVRFLW	OVRFLW	97711	OVRFLW	OVRFLW	OVRFLW	OVRFLW	OVRFLW	OVRFLW
08:18:15	37	2391	2473	2574	2703	86054	OVRFLW	OVRFLW	74335	92761	76882	61685	65044	55531	66359	OVRFLW	OVRFLW	80557	80065	OVRFLW	OVRFLW	86640	94428	82474	OVRFLW	OVRFLW	OVRFLW	OVRFLW	OVRFLW	OVRFLW	OVRFLW	OVRFLW	OVRFLW	OVRFLW	OVRFLW	OVRFLW	OVRFLW	OVRFLW	OVRFLW	OVRFLW	OVRFLW	OVRFLW	98731	OVRFLW	OVRFLW	OVRFLW	OVRFLW	OVRFLW	OVRFLW
08:28:15	37	2395	2600	2628	2701	88328	OVRFLW	OVRFLW	74133	92186	75446	61565	65288	55380	65446	OVRFLW	OVRFLW	81966	81222	OVRFLW	OVRFLW	85617	93776	81878	OVRFLW	OVRFLW	OVRFLW	OVRFLW	OVRFLW	OVRFLW	OVRFLW	OVRFLW	OVRFLW	OVRFLW	OVRFLW	OVRFLW	OVRFLW	OVRFLW	OVRFLW	OVRFLW	OVRFLW	OVRFLW	99359	OVRFLW	OVRFLW	OVRFLW	OVRFLW	OVRFLW	OVRFLW
08:38:15	37	2470	2615	2608	2608	84704	OVRFLW	OVRFLW	74247	90778	76052	61416	64361	54879	64354	OVRFLW	OVRFLW	80449	79934	OVRFLW	OVRFLW	85818	92912	82493	OVRFLW	OVRFLW	OVRFLW	OVRFLW	OVRFLW	OVRFLW	OVRFLW	OVRFLW	OVRFLW	OVRFLW	OVRFLW	OVRFLW	OVRFLW	OVRFLW	OVRFLW	OVRFLW	OVRFLW	OVRFLW	OVRFLW	OVRFLW	OVRFLW	OVRFLW	OVRFLW	OVRFLW	OVRFLW
08:48:15	37	2515	2614	2651	2722	84756	OVRFLW	OVRFLW	75356	91434	76101	60349	63452	54167	64421	OVRFLW	OVRFLW	80521	79099	OVRFLW	OVRFLW	83980	92615	80663	98970	OVRFLW	OVRFLW	OVRFLW	OVRFLW	OVRFLW	OVRFLW	OVRFLW	OVRFLW	OVRFLW	OVRFLW	OVRFLW	OVRFLW	OVRFLW	OVRFLW	OVRFLW	OVRFLW	OVRFLW	OVRFLW	OVRFLW	OVRFLW	OVRFLW	OVRFLW	OVRFLW	OVRFLW
08:58:15	37	2438	2599	2762	2769	82851	OVRFLW	OVRFLW	74098	88741	75469	59045	63464	54217	64048	OVRFLW	OVRFLW	80181	79920	OVRFLW	OVRFLW	83998	92547	80249	99712	OVRFLW	OVRFLW	OVRFLW	OVRFLW	OVRFLW	OVRFLW	OVRFLW	OVRFLW	OVRFLW	OVRFLW	OVRFLW	OVRFLW	OVRFLW	OVRFLW	OVRFLW	OVRFLW	OVRFLW	OVRFLW	OVRFLW	OVRFLW	OVRFLW	OVRFLW	OVRFLW	OVRFLW
09:08:15	37	2561	2599	2724	2702	82749	OVRFLW	OVRFLW	74852	89465	75006	58813	62890	53573	63947	OVRFLW	OVRFLW	78537	78090	OVRFLW	OVRFLW	84304	90361	80929	98176	OVRFLW	OVRFLW	OVRFLW	OVRFLW	OVRFLW	OVRFLW	OVRFLW	OVRFLW	OVRFLW	OVRFLW	OVRFLW	OVRFLW	OVRFLW	OVRFLW	OVRFLW	OVRFLW	OVRFLW	OVRFLW	OVRFLW	OVRFLW	OVRFLW	OVRFLW	OVRFLW	OVRFLW
09:18:15	37	2570	2666	2709	2894	81340	OVRFLW	OVRFLW	76050	88307	74577	59353	61560	53377	63132	OVRFLW	99804	78586	76519	OVRFLW	OVRFLW	84229	90184	80407	96698	OVRFLW	OVRFLW	OVRFLW	OVRFLW	OVRFLW	OVRFLW	OVRFLW	OVRFLW	OVRFLW	OVRFLW	OVRFLW	OVRFLW	OVRFLW	OVRFLW	OVRFLW	OVRFLW	OVRFLW	OVRFLW	OVRFLW	OVRFLW	OVRFLW	OVRFLW	OVRFLW	OVRFLW
09:28:15	37	2682	2732	2784	2889	81374	OVRFLW	OVRFLW	74897	87154	74242	58137	60256	52470	63004	OVRFLW	OVRFLW	77010	76019	OVRFLW	OVRFLW	82088	89640	79046	96909	OVRFLW	OVRFLW	OVRFLW	OVRFLW	OVRFLW	OVRFLW	OVRFLW	OVRFLW	OVRFLW	OVRFLW	OVRFLW	OVRFLW	OVRFLW	OVRFLW	OVRFLW	OVRFLW	OVRFLW	OVRFLW	OVRFLW	OVRFLW	OVRFLW	OVRFLW	OVRFLW	OVRFLW
09:38:15	37	2616	2758	2831	2890	80582	OVRFLW	OVRFLW	74950	86143	73015	58288	59587	52085	62194	OVRFLW	97357	77024	74771	OVRFLW	OVRFLW	81671	89454	79081	97666	OVRFLW	OVRFLW	OVRFLW	OVRFLW	OVRFLW	OVRFLW	OVRFLW	OVRFLW	OVRFLW	OVRFLW	OVRFLW	OVRFLW	OVRFLW	OVRFLW	OVRFLW	OVRFLW	OVRFLW	OVRFLW	OVRFLW	OVRFLW	OVRFLW	OVRFLW	OVRFLW	OVRFLW
09:48:15	37	2657	2799	2820	2918	79246	OVRFLW	OVRFLW	75100	84911	72065	57548	59002	50483	62937	OVRFLW	96657	76539	74907	OVRFLW	OVRFLW	81225	88312	78907	95493	OVRFLW	OVRFLW	OVRFLW	OVRFLW	OVRFLW	OVRFLW	OVRFLW	OVRFLW	OVRFLW	OVRFLW	OVRFLW	OVRFLW	OVRFLW	OVRFLW	OVRFLW	OVRFLW	OVRFLW	OVRFLW	OVRFLW	OVRFLW	OVRFLW	OVRFLW	OVRFLW	OVRFLW
09:58:15	37	2706	2708	2960	2875	79071	OVRFLW	OVRFLW	74664	84434	71964	57131	57837	50529	61024	98159	95987	77076	74543	OVRFLW	OVRFLW	81251	86969	78010	92762	OVRFLW	OVRFLW	OVRFLW	OVRFLW	OVRFLW	OVRFLW	OVRFLW	OVRFLW	OVRFLW	OVRFLW	OVRFLW	OVRFLW	OVRFLW	OVRFLW	OVRFLW	OVRFLW	OVRFLW	OVRFLW	OVRFLW	OVRFLW	OVRFLW	OVRFLW	OVRFLW	OVRFLW
10:08:15	37	2627	2836	2818	2947	77400	OVRFLW	OVRFLW	73710	84360	70059	56144	58136	49712	60539	98352	96447	74667	71366	OVRFLW	OVRFLW	79565	86230	76287	92278	OVRFLW	OVRFLW	OVRFLW	OVRFLW	OVRFLW	OVRFLW	OVRFLW	OVRFLW	OVRFLW	OVRFLW	OVRFLW	OVRFLW	OVRFLW	OVRFLW	OVRFLW	OVRFLW	OVRFLW	OVRFLW	OVRFLW	OVRFLW	OVRFLW	OVRFLW	OVRFLW	OVRFLW
10:18:15	37	2616	2826	3056	2916	76724	OVRFLW	OVRFLW	71578	81987	70133	55774	57134	49677	59687	97700	94858	73342	72387	OVRFLW	OVRFLW	77701	86437	76259	91524	OVRFLW	OVRFLW	OVRFLW	OVRFLW	OVRFLW	OVRFLW	OVRFLW	OVRFLW	OVRFLW	OVRFLW	OVRFLW	OVRFLW	OVRFLW	OVRFLW	OVRFLW	OVRFLW	OVRFLW	OVRFLW	OVRFLW	OVRFLW	OVRFLW	OVRFLW	OVRFLW	OVRFLW
10:28:15	37	2684	2846	2948	2931	75340	99618	OVRFLW	72203	81971	68083	54835	55316	47565	59560	97878	94558	72935	70984	OVRFLW	OVRFLW	76847	84593	74100	90880	OVRFLW	OVRFLW	OVRFLW	OVRFLW	OVRFLW	OVRFLW	OVRFLW	OVRFLW	OVRFLW	OVRFLW	OVRFLW	OVRFLW	OVRFLW	OVRFLW	OVRFLW	OVRFLW	OVRFLW	OVRFLW	OVRFLW	OVRFLW	OVRFLW	OVRFLW	OVRFLW	OVRFLW
10:38:15	37	2761	2856	3015	2974	75243	OVRFLW	OVRFLW	70379	81162	67455	55365	54822	46477	58334	97960	93552	72506	70064	OVRFLW	OVRFLW	76263	84144	74474	88813	OVRFLW	OVRFLW	OVRFLW	OVRFLW	OVRFLW	OVRFLW	OVRFLW	OVRFLW	OVRFLW	OVRFLW	OVRFLW	OVRFLW	OVRFLW	OVRFLW	OVRFLW	OVRFLW	OVRFLW	OVRFLW	OVRFLW	OVRFLW	OVRFLW	OVRFLW	OVRFLW	OVRFLW
10:48:15	37	2873	2896	2997	3016	73571	97102	OVRFLW	69732	79771	66600	53747	53885	46376	57263	96090	90972	72218	69610	OVRFLW	OVRFLW	75718	83217	74224	88392	OVRFLW	OVRFLW	OVRFLW	OVRFLW	OVRFLW	OVRFLW	OVRFLW	OVRFLW	OVRFLW	OVRFLW	OVRFLW	OVRFLW	OVRFLW	OVRFLW	OVRFLW	OVRFLW	OVRFLW	OVRFLW	OVRFLW	OVRFLW	OVRFLW	OVRFLW	OVRFLW	OVRFLW
10:58:15	37	2720	2889	2942	3057	71242	95621	OVRFLW	68618	78220	65354	54244	52828	44916	56212	96037	90154	70269	67422	OVRFLW	OVRFLW	73865	82890	72276	87353	OVRFLW	OVRFLW	OVRFLW	OVRFLW	OVRFLW	OVRFLW	OVRFLW	OVRFLW	OVRFLW	OVRFLW	OVRFLW	OVRFLW	OVRFLW	OVRFLW	OVRFLW	OVRFLW	OVRFLW	OVRFLW	OVRFLW	OVRFLW	OVRFLW	OVRFLW	OVRFLW	OVRFLW
11:08:15	37	2706	3051	2915	3071	71262	92835	OVRFLW	68034	76704	63924	53577	51830	44098	55233	95111	90458	69812	67756	OVRFLW	OVRFLW	73270	81258	71257	85022	OVRFLW	OVRFLW	OVRFLW	OVRFLW	OVRFLW	OVRFLW	OVRFLW	OVRFLW	OVRFLW	OVRFLW	OVRFLW	OVRFLW	OVRFLW	OVRFLW	OVRFLW	OVRFLW	OVRFLW	OVRFLW	OVRFLW	OVRFLW	OVRFLW	OVRFLW	OVRFLW	OVRFLW
11:18:15	37	2764	2954	2995	3120	70626	92116	OVRFLW	67023	75585	62880	52655	51573	43132	54792	93347	88358	68082	67710	OVRFLW	OVRFLW	72692	78670	70106	82319	OVRFLW	OVRFLW	OVRFLW	OVRFLW	OVRFLW	OVRFLW	OVRFLW	OVRFLW	OVRFLW	OVRFLW	OVRFLW	OVRFLW	OVRFLW	OVRFLW	OVRFLW	OVRFLW	OVRFLW	OVRFLW	OVRFLW	OVRFLW	OVRFLW	OVRFLW	OVRFLW	OVRFLW
11:28:15	37	2820	3038	2974	3009	68076	93063	OVRFLW	65256	73917	63237	50725	48897	42261	52787	93223	85861	67401	65256	OVRFLW	OVRFLW	70572	79438	68351	81257	OVRFLW	OVRFLW	OVRFLW	OVRFLW	OVRFLW	OVRFLW	OVRFLW	OVRFLW	OVRFLW	OVRFLW	OVRFLW	OVRFLW	OVRFLW	OVRFLW	OVRFLW	OVRFLW	OVRFLW	OVRFLW	OVRFLW	OVRFLW	OVRFLW	OVRFLW	OVRFLW	OVRFLW
11:38:15	37	2725	2921	3102	3078	67581	89888	OVRFLW	66129	74005	60387	50433	49216	41274	52027	92671	85690	67774	64566	99403	OVRFLW	70017	79589	67664	80915	OVRFLW	OVRFLW	OVRFLW	OVRFLW	OVRFLW	OVRFLW	OVRFLW	OVRFLW	OVRFLW	OVRFLW	OVRFLW	OVRFLW	OVRFLW	OVRFLW	OVRFLW	OVRFLW	OVRFLW	OVRFLW	OVRFLW	OVRFLW	OVRFLW	OVRFLW	OVRFLW	OVRFLW
11:48:15	37	2772	3080	3193	3096	66673	89005	OVRFLW	63981	72091	59748	49155	46879	39928	49681	92471	83555	66203	63562	97651	OVRFLW	69893	76451	66631	79603	OVRFLW	OVRFLW	OVRFLW	OVRFLW	OVRFLW	OVRFLW	OVRFLW	OVRFLW	OVRFLW	OVRFLW	OVRFLW	OVRFLW	OVRFLW	OVRFLW	OVRFLW	OVRFLW	OVRFLW	OVRFLW	OVRFLW	OVRFLW	OVRFLW	OVRFLW	OVRFLW	OVRFLW
11:58:15	37	2823	3072	2959	3194	65357	86193	OVRFLW	62754	70276	59101	48447	46235	38935	50326	90467	81529	64172	62679	96784	OVRFLW	67015	76037	66718	78761	OVRFLW	OVRFLW	OVRFLW	OVRFLW	OVRFLW	OVRFLW	OVRFLW	OVRFLW	OVRFLW	OVRFLW	OVRFLW	OVRFLW	OVRFLW	OVRFLW	OVRFLW	OVRFLW	OVRFLW	OVRFLW	OVRFLW	OVRFLW	OVRFLW	OVRFLW	OVRFLW	OVRFLW
12:08:15	37	2828	3067	2877	3090	62859	84676	OVRFLW	60650	69580	57166	47356	45884	38331	48995	87537	81693	63530	61231	93789	OVRFLW	66008	73446	63894	75945	OVRFLW	OVRFLW	OVRFLW	OVRFLW	OVRFLW	OVRFLW	OVRFLW	OVRFLW	OVRFLW	OVRFLW	OVRFLW	OVRFLW	OVRFLW	OVRFLW	OVRFLW	OVRFLW	OVRFLW	OVRFLW	OVRFLW	OVRFLW	OVRFLW	OVRFLW	OVRFLW	OVRFLW
12:18:15	37	2813	2942	3124	3158	61449	84774	OVRFLW	59764	67916	56145	46429	44145	36851	47626	88845	79198	61291	58325	93946	OVRFLW	65924	72144	62142	74460	OVRFLW	OVRFLW	OVRFLW	OVRFLW	OVRFLW	OVRFLW	OVRFLW	OVRFLW	OVRFLW	OVRFLW	OVRFLW	OVRFLW	OVRFLW	OVRFLW	OVRFLW	OVRFLW	OVRFLW	OVRFLW	OVRFLW	OVRFLW	OVRFLW	OVRFLW	OVRFLW	OVRFLW
12:28:15	37	2808	2907	2916	3066	61236	82237	OVRFLW	59193	66559	54743	44557	41780	35926	46235	87608	78761	60531	58249	91460	OVRFLW	64114	70613	60635	72246	OVRFLW	OVRFLW	OVRFLW	OVRFLW	OVRFLW	OVRFLW	OVRFLW	OVRFLW	OVRFLW	OVRFLW	OVRFLW	99894	OVRFLW	OVRFLW	OVRFLW	OVRFLW	OVRFLW	OVRFLW	OVRFLW	OVRFLW	OVRFLW	OVRFLW	OVRFLW	OVRFLW
12:38:15	37	2850	3008	3050	3111	59768	80785	OVRFLW	57963	65145	53592	44055	41436	34456	44621	86264	75419	59449	57746	90464	99468	62477	69816	61252	72318	OVRFLW	OVRFLW	OVRFLW	OVRFLW	OVRFLW	OVRFLW	OVRFLW	OVRFLW	OVRFLW	OVRFLW	OVRFLW	OVRFLW	OVRFLW	OVRFLW	OVRFLW	OVRFLW	OVRFLW	OVRFLW	OVRFLW	OVRFLW	OVRFLW	OVRFLW	OVRFLW	OVRFLW
12:48:15	37	2792	2973	3059	3073	59120	79894	OVRFLW	57168	62912	52667	41646	39571	33217	43407	84101	74454	58839	56057	89240	97353	61697	68280	58086	70774	OVRFLW	OVRFLW	OVRFLW	OVRFLW	OVRFLW	OVRFLW	OVRFLW	OVRFLW	OVRFLW	OVRFLW	OVRFLW	99178	OVRFLW	OVRFLW	OVRFLW	OVRFLW	OVRFLW	OVRFLW	OVRFLW	OVRFLW	OVRFLW	OVRFLW	OVRFLW	OVRFLW
12:58:15	37	2760	3018	3071	3137	56734	76330	OVRFLW	55207	62620	49581	40778	38192	32722	42937	84094	74169	57462	53975	86345	96396	59343	66207	56365	68612	OVRFLW	OVRFLW	OVRFLW	OVRFLW	OVRFLW	OVRFLW	OVRFLW	OVRFLW	OVRFLW	OVRFLW	OVRFLW	97672	OVRFLW	OVRFLW	OVRFLW	OVRFLW	OVRFLW	OVRFLW	OVRFLW	OVRFLW	OVRFLW	OVRFLW	OVRFLW	99346
13:08:15	37	2831	2919	3034	3166	55626	76572	OVRFLW	54541	60063	49337	40215	37025	31298	41285	84324	71953	55150	52878	84094	94829	58131	64608	55548	66156	OVRFLW	OVRFLW	OVRFLW	OVRFLW	OVRFLW	OVRFLW	OVRFLW	OVRFLW	OVRFLW	OVRFLW	OVRFLW	97342	OVRFLW	OVRFLW	OVRFLW	OVRFLW	OVRFLW	OVRFLW	OVRFLW	OVRFLW	OVRFLW	OVRFLW	OVRFLW	97835
13:18:15	37	2692	2944	3087	3187	53963	73500	OVRFLW	52354	58946	48085	37641	35762	30618	39635	79280	70761	53443	50954	82569	93304	56686	62704	53364	65732	99777	OVRFLW	OVRFLW	OVRFLW	OVRFLW	OVRFLW	OVRFLW	OVRFLW	OVRFLW	OVRFLW	OVRFLW	95680	OVRFLW	OVRFLW	OVRFLW	OVRFLW	OVRFLW	OVRFLW	OVRFLW	OVRFLW	OVRFLW	OVRFLW	OVRFLW	99477
13:28:15	37	2788	2932	3015	3139	52937	71764	OVRFLW	51149	56018	45811	36191	34560	28833	38236	80900	68456	53025	49506	81367	93901	55362	61595	52287	63780	98911	OVRFLW	OVRFLW	OVRFLW	OVRFLW	OVRFLW	OVRFLW	OVRFLW	OVRFLW	OVRFLW	OVRFLW	94771	OVRFLW	OVRFLW	OVRFLW	OVRFLW	OVRFLW	OVRFLW	OVRFLW	OVRFLW	OVRFLW	OVRFLW	OVRFLW	95749
13:38:15	37	2747	3083	3077	3164	51084	70633	99614	49740	55716	44640	34976	33140	28046	37639	78983	68118	51580	48464	78625	89144	53939	59473	50928	62127	98673	OVRFLW	OVRFLW	OVRFLW	OVRFLW	OVRFLW	OVRFLW	OVRFLW	OVRFLW	OVRFLW	OVRFLW	93048	OVRFLW	OVRFLW	OVRFLW	OVRFLW	OVRFLW	98898	OVRFLW	OVRFLW	OVRFLW	OVRFLW	OVRFLW	94428
13:48:15	37	2860	3005	3105	3051	49512	67537	97297	48918	54451	42356	34041	31916	26966	36563	78308	66583	49197	47218	76021	87516	52127	58736	50043	60265	95805	OVRFLW	OVRFLW	OVRFLW	OVRFLW	OVRFLW	OVRFLW	OVRFLW	OVRFLW	OVRFLW	OVRFLW	90736	OVRFLW	OVRFLW	OVRFLW	OVRFLW	OVRFLW	98040	OVRFLW	OVRFLW	OVRFLW	OVRFLW	OVRFLW	95136
13:58:15	37	2767	2942	3144	3190	49391	65507	95218	47623	53437	41369	32292	30938	26250	34788	76857	64633	48366	46286	76758	87403	51155	56874	47704	58552	94073	OVRFLW	OVRFLW	OVRFLW	OVRFLW	OVRFLW	OVRFLW	OVRFLW	OVRFLW	OVRFLW	OVRFLW	90121	OVRFLW	OVRFLW	OVRFLW	OVRFLW	OVRFLW	97496	OVRFLW	OVRFLW	OVRFLW	OVRFLW	OVRFLW	92919
14:08:15	37	2829	3026	3056	3189	47966	64596	93943	45000	50693	39790	31062	29818	25535	33009	75683	63279	47399	44655	74805	84865	49353	55114	46042	56545	92202	OVRFLW	OVRFLW	OVRFLW	OVRFLW	OVRFLW	OVRFLW	OVRFLW	OVRFLW	OVRFLW	OVRFLW	87221	98535	OVRFLW	OVRFLW	OVRFLW	OVRFLW	96799	OVRFLW	OVRFLW	OVRFLW	OVRFLW	OVRFLW	91243
14:18:15	37	2795	2943	3236	3271	46346	62086	92130	44885	50117	38932	30093	28233	24473	32482	73550	61406	45635	44079	73287	80702	47784	53891	44649	55411	91491	OVRFLW	OVRFLW	OVRFLW	OVRFLW	OVRFLW	OVRFLW	OVRFLW	OVRFLW	OVRFLW	OVRFLW	86961	96633	OVRFLW	OVRFLW	OVRFLW	OVRFLW	92448	OVRFLW	OVRFLW	OVRFLW	OVRFLW	OVRFLW	90478
14:28:15	37	2738	3005	3086	3166	44647	59519	89717	43364	48933	36209	28825	27052	23308	30368	73857	58782	44554	42636	70290	81262	46633	52139	42901	52266	89502	OVRFLW	OVRFLW	OVRFLW	OVRFLW	OVRFLW	OVRFLW	OVRFLW	OVRFLW	OVRFLW	OVRFLW	84322	96833	OVRFLW	OVRFLW	OVRFLW	OVRFLW	92817	OVRFLW	OVRFLW	OVRFLW	OVRFLW	OVRFLW	88228
14:38:15	37	2800	3075	3127	3233	43729	59827	87734	41174	47766	34794	27944	26196	22567	29913	71693	58028	42815	40609	69166	79328	44823	51059	42378	50884	88321	OVRFLW	OVRFLW	OVRFLW	OVRFLW	OVRFLW	OVRFLW	OVRFLW	OVRFLW	OVRFLW	OVRFLW	83434	93361	OVRFLW	OVRFLW	OVRFLW	OVRFLW	91292	OVRFLW	OVRFLW	OVRFLW	OVRFLW	OVRFLW	85756
14:48:15	37	2893	2977	3106	3092	41317	57243	84072	40506	45444	33976	26944	25593	21971	29202	71785	56191	41774	39609	67895	77491	43445	48849	41027	50787	85887	OVRFLW	OVRFLW	OVRFLW	OVRFLW	OVRFLW	OVRFLW	OVRFLW	OVRFLW	OVRFLW	98534	82253	92386	OVRFLW	OVRFLW	OVRFLW	OVRFLW	87551	OVRFLW	OVRFLW	OVRFLW	OVRFLW	OVRFLW	84833
14:58:15	37	2841	2985	3166	3176	40564	56472	82213	39102	43716	32472	25440	24345	21256	27889	68733	54856	40092	38524	65139	75730	42262	47479	39362	49019	83514	OVRFLW	OVRFLW	OVRFLW	OVRFLW	OVRFLW	OVRFLW	OVRFLW	OVRFLW	OVRFLW	96868	80234	90288	98889	OVRFLW	OVRFLW	OVRFLW	86785	OVRFLW	OVRFLW	97969	OVRFLW	98015	83807
15:08:15	37	2892	3010	3185	3119	40065	53739	79577	38082	42634	32099	24759	23232	20238	27001	68388	53468	38973	36528	64395	73208	40164	45510	38024	48253	83014	OVRFLW	OVRFLW	OVRFLW	OVRFLW	OVRFLW	OVRFLW	OVRFLW	OVRFLW	OVRFLW	94552	77825	88443	96772	OVRFLW	OVRFLW	OVRFLW	84757	OVRFLW	OVRFLW	97072	OVRFLW	98360	82667
15:18:15	37	2739	3048	3132	3188	39009	53378	77652	36829	41228	30317	24207	22737	19925	26157	67124	51338	38075	35644	62003	72047	39506	44523	36226	45925	82093	98964	OVRFLW	OVRFLW	OVRFLW	OVRFLW	OVRFLW	99554	OVRFLW	OVRFLW	93092	75571	87248	96030	OVRFLW	OVRFLW	OVRFLW	84020	OVRFLW	99790	96748	OVRFLW	95049	81401
15:28:15	37	2787	3023	3029	3176	37802	51696	77057	35440	40523	29065	23574	21754	19041	25324	65613	50176	36350	34085	60135	69176	38483	42866	34671	44176	79641	97985	OVRFLW	98959	OVRFLW	OVRFLW	OVRFLW	97628	OVRFLW	99628	89581	73758	83850	93568	OVRFLW	OVRFLW	OVRFLW	81180	OVRFLW	96087	94704	99425	94625	80405
15:38:15	37	2831	2898	3206	3264	37140	50434	73020	33919	39472	28525	22697	21218	18158	24234	63999	49520	35356	33533	58113	66095	36274	40806	34531	42916	78068	95271	OVRFLW	99316	OVRFLW	OVRFLW	OVRFLW	94645	OVRFLW	OVRFLW	87683	72061	82609	91518	98133	OVRFLW	OVRFLW	78882	OVRFLW	93259	90931	95579	91301	77901
15:48:15	37	2879	3025	3161	3173	34926	48514	70890	33346	37746	27123	21640	20853	17997	23824	62281	46627	33650	32262	57721	66579	35477	39662	32075	41973	74707	93010	99336	95886	OVRFLW	OVRFLW	OVRFLW	93768	OVRFLW	95598	87601	71352	79787	89846	95071	OVRFLW	99320	77315	OVRFLW	91771	91657	95741	91899	76851
15:58:15	37	2948	3127	3228	3291	34043	46180	70411	31828	36243	26753	21267	19781	17566	23064	60703	46541	32960	30876	54169	63653	34818	38978	32566	40545	73868	91730	96897	94693	99323	OVRFLW	OVRFLW	90735	OVRFLW	94599	86188	70254	78890	88282	94342	OVRFLW	97358	76484	98403	90105	87273	94701	87841	74876
16:08:15	37	2752	3065	3212	3295	32421	45732	68739	30842	35895	25244	21035	19321	16637	22351	60512	44731	31340	29814	53770	62347	33687	37084	30506	38662	70392	88631	93770	90979	98963	OVRFLW	OVRFLW	89068	98384	92465	84566	67213	77381	85931	91833	98638	95872	74412	97021	88462	84878	91816	86296	72401
16:18:15	37	2787	3131	3082	3086	32277	44531	65569	29909	34448	24993	20334	19092	16095	21577	58389	43283	30784	28900	51403	60747	32586	35784	30223	38134	69433	90067	93771	90222	95809	OVRFLW	OVRFLW	88428	97298	91233	81624	66731	73998	82165	90214	96558	93166	71685	95551	87444	84620	90040	85474	70514
16:28:15	37	2797	2925	3174	3310	31464	42334	63973	29947	33157	24031	19646	18335	15965	21399	56763	41617	29816	28632	51269	57891	31527	34932	29297	36612	67492	84901	91348	89147	91413	99284	OVRFLW	85466	94445	89217	81487	63313	73037	81302	88352	95108	91070	70020	95453	83433	82599	87750	83603	69837
16:38:15	37	2918	3133	3238	3273	30339	41131	60808	28185	32199	23510	19283	17766	15727	20660	56237	40997	28937	27094	48996	56654	30715	33875	28258	35639	66012	82101	90334	84648	90793	96217	98485	82682	92527	87217	78552	61740	70839	80202	86891	93944	90165	67919	92924	82611	80740	86268	82471	66946
16:48:15	37	2793	3065	3230	3256	29946	40824	59931	27430	31039	22794	18843	16770	15390	19949	53501	38867	28023	27063	47595	55925	28699	32882	27878	34590	64233	82621	86574	83250	89822	94090	95571	81428	90435	86230	76227	60756	68723	77124	85864	89762	86218	65587	89923	79698	78364	84421	78944	65608
16:58:15	37	2856	3037	3227	3206	28630	38067	59415	26964	30357	22192	18230	16662	14903	19174	54265	38319	27132	26799	45620	53031	28332	31181	27082	33321	62864	78417	85397	82688	86786	91298	92655	80346	90133	83490	75501	58627	66331	76335	81987	89816	85379	64623	88069	78408	76946	82596	77735	63568
17:08:15	37	2906	3095	3154	3169	28138	38300	57496	25733	29918	22137	17980	15962	14505	19105	51670	36930	26523	25339	44462	51309	27823	31536	25656	32310	60247	76987	81783	80387	84851	90289	89596	77777	86712	79575	73320	56544	64934	73547	79663	87838	83031	61976	85463	75039	74324	80292	76293	62489
17:18:15	37	2805	2968	3147	3177	27308	36594	55407	25174	28653	20868	17465	15556	14265	18433	50616	36176	25226	24478	42639	50708	27146	30094	25626	31049	59053	74823	81234	79212	83125	87772	87777	75306	84310	80961	70861	55941	62623	70147	78459	83659	80880	59833	82893	72676	69849	79858	73464	61064
17:28:15	37	2865	2986	3178	3099	26514	35741	53173	24098	27722	20801	16991	15315	13729	17844	48851	35066	24881	24075	41289	48282	26184	29274	24673	29727	56273	73760	80130	76167	82419	86109	85804	72745	82639	77693	68992	53391	60162	68561	76094	82252	77832	57418	81036	72038	69769	77396	70722	59036
17:38:15	37	2747	3051	3205	3264	25730	33955	50797	23436	27661	20445	16358	14901	14037	17441	47677	33310	24086	23294	40330	46626	26630	28751	24125	29507	55665	70973	75653	74164	79289	82995	83030	71982	81155	75237	67530	52705	58259	67175	73652	80792	76010	56127	79015	69719	67496	75156	69781	57865
17:48:15	37	2835	3086	3187	3250	24934	33153	49633	23019	26596	19367	15840	14817	13377	17350	46638	32340	23739	22694	39420	46305	24944	27720	23731	28679	53198	70170	73827	70907	76307	80347	82369	69853	79324	72957	65256	50626	56664	66123	71972	78772	73676	55854	76364	66797	65099	72680	68692	55335
17:58:15	37	2880	2991	3226	3292	23942	32862	48251	22506	25553	19058	15557	14040	12966	16224	45710	31435	22710	22205	38548	44432	24124	27349	22856	27193	51108	67397	71757	68751	74820	79411	79063	68916	78259	71455	64203	49483	56291	63315	69885	75427	72209	53617	74907	65856	64018	71877	66205	53287
18:08:15	37	2804	3082	3151	3209	23491	31412	47198	21845	24767	18391	15228	13593	12817	16539	43898	31277	22240	21553	37198	42809	23794	26433	22079	26359	49604	66229	69149	67306	72694	76946	78343	65592	73173	69631	61570	47727	55007	62914	66919	73813	69833	50656	72748	63902	61852	68681	64136	52220
OD600:600
Time	T∞ OD600:600	A1	A2	A3	A4	A5	A6	A7	A8	A9	A10	A11	A12	B1	B2	B3	B4	B5	B6	B7	B8	B9	B10	B11	B12	C1	C2	C3	C4	C5	C6	C7	C8	C9	C10	C11	C12	D1	D2	D3	D4	D5	D6	D7	D8	D9	D10	D11	D12
00:09:06	37	0.313	0.305	0.305	0.304	0.26	0.285	0.279	0.231	0.283	0.266	0.257	0.27	0.269	0.26	0.205	0.259	0.253	0.264	0.265	0.263	0.27	0.269	0.277	0.296	0.267	0.258	0.255	0.249	0.251	0.255	0.251	0.258	0.257	0.253	0.263	0.275	0.266	0.262	0.259	0.251	0.254	0.253	0.251	0.25	0.234	0.246	0.255	0.248
00:19:06	37	0.327	0.319	0.318	0.315	0.268	0.296	0.289	0.245	0.295	0.278	0.266	0.288	0.274	0.265	0.211	0.269	0.259	0.273	0.273	0.271	0.282	0.279	0.289	0.308	0.276	0.266	0.264	0.257	0.262	0.266	0.262	0.267	0.268	0.262	0.276	0.292	0.275	0.27	0.267	0.259	0.263	0.259	0.26	0.258	0.241	0.254	0.264	0.258
00:29:06	37	0.353	0.342	0.346	0.347	0.281	0.314	0.304	0.265	0.315	0.307	0.286	0.315	0.29	0.28	0.228	0.285	0.277	0.292	0.288	0.286	0.3	0.297	0.307	0.326	0.295	0.283	0.282	0.275	0.279	0.281	0.28	0.283	0.285	0.286	0.299	0.316	0.293	0.288	0.284	0.276	0.28	0.275	0.277	0.273	0.256	0.273	0.284	0.275
00:39:06	37	0.387	0.371	0.377	0.386	0.301	0.338	0.324	0.289	0.341	0.33	0.309	0.344	0.31	0.303	0.25	0.307	0.303	0.315	0.308	0.308	0.323	0.315	0.331	0.352	0.321	0.309	0.308	0.3	0.304	0.306	0.303	0.305	0.31	0.315	0.328	0.343	0.321	0.313	0.311	0.302	0.305	0.297	0.299	0.294	0.278	0.301	0.308	0.297
00:49:06	37	0.424	0.405	0.406	0.424	0.34	0.368	0.355	0.319	0.376	0.362	0.331	0.377	0.335	0.337	0.27	0.334	0.326	0.344	0.331	0.334	0.354	0.343	0.364	0.385	0.352	0.337	0.337	0.332	0.335	0.338	0.335	0.335	0.341	0.346	0.36	0.378	0.352	0.344	0.341	0.332	0.334	0.325	0.329	0.324	0.306	0.33	0.339	0.326
00:59:06	37	0.461	0.441	0.441	0.461	0.392	0.406	0.393	0.361	0.419	0.406	0.376	0.422	0.384	0.363	0.295	0.371	0.357	0.383	0.363	0.368	0.392	0.372	0.403	0.424	0.388	0.369	0.372	0.363	0.37	0.374	0.371	0.373	0.379	0.38	0.4	0.422	0.383	0.378	0.373	0.364	0.368	0.358	0.363	0.357	0.339	0.362	0.375	0.361
01:09:06	37	0.485	0.471	0.447	0.506	0.444	0.453	0.432	0.409	0.468	0.461	0.452	0.474	0.422	0.397	0.317	0.407	0.391	0.428	0.377	0.407	0.433	0.405	0.445	0.465	0.427	0.405	0.416	0.416	0.414	0.418	0.414	0.415	0.423	0.421	0.445	0.469	0.424	0.417	0.413	0.407	0.409	0.395	0.405	0.4	0.38	0.394	0.42	0.401
01:19:06	37	0.503	0.5	0.487	0.523	0.485	0.495	0.47	0.459	0.516	0.514	0.504	0.535	0.459	0.433	0.337	0.437	0.43	0.476	0.4	0.45	0.474	0.423	0.488	0.509	0.47	0.452	0.457	0.453	0.459	0.463	0.462	0.459	0.473	0.476	0.495	0.519	0.466	0.457	0.456	0.448	0.449	0.433	0.445	0.436	0.416	0.445	0.461	0.445
01:29:06	37	0.518	0.514	0.504	0.515	0.535	0.525	0.512	0.496	0.559	0.553	0.54	0.564	0.488	0.465	0.35	0.46	0.446	0.515	0.426	0.489	0.517	0.443	0.533	0.551	0.511	0.499	0.503	0.5	0.506	0.508	0.512	0.498	0.517	0.529	0.545	0.563	0.511	0.498	0.502	0.49	0.494	0.474	0.49	0.479	0.456	0.494	0.504	0.494
01:39:06	37	0.53	0.525	0.52	0.529	0.542	0.521	0.533	0.534	0.584	0.573	0.568	0.585	0.504	0.481	0.371	0.475	0.458	0.53	0.451	0.51	0.533	0.457	0.549	0.566	0.54	0.53	0.532	0.514	0.538	0.539	0.54	0.528	0.546	0.554	0.573	0.575	0.544	0.532	0.536	0.524	0.526	0.5	0.523	0.512	0.49	0.526	0.536	0.522
01:49:06	37	0.546	0.542	0.538	0.545	0.536	0.515	0.536	0.551	0.592	0.585	0.586	0.591	0.507	0.485	0.394	0.478	0.465	0.535	0.463	0.514	0.545	0.471	0.556	0.57	0.562	0.553	0.547	0.518	0.552	0.535	0.557	0.556	0.559	0.562	0.59	0.592	0.563	0.551	0.556	0.546	0.547	0.52	0.543	0.532	0.512	0.543	0.552	0.539
01:59:06	37	0.57	0.565	0.561	0.569	0.525	0.505	0.625	0.552	0.604	0.596	0.586	0.607	0.506	0.49	0.419	0.486	0.479	0.539	0.478	0.515	0.546	0.487	0.566	0.579	0.577	0.567	0.56	0.524	0.574	0.536	0.578	0.569	0.584	0.583	0.607	0.608	0.586	0.571	0.577	0.569	0.568	0.531	0.56	0.548	0.526	0.553	0.571	0.56
02:09:06	37	0.594	0.584	0.589	0.593	0.517	0.517	0.554	0.557	0.597	0.599	0.574	0.601	0.517	0.51	0.441	0.496	0.496	0.542	0.494	0.509	0.549	0.506	0.573	0.579	0.59	0.581	0.554	0.519	0.581	0.536	0.58	0.573	0.59	0.605	0.623	0.626	0.602	0.589	0.591	0.583	0.587	0.543	0.572	0.559	0.537	0.571	0.588	0.584
02:19:06	37	0.626	0.615	0.622	0.627	0.528	0.529	0.583	0.552	0.581	0.594	0.57	0.574	0.53	0.525	0.461	0.513	0.514	0.546	0.513	0.517	0.546	0.524	0.57	0.573	0.594	0.582	0.546	0.533	0.583	0.545	0.585	0.579	0.592	0.606	0.631	0.599	0.615	0.618	0.598	0.587	0.591	0.557	0.579	0.57	0.548	0.579	0.601	0.589
02:29:06	37	0.658	0.646	0.654	0.66	0.544	0.546	0.658	0.545	0.569	0.586	0.566	0.577	0.55	0.546	0.477	0.529	0.535	0.553	0.531	0.532	0.555	0.543	0.57	0.58	0.589	0.584	0.559	0.547	0.573	0.548	0.586	0.575	0.594	0.608	0.633	0.593	0.616	0.618	0.601	0.587	0.593	0.567	0.578	0.581	0.55	0.59	0.608	0.601
02:39:06	37	0.691	0.675	0.682	0.688	0.561	0.564	0.855	0.55	0.581	0.575	0.577	0.593	0.576	0.569	0.496	0.551	0.556	0.569	0.551	0.548	0.573	0.566	0.587	0.599	0.607	0.591	0.574	0.563	0.575	0.561	0.591	0.569	0.59	0.61	0.63	0.603	0.617	0.609	0.609	0.595	0.603	0.584	0.588	0.586	0.564	0.6	0.609	0.606
02:49:06	37	0.715	0.705	0.712	0.718	0.58	0.585	0.792	0.566	0.597	0.596	0.595	0.609	0.597	0.591	0.51	0.572	0.575	0.592	0.573	0.569	0.592	0.589	0.603	0.62	0.618	0.609	0.59	0.581	0.588	0.578	0.592	0.588	0.592	0.608	0.616	0.617	0.632	0.622	0.621	0.606	0.613	0.596	0.599	0.592	0.573	0.593	0.606	0.598
02:59:06	37	0.745	0.734	0.741	0.748	0.599	0.599	0.826	0.581	0.613	0.616	0.617	0.63	0.622	0.612	0.527	0.59	0.594	0.615	0.592	0.589	0.613	0.606	0.623	0.642	0.626	0.613	0.607	0.6	0.603	0.595	0.6	0.605	0.605	0.607	0.624	0.632	0.632	0.63	0.623	0.612	0.617	0.614	0.604	0.608	0.591	0.605	0.617	0.594
03:09:06	37	0.772	0.761	0.767	0.772	0.616	0.62	0.99	0.606	0.632	0.639	0.639	0.648	0.635	0.624	0.539	0.607	0.611	0.633	0.607	0.606	0.631	0.626	0.643	0.659	0.638	0.625	0.616	0.613	0.615	0.611	0.613	0.617	0.618	0.62	0.638	0.648	0.646	0.636	0.633	0.619	0.623	0.625	0.617	0.62	0.602	0.614	0.625	0.606
03:19:06	37	0.777	0.775	0.78	0.789	0.636	0.632	1.002	0.628	0.649	0.662	0.663	0.673	0.649	0.643	0.553	0.624	0.631	0.649	0.625	0.622	0.648	0.65	0.661	0.678	0.653	0.637	0.631	0.633	0.63	0.625	0.626	0.629	0.63	0.637	0.651	0.663	0.659	0.65	0.642	0.631	0.633	0.643	0.63	0.628	0.614	0.627	0.636	0.619
03:29:06	37	0.792	0.784	0.789	0.794	0.656	0.655	1.022	0.65	0.669	0.678	0.682	0.692	0.667	0.664	0.564	0.643	0.651	0.667	0.644	0.639	0.667	0.669	0.678	0.694	0.668	0.653	0.645	0.647	0.644	0.638	0.635	0.648	0.641	0.651	0.667	0.679	0.672	0.662	0.658	0.644	0.651	0.655	0.642	0.646	0.632	0.642	0.652	0.632
03:39:06	37	0.799	0.795	0.798	0.803	0.674	0.674	0.995	0.676	0.687	0.698	0.708	0.708	0.685	0.682	0.578	0.661	0.669	0.687	0.663	0.653	0.684	0.687	0.695	0.712	0.681	0.666	0.662	0.654	0.655	0.648	0.651	0.663	0.656	0.665	0.682	0.694	0.684	0.68	0.67	0.659	0.661	0.672	0.658	0.661	0.648	0.653	0.663	0.661
03:49:06	37	0.803	0.805	0.806	0.811	0.692	0.687	0.918	0.69	0.702	0.712	0.726	0.737	0.704	0.701	0.591	0.68	0.689	0.705	0.68	0.67	0.702	0.706	0.711	0.726	0.692	0.682	0.672	0.668	0.665	0.663	0.669	0.676	0.668	0.678	0.696	0.705	0.701	0.69	0.682	0.671	0.674	0.683	0.671	0.674	0.663	0.669	0.678	0.662
03:59:06	37	0.814	0.809	0.814	0.819	0.71	0.705	0.986	0.706	0.718	0.737	0.734	0.757	0.72	0.717	0.603	0.696	0.717	0.721	0.696	0.685	0.719	0.723	0.728	0.745	0.703	0.691	0.683	0.683	0.677	0.674	0.675	0.69	0.682	0.691	0.709	0.717	0.714	0.704	0.692	0.685	0.685	0.698	0.682	0.688	0.677	0.683	0.691	0.676
04:09:06	37	0.818	0.817	0.822	0.826	0.727	0.724	0.985	0.72	0.739	0.749	0.75	0.751	0.735	0.733	0.615	0.712	0.724	0.738	0.713	0.703	0.736	0.738	0.743	0.756	0.71	0.698	0.692	0.696	0.69	0.689	0.688	0.703	0.697	0.702	0.722	0.728	0.718	0.708	0.705	0.694	0.698	0.71	0.693	0.701	0.69	0.691	0.703	0.687
04:19:06	37	0.827	0.825	0.83	0.835	0.741	0.734	0.965	0.727	0.751	0.755	0.755	0.758	0.746	0.746	0.626	0.725	0.739	0.752	0.726	0.716	0.75	0.753	0.754	0.769	0.719	0.706	0.702	0.709	0.703	0.701	0.701	0.717	0.709	0.715	0.733	0.74	0.73	0.719	0.716	0.703	0.706	0.723	0.705	0.714	0.705	0.701	0.713	0.707
04:29:06	37	0.834	0.832	0.838	0.843	0.753	0.747	0.994	0.735	0.756	0.763	0.762	0.765	0.753	0.757	0.638	0.74	0.75	0.76	0.741	0.73	0.757	0.762	0.761	0.776	0.73	0.72	0.714	0.721	0.717	0.713	0.714	0.728	0.721	0.728	0.744	0.749	0.737	0.736	0.725	0.714	0.718	0.736	0.714	0.725	0.715	0.712	0.724	0.71
04:39:06	37	0.842	0.842	0.846	0.852	0.762	0.757	1.004	0.741	0.762	0.768	0.768	0.769	0.76	0.764	0.647	0.75	0.757	0.768	0.75	0.74	0.764	0.77	0.768	0.78	0.739	0.727	0.726	0.731	0.728	0.724	0.725	0.739	0.733	0.739	0.751	0.756	0.741	0.736	0.732	0.723	0.725	0.742	0.724	0.733	0.722	0.722	0.733	0.727
04:49:06	37	0.851	0.851	0.855	0.862	0.768	0.76	0.909	0.746	0.767	0.773	0.776	0.775	0.767	0.771	0.657	0.757	0.763	0.774	0.762	0.749	0.772	0.776	0.774	0.786	0.745	0.736	0.734	0.739	0.736	0.734	0.734	0.746	0.741	0.745	0.754	0.758	0.746	0.741	0.739	0.733	0.735	0.748	0.733	0.739	0.73	0.729	0.735	0.722
04:59:06	37	0.859	0.859	0.865	0.871	0.775	0.768	0.848	0.751	0.772	0.779	0.78	0.78	0.77	0.776	0.666	0.763	0.77	0.78	0.766	0.757	0.778	0.782	0.78	0.791	0.751	0.742	0.742	0.745	0.743	0.743	0.742	0.751	0.746	0.749	0.76	0.763	0.749	0.747	0.744	0.739	0.74	0.754	0.738	0.745	0.736	0.735	0.741	0.728
05:09:06	37	0.867	0.869	0.875	0.88	0.779	0.772	1.033	0.755	0.778	0.784	0.785	0.785	0.775	0.781	0.674	0.768	0.774	0.784	0.771	0.762	0.784	0.788	0.787	0.796	0.755	0.748	0.748	0.75	0.75	0.75	0.748	0.757	0.752	0.755	0.764	0.768	0.754	0.751	0.749	0.744	0.745	0.76	0.744	0.751	0.746	0.74	0.745	0.733
05:19:06	37	0.875	0.882	0.883	0.89	0.783	0.774	0.976	0.759	0.782	0.789	0.79	0.791	0.778	0.784	0.682	0.773	0.778	0.789	0.776	0.767	0.789	0.793	0.791	0.8	0.759	0.751	0.752	0.754	0.754	0.755	0.753	0.762	0.756	0.759	0.768	0.772	0.758	0.756	0.754	0.75	0.75	0.766	0.749	0.757	0.748	0.746	0.75	0.739
05:29:06	37	0.884	0.888	0.892	0.899	0.787	0.777	0.929	0.765	0.788	0.795	0.794	0.793	0.781	0.789	0.691	0.777	0.783	0.794	0.782	0.772	0.793	0.797	0.797	0.805	0.764	0.756	0.758	0.759	0.759	0.76	0.757	0.768	0.76	0.763	0.773	0.775	0.764	0.759	0.758	0.753	0.753	0.771	0.753	0.761	0.753	0.749	0.755	0.75
05:39:06	37	0.896	0.898	0.902	0.908	0.791	0.781	1.036	0.768	0.791	0.798	0.8	0.799	0.785	0.793	0.696	0.782	0.787	0.797	0.785	0.777	0.798	0.801	0.8	0.808	0.767	0.759	0.762	0.765	0.763	0.765	0.761	0.771	0.764	0.767	0.776	0.778	0.767	0.763	0.763	0.758	0.757	0.775	0.757	0.767	0.758	0.753	0.757	0.746
05:49:06	37	0.899	0.911	0.911	0.916	0.795	0.784	0.971	0.772	0.795	0.803	0.803	0.803	0.789	0.796	0.7	0.784	0.795	0.801	0.79	0.782	0.803	0.806	0.805	0.811	0.771	0.762	0.765	0.767	0.767	0.77	0.764	0.776	0.768	0.77	0.779	0.78	0.768	0.767	0.766	0.76	0.761	0.78	0.762	0.77	0.762	0.757	0.761	0.748
05:59:06	37	0.906	0.913	0.918	0.923	0.798	0.787	0.957	0.778	0.8	0.807	0.807	0.807	0.793	0.799	0.702	0.788	0.795	0.804	0.793	0.785	0.806	0.809	0.809	0.816	0.773	0.764	0.769	0.77	0.771	0.774	0.767	0.781	0.77	0.774	0.783	0.784	0.771	0.77	0.77	0.764	0.765	0.784	0.765	0.773	0.768	0.762	0.766	0.752
06:09:06	37	0.912	0.92	0.925	0.931	0.801	0.79	0.983	0.78	0.802	0.811	0.812	0.81	0.797	0.805	0.707	0.792	0.799	0.807	0.796	0.789	0.809	0.812	0.813	0.819	0.777	0.768	0.773	0.774	0.774	0.777	0.771	0.783	0.775	0.777	0.786	0.787	0.775	0.773	0.773	0.767	0.768	0.789	0.768	0.778	0.772	0.766	0.768	0.754
06:19:06	37	0.919	0.932	0.933	0.94	0.805	0.793	1.009	0.783	0.807	0.814	0.816	0.814	0.801	0.807	0.708	0.795	0.802	0.811	0.8	0.793	0.813	0.817	0.817	0.823	0.78	0.771	0.777	0.778	0.779	0.782	0.776	0.788	0.779	0.78	0.79	0.79	0.781	0.775	0.778	0.769	0.77	0.792	0.771	0.781	0.774	0.768	0.773	0.768
06:29:06	37	0.926	0.936	0.942	0.948	0.808	0.796	0.94	0.788	0.81	0.818	0.82	0.819	0.803	0.811	0.711	0.799	0.805	0.813	0.804	0.796	0.816	0.82	0.82	0.825	0.783	0.774	0.781	0.782	0.783	0.784	0.778	0.791	0.781	0.783	0.791	0.794	0.78	0.779	0.779	0.774	0.774	0.795	0.774	0.785	0.779	0.774	0.776	0.761
06:39:06	37	0.932	0.943	0.949	0.955	0.811	0.797	1.057	0.79	0.813	0.82	0.824	0.821	0.806	0.815	0.715	0.801	0.808	0.817	0.807	0.8	0.821	0.823	0.823	0.829	0.785	0.776	0.782	0.785	0.786	0.788	0.782	0.794	0.785	0.786	0.794	0.796	0.784	0.783	0.783	0.778	0.779	0.799	0.779	0.789	0.783	0.777	0.778	0.763
06:49:06	37	0.938	0.95	0.957	0.964	0.815	0.799	0.951	0.793	0.816	0.825	0.827	0.825	0.81	0.818	0.716	0.804	0.812	0.82	0.81	0.803	0.823	0.827	0.827	0.832	0.789	0.78	0.788	0.788	0.789	0.791	0.784	0.798	0.788	0.79	0.797	0.798	0.787	0.785	0.785	0.779	0.781	0.803	0.781	0.793	0.786	0.778	0.781	0.767
06:59:06	37	0.944	0.958	0.964	0.97	0.818	0.802	0.951	0.796	0.817	0.827	0.832	0.829	0.812	0.822	0.719	0.808	0.814	0.824	0.813	0.806	0.826	0.831	0.83	0.833	0.791	0.784	0.789	0.791	0.792	0.795	0.787	0.801	0.79	0.791	0.8	0.8	0.791	0.788	0.788	0.782	0.783	0.805	0.785	0.796	0.79	0.783	0.786	0.769
07:09:06	37	0.95	0.965	0.972	0.978	0.819	0.804	0.932	0.802	0.821	0.831	0.835	0.831	0.816	0.824	0.721	0.81	0.817	0.826	0.816	0.808	0.829	0.834	0.834	0.837	0.794	0.784	0.792	0.793	0.795	0.797	0.791	0.804	0.793	0.795	0.803	0.802	0.79	0.791	0.791	0.785	0.785	0.808	0.787	0.799	0.792	0.786	0.788	0.784
07:19:06	37	0.956	0.973	0.979	0.984	0.822	0.806	1.121	0.804	0.823	0.833	0.84	0.835	0.819	0.827	0.723	0.812	0.821	0.829	0.819	0.813	0.833	0.836	0.836	0.838	0.795	0.787	0.793	0.796	0.797	0.8	0.793	0.807	0.796	0.796	0.805	0.804	0.794	0.793	0.793	0.787	0.787	0.811	0.79	0.803	0.796	0.789	0.791	0.781
07:29:06	37	0.961	0.985	0.985	0.991	0.824	0.807	1.06	0.807	0.825	0.836	0.842	0.837	0.821	0.83	0.725	0.815	0.824	0.832	0.822	0.815	0.835	0.838	0.839	0.841	0.799	0.79	0.798	0.801	0.803	0.805	0.797	0.809	0.799	0.799	0.809	0.808	0.799	0.795	0.796	0.788	0.79	0.814	0.792	0.806	0.799	0.792	0.795	0.776
07:39:06	37	0.966	0.983	0.991	0.997	0.827	0.808	1.085	0.81	0.827	0.839	0.846	0.84	0.825	0.833	0.726	0.817	0.827	0.835	0.825	0.818	0.84	0.842	0.842	0.844	0.801	0.792	0.8	0.802	0.804	0.806	0.799	0.813	0.802	0.801	0.811	0.808	0.798	0.798	0.799	0.792	0.792	0.817	0.796	0.808	0.802	0.795	0.798	0.79
07:49:06	37	0.971	0.997	0.997	1.001	0.829	0.81	1.058	0.813	0.83	0.844	0.85	0.841	0.826	0.835	0.727	0.818	0.829	0.836	0.826	0.819	0.84	0.845	0.844	0.845	0.809	0.794	0.802	0.803	0.806	0.809	0.8	0.815	0.803	0.802	0.814	0.811	0.8	0.8	0.8	0.794	0.794	0.818	0.797	0.81	0.804	0.796	0.8	0.789
07:59:06	37	0.976	0.995	1	1.007	0.831	0.813	1.112	0.818	0.832	0.846	0.853	0.844	0.829	0.838	0.73	0.821	0.831	0.84	0.828	0.822	0.842	0.846	0.846	0.847	0.805	0.796	0.805	0.806	0.809	0.81	0.804	0.818	0.807	0.805	0.815	0.813	0.803	0.802	0.802	0.797	0.797	0.82	0.801	0.813	0.806	0.799	0.803	0.792
08:09:06	37	0.979	1.002	1.006	1.013	0.833	0.814	1.028	0.818	0.835	0.848	0.856	0.846	0.832	0.841	0.733	0.824	0.834	0.842	0.832	0.825	0.846	0.85	0.849	0.848	0.807	0.798	0.808	0.809	0.813	0.814	0.806	0.821	0.809	0.806	0.818	0.816	0.805	0.805	0.806	0.798	0.8	0.823	0.804	0.816	0.809	0.801	0.806	0.794
08:19:06	37	0.982	1.011	1.011	1.017	0.834	0.816	1.054	0.822	0.836	0.85	0.859	0.848	0.834	0.843	0.735	0.825	0.836	0.845	0.833	0.827	0.848	0.851	0.851	0.85	0.81	0.801	0.81	0.811	0.814	0.818	0.808	0.822	0.811	0.808	0.821	0.817	0.808	0.808	0.806	0.801	0.801	0.826	0.805	0.818	0.811	0.803	0.808	0.792
08:29:06	37	0.985	1.008	1.016	1.023	0.837	0.817	0.935	0.821	0.839	0.852	0.862	0.849	0.837	0.846	0.736	0.828	0.84	0.847	0.836	0.828	0.851	0.855	0.854	0.853	0.812	0.803	0.814	0.814	0.817	0.819	0.811	0.824	0.813	0.81	0.822	0.818	0.808	0.809	0.809	0.803	0.804	0.828	0.808	0.821	0.813	0.806	0.81	0.786
08:39:06	37	0.989	1.013	1.02	1.026	0.838	0.818	1.067	0.827	0.841	0.853	0.864	0.851	0.838	0.849	0.738	0.829	0.841	0.849	0.838	0.831	0.852	0.856	0.855	0.853	0.813	0.805	0.815	0.815	0.819	0.823	0.813	0.826	0.814	0.812	0.824	0.819	0.809	0.812	0.811	0.805	0.806	0.829	0.811	0.822	0.816	0.808	0.812	0.798
08:49:06	37	0.992	1.017	1.024	1.031	0.839	0.819	0.961	0.829	0.84	0.857	0.868	0.852	0.84	0.85	0.74	0.832	0.846	0.851	0.839	0.833	0.854	0.858	0.857	0.854	0.814	0.806	0.817	0.817	0.821	0.823	0.814	0.829	0.817	0.814	0.826	0.819	0.81	0.814	0.812	0.807	0.808	0.833	0.812	0.825	0.819	0.81	0.814	0.799
08:59:06	37	0.996	1.025	1.027	1.034	0.842	0.821	0.992	0.829	0.844	0.859	0.869	0.853	0.843	0.853	0.743	0.834	0.846	0.855	0.841	0.834	0.856	0.859	0.859	0.856	0.816	0.808	0.819	0.819	0.823	0.825	0.816	0.831	0.819	0.815	0.828	0.823	0.816	0.816	0.814	0.809	0.81	0.835	0.815	0.827	0.82	0.811	0.816	0.801
09:09:06	37	0.998	1.024	1.031	1.037	0.843	0.821	1.026	0.833	0.843	0.862	0.87	0.854	0.844	0.855	0.745	0.836	0.848	0.855	0.843	0.835	0.858	0.862	0.861	0.855	0.818	0.81	0.821	0.821	0.824	0.827	0.819	0.833	0.82	0.817	0.828	0.823	0.814	0.818	0.816	0.81	0.811	0.835	0.816	0.828	0.822	0.812	0.818	0.792
09:19:06	37	1	1.026	1.034	1.04	0.846	0.821	0.993	0.834	0.846	0.864	0.874	0.856	0.847	0.857	0.746	0.838	0.849	0.856	0.845	0.836	0.86	0.864	0.863	0.856	0.82	0.811	0.822	0.824	0.826	0.829	0.821	0.835	0.822	0.819	0.832	0.823	0.815	0.818	0.817	0.812	0.813	0.837	0.818	0.83	0.824	0.815	0.819	0.801
09:29:06	37	1.002	1.029	1.036	1.042	0.848	0.826	1.093	0.835	0.847	0.865	0.876	0.856	0.849	0.859	0.749	0.839	0.852	0.859	0.847	0.839	0.862	0.872	0.865	0.858	0.821	0.813	0.824	0.824	0.828	0.831	0.822	0.836	0.823	0.82	0.831	0.825	0.816	0.82	0.819	0.815	0.814	0.839	0.819	0.831	0.825	0.815	0.819	0.797
09:39:06	37	1.003	1.031	1.039	1.044	0.848	0.825	1.053	0.838	0.846	0.867	0.878	0.857	0.85	0.861	0.75	0.841	0.853	0.861	0.848	0.84	0.863	0.867	0.865	0.859	0.822	0.814	0.826	0.828	0.831	0.833	0.823	0.837	0.825	0.821	0.833	0.826	0.818	0.822	0.821	0.816	0.816	0.841	0.821	0.833	0.828	0.818	0.822	0.806
09:49:06	37	1.004	1.036	1.04	1.046	0.849	0.822	1.051	0.847	0.85	0.87	0.88	0.858	0.853	0.864	0.752	0.842	0.856	0.861	0.853	0.841	0.864	0.869	0.868	0.859	0.823	0.816	0.829	0.829	0.832	0.834	0.826	0.839	0.826	0.823	0.834	0.827	0.822	0.823	0.822	0.817	0.818	0.842	0.823	0.836	0.829	0.818	0.823	0.802
09:59:06	37	1.006	1.034	1.042	1.048	0.85	0.828	0.99	0.842	0.851	0.874	0.881	0.858	0.853	0.866	0.754	0.844	0.857	0.864	0.85	0.843	0.866	0.87	0.868	0.859	0.824	0.818	0.829	0.829	0.834	0.837	0.827	0.841	0.827	0.823	0.835	0.828	0.821	0.825	0.823	0.819	0.819	0.844	0.824	0.837	0.831	0.82	0.825	0.803
10:09:06	37	1.007	1.036	1.042	1.049	0.851	0.826	1.071	0.848	0.853	0.873	0.886	0.859	0.855	0.867	0.752	0.845	0.858	0.866	0.852	0.844	0.87	0.872	0.871	0.861	0.826	0.818	0.831	0.831	0.836	0.837	0.828	0.842	0.828	0.825	0.837	0.829	0.821	0.826	0.825	0.82	0.82	0.844	0.827	0.838	0.831	0.821	0.827	0.809
10:19:06	37.1	1.008	1.037	1.043	1.049	0.852	0.827	1.064	0.848	0.851	0.873	0.886	0.86	0.856	0.869	0.755	0.846	0.861	0.869	0.853	0.845	0.87	0.873	0.872	0.862	0.827	0.821	0.832	0.833	0.837	0.839	0.83	0.843	0.83	0.826	0.838	0.827	0.824	0.828	0.826	0.822	0.822	0.846	0.827	0.838	0.832	0.823	0.826	0.804
10:29:06	37	1.008	1.042	1.045	1.05	0.852	0.828	1.023	0.852	0.855	0.875	0.888	0.861	0.857	0.871	0.758	0.848	0.862	0.868	0.854	0.846	0.871	0.875	0.872	0.862	0.828	0.821	0.833	0.833	0.837	0.842	0.832	0.845	0.83	0.826	0.839	0.83	0.823	0.828	0.828	0.823	0.823	0.848	0.827	0.841	0.834	0.824	0.828	0.801
10:39:06	37	1.008	1.045	1.046	1.052	0.855	0.829	1.138	0.849	0.853	0.876	0.89	0.861	0.858	0.871	0.76	0.848	0.862	0.869	0.855	0.848	0.871	0.874	0.873	0.862	0.829	0.822	0.835	0.835	0.839	0.841	0.832	0.847	0.832	0.828	0.841	0.829	0.824	0.829	0.828	0.824	0.824	0.848	0.829	0.842	0.836	0.825	0.828	0.808
10:49:06	37	1.008	1.038	1.046	1.051	0.855	0.828	1.2	0.851	0.854	0.879	0.892	0.862	0.859	0.873	0.762	0.849	0.864	0.87	0.857	0.849	0.873	0.877	0.875	0.862	0.828	0.822	0.835	0.836	0.84	0.842	0.833	0.847	0.833	0.829	0.841	0.829	0.825	0.832	0.83	0.824	0.824	0.849	0.831	0.842	0.836	0.826	0.83	0.803
10:59:06	37	1.009	1.038	1.047	1.053	0.854	0.831	1.184	0.85	0.855	0.88	0.894	0.862	0.861	0.874	0.762	0.85	0.865	0.871	0.857	0.85	0.876	0.878	0.876	0.861	0.83	0.823	0.836	0.836	0.841	0.844	0.835	0.849	0.834	0.83	0.841	0.83	0.829	0.832	0.832	0.825	0.826	0.849	0.832	0.843	0.838	0.826	0.831	0.803
11:09:06	37	1.009	1.044	1.047	1.054	0.855	0.832	1.19	0.849	0.856	0.881	0.895	0.863	0.862	0.875	0.767	0.851	0.866	0.872	0.858	0.85	0.875	0.879	0.877	0.862	0.831	0.825	0.839	0.838	0.842	0.845	0.835	0.849	0.834	0.831	0.843	0.83	0.827	0.832	0.831	0.826	0.827	0.85	0.833	0.845	0.838	0.828	0.832	0.803
11:19:06	37	1.01	1.041	1.048	1.054	0.856	0.833	1.185	0.854	0.857	0.882	0.895	0.865	0.863	0.877	0.764	0.852	0.867	0.874	0.859	0.851	0.876	0.88	0.878	0.861	0.832	0.826	0.84	0.838	0.844	0.847	0.837	0.85	0.834	0.83	0.842	0.831	0.828	0.833	0.834	0.828	0.828	0.851	0.833	0.845	0.839	0.827	0.833	0.809
11:29:06	37.1	1.01	1.042	1.049	1.055	0.856	0.833	1.147	0.849	0.857	0.883	0.896	0.863	0.864	0.878	0.767	0.853	0.868	0.875	0.859	0.852	0.877	0.881	0.878	0.862	0.832	0.826	0.84	0.84	0.844	0.848	0.838	0.852	0.835	0.831	0.843	0.831	0.832	0.835	0.834	0.829	0.828	0.852	0.835	0.845	0.84	0.828	0.833	0.811
11:39:06	37	1.012	1.046	1.051	1.056	0.863	0.838	1.091	0.851	0.858	0.885	0.898	0.865	0.864	0.88	0.769	0.853	0.869	0.875	0.86	0.853	0.877	0.884	0.879	0.862	0.832	0.828	0.841	0.84	0.845	0.849	0.839	0.852	0.837	0.833	0.845	0.832	0.832	0.836	0.835	0.83	0.83	0.853	0.836	0.846	0.841	0.83	0.834	0.809
11:49:06	37	1.011	1.05	1.051	1.056	0.858	0.831	1.243	0.853	0.858	0.887	0.9	0.864	0.866	0.88	0.768	0.854	0.87	0.875	0.865	0.853	0.878	0.882	0.88	0.862	0.833	0.829	0.843	0.842	0.847	0.85	0.84	0.853	0.838	0.832	0.844	0.832	0.831	0.835	0.835	0.83	0.83	0.853	0.836	0.847	0.841	0.831	0.834	0.811
11:59:06	37	1.011	1.044	1.05	1.056	0.858	0.838	1.162	0.852	0.857	0.887	0.901	0.864	0.867	0.882	0.77	0.855	0.871	0.876	0.861	0.854	0.878	0.883	0.881	0.861	0.833	0.829	0.842	0.842	0.848	0.851	0.84	0.853	0.839	0.834	0.846	0.833	0.828	0.837	0.836	0.832	0.831	0.853	0.838	0.849	0.842	0.832	0.835	0.804
12:09:06	37	1.011	1.043	1.051	1.056	0.858	0.832	1.255	0.852	0.858	0.888	0.902	0.863	0.868	0.883	0.772	0.855	0.871	0.877	0.863	0.854	0.879	0.884	0.881	0.861	0.834	0.83	0.844	0.843	0.848	0.852	0.842	0.853	0.839	0.834	0.846	0.833	0.832	0.837	0.837	0.832	0.832	0.854	0.838	0.849	0.847	0.832	0.836	0.806
12:19:06	37	1.011	1.043	1.051	1.057	0.859	0.837	1.318	0.852	0.858	0.889	0.903	0.863	0.868	0.884	0.774	0.855	0.872	0.878	0.862	0.854	0.88	0.884	0.883	0.861	0.833	0.831	0.844	0.843	0.849	0.851	0.842	0.855	0.841	0.834	0.845	0.832	0.83	0.837	0.837	0.832	0.832	0.854	0.839	0.85	0.844	0.833	0.836	0.805
12:29:06	37	1.01	1.047	1.051	1.056	0.859	0.84	1.194	0.853	0.858	0.889	0.905	0.862	0.868	0.885	0.771	0.856	0.873	0.877	0.863	0.855	0.88	0.884	0.883	0.86	0.834	0.832	0.845	0.844	0.85	0.852	0.844	0.855	0.841	0.834	0.846	0.832	0.829	0.838	0.839	0.834	0.833	0.854	0.839	0.849	0.843	0.832	0.836	0.809
12:39:06	37	1.009	1.042	1.05	1.056	0.857	0.84	1.248	0.853	0.857	0.891	0.907	0.862	0.87	0.886	0.773	0.856	0.873	0.878	0.863	0.855	0.88	0.885	0.883	0.859	0.834	0.832	0.846	0.845	0.85	0.854	0.844	0.855	0.841	0.836	0.846	0.832	0.83	0.837	0.839	0.834	0.833	0.854	0.841	0.85	0.848	0.833	0.838	0.808
12:49:06	37	1.008	1.046	1.05	1.056	0.858	0.842	1.244	0.854	0.857	0.891	0.907	0.862	0.869	0.887	0.773	0.856	0.876	0.878	0.864	0.856	0.881	0.887	0.884	0.859	0.835	0.832	0.845	0.844	0.85	0.855	0.843	0.856	0.842	0.836	0.846	0.831	0.832	0.84	0.839	0.834	0.833	0.854	0.841	0.85	0.844	0.835	0.838	0.809
12:59:06	37	1.008	1.04	1.051	1.056	0.858	0.832	1.27	0.854	0.858	0.892	0.908	0.86	0.869	0.887	0.775	0.856	0.872	0.878	0.865	0.856	0.881	0.886	0.883	0.858	0.834	0.834	0.847	0.846	0.85	0.854	0.843	0.856	0.842	0.835	0.847	0.831	0.831	0.838	0.841	0.835	0.834	0.854	0.842	0.852	0.844	0.834	0.838	0.81
13:09:06	37	1.007	1.041	1.05	1.056	0.861	0.829	1.253	0.855	0.856	0.892	0.908	0.86	0.87	0.888	0.775	0.855	0.874	0.879	0.863	0.855	0.881	0.886	0.884	0.857	0.834	0.833	0.845	0.845	0.851	0.854	0.845	0.856	0.843	0.837	0.847	0.832	0.83	0.839	0.841	0.836	0.835	0.854	0.842	0.851	0.846	0.835	0.837	0.818
13:19:06	37	1.005	1.04	1.05	1.055	0.859	0.828	1.253	0.854	0.856	0.893	0.91	0.86	0.869	0.889	0.775	0.856	0.876	0.878	0.863	0.856	0.881	0.887	0.883	0.856	0.834	0.834	0.846	0.845	0.85	0.855	0.844	0.855	0.843	0.837	0.846	0.83	0.831	0.837	0.841	0.835	0.835	0.855	0.842	0.853	0.846	0.838	0.838	0.805
13:29:06	37	1.003	1.04	1.049	1.055	0.858	0.827	1.297	0.855	0.856	0.892	0.91	0.859	0.87	0.89	0.78	0.856	0.874	0.879	0.864	0.855	0.882	0.887	0.884	0.858	0.834	0.835	0.848	0.845	0.852	0.855	0.846	0.857	0.843	0.838	0.848	0.83	0.83	0.838	0.841	0.835	0.836	0.854	0.843	0.852	0.845	0.836	0.838	0.816
13:39:06	36.9	1.002	1.039	1.049	1.055	0.857	0.828	1.272	0.854	0.856	0.892	0.91	0.856	0.87	0.89	0.777	0.856	0.875	0.88	0.864	0.856	0.882	0.887	0.883	0.856	0.834	0.835	0.847	0.846	0.851	0.854	0.846	0.856	0.845	0.837	0.847	0.83	0.832	0.839	0.841	0.835	0.836	0.854	0.843	0.851	0.846	0.835	0.839	0.817
13:49:06	37	1.001	1.038	1.048	1.053	0.857	0.829	1.314	0.854	0.854	0.892	0.911	0.855	0.869	0.89	0.775	0.854	0.875	0.88	0.863	0.855	0.882	0.887	0.884	0.854	0.834	0.836	0.848	0.846	0.851	0.856	0.846	0.857	0.843	0.836	0.847	0.829	0.834	0.838	0.841	0.835	0.836	0.855	0.843	0.851	0.847	0.835	0.839	0.815
13:59:06	37	0.999	1.038	1.046	1.052	0.857	0.826	1.393	0.854	0.855	0.893	0.91	0.855	0.87	0.89	0.778	0.855	0.876	0.88	0.863	0.856	0.881	0.887	0.884	0.854	0.834	0.835	0.848	0.847	0.851	0.855	0.847	0.857	0.845	0.837	0.846	0.829	0.835	0.839	0.845	0.836	0.836	0.855	0.843	0.851	0.846	0.837	0.844	0.805
14:09:06	37	0.997	1.036	1.046	1.052	0.855	0.826	1.243	0.853	0.854	0.893	0.91	0.853	0.869	0.89	0.779	0.855	0.874	0.879	0.863	0.855	0.881	0.886	0.884	0.853	0.833	0.834	0.847	0.846	0.851	0.856	0.847	0.857	0.843	0.838	0.846	0.828	0.831	0.838	0.84	0.836	0.836	0.854	0.843	0.852	0.847	0.836	0.838	0.806
14:19:06	37	0.995	1.034	1.044	1.05	0.855	0.825	1.268	0.853	0.853	0.893	0.911	0.852	0.869	0.89	0.78	0.853	0.875	0.879	0.862	0.855	0.881	0.886	0.883	0.852	0.833	0.834	0.847	0.845	0.852	0.856	0.847	0.856	0.844	0.837	0.846	0.828	0.833	0.838	0.841	0.836	0.836	0.855	0.844	0.852	0.847	0.836	0.838	0.816
14:29:06	37	0.993	1.041	1.043	1.049	0.854	0.833	1.285	0.853	0.852	0.892	0.91	0.851	0.869	0.891	0.778	0.854	0.875	0.879	0.862	0.854	0.88	0.887	0.883	0.851	0.832	0.835	0.847	0.846	0.851	0.857	0.848	0.857	0.844	0.837	0.847	0.828	0.83	0.838	0.841	0.836	0.835	0.853	0.844	0.851	0.846	0.836	0.838	0.81
14:39:06	37	0.991	1.031	1.042	1.048	0.854	0.825	1.251	0.852	0.851	0.892	0.908	0.85	0.87	0.89	0.779	0.854	0.875	0.879	0.862	0.854	0.879	0.886	0.883	0.849	0.831	0.834	0.847	0.845	0.85	0.858	0.847	0.856	0.845	0.838	0.845	0.826	0.828	0.837	0.842	0.836	0.836	0.853	0.843	0.852	0.846	0.836	0.837	0.811
14:49:06	37	0.99	1.03	1.04	1.047	0.853	0.828	1.411	0.851	0.85	0.892	0.908	0.848	0.868	0.891	0.78	0.853	0.875	0.879	0.861	0.853	0.88	0.887	0.882	0.848	0.83	0.833	0.847	0.844	0.851	0.854	0.848	0.856	0.844	0.837	0.845	0.826	0.831	0.838	0.842	0.836	0.836	0.853	0.844	0.851	0.846	0.836	0.837	0.813
14:59:06	37	0.987	1.028	1.04	1.045	0.852	0.821	1.362	0.85	0.848	0.892	0.906	0.846	0.87	0.89	0.782	0.854	0.876	0.879	0.861	0.855	0.88	0.887	0.882	0.846	0.83	0.834	0.847	0.846	0.853	0.855	0.847	0.854	0.844	0.839	0.845	0.824	0.827	0.837	0.84	0.836	0.835	0.852	0.843	0.85	0.854	0.839	0.837	0.815
15:09:06	37	0.985	1.028	1.038	1.044	0.858	0.82	1.372	0.85	0.848	0.892	0.906	0.845	0.867	0.89	0.779	0.852	0.875	0.879	0.86	0.853	0.879	0.886	0.883	0.846	0.83	0.834	0.848	0.845	0.852	0.856	0.847	0.856	0.845	0.836	0.844	0.823	0.827	0.837	0.841	0.837	0.835	0.852	0.843	0.851	0.845	0.836	0.836	0.806
15:19:06	37	0.984	1.031	1.035	1.042	0.852	0.82	1.358	0.849	0.847	0.889	0.904	0.843	0.867	0.89	0.779	0.851	0.874	0.88	0.859	0.852	0.879	0.886	0.881	0.844	0.829	0.836	0.848	0.846	0.851	0.855	0.847	0.855	0.844	0.835	0.844	0.824	0.826	0.836	0.84	0.835	0.835	0.85	0.843	0.85	0.844	0.835	0.837	0.801
15:29:06	37	0.981	1.024	1.035	1.041	0.851	0.827	1.377	0.848	0.846	0.89	0.902	0.841	0.865	0.889	0.779	0.851	0.875	0.879	0.858	0.852	0.879	0.886	0.881	0.842	0.828	0.833	0.847	0.845	0.85	0.856	0.847	0.853	0.843	0.835	0.844	0.821	0.829	0.835	0.839	0.834	0.835	0.85	0.841	0.85	0.843	0.834	0.835	0.804
15:39:06	37	0.98	1.023	1.033	1.04	0.851	0.818	1.368	0.848	0.845	0.889	0.901	0.838	0.865	0.889	0.781	0.85	0.875	0.879	0.859	0.851	0.879	0.885	0.881	0.84	0.829	0.832	0.847	0.844	0.85	0.853	0.846	0.853	0.843	0.836	0.843	0.82	0.825	0.835	0.839	0.834	0.833	0.849	0.842	0.85	0.844	0.835	0.835	0.808
15:49:06	37	0.978	1.022	1.032	1.038	0.848	0.819	1.235	0.847	0.845	0.887	0.901	0.837	0.863	0.888	0.779	0.849	0.875	0.879	0.858	0.851	0.879	0.885	0.88	0.84	0.826	0.834	0.847	0.844	0.849	0.853	0.847	0.852	0.843	0.835	0.842	0.819	0.824	0.834	0.838	0.834	0.833	0.849	0.843	0.849	0.843	0.835	0.835	0.806
15:59:06	37	0.977	1.02	1.031	1.038	0.851	0.817	1.352	0.847	0.843	0.886	0.899	0.834	0.863	0.888	0.78	0.849	0.875	0.878	0.857	0.85	0.877	0.885	0.88	0.837	0.826	0.831	0.845	0.843	0.848	0.852	0.845	0.852	0.843	0.835	0.842	0.818	0.824	0.834	0.838	0.834	0.833	0.847	0.841	0.847	0.842	0.834	0.834	0.798
16:09:06	37	0.975	1.024	1.03	1.036	0.847	0.814	1.425	0.845	0.843	0.885	0.896	0.832	0.861	0.886	0.78	0.847	0.875	0.877	0.857	0.85	0.878	0.885	0.878	0.837	0.825	0.831	0.846	0.843	0.849	0.852	0.845	0.852	0.843	0.835	0.841	0.817	0.823	0.832	0.837	0.833	0.832	0.846	0.84	0.847	0.842	0.834	0.833	0.806
16:19:06	37	0.973	1.024	1.028	1.036	0.845	0.813	1.369	0.844	0.841	0.884	0.895	0.83	0.861	0.886	0.78	0.846	0.874	0.878	0.855	0.847	0.877	0.884	0.878	0.836	0.825	0.829	0.844	0.842	0.848	0.85	0.845	0.85	0.841	0.834	0.841	0.817	0.823	0.832	0.841	0.833	0.832	0.844	0.839	0.846	0.84	0.833	0.833	0.796
16:29:06	37	0.971	1.016	1.028	1.035	0.844	0.813	1.227	0.843	0.841	0.882	0.892	0.827	0.859	0.886	0.78	0.846	0.874	0.877	0.855	0.847	0.876	0.884	0.878	0.833	0.823	0.83	0.843	0.842	0.848	0.85	0.846	0.849	0.841	0.833	0.84	0.815	0.822	0.83	0.835	0.832	0.831	0.844	0.84	0.845	0.839	0.832	0.833	0.803
16:39:06	37	0.969	1.019	1.027	1.033	0.843	0.811	1.293	0.843	0.842	0.882	0.892	0.825	0.858	0.885	0.779	0.845	0.873	0.877	0.854	0.846	0.876	0.884	0.877	0.832	0.822	0.828	0.843	0.841	0.846	0.849	0.844	0.849	0.841	0.832	0.839	0.814	0.82	0.83	0.835	0.832	0.831	0.843	0.839	0.845	0.84	0.832	0.831	0.798
16:49:06	37	0.968	1.014	1.025	1.032	0.842	0.809	1.385	0.842	0.839	0.879	0.89	0.822	0.857	0.884	0.779	0.844	0.873	0.876	0.852	0.846	0.875	0.881	0.875	0.829	0.821	0.828	0.843	0.84	0.846	0.849	0.844	0.848	0.84	0.832	0.838	0.812	0.822	0.829	0.834	0.83	0.83	0.841	0.838	0.842	0.838	0.833	0.831	0.799
16:59:06	37	0.965	1.012	1.024	1.03	0.844	0.809	1.399	0.841	0.838	0.878	0.888	0.82	0.856	0.882	0.778	0.843	0.872	0.874	0.851	0.845	0.874	0.882	0.875	0.827	0.82	0.828	0.842	0.84	0.846	0.849	0.843	0.846	0.838	0.831	0.838	0.81	0.818	0.828	0.834	0.83	0.828	0.841	0.838	0.843	0.838	0.832	0.83	0.803
17:09:06	37	0.963	1.016	1.023	1.029	0.841	0.809	1.361	0.84	0.838	0.877	0.887	0.818	0.854	0.882	0.778	0.844	0.871	0.874	0.851	0.843	0.873	0.881	0.874	0.827	0.818	0.826	0.842	0.839	0.845	0.849	0.843	0.847	0.839	0.831	0.836	0.809	0.82	0.827	0.833	0.829	0.828	0.84	0.837	0.842	0.836	0.83	0.829	0.801
17:19:06	37	0.961	1.009	1.021	1.028	0.838	0.808	1.464	0.838	0.836	0.876	0.885	0.814	0.854	0.88	0.778	0.842	0.87	0.873	0.851	0.843	0.873	0.88	0.873	0.825	0.817	0.826	0.84	0.838	0.844	0.847	0.842	0.846	0.838	0.83	0.835	0.808	0.818	0.825	0.832	0.827	0.827	0.837	0.835	0.84	0.835	0.83	0.829	0.789
17:29:06	37	0.959	1.014	1.02	1.027	0.838	0.806	1.334	0.837	0.836	0.874	0.883	0.811	0.852	0.879	0.777	0.841	0.87	0.872	0.85	0.842	0.871	0.879	0.871	0.823	0.817	0.825	0.843	0.838	0.844	0.846	0.841	0.844	0.837	0.829	0.834	0.807	0.814	0.825	0.831	0.828	0.826	0.837	0.835	0.84	0.834	0.829	0.828	0.788
17:39:06	37	0.957	1.012	1.019	1.026	0.844	0.804	1.347	0.835	0.835	0.873	0.881	0.809	0.85	0.878	0.776	0.84	0.868	0.87	0.848	0.843	0.87	0.878	0.87	0.822	0.815	0.824	0.842	0.838	0.841	0.845	0.84	0.843	0.836	0.829	0.833	0.805	0.813	0.824	0.83	0.826	0.825	0.835	0.834	0.838	0.832	0.828	0.827	0.798
17:49:06	37	0.955	1.006	1.018	1.025	0.837	0.804	1.25	0.834	0.833	0.871	0.878	0.806	0.849	0.877	0.775	0.839	0.867	0.87	0.848	0.84	0.869	0.877	0.869	0.821	0.815	0.823	0.839	0.836	0.841	0.845	0.839	0.842	0.835	0.826	0.832	0.803	0.815	0.823	0.83	0.826	0.825	0.835	0.834	0.838	0.832	0.827	0.824	0.796
17:59:06	37	0.953	1.011	1.017	1.024	0.841	0.803	1.342	0.833	0.831	0.869	0.877	0.803	0.848	0.875	0.776	0.839	0.866	0.868	0.85	0.838	0.867	0.875	0.868	0.819	0.813	0.821	0.836	0.835	0.841	0.843	0.839	0.841	0.834	0.826	0.831	0.801	0.811	0.822	0.828	0.825	0.823	0.833	0.834	0.835	0.831	0.826	0.825	0.789
18:09:06	37	0.951	1.004	1.015	1.022	0.833	0.802	1.25	0.832	0.83	0.868	0.874	0.8	0.847	0.875	0.774	0.838	0.865	0.868	0.846	0.838	0.867	0.875	0.867	0.817	0.811	0.821	0.839	0.835	0.839	0.842	0.838	0.84	0.834	0.825	0.83	0.802	0.81	0.821	0.828	0.824	0.822	0.833	0.831	0.835	0.829	0.826	0.822	0.788
Results
	1	2	3	4	5	6	7	8	9	10	11	12
A	1500	1300	1600	-1800	12600	19300	28200	19600	15300	15900	12700	14500	Max V [YFP:503,540]
	1	1	1	1	1	1	1	1	1	1	1	1	R-Squared [YFP:503,540]
	16:22:24	02:42:24	02:32:24	08:32:24	03:12:24	04:12:24	02:32:24	03:52:24	02:42:24	04:02:24	03:52:24	03:42:24	t at Max V [YFP:503,540]
	15:34:04	02:28:10	02:24:17	09:11:17	01:35:01	01:59:50	01:43:28	02:35:18	01:36:57	02:20:36	02:17:19	02:18:55	Lagtime [YFP:503,540]
	20200	20800	24700	22400	526100	577400	908600	584800	505500	551400	642300	701000	Max V [YFP:503,540[2]]
	1	1	1	1	1	1	1	1	1	1	1	1	R-Squared [YFP:503,540[2]]
	05:23:15	16:33:15	12:13:15	16:23:15	02:43:15	02:23:15	02:33:15	03:53:15	03:43:15	03:53:15	04:03:15	03:43:15	t at Max V [YFP:503,540[2]]
	04:08:09	14:17:09	10:20:02	14:08:50	01:39:53	01:23:46	01:39:30	02:23:11	01:47:07	02:18:24	02:53:45	02:41:18	Lagtime [YFP:503,540[2]]
	3.73	3.58	4.06	4.54	5.26	4.75	19.77	5.05	4.98	5.42	7.6	6.11	Max V [OD600:600]
	1	1	1	1	1	1	1	1	1	1	1	1	R-Squared [OD600:600]
	00:54:06	00:54:06	01:14:06	01:04:06	01:04:06	01:04:06	02:34:06	01:14:06	01:04:06	01:04:06	01:04:06	01:14:06	t at Max V [OD600:600]
	00:19:17	00:21:07	00:34:18	00:24:31	00:34:05	00:33:44	02:09:58	00:33:55	00:31:47	00:33:08	00:43:25	00:35:38	Lagtime [OD600:600]
B	10800	12800	17100	18000	13300	15400	21700	22900	15700	17300	16400	19900	Max V [YFP:503,540]
	1	1	1	1	1	1	1	1	1	1	1	1	R-Squared [YFP:503,540]
	03:32:24	02:12:24	02:32:24	04:02:24	04:22:24	04:02:24	04:12:24	03:22:24	03:42:24	03:32:24	03:32:24	03:52:24	t at Max V [YFP:503,540]
	02:05:05	01:36:23	01:44:22	02:07:14	02:03:34	02:13:22	02:17:49	02:01:01	02:02:07	02:04:55	02:08:23	02:07:06	Lagtime [YFP:503,540]
	352000	402100	563400	598500	505200	514500	601000	681400	618300	486300	747400	656900	Max V [YFP:503,540[2]]
	1	1	1	1	1	1	1	1	1	1	1	1	R-Squared [YFP:503,540[2]]
	03:43:15	02:53:15	04:33:15	03:53:15	03:43:15	03:43:15	02:33:15	03:23:15	04:03:15	03:33:15	03:53:15	03:13:15	t at Max V [YFP:503,540[2]]
	02:07:24	01:43:34	02:22:46	02:00:37	02:04:21	02:03:42	01:32:15	01:46:40	02:19:42	01:45:55	02:35:36	01:53:30	Lagtime [YFP:503,540[2]]
	4.85	3.6	2.53	3.73	3.93	4.86	3.18	4.25	4.28	3.27	4.43	4.41	Max V [OD600:600]
	1	1	1	1	1	1	1	1	1	1	1	1	R-Squared [OD600:600]
	00:54:06	01:14:06	01:54:06	00:54:06	01:14:06	01:14:06	00:54:06	01:14:06	01:24:06	01:04:06	01:24:06	01:14:06	t at Max V [OD600:600]
	00:35:28	00:31:01	00:34:36	00:29:08	00:34:05	00:35:27	00:28:15	00:35:03	00:31:19	00:27:32	00:31:23	00:30:43	Lagtime [OD600:600]
C	18100	18200	20200	20100	17700	19600	17600	16700	18500	18600	18900	17500	Max V [YFP:503,540]
	1	1	1	1	1	1	1	1	1	1	1	1	R-Squared [YFP:503,540]
	03:12:24	02:22:24	02:12:24	02:42:24	02:42:24	03:52:24	02:12:24	02:22:24	02:32:24	03:42:24	03:52:24	03:22:24	t at Max V [YFP:503,540]
	01:41:46	01:23:53	01:26:42	01:38:48	01:26:13	02:02:15	01:21:50	01:25:43	01:28:42	01:49:43	01:55:04	01:40:22	Lagtime [YFP:503,540]
	589900	643100	735700	757500	649700	536500	524600	516300	587800	655300	550000	565100	Max V [YFP:503,540[2]]
	1	1	1	1	1	1	1	1	1	1	1	1	R-Squared [YFP:503,540[2]]
	01:43:15	02:23:15	03:33:15	03:13:15	02:33:15	03:23:15	02:13:15	03:33:15	02:43:15	04:03:15	03:03:15	03:23:15	t at Max V [YFP:503,540[2]]
	01:06:31	01:20:35	01:57:23	01:55:43	01:25:30	01:25:50	01:06:50	01:39:48	01:20:38	01:58:12	01:24:16	01:32:29	Lagtime [YFP:503,540[2]]
	4.23	4.71	4.68	5.3	4.76	4.53	5.01	4.32	5.02	5.5	5.01	4.99	Max V [OD600:600]
	1	1	1	1	1	1	1	1	1	1	1	1	R-Squared [OD600:600]
	01:14:06	01:14:06	01:24:06	01:04:06	01:24:06	01:24:06	01:24:06	01:14:06	01:14:06	01:14:06	01:24:06	01:14:06	t at Max V [OD600:600]
	00:31:07	00:37:52	00:36:01	00:37:40	00:35:25	00:33:19	00:36:57	00:32:41	00:35:54	00:38:26	00:32:43	00:30:13	Lagtime [OD600:600]
D	18200	15900	19200	20000	20400	-12900	20100	14500	14100	22000	19400	16300	Max V [YFP:503,540]
	1	1	1	1	1	1	1	1	1	1	1	1	R-Squared [YFP:503,540]
	03:12:24	03:12:24	01:42:24	01:42:24	02:32:24	14:32:24	02:32:24	06:42:24	03:02:24	03:52:24	03:32:24	01:52:24	t at Max V [YFP:503,540]
	01:37:04	01:25:08	01:11:12	01:11:30	01:28:52	17:28:43	01:29:59	03:38:59	01:34:25	02:13:35	01:55:20	01:13:36	Lagtime [YFP:503,540]
	645800	632100	648500	601400	607600	-435100	580200	499700	534600	656500	595800	479000	Max V [YFP:503,540[2]]
	1	1	1	1	1	1	1	1	1	1	1	1	R-Squared [YFP:503,540[2]]
	04:03:15	02:13:15	01:53:15	03:43:15	01:53:15	14:13:15	03:43:15	01:53:15	04:13:15	03:33:15	03:53:15	01:33:15	t at Max V [YFP:503,540[2]]
	01:56:25	01:13:19	01:10:30	01:34:25	01:07:55	17:21:12	01:33:57	01:06:02	02:10:34	01:51:30	01:49:50	01:03:40	Lagtime [YFP:503,540[2]]
	4.49	4.06	4.58	4.25	4.49	4.07	4.51	4.29	4.07	5.07	4.46	4.92	Max V [OD600:600]
	1	1	1	1	1	1	1	1	1	1	1	1	R-Squared [OD600:600]
	01:24:06	01:24:06	01:24:06	01:04:06	01:24:06	01:24:06	01:24:06	01:24:06	01:04:06	01:14:06	01:04:06	01:24:06	t at Max V [OD600:600]
	00:34:33	00:31:06	00:36:04	00:32:26	00:35:30	00:34:47	00:36:06	00:35:43	00:33:12	00:39:50	00:32:05	00:38:59	Lagtime [OD600:600]
E	9400	9900	10000	8700	6600	11700	-6800	10000	7700	8800	7200	7600	Max V [YFP:503,540]
	1	1	1	1	1	1	1	1	1	1	1	1	R-Squared [YFP:503,540]
	03:22:24	03:22:24	02:42:24	03:52:24	02:32:24	04:12:24	13:32:24	03:52:24	03:22:24	03:32:24	01:22:24	03:42:24	t at Max V [YFP:503,540]
	02:00:55	01:59:43	01:23:30	02:04:25	01:43:28	02:15:52	15:07:50	02:13:12	02:05:58	02:22:10	00:56:51	01:44:38	Lagtime [YFP:503,540]
	273200	299700	372300	312800	211800	385700	248400	337800	339200	269100	264200	349100	Max V [YFP:503,540[2]]
	1	1	1	1	1	1	1	1	1	1	1	1	R-Squared [YFP:503,540[2]]
	03:43:15	02:33:15	03:33:15	03:33:15	03:23:15	03:53:15	04:03:15	03:43:15	03:33:15	03:53:15	03:43:15	03:53:15	t at Max V [YFP:503,540[2]]
	01:53:05	01:31:56	01:43:30	02:06:33	01:59:01	02:05:04	02:11:12	02:08:46	02:29:02	02:20:04	02:05:20	02:21:28	Lagtime [YFP:503,540[2]]
	3.03	3.39	3.19	4.25	5.11	4.72	5.42	4.4	4.26	5.19	5.17	5.35	Max V [OD600:600]
	1	1	1	1	1	1	1	1	1	1	1	1	R-Squared [OD600:600]
	01:14:06	01:04:06	01:04:06	01:14:06	00:54:06	01:14:06	00:54:06	01:14:06	01:04:06	01:14:06	01:14:06	01:14:06	t at Max V [OD600:600]
	00:26:57	00:29:40	00:31:55	00:37:54	00:39:26	00:41:09	00:39:38	00:40:11	00:35:39	00:40:05	00:37:18	00:33:56	Lagtime [OD600:600]
F	9100	6800	12500	9700	8800	11200	10100	6700	8400	8400	7900	7800	Max V [YFP:503,540]
	1	1	1	1	1	1	1	1	1	1	1	1	R-Squared [YFP:503,540]
	02:02:24	02:12:24	03:52:24	03:42:24	04:12:24	04:32:24	04:12:24	03:32:24	03:52:24	03:02:24	03:02:24	03:42:24	t at Max V [YFP:503,540]
	01:19:29	01:16:22	02:23:43	02:04:18	01:57:24	02:38:34	02:17:06	02:15:37	02:22:24	02:10:15	01:46:38	02:15:44	Lagtime [YFP:503,540]
	408500	242700	350500	330400	445300	329200	369200	199200	324100	236000	247100	256800	Max V [YFP:503,540[2]]
	1	1	1	1	1	1	1	1	1	1	1	1	R-Squared [YFP:503,540[2]]
	03:43:15	03:53:15	04:13:15	04:13:15	04:03:15	04:13:15	04:13:15	03:33:15	04:03:15	03:33:15	03:53:15	03:23:15	t at Max V [YFP:503,540[2]]
	02:13:48	01:46:57	02:08:28	02:10:46	02:35:46	02:13:32	02:24:54	02:02:17	02:36:15	02:10:56	01:50:10	02:03:53	Lagtime [YFP:503,540[2]]
	4.41	4.55	3.93	3.92	3.85	3.96	3.59	6.08	4.24	6.21	4.81	7.85	Max V [OD600:600]
	1	1	1	1	1	1	1	1	1	1	1	1	R-Squared [OD600:600]
	01:24:06	01:14:06	01:14:06	01:14:06	01:14:06	01:44:06	01:44:06	01:14:06	01:14:06	01:04:06	01:04:06	01:04:06	t at Max V [OD600:600]
	00:36:30	00:35:06	00:37:33	00:38:58	00:39:42	00:47:37	00:43:03	00:54:10	00:39:31	00:45:44	00:34:25	00:45:56	Lagtime [OD600:600]
G	9900	15000	13700	11700	13100	14500	12600	11300	12600	11900	10900	11600	Max V [YFP:503,540]
	1	1	1	1	1	1	1	1	1	1	1	1	R-Squared [YFP:503,540]
	01:42:24	01:42:24	01:22:24	02:22:24	01:42:24	01:42:24	01:52:24	01:22:24	04:12:24	01:52:24	02:32:24	01:42:24	t at Max V [YFP:503,540]
	00:54:52	01:03:20	00:59:44	01:10:23	01:01:40	01:09:20	01:06:36	00:58:38	02:04:47	01:00:05	01:12:38	00:56:17	Lagtime [YFP:503,540]
	341500	579000	442300	407500	508500	487800	419900	407200	391100	430000	419800	454500	Max V [YFP:503,540[2]]
	1	1	1	1	1	1	1	1	1	1	1	1	R-Squared [YFP:503,540[2]]
	01:23:15	01:33:15	01:53:15	01:43:15	01:53:15	01:53:15	01:43:15	01:53:15	01:23:15	02:03:15	01:43:15	03:33:15	t at Max V [YFP:503,540[2]]
	00:52:59	01:03:45	01:02:59	00:57:01	01:05:58	01:07:15	01:03:25	01:05:01	00:55:30	00:59:09	01:04:27	01:48:09	Lagtime [YFP:503,540[2]]
	4.04	4.5	4.12	3.93	3.93	4.86	4.07	21.34	4.42	5.05	5.21	4.88	Max V [OD600:600]
	1	1	1	1	1	1	1	1	1	1	1	1	R-Squared [OD600:600]
	01:14:06	01:24:06	01:24:06	01:04:06	01:14:06	01:24:06	01:14:06	10:54:06	01:14:06	01:14:06	01:14:06	01:14:06	t at Max V [OD600:600]
	00:30:23	00:37:34	00:33:28	00:32:47	00:34:50	00:44:15	00:33:51	10:12:32	00:33:06	00:35:00	00:35:40	00:30:14	Lagtime [OD600:600]
H	14700	14100	-7400	12300	15000	10800	12000	14300	10500	16200	9600	13200	Max V [YFP:503,540]
	1	1	1	1	1	1	1	1	1	1	1	1	R-Squared [YFP:503,540]
	01:42:24	03:22:24	14:32:24	01:42:24	01:42:24	01:52:24	01:42:24	01:42:24	03:22:24	01:42:24	01:32:24	01:42:24	t at Max V [YFP:503,540]
	01:02:42	02:03:34	17:08:37	00:57:24	01:08:24	01:00:00	00:56:04	01:01:36	01:57:41	01:04:34	00:50:00	01:04:18	Lagtime [YFP:503,540]
	441400	453200	299400	430100	386400	410700	400000	484500	345600	584500	354600	357900	Max V [YFP:503,540[2]]
	1	1	1	1	1	1	1	1	1	1	1	1	R-Squared [YFP:503,540[2]]
	01:33:15	03:23:15	01:33:15	01:43:15	01:53:15	01:53:15	01:53:15	02:03:15	03:23:15	01:33:15	01:43:15	01:33:15	t at Max V [YFP:503,540[2]]
	00:53:58	01:58:19	00:59:56	00:58:24	00:57:52	01:04:44	00:55:30	01:02:44	01:55:05	01:03:56	00:54:00	00:53:28	Lagtime [YFP:503,540[2]]
	4.7	2.08	3.82	3.99	4.07	3.97	5.21	4.44	2.35	5.25	4.19	4.53	Max V [OD600:600]
	1	1	1	1	1	1	1	1	1	1	1	1	R-Squared [OD600:600]
	01:14:06	01:34:06	01:24:06	01:14:06	01:14:06	01:14:06	04:44:06	01:14:06	02:54:06	01:14:06	01:04:06	01:04:06	t at Max V [OD600:600]
	00:35:43	00:39:03	00:30:04	00:32:03	00:33:34	00:33:52	03:11:32	00:33:20	01:10:51	00:40:32	00:32:01	00:29:46	Lagtime [OD600:600]
[truncated: 48 more columns]

## Sheet: FL-scale
	Phi				1	2	3	4	5	6	7	8	9	10	11	12	13	14	15	16	17	18	19		1	2	3	4	5	6	7	8	9	10	11	12	13	14	15	16	17	18	19	20	21	22	23	24	1
10	#DIV/0!	#DIV/0!	1.14286	#DIV/0!	#DIV/0!	1.2	0	1	#DIV/0!	2.5	0	0.285714	#DIV/0!	2.33333	3	0.5	#DIV/0!	0	0	0	3.5	0.285714	#DIV/0!	#DIV/0!	#DIV/0!	#DIV/0!	0.5	5	3	3	#DIV/0!	#DIV/0!	#DIV/0!	6	1	0.285714	#DIV/0!	#DIV/0!	4	4	3	1.2	0.6	0.333333	3.5	#DIV/0!	0.5	0.571429	#DIV/0!
20	3.5	0.8	5	#DIV/0!	1	1.75	#DIV/0!	0	0.833333	0	#DIV/0!	0	#DIV/0!	#DIV/0!	5	#DIV/0!	5.5	0.8	0.125	0	#DIV/0!	#DIV/0!	0	3	#DIV/0!	#DIV/0!	#DIV/0!	4	0.5	#DIV/0!	#DIV/0!	2	#DIV/0!	1.25	1.625	2	0	#DIV/0!	6.5	8	0.5	1	#DIV/0!	#DIV/0!	#DIV/0!	2.5	#DIV/0!	#DIV/0!	1
30	#DIV/0!	#DIV/0!	8	0.666667	1.22222	2.33333	#DIV/0!	#DIV/0!	#DIV/0!	1.75	0	#DIV/0!	13	#DIV/0!	2	#DIV/0!	0	2.25	4	#DIV/0!	#DIV/0!	0.8	0	0	0.666667	0.2	#DIV/0!	1	#DIV/0!	#DIV/0!	1.33333	#DIV/0!	4	#DIV/0!	#DIV/0!	#DIV/0!	1	1.2	15	9	1	0	#DIV/0!	4	11	0	0	0.5	0
40	1	2.5	3	#DIV/0!	#DIV/0!	#DIV/0!	1.85714	1.2	3.5	1	#DIV/0!	#DIV/0!	#DIV/0!	0.454545	1.33333	2.2	0.6	3.8	2.66667	3	2	1	6	7	#DIV/0!	0.166667	#DIV/0!	0.333333	0.75	10	5.5	4	#DIV/0!	0	0.222222	#DIV/0!	2	#DIV/0!	7	#DIV/0!	#DIV/0!	4	#DIV/0!	#DIV/0!	1.57143	1.75	2.5	2.5	5
50	#DIV/0!	4	#DIV/0!	#DIV/0!	4	0	#DIV/0!	0.8	#DIV/0!	4	5	#DIV/0!	0.666667	1.5	1.5	9	1.6	0.8	#DIV/0!	#DIV/0!	1.75	7	#DIV/0!	1	#DIV/0!	#DIV/0!	7	1	5	3.66667	1.66667	4	2	#DIV/0!	#DIV/0!	#DIV/0!	3.33333	8	0.6	0	8	2	2.66667	3	#DIV/0!	2	3	1	2.75
60	6	2.5	#DIV/0!	0	2	12	1.6	6	4	#DIV/0!	#DIV/0!	1	#DIV/0!	2.66667	0	2.5	#DIV/0!	4.25	2.75	4	4.25	2.66667	#DIV/0!	2.4	0.125	2	2.8	4.66667	1.5	1.66667	#DIV/0!	0	2.8	#DIV/0!	1	#DIV/0!	2	1.5	2.66667	3	3.66667	0	19	1.44444	1.2	2	5	#DIV/0!	0.8
70	2.66667	#DIV/0!	1.75	1	1.33333	#DIV/0!	1.71429	7.33333	5.33333	5	7.33333	3.66667	4.75	#DIV/0!	5	2.75	3	15	6	0.666667	0	2	4.5	10	17	2.83333	1.28571	4	#DIV/0!	4.75	3.33333	11	#DIV/0!	#DIV/0!	#DIV/0!	4.33333	1.75	3	6.33333	10	3.75	11	2.16667	1.25	#DIV/0!	2	12	13	2.33333
80	#DIV/0!	#DIV/0!	#DIV/0!	0.25	6.5	2.6	3	1.875	9	7	4.66667	3.6	#DIV/0!	1.42857	#DIV/0!	1.33333	1.5	1.4	7.5	0.857143	1.33333	24	3.5	1.375	9	2.125	1.25	4.25	#DIV/0!	2.28571	5.33333	1.85714	5.75	#DIV/0!	2	6	5.5	#DIV/0!	#DIV/0!	17	3.66667	2.33333	0.285714	4.75	4	17	21	2.14286	2.66667
90	#DIV/0!	#DIV/0!	3	10	2.75	4.5	3.85714	#DIV/0!	5	2.8	1.83333	20	#DIV/0!	#DIV/0!	#DIV/0!	2.66667	6.33333	24	7.33333	14	2.5	1.85714	2.4	2.2	2.1	#DIV/0!	2.625	4.4	2.85714	3.25	14.5	2.66667	3.8	13	2.5	9.66667	#DIV/0!	12	9.33333	7.66667	13	3.5	3	4.5	7	1.625	6.5	4.2	2.66667
100	8	9	#DIV/0!	0.25	11	3.5	3.625	1.86667	2.33333	2.66667	5.33333	6	#DIV/0!	5	1.4	2.5	2.4	2.14286	5.2	2.375	2.57143	1	3.6	1.4	2.88889	3	3.33333	5.6	4.16667	3.83333	3.125	4.42857	7	2	6	1.44444	2.66667	3.83333	3.28571	4.5	4.5	5	3.28571	2.55556	3.5	4	#DIV/0!	8.66667	3.375
110	1	#DIV/0!	#DIV/0!	6	7.4	7	6.4	4.28571	3.18182	3.625	6	4.5	5	9.5	1.27273	2.88889	33	2.45455	4.8	6.75	5.2	2.85714	21	3.4	3.09091	2.81818	3.18182	3.14286	1.66667	2.66667	3.25	4.5	34	2.46154	3.33333	2.1	15.5	2.55556	5.28571	4.66667	5.71429	7	3.55556	7	9.25	4.25	5.5	6	15.5
120	1.66667	2.66667	2.33333	2	6.5	30	5.125	3.1	6.5	2.75	6.25	3.875	3.42857	7.2	2	3.66667	7.6	5.28571	3.71429	3	3.88889	4	5	3	5.33333	3.36364	3.36364	3.72727	3.72727	6.42857	2.15789	3.30769	5.875	5.625	4.22222	3	3.6	4.71429	5.71429	3.66667	4.33333	3.28571	3.45455	2.33333	8	5.71429	5	4.75	13
130	#DIV/0!	1	4.5	2.33333	5.55556	4.875	2.94118	7.16667	4.27273	4.5	4.6	6.33333	3.4	6.2	2.2	7	3.45455	6.57143	4.11111	4	4.14286	3.16667	3.18182	4	3.07692	3.71429	3	5	3.91667	2.76471	3.52941	3.33333	6	4.16667	3.90909	5.28571	4.41667	2.57143	3.4	3.4375	6.5	5.1	#DIV/0!	3.66667	3.92308	2.82353	5.6	2.53846	4.375
140	#DIV/0!	1.75	#DIV/0!	7.5	3.57143	4	3.375	3.46667	4.15385	3.38462	6.4	6.14286	3.72727	3.90909	7.5	4.55556	3.66667	4.5	3.54545	3.76923	4.88889	3.91667	17	2.5	6.57143	4.83333	3.25	4.16667	6.11111	5.72727	5.6	5.25	3.6875	5.63636	9.8	3.75	5.25	3.6	3.8125	4.78571	4.30769	3.4375	3.64286	4.81818	5	3.44444	3.25	3.13333	3.36364
150	17	2.33333	#DIV/0!	#DIV/0!	3.47368	3.52941	3.94118	4.92308	3.55556	3.93333	6.57143	4.88889	11.5	7.42857	1.23077	5.55556	4.66667	3.93333	4.25	3.35714	5.55556	9	3.28571	3.07143	3.8	3.28571	5.21429	3.5625	6	3.65	3.22727	3.875	5.38462	4.17647	3.73333	9.5	2.90909	3.93333	7.7	4.375	3.28571	8.44444	4.11765	3.8125	3.58824	5	3.04545	3.73333	5.25
160	9	1	1.2	2.5	3.6087	3.42105	4.875	3.52381	3.94444	3	3.5	5.75	3.25	3.52941	3.1	3	4.84615	5.83333	5.25	2.35714	3.52941	4.125	5	4.8	3.55	3.19231	3.63636	3.35	4.2	5.38889	3.77273	4.44444	4.15	4.70588	3.55	3.14286	5.61538	3.42857	5.42857	3.91304	4.2	4.38889	4.04762	3.94737	4.22222	6.06667	3.66667	4.16667	4.15385
170	1	2.5	#DIV/0!	#DIV/0!	5.5	4	4.42857	3.90909	3.66667	3.125	5.54545	4.85714	3.66667	7.55556	3.14286	3.66667	4.22222	4.27778	4	4.05556	4	3.52381	3.64706	4.28571	3.68182	3.39286	3.39286	3.76	3.57692	3.32353	4.2	4.36364	5	4.08333	3.80952	3.68182	5.55556	3.95455	6.86667	4.83333	4.5	5.15789	3.6	4.78947	3.96	4.71429	3.86957	4.44444	4.58333
180	6	4	3	2.4	3.96429	4.52381	3.56667	4.07692	4.78261	3.18519	3.72222	5.28571	4.5	4.64706	4.28571	3.80952	4.33333	10.2	4.14286	4.55	3.85	5	2.88	2.95	3.59259	3.11429	3.68966	3.55172	3.82143	3.81818	3.48485	5.19048	4.33333	5.13636	4.61905	3.37037	5.3913	4.43478	4.06452	4.63333	3.17143	6	4.66667	4.14815	3.13889	5	4.66667	4.22727	2.71429
190	2.33333	2.33333	2.33333	3	3.60606	4.33333	4.12903	4.14286	4.64286	4.6087	4.3	4.65	4.84211	7.83333	3.25	3.53846	4.82609	4.96	4.04	5.25	3.28125	5.52632	3.875	3.59091	3.89286	4.33333	3.62162	3.78788	3.45714	3.92105	4.4375	3.94118	3.97297	4.46667	4.48	3.76667	6.77778	3.83333	5.13793	5.53571	4.43333	4.31034	3.43243	3.1	4.0303	4.5	4.80769	4.5	6
200	0.6	0.666667	4	1.66667	4.32258	4.32	3.47368	4.3	11.6154	3.57143	4.25	5.36842	5.14286	4.88	4.2	4.2	4.03333	4.03226	5.04348	4	4	3.25714	4.56522	3.14286	4.39394	4	4.80556	3.26087	4.36842	4.47619	4.175	4.17949	4.325	4.38889	4.35484	3.2093	4.62857	4.85714	4.60526	5.02703	3.95349	3.95	3.66667	3.875	3.92308	4.09302	3.56098	4.6	4.45
210	#DIV/0!	2.25	1.33333	1.25	3.6	4.44	4.26471	4.29412	4.48571	4.53333	4.07407	4.64	5.30435	4.19355	5.625	3.41176	3.39474	4.8	3.88235	4.29412	3.97059	4.09677	3.57143	3.73077	4.93939	4.46512	4.31818	3.6875	3.7451	3.83333	4.29167	3.57143	5.79412	4.39024	3.85366	3.38298	4.86486	3.69565	4.875	4.95652	4.20833	4.37209	4.31111	4.29545	4.1087	4.45652	4.55	3.29787	4.04167
220	1.6	#DIV/0!	3	4	4.19512	5.18519	3.69767	4.54286	4.64103	4.05556	3.89655	5.08	4.62963	4.54839	3.6	3.43902	4.47059	4.52778	4.59375	4	3.775	4.4375	3.35	3.39394	3.98077	5.28571	4.10909	3.94231	4.32692	4.01639	4.2	4.57447	4.37255	4.7234	3.89796	4.02326	5.56757	4.25	5.54762	4.5	4.24561	4.91304	4.34545	4.40816	3.53333	4.58	4.20833	4.26829	4.4
230	#DIV/0!	1.5	1.4	#DIV/0!	5.23684	4.23077	3.7451	4.5	5.075	3.86364	4.22581	4.72414	4.20588	3.725	5.07692	3	4.04762	5.42857	4.67568	4.68421	3.63636	3.93182	3.82927	3.57895	3.85185	4.57627	4.16129	3.21739	4.08333	4.29851	4.40323	3.53846	4.15	4.58824	4.2	3.48214	5.7561	4.54902	4.26667	4.51562	4.38983	4.41818	3.87302	4.23214	4.80392	4.40984	4.03636	3.79592	4.48276
240	#DIV/0!	3.33333	2	2	4.53571	4.68293	3.85965	4.09091	4.61111	3.76596	3.875	5	3.94595	3.97619	3.94737	3.07407	4.21277	4.21569	4.95238	4.1	3.93878	4.14286	4.13953	3.79487	3.83582	4.55556	4.15278	3.44595	4.28986	4.0625	3.98718	3.76056	4.90164	4.76271	4.44643	3.52542	4.89091	4.20312	4.4697	4.64789	4.70769	5.16364	4.23188	3.86111	4.10448	4.1831	4.35484	4.34	4.25
250	3.6	7	3	1.71429	4.31507	3.93333	3.87838	4.21311	4.40909	3.34375	3.25	4.94595	5.1	4.65909	4.36842	3.14516	5	4.36364	4.75472	4.08772	3.75439	3.82258	3.76786	3.01695	3.8	4.57333	4.19277	3.62791	4.31169	4.31868	3.98901	3.975	4.17073	4.92647	3.83562	3.04878	5.13559	4.21127	4.64474	4.94937	4.56962	4.97015	4.37333	4.08974	3.77108	4.26829	4.42254	4.44068	3.81633
260	1.4	1.42857	5.33333	6	4.1	4.37879	3.64286	4.33333	4.62195	3.44156	3.5	4.01852	4.41071	4.7	4.16667	2.89024	4.50794	4.5	4.02899	3.84286	3.56522	3.42683	3.11688	2.9375	4.13924	5.48	4.37634	3.96667	4.74074	4.37736	4	3.60606	4.19588	5.01333	3.82759	3.36047	5.28571	3.8764	4.31111	4.61616	4.75	4.59259	4.02105	3.66337	3.67347	4.17347	4.24706	4.24324	4.07143
270	1.55556	3.33333	1.44444	2.4	4.14679	4.18824	3.67857	4.5	4.5625	3.39583	3.67647	3.93846	4.01333	4.75758	4.2963	3.27473	4.61333	4.41176	4.24051	3.77011	3.82716	3.57447	3.42169	2.96053	3.79208	4.51515	4.2963	3.67826	4.31068	4.41129	4.18182	3.86726	4.14414	4.86022	4	3.25962	5.10976	4.45361	4.55238	4.9	4.3211	4.7766	4.19444	3.83333	3.9619	4.25	4.20588	4.28736	4.13846
280	1	2.33333	1	3.66667	4.13445	4.53535	3.67692	4.0885	4.28814	3.55455	3.4878	4.58571	4.09524	4.15294	4.33333	3.16814	4.48913	4.64948	4.15464	4.0099	3.4717	3.41379	3.06364	3.425	4.07207	4.85217	4.34127	3.35971	4.19355	4.64706	4.07092	3.90551	3.80435	5.27835	3.90351	3.38393	5.06122	3.904	4.27559	4.84375	4.66129	4.96296	4.26829	4.13008	3.93798	4.37692	4.30702	4.3587	4.03947
290	2	2.28571	1.88889	3.57143	4.26829	4.41176	3.27451	3.82171	4.675	3.49606	3.96471	4.20455	3.8932	4.54082	4.31579	3.13077	4.1875	4.77477	4.12069	3.86508	3.40476	3.42963	3.34167	2.92308	3.84962	4.97619	4.10884	3.28302	4.21918	4.40373	4.02424	3.76224	4.14685	5.05263	4.1	2.92086	4.89189	4.08594	4.37671	4.54605	4.63121	4.69355	4.04667	3.6478	4.10072	4.38776	4.10949	3.96522	4.59722
300	7.5	3.4	2.1	3.4	4.23741	4.7193	3.39241	4	4.38519	3.19728	3.65347	4.59551	3.86087	4.34821	4.19048	3.04255	4.50427	4.99115	4.64754	4.25385	3.69697	3.59184	3.23776	2.95082	3.78289	5.22794	4.06587	3.37143	4.30189	4.71264	3.94149	3.77848	4.15686	4.83969	4.05594	3.03947	5.22034	3.86577	4.59868	4.42941	4.3253	4.67626	3.94737	4.05	3.94304	4.33951	4.00649	4.04	4.3494
310	#DIV/0!	4	4	3	4.2963	5.08889	3.3125	2.55556	4.82609	3.67308	4.21212	4.58333	4.57778	5.35897	4.23529	3.13208	4.925	4.58333	4.93478	5.71053	4.11111	4.28846	3.08475	3.22917	4.44444	5.40385	4.53226	3.35294	4.81818	4.75806	4.14706	4.61538	5.09804	5.30612	4.14545	3.74138	4.66667	3.91667	5.19608	5.44444	4.86792	4.21429	4.46552	4.35088	2.8	3.89062	4.07407	3.7	4.76471
320	2.8	#DIV/0!	1.16667	3.5	4.59259	4.14286	3.88525	2.62745	4.9	4.23404	4.14706	4.72222	4.4375	5.81081	4.05	3.01754	4.06122	5.86842	5.34783	4.21053	4.13043	3.61017	3.33898	2.84906	4.32759	5.70588	4.34921	3.35714	4.73684	5.06349	4.43939	4.54717	4.35	5.13725	4.63462	3.46875	4.9434	4.01724	4.61404	6.23529	4.5	4.63462	4.78571	4.16393	3.06452	4.03077	3.55224	3.5873	3.9
330	2.5	3	#DIV/0!	0.5	4.53571	4.98077	3.88525	2.97826	4.96226	3.85714	4.61765	5.14286	4.45833	5.06977	4.59091	3.7	4.625	5.12766	4.47273	4.76	4.01961	4.08772	3.51724	3.16667	4.35088	4.66154	4.48438	3.46269	4.91667	4.9375	4.46269	4.67273	4.82456	5	4.25926	3.65	5.3	3.72308	4.84211	5.09091	4.96154	4.57407	3.93846	4.13115	3.12903	3.75362	3.79032	3.75806	4.56098
340	#DIV/0!	#DIV/0!	5.33333	5.5	4.82456	5.28	3.95522	2.56897	4.54386	4.01852	4.46341	4.65909	4.26415	5.04167	4.07407	3.32787	6	4.41071	4.98039	4.64286	4.09259	4.15	3.7069	3.44898	3.90909	5.49123	4.38806	3.23377	5.24561	4.8209	5.11667	4.57627	5.51852	5.07407	4.53448	3.66154	5.38462	3.93939	4.78333	4.86364	4.57895	5.03774	4.42857	4.09524	2.95588	3.67123	3.52857	3.69118	5.12821
350	#DIV/0!	#DIV/0!	#DIV/0!	0	4.88889	5.34483	4.17143	2.6129	5.18182	3.87097	3.91111	4.77273	4.92453	4.94231	5.48	3.35821	4.70909	4.62712	5.26786	4.71186	4.2	3.91045	3.70312	3.25	4.7541	5.67797	4.23611	3.53425	4.74242	4.91667	4.60811	4.14706	4.37143	5.4	4.91228	3.65672	5.06897	3.78873	4.72727	4.79104	4.19697	4.37705	4.08108	4.25758	3.05797	3.78947	3.65753	3.64865	4.59574
360	2	#DIV/0!	3	0.25	4.5	5.22059	3.46809	2.6	4.63889	4.29231	4.26923	4.76923	4.75362	5.85185	3.73171	3.56962	4.71212	4.58333	6.69231	4.92647	4.11268	3.91026	3.76	3.38235	4.14667	5.27536	4.3375	3.76543	5	4.50617	4.10227	4.66667	4.58108	5.03125	4.75	3.76712	4.47222	3.96104	4.56164	4.77027	3.775	4.35385	3.64706	3.89333	2.75281	3.37778	3.56471	3.57317	4.50877
370	1	1.5	4	2.25	5.08861	5.25641	4.17204	2.5	4.8625	4.12048	4.88889	5.2931	5.09333	5.30137	4.89189	3.79775	5.31507	5.43243	5.27848	5.13924	4.35366	4	3.6413	3.67105	4.125	5.35065	4.11828	3.34343	4.72289	4.7	3.9703	4.16092	4.65476	5.06757	4.51282	3.95062	4.65823	3.96429	4.47674	4.77907	4.0814	4.30769	4.02247	3.98851	2.78351	3.25714	3.375	3.58333	4.90164
380	3	1.66667	1.33333	2.25	4.78	5.83908	4.17391	2.55	5.1	4.17347	4.97059	5.2	4.43434	5.30337	4.2549	3.92661	5.01075	5.54651	5.51685	5.31461	4.58947	4.02703	4.08081	3.97753	4.02941	4.80612	4.06364	3.47788	4.59375	4.27679	4.09009	3.99029	4.59375	4.83146	4.3	3.76768	4.60638	3.56481	4.12871	4.57143	3.85437	3.84848	3.66667	3.68182	2.66667	3.50926	3.45045	3.66667	4.81333
390	2	3.5	6.5	7	5.04386	5.19828	4.28788	2.52459	4.62393	4.26957	4.85542	4.97647	4.95614	4.93043	4.63793	3.81203	5.04505	5.23364	5.17949	5.09735	4.79817	4.27778	3.93548	4.09259	3.875	4.56897	4.016	3.30935	4.09756	4.35714	3.98519	4.21053	4.05833	4.4434	4.06195	3.82727	4.80392	3.7395	4.12712	4.45378	3.59375	3.91818	3.83871	3.6748	2.55303	3.3037	3.31061	3.45113	6.26866
400	6	0.9	2.625	2.8	4.92199	5.33824	4.23926	2.48936	4.80741	4.36232	4.97959	5.31373	4.86232	5.26718	5.18182	4.36486	5.14062	5.07194	5.51493	5.09489	4.7594	4.21429	4.0068	4.33333	3.59732	4.35821	3.86667	3.52632	3.96575	3.98065	3.73885	3.92647	4.17778	4.37398	3.94615	3.43382	4.50413	3.67376	3.85	4.24265	3.50676	3.89231	3.75172	3.43919	2.7351	3.32886	3.40136	3.59028	4.91579
410	2	#DIV/0!	6.5	1.5	5	5.28846	4.24194	2.6131	4.47337	4.33544	4.99174	5.15	4.84568	5.13548	4.82927	4.17222	4.95541	5.18239	5.28302	5.08805	4.88387	3.94271	3.95402	4.28082	3.57669	4.2549	3.47191	3.41618	3.7378	3.85549	3.41885	3.79221	3.94872	4.16438	3.99296	3.6	4.44118	3.57764	3.54335	3.8882	3.7707	3.80921	3.47093	3.52727	2.7381	3.23563	3.42331	3.24852	5.22857
420	12	1.83333	2	3.25	4.71717	4.92784	4.31776	2.75393	4.62694	4.32065	4.81119	5.1223	4.8342	4.93011	5.17204	4.22222	5.16111	4.92105	5.13298	5.06557	4.55914	4.2233	4.09694	4.41916	3.44565	4	3.30583	3.39572	3.73913	3.74112	3.46078	3.44385	3.67978	4.0443	3.55294	3.44848	4.39735	3.36559	3.62162	3.62766	3.52151	3.95706	3.47849	3.40761	2.70352	3.14721	3.37288	3.16402	4.75758
430	3	1.44444	4	11	4.77876	4.96774	4.37395	2.80543	4.49537	4.27885	4.80745	4.85976	4.68919	4.92958	5.15179	4.14286	4.9717	4.90541	5.05556	4.91121	4.47685	4.16309	3.9148	4.30928	3.5	3.94301	3.60891	3.41463	3.42788	3.73023	3.46188	3.57143	3.69388	3.97126	3.56085	3.48901	4.0113	3.32524	3.56522	3.71357	3.37624	3.64921	3.38095	3.31429	2.70093	3.10798	3.29798	3.20197	5.05147
440	3.11111	4.16667	5.25	1.81818	4.86275	4.90588	4.30357	2.9098	4.41107	4.31148	4.87166	4.85638	4.95417	4.83951	5.18462	4.12409	4.82661	4.89558	4.80321	4.87967	4.41057	4	3.96109	4.22973	3.38356	3.82547	3.38723	3.31304	3.63594	3.45344	3.2439	3.56459	3.55556	3.9641	3.53465	3.56995	3.89583	3.31858	3.33766	3.59375	3.27468	3.6381	3.39827	3.33333	2.57917	3.15812	3.25806	3.18894	4.65031
450
460
470
480					average
490					4.22627
500
510
520
530
540
550
560
570
580
590
600
610
620
630
640
650
660
670
680
690
700
710
720
730
740
750
760
770
780
790
800
810
820
830
840
850
860
870
880
890
900
910
920
930
940
950
960
970
980
990
1000
1010
1020
1030
1040
1050
1060
1070
1080
1090
1100
1110
1120
1130
1140
1150
1160
1170
1180
1190
1200
1210
1220	3.66667	4.2381	4.5	3.59091	4.04116
1230	3.45833	3.36	3.90909	3.38462	4.09799
1240	5.73333	4.19048	4.13636	3.56	4.06818
1250	4.38889	5.3125	3.16667	3.95652	4.03618
1260	4.64706	4.15789	4.33333	3.10714	4.02406
1270	3.69565	3.625	4.55	3.33333	3.97796
1280	4.625	5.46667	5.3125	5.64706	3.98886
1290	3	3.9	4.55	3.68182	4.00855
1300
1310
1320
1330
1340
1350
1360
1370
1380
1390
1400
1410
1420
1430
1440
1450
1460
1470
1480
1490
1500
1510
1520
1530
1540
1550
[truncated: 47 more columns]

## Sheet: Complie-Test-OD
Test-OD	Phi				1	2	3	4	5	6	7	8	9	10	11	12	13	14	15	16	17	18	19		1	2	3	4	5	6	7	8	9	10	11	12	13	14	15	16	17	18	19	20	21	22	23	24	1
10	0.087	0.088	0.088	0.092	0.088	0.086	0.087	0.086	0.088	0.085	0.085	0.084	0.083	0.084	0.078	0.084	0.084	0.085	0.083	0.083	0.083	0.083	0.084	0.083	0.082	0.083	0.082	0.083	0.083	0.084	0.083	0.083	0.087	0.082	0.083	0.083	0.083	0.083	0.082	0.083	0.083	0.083	0.083	0.083	0.082	0.082	0.083	0.082	0.085
20	0.087	0.089	0.089	0.094	0.089	0.087	0.088	0.088	0.088	0.086	0.086	0.085	0.084	0.084	0.079	0.085	0.085	0.086	0.084	0.084	0.084	0.085	0.085	0.084	0.082	0.084	0.082	0.084	0.083	0.084	0.084	0.084	0.086	0.082	0.083	0.084	0.084	0.084	0.083	0.084	0.083	0.084	0.083	0.083	0.082	0.083	0.084	0.083	0.086
30	0.089	0.091	0.091	0.097	0.091	0.088	0.089	0.089	0.089	0.088	0.089	0.087	0.085	0.085	0.079	0.086	0.086	0.087	0.085	0.085	0.085	0.084	0.086	0.084	0.083	0.085	0.083	0.085	0.084	0.086	0.085	0.084	0.088	0.084	0.084	0.085	0.085	0.085	0.084	0.085	0.084	0.085	0.084	0.084	0.083	0.084	0.084	0.083	0.087
40	0.091	0.094	0.094	0.101	0.093	0.09	0.092	0.091	0.091	0.089	0.089	0.088	0.086	0.087	0.079	0.087	0.087	0.088	0.086	0.086	0.086	0.086	0.087	0.086	0.084	0.086	0.084	0.086	0.085	0.087	0.086	0.086	0.089	0.086	0.086	0.086	0.086	0.086	0.085	0.086	0.085	0.085	0.085	0.085	0.092	0.085	0.086	0.085	0.088
50	0.095	0.098	0.098	0.107	0.096	0.092	0.095	0.093	0.094	0.092	0.092	0.09	0.088	0.089	0.08	0.09	0.089	0.09	0.088	0.088	0.088	0.088	0.089	0.088	0.086	0.088	0.086	0.087	0.087	0.089	0.088	0.088	0.091	0.089	0.087	0.088	0.087	0.087	0.087	0.088	0.087	0.087	0.087	0.087	0.097	0.087	0.088	0.086	0.091
60	0.099	0.103	0.103	0.114	0.1	0.095	0.098	0.097	0.097	0.095	0.095	0.094	0.09	0.091	0.08	0.092	0.092	0.093	0.09	0.091	0.091	0.091	0.091	0.09	0.088	0.09	0.088	0.09	0.089	0.091	0.09	0.089	0.094	0.091	0.09	0.091	0.089	0.089	0.089	0.09	0.089	0.089	0.089	0.089	0.088	0.089	0.09	0.088	0.094
70	0.105	0.109	0.109	0.121	0.105	0.099	0.102	0.101	0.101	0.099	0.099	0.097	0.094	0.094	0.081	0.096	0.095	0.097	0.093	0.094	0.094	0.094	0.094	0.094	0.09	0.093	0.091	0.092	0.092	0.095	0.093	0.092	0.098	0.093	0.092	0.093	0.092	0.092	0.092	0.093	0.092	0.091	0.091	0.091	0.102	0.092	0.092	0.091	0.098
80	0.11	0.115	0.115	0.129	0.11	0.103	0.107	0.105	0.106	0.103	0.102	0.102	0.097	0.098	0.082	0.099	0.099	0.101	0.097	0.097	0.097	0.097	0.098	0.097	0.093	0.096	0.094	0.095	0.095	0.098	0.097	0.095	0.102	0.097	0.095	0.097	0.095	0.095	0.095	0.097	0.095	0.095	0.094	0.094	0.095	0.096	0.096	0.094	0.102
90	0.116	0.121	0.122	0.139	0.116	0.107	0.113	0.111	0.112	0.108	0.107	0.106	0.101	0.102	0.084	0.103	0.103	0.105	0.1	0.101	0.101	0.102	0.102	0.102	0.096	0.1	0.098	0.099	0.098	0.102	0.101	0.099	0.106	0.101	0.099	0.101	0.098	0.098	0.099	0.101	0.099	0.098	0.098	0.098	0.097	0.1	0.1	0.098	0.107
100	0.124	0.129	0.13	0.15	0.122	0.112	0.118	0.116	0.117	0.113	0.113	0.111	0.106	0.106	0.086	0.108	0.108	0.11	0.105	0.105	0.106	0.106	0.107	0.106	0.1	0.104	0.102	0.102	0.102	0.106	0.105	0.103	0.111	0.104	0.103	0.105	0.102	0.101	0.102	0.105	0.102	0.102	0.101	0.102	0.101	0.104	0.103	0.102	0.112
110	0.133	0.138	0.14	0.164	0.129	0.117	0.125	0.122	0.123	0.118	0.118	0.116	0.111	0.111	0.087	0.113	0.112	0.116	0.11	0.11	0.111	0.111	0.111	0.111	0.104	0.108	0.106	0.107	0.106	0.111	0.11	0.108	0.116	0.108	0.107	0.109	0.107	0.106	0.107	0.11	0.107	0.106	0.106	0.106	0.105	0.109	0.108	0.106	0.118
120	0.143	0.15	0.152	0.181	0.138	0.123	0.134	0.13	0.131	0.125	0.125	0.122	0.116	0.116	0.089	0.119	0.118	0.122	0.115	0.116	0.117	0.117	0.117	0.117	0.108	0.114	0.111	0.112	0.111	0.116	0.115	0.113	0.121	0.115	0.112	0.115	0.112	0.11	0.112	0.116	0.112	0.111	0.11	0.111	0.11	0.114	0.113	0.111	0.125
130	0.156	0.166	0.166	0.2	0.148	0.131	0.143	0.138	0.139	0.133	0.132	0.13	0.123	0.123	0.091	0.126	0.125	0.129	0.121	0.122	0.123	0.123	0.123	0.123	0.114	0.119	0.117	0.117	0.117	0.123	0.121	0.119	0.127	0.121	0.117	0.12	0.117	0.116	0.118	0.122	0.118	0.117	0.116	0.116	0.116	0.12	0.119	0.116	0.134
140	0.17	0.182	0.182	0.22	0.161	0.14	0.154	0.149	0.15	0.145	0.141	0.139	0.131	0.131	0.093	0.135	0.134	0.138	0.129	0.129	0.131	0.131	0.13	0.131	0.12	0.126	0.124	0.124	0.123	0.131	0.128	0.126	0.135	0.128	0.123	0.128	0.123	0.122	0.125	0.129	0.124	0.123	0.122	0.122	0.123	0.127	0.125	0.123	0.144
150	0.185	0.2	0.2	0.243	0.175	0.151	0.169	0.164	0.164	0.154	0.152	0.15	0.141	0.14	0.096	0.145	0.144	0.15	0.138	0.139	0.141	0.142	0.14	0.14	0.127	0.134	0.132	0.132	0.131	0.14	0.137	0.134	0.144	0.137	0.131	0.136	0.131	0.13	0.133	0.138	0.132	0.131	0.129	0.13	0.131	0.136	0.133	0.13	0.157
160	0.202	0.219	0.22	0.258	0.193	0.163	0.185	0.177	0.177	0.169	0.167	0.163	0.154	0.153	0.098	0.158	0.157	0.163	0.149	0.151	0.153	0.153	0.151	0.152	0.136	0.145	0.142	0.141	0.14	0.151	0.148	0.145	0.155	0.148	0.14	0.146	0.141	0.138	0.142	0.149	0.142	0.14	0.138	0.14	0.14	0.147	0.143	0.139	0.172
170	0.222	0.233	0.233	0.283	0.212	0.178	0.202	0.194	0.195	0.184	0.183	0.179	0.168	0.166	0.101	0.173	0.171	0.178	0.162	0.164	0.166	0.167	0.164	0.166	0.146	0.156	0.154	0.153	0.152	0.165	0.161	0.157	0.168	0.16	0.151	0.159	0.152	0.149	0.155	0.162	0.153	0.152	0.149	0.151	0.152	0.159	0.155	0.15	0.189
180	0.235	0.253	0.257	0.309	0.234	0.197	0.224	0.212	0.215	0.201	0.202	0.194	0.184	0.182	0.104	0.189	0.187	0.195	0.177	0.179	0.182	0.182	0.179	0.182	0.159	0.17	0.169	0.166	0.166	0.18	0.176	0.171	0.183	0.174	0.164	0.172	0.166	0.162	0.168	0.177	0.167	0.165	0.162	0.164	0.175	0.174	0.168	0.164	0.207
190	0.259	0.28	0.281	0.328	0.25	0.216	0.252	0.235	0.237	0.221	0.222	0.214	0.202	0.2	0.108	0.208	0.206	0.214	0.193	0.195	0.2	0.2	0.198	0.2	0.173	0.185	0.184	0.18	0.18	0.198	0.193	0.186	0.2	0.191	0.179	0.188	0.18	0.176	0.184	0.193	0.181	0.179	0.176	0.179	0.18	0.19	0.184	0.178	0.232
200	0.284	0.306	0.302	0.363	0.279	0.237	0.264	0.252	0.249	0.244	0.245	0.236	0.223	0.22	0.112	0.23	0.228	0.237	0.214	0.216	0.222	0.221	0.217	0.222	0.19	0.204	0.202	0.198	0.198	0.218	0.212	0.204	0.22	0.209	0.196	0.205	0.197	0.192	0.202	0.212	0.2	0.197	0.194	0.196	0.208	0.21	0.201	0.195	0.246
210	0.315	0.336	0.333	0.401	0.307	0.243	0.292	0.279	0.277	0.262	0.257	0.256	0.239	0.239	0.117	0.245	0.241	0.25	0.235	0.238	0.24	0.239	0.241	0.246	0.208	0.225	0.223	0.218	0.22	0.243	0.235	0.225	0.244	0.232	0.216	0.225	0.218	0.211	0.223	0.236	0.22	0.215	0.213	0.216	0.218	0.232	0.222	0.214	0.276
220	0.348	0.373	0.369	0.42	0.335	0.273	0.317	0.306	0.305	0.291	0.287	0.281	0.26	0.259	0.123	0.272	0.268	0.281	0.251	0.253	0.259	0.258	0.254	0.26	0.23	0.245	0.243	0.241	0.242	0.26	0.255	0.246	0.257	0.253	0.239	0.245	0.239	0.233	0.243	0.249	0.242	0.238	0.235	0.237	0.241	0.25	0.246	0.236	0.305
230	0.382	0.403	0.397	0.434	0.358	0.289	0.34	0.334	0.337	0.32	0.318	0.309	0.287	0.289	0.131	0.301	0.299	0.306	0.278	0.281	0.288	0.287	0.285	0.288	0.243	0.264	0.259	0.254	0.257	0.283	0.274	0.261	0.28	0.27	0.256	0.258	0.252	0.247	0.259	0.274	0.256	0.25	0.251	0.25	0.253	0.272	0.259	0.249	0.335
240	0.398	0.414	0.415	0.447	0.386	0.311	0.366	0.357	0.366	0.348	0.354	0.336	0.311	0.318	0.14	0.335	0.328	0.338	0.307	0.31	0.321	0.317	0.317	0.327	0.267	0.291	0.286	0.281	0.284	0.314	0.302	0.288	0.312	0.297	0.279	0.284	0.279	0.27	0.288	0.303	0.285	0.277	0.275	0.277	0.283	0.301	0.288	0.272	0.363
250	0.418	0.429	0.434	0.468	0.41	0.338	0.401	0.387	0.39	0.371	0.377	0.36	0.334	0.344	0.15	0.361	0.357	0.363	0.335	0.338	0.348	0.343	0.346	0.359	0.294	0.32	0.316	0.307	0.31	0.348	0.331	0.32	0.348	0.325	0.306	0.306	0.306	0.299	0.314	0.332	0.31	0.304	0.302	0.303	0.306	0.331	0.314	0.299	0.395
260	0.442	0.449	0.456	0.492	0.414	0.364	0.405	0.41	0.412	0.403	0.414	0.388	0.363	0.372	0.161	0.396	0.389	0.395	0.362	0.369	0.378	0.372	0.377	0.388	0.321	0.348	0.35	0.338	0.342	0.384	0.365	0.351	0.38	0.364	0.339	0.333	0.332	0.327	0.348	0.365	0.342	0.338	0.333	0.336	0.343	0.365	0.347	0.329	0.422
270	0.462	0.474	0.481	0.518	0.434	0.378	0.42	0.424	0.421	0.423	0.437	0.403	0.392	0.397	0.172	0.422	0.412	0.409	0.391	0.396	0.409	0.405	0.408	0.419	0.348	0.387	0.382	0.364	0.383	0.416	0.406	0.384	0.418	0.403	0.377	0.361	0.362	0.356	0.378	0.399	0.376	0.367	0.368	0.368	0.377	0.4	0.382	0.357	0.43
280	0.485	0.499	0.505	0.546	0.445	0.394	0.435	0.428	0.425	0.436	0.446	0.409	0.408	0.418	0.187	0.434	0.419	0.424	0.414	0.415	0.426	0.424	0.429	0.439	0.382	0.415	0.412	0.393	0.415	0.454	0.439	0.416	0.44	0.438	0.416	0.392	0.39	0.383	0.41	0.423	0.407	0.398	0.4	0.4	0.409	0.433	0.419	0.385	0.443
290	0.511	0.524	0.53	0.572	0.457	0.418	0.445	0.44	0.442	0.454	0.448	0.419	0.424	0.431	0.204	0.446	0.437	0.44	0.427	0.43	0.436	0.435	0.443	0.451	0.413	0.44	0.431	0.414	0.442	0.472	0.457	0.436	0.453	0.454	0.45	0.412	0.412	0.414	0.425	0.443	0.428	0.423	0.424	0.423	0.423	0.446	0.442	0.414	0.445
300	0.538	0.558	0.558	0.6	0.474	0.428	0.458	0.453	0.455	0.444	0.457	0.431	0.434	0.445	0.214	0.458	0.449	0.451	0.438	0.442	0.449	0.451	0.461	0.467	0.424	0.448	0.439	0.431	0.454	0.484	0.471	0.45	0.469	0.464	0.465	0.428	0.426	0.427	0.438	0.453	0.448	0.436	0.441	0.438	0.439	0.462	0.455	0.43	0.463
310	0.262	0.265	0.254	0.259	0.273	0.271	0.251	0.186	0.256	0.226	0.24	0.215	0.236	0.241	0.177	0.264	0.269	0.298	0.231	0.268	0.233	0.217	0.213	0.252	0.208	0.213	0.207	0.204	0.208	0.227	0.231	0.229	0.25	0.253	0.245	0.232	0.223	0.237	0.2	0.252	0.213	0.196	0.225	0.203	0.176	0.214	0.224	0.227	0.236
320	0.267	0.27	0.261	0.265	0.293	0.284	0.288	0.179	0.267	0.253	0.276	0.225	0.261	0.265	0.15	0.273	0.271	0.289	0.266	0.277	0.262	0.272	0.221	0.26	0.216	0.235	0.215	0.212	0.214	0.228	0.241	0.22	0.228	0.224	0.229	0.229	0.234	0.226	0.221	0.251	0.215	0.203	0.206	0.211	0.199	0.226	0.25	0.24	0.251
330	0.286	0.287	0.278	0.282	0.289	0.279	0.248	0.187	0.271	0.266	0.28	0.253	0.285	0.279	0.153	0.285	0.28	0.316	0.291	0.297	0.275	0.284	0.237	0.274	0.231	0.275	0.23	0.225	0.23	0.244	0.231	0.235	0.242	0.244	0.253	0.242	0.266	0.229	0.254	0.228	0.222	0.253	0.219	0.222	0.19	0.216	0.223	0.242	0.259
340	0.312	0.313	0.302	0.305	0.27	0.314	0.266	0.225	0.267	0.267	0.29	0.27	0.314	0.304	0.179	0.284	0.285	0.333	0.281	0.279	0.269	0.29	0.259	0.294	0.255	0.262	0.249	0.246	0.249	0.254	0.254	0.256	0.264	0.262	0.266	0.272	0.271	0.251	0.271	0.248	0.236	0.267	0.237	0.243	0.212	0.234	0.245	0.265	0.285
350	0.343	0.345	0.332	0.336	0.297	0.334	0.331	0.225	0.297	0.305	0.318	0.284	0.331	0.33	0.198	0.32	0.306	0.354	0.326	0.311	0.291	0.317	0.287	0.323	0.306	0.284	0.277	0.274	0.274	0.281	0.279	0.284	0.293	0.291	0.294	0.294	0.304	0.273	0.277	0.292	0.258	0.267	0.262	0.28	0.248	0.283	0.273	0.295	0.316
360	0.38	0.382	0.368	0.371	0.321	0.347	0.368	0.231	0.314	0.32	0.337	0.331	0.353	0.356	0.218	0.333	0.34	0.384	0.338	0.362	0.314	0.341	0.318	0.329	0.338	0.324	0.312	0.304	0.307	0.31	0.309	0.313	0.324	0.323	0.325	0.327	0.322	0.303	0.301	0.292	0.281	0.299	0.29	0.298	0.261	0.285	0.301	0.326	0.338
370	0.416	0.42	0.418	0.408	0.375	0.373	0.406	0.257	0.345	0.374	0.352	0.356	0.382	0.382	0.21	0.36	0.378	0.402	0.369	0.375	0.348	0.362	0.351	0.375	0.368	0.35	0.356	0.339	0.344	0.343	0.341	0.348	0.357	0.355	0.36	0.361	0.358	0.334	0.327	0.327	0.312	0.325	0.336	0.33	0.299	0.316	0.334	0.363	0.373
380	0.456	0.464	0.476	0.451	0.417	0.449	0.431	0.281	0.39	0.379	0.386	0.388	0.418	0.422	0.237	0.399	0.385	0.422	0.417	0.421	0.383	0.399	0.383	0.399	0.399	0.392	0.391	0.37	0.385	0.377	0.384	0.383	0.393	0.391	0.396	0.397	0.396	0.367	0.362	0.362	0.347	0.35	0.373	0.369	0.307	0.35	0.366	0.396	0.41
390	0.489	0.493	0.49	0.49	0.432	0.451	0.453	0.306	0.423	0.415	0.427	0.423	0.446	0.457	0.26	0.443	0.419	0.469	0.452	0.43	0.419	0.44	0.429	0.438	0.431	0.428	0.426	0.404	0.422	0.41	0.424	0.42	0.43	0.42	0.431	0.431	0.42	0.409	0.396	0.396	0.372	0.386	0.4	0.399	0.34	0.392	0.401	0.431	0.454
400	0.527	0.516	0.516	0.514	0.477	0.484	0.482	0.333	0.455	0.446	0.464	0.45	0.474	0.478	0.287	0.456	0.447	0.504	0.461	0.466	0.449	0.451	0.449	0.461	0.449	0.456	0.46	0.438	0.452	0.442	0.445	0.452	0.46	0.45	0.459	0.459	0.448	0.439	0.425	0.444	0.405	0.413	0.434	0.433	0.369	0.429	0.428	0.456	0.475
410	0.536	0.539	0.568	0.535	0.495	0.507	0.514	0.37	0.474	0.47	0.48	0.471	0.49	0.487	0.305	0.476	0.468	0.521	0.476	0.481	0.47	0.474	0.478	0.48	0.476	0.481	0.481	0.471	0.481	0.466	0.467	0.476	0.486	0.477	0.48	0.482	0.481	0.471	0.452	0.476	0.435	0.448	0.444	0.454	0.403	0.451	0.457	0.478	0.489
420	0.559	0.563	0.556	0.558	0.504	0.53	0.528	0.398	0.492	0.483	0.499	0.488	0.509	0.513	0.317	0.493	0.493	0.538	0.497	0.501	0.484	0.494	0.489	0.506	0.506	0.499	0.5	0.492	0.498	0.485	0.485	0.496	0.499	0.495	0.498	0.502	0.486	0.479	0.479	0.476	0.457	0.46	0.466	0.478	0.419	0.466	0.473	0.5	0.509
430	0.585	0.591	0.615	0.582	0.504	0.533	0.542	0.419	0.505	0.5	0.522	0.506	0.53	0.529	0.344	0.512	0.506	0.546	0.511	0.515	0.505	0.505	0.503	0.523	0.51	0.509	0.515	0.507	0.503	0.505	0.503	0.516	0.527	0.512	0.513	0.525	0.504	0.509	0.498	0.49	0.475	0.475	0.501	0.493	0.444	0.48	0.489	0.516	0.536
440	0.613	0.618	0.634	0.611	0.533	0.558	0.55	0.439	0.524	0.523	0.534	0.532	0.551	0.544	0.376	0.532	0.529	0.569	0.533	0.535	0.525	0.529	0.523	0.539	0.54	0.532	0.52	0.524	0.527	0.522	0.525	0.527	0.533	0.53	0.529	0.539	0.528	0.514	0.52	0.514	0.495	0.498	0.512	0.508	0.463	0.508	0.509	0.539	0.548
450	0.641	0.645	0.638	0.676	0.549	0.572	0.571	0.464	0.54	0.558	0.556	0.547	0.579	0.572	0.398	0.552	0.55	0.586	0.556	0.557	0.549	0.548	0.546	0.566	0.544	0.552	0.547	0.548	0.547	0.546	0.551	0.546	0.555	0.556	0.555	0.567	0.537	0.543	0.526	0.53	0.515	0.518	0.525	0.532	0.483	0.52	0.529	0.569	0.575
460	0.666	0.673	0.662	0.663	0.567	0.593	0.574	0.479	0.56	0.568	0.571	0.571	0.594	0.584	0.423	0.574	0.571	0.607	0.574	0.578	0.569	0.569	0.566	0.584	0.566	0.571	0.566	0.563	0.568	0.567	0.572	0.567	0.579	0.576	0.582	0.585	0.56	0.558	0.548	0.555	0.538	0.539	0.546	0.553	0.497	0.549	0.553	0.588	0.588
470	0.313	0.305	0.305	0.304	0.26	0.285	0.279	0.231	0.283	0.266	0.257	0.27	0.269	0.26	0.205	0.259	0.253	0.264	0.265	0.263	0.27	0.269	0.277	0.296	0.267	0.258	0.255	0.249	0.251	0.255	0.251	0.258	0.257	0.253	0.263	0.275	0.266	0.262	0.259	0.251	0.254	0.253	0.251	0.25	0.234	0.246	0.255	0.248	0.256
480	0.327	0.319	0.318	0.315	0.268	0.296	0.289	0.245	0.295	0.278	0.266	0.288	0.274	0.265	0.211	0.269	0.259	0.273	0.273	0.271	0.282	0.279	0.289	0.308	0.276	0.266	0.264	0.257	0.262	0.266	0.262	0.267	0.268	0.262	0.276	0.292	0.275	0.27	0.267	0.259	0.263	0.259	0.26	0.258	0.241	0.254	0.264	0.258	0.264
490	0.353	0.342	0.346	0.347	0.281	0.314	0.304	0.265	0.315	0.307	0.286	0.315	0.29	0.28	0.228	0.285	0.277	0.292	0.288	0.286	0.3	0.297	0.307	0.326	0.295	0.283	0.282	0.275	0.279	0.281	0.28	0.283	0.285	0.286	0.299	0.316	0.293	0.288	0.284	0.276	0.28	0.275	0.277	0.273	0.256	0.273	0.284	0.275	0.281
500	0.387	0.371	0.377	0.386	0.301	0.338	0.324	0.289	0.341	0.33	0.309	0.344	0.31	0.303	0.25	0.307	0.303	0.315	0.308	0.308	0.323	0.315	0.331	0.352	0.321	0.309	0.308	0.3	0.304	0.306	0.303	0.305	0.31	0.315	0.328	0.343	0.321	0.313	0.311	0.302	0.305	0.297	0.299	0.294	0.278	0.301	0.308	0.297	0.304
510	0.424	0.405	0.406	0.424	0.34	0.368	0.355	0.319	0.376	0.362	0.331	0.377	0.335	0.337	0.27	0.334	0.326	0.344	0.331	0.334	0.354	0.343	0.364	0.385	0.352	0.337	0.337	0.332	0.335	0.338	0.335	0.335	0.341	0.346	0.36	0.378	0.352	0.344	0.341	0.332	0.334	0.325	0.329	0.324	0.306	0.33	0.339	0.326	0.327
520	0.461	0.441	0.441	0.461	0.392	0.406	0.393	0.361	0.419	0.406	0.376	0.422	0.384	0.363	0.295	0.371	0.357	0.383	0.363	0.368	0.392	0.372	0.403	0.424	0.388	0.369	0.372	0.363	0.37	0.374	0.371	0.373	0.379	0.38	0.4	0.422	0.383	0.378	0.373	0.364	0.368	0.358	0.363	0.357	0.339	0.362	0.375	0.361	0.354
530	0.485	0.471	0.447	0.506	0.444	0.453	0.432	0.409	0.468	0.461	0.452	0.474	0.422	0.397	0.317	0.407	0.391	0.428	0.377	0.407	0.433	0.405	0.445	0.465	0.427	0.405	0.416	0.416	0.414	0.418	0.414	0.415	0.423	0.421	0.445	0.469	0.424	0.417	0.413	0.407	0.409	0.395	0.405	0.4	0.38	0.394	0.42	0.401	0.384
540	0.503	0.5	0.487	0.523	0.485	0.495	0.47	0.459	0.516	0.514	0.504	0.535	0.459	0.433	0.337	0.437	0.43	0.476	0.4	0.45	0.474	0.423	0.488	0.509	0.47	0.452	0.457	0.453	0.459	0.463	0.462	0.459	0.473	0.476	0.495	0.519	0.466	0.457	0.456	0.448	0.449	0.433	0.445	0.436	0.416	0.445	0.461	0.445	0.414
550	0.518	0.514	0.504	0.515	0.535	0.525	0.512	0.496	0.559	0.553	0.54	0.564	0.488	0.465	0.35	0.46	0.446	0.515	0.426	0.489	0.517	0.443	0.533	0.551	0.511	0.499	0.503	0.5	0.506	0.508	0.512	0.498	0.517	0.529	0.545	0.563	0.511	0.498	0.502	0.49	0.494	0.474	0.49	0.479	0.456	0.494	0.504	0.494	0.442
560	0.53	0.525	0.52	0.529	0.542	0.521	0.533	0.534	0.584	0.573	0.568	0.585	0.504	0.481	0.371	0.475	0.458	0.53	0.451	0.51	0.533	0.457	0.549	0.566	0.54	0.53	0.532	0.514	0.538	0.539	0.54	0.528	0.546	0.554	0.573	0.575	0.544	0.532	0.536	0.524	0.526	0.5	0.523	0.512	0.49	0.526	0.536	0.522	0.46
570	0.546	0.542	0.538	0.545	0.536	0.515	0.536	0.551	0.592	0.585	0.586	0.591	0.507	0.485	0.394	0.478	0.465	0.535	0.463	0.514	0.545	0.471	0.556	0.57	0.562	0.553	0.547	0.518	0.552	0.535	0.557	0.556	0.559	0.562	0.59	0.592	0.563	0.551	0.556	0.546	0.547	0.52	0.543	0.532	0.512	0.543	0.552	0.539	0.467
580	0.57	0.565	0.561	0.569	0.525	0.505	0.625	0.552	0.604	0.596	0.586	0.607	0.506	0.49	0.419	0.486	0.479	0.539	0.478	0.515	0.546	0.487	0.566	0.579	0.577	0.567	0.56	0.524	0.574	0.536	0.578	0.569	0.584	0.583	0.607	0.608	0.586	0.571	0.577	0.569	0.568	0.531	0.56	0.548	0.526	0.553	0.571	0.56	0.481
590	0.594	0.584	0.589	0.593	0.517	0.517	0.554	0.557	0.597	0.599	0.574	0.601	0.517	0.51	0.441	0.496	0.496	0.542	0.494	0.509	0.549	0.506	0.573	0.579	0.59	0.581	0.554	0.519	0.581	0.536	0.58	0.573	0.59	0.605	0.623	0.626	0.602	0.589	0.591	0.583	0.587	0.543	0.572	0.559	0.537	0.571	0.588	0.584	0.493
600	0.626	0.615	0.622	0.627	0.528	0.529	0.583	0.552	0.581	0.594	0.57	0.574	0.53	0.525	0.461	0.513	0.514	0.546	0.513	0.517	0.546	0.524	0.57	0.573	0.594	0.582	0.546	0.533	0.583	0.545	0.585	0.579	0.592	0.606	0.631	0.599	0.615	0.618	0.598	0.587	0.591	0.557	0.579	0.57	0.548	0.579	0.601	0.589	0.509
610	0.658	0.646	0.654	0.66	0.544	0.546	0.658	0.545	0.569	0.586	0.566	0.577	0.55	0.546	0.477	0.529	0.535	0.553	0.531	0.532	0.555	0.543	0.57	0.58	0.589	0.584	0.559	0.547	0.573	0.548	0.586	0.575	0.594	0.608	0.633	0.593	0.616	0.618	0.601	0.587	0.593	0.567	0.578	0.581	0.55	0.59	0.608	0.601	0.529
620	0.691	0.675	0.682	0.688	0.561	0.564	0.855	0.55	0.581	0.575	0.577	0.593	0.576	0.569	0.496	0.551	0.556	0.569	0.551	0.548	0.573	0.566	0.587	0.599	0.607	0.591	0.574	0.563	0.575	0.561	0.591	0.569	0.59	0.61	0.63	0.603	0.617	0.609	0.609	0.595	0.603	0.584	0.588	0.586	0.564	0.6	0.609	0.606	0.551
630	0.715	0.705	0.712	0.718	0.58	0.585	0.792	0.566	0.597	0.596	0.595	0.609	0.597	0.591	0.51	0.572	0.575	0.592	0.573	0.569	0.592	0.589	0.603	0.62	0.618	0.609	0.59	0.581	0.588	0.578	0.592	0.588	0.592	0.608	0.616	0.617	0.632	0.622	0.621	0.606	0.613	0.596	0.599	0.592	0.573	0.593	0.606	0.598	0.571
640	0.745	0.734	0.741	0.748	0.599	0.599	0.826	0.581	0.613	0.616	0.617	0.63	0.622	0.612	0.527	0.59	0.594	0.615	0.592	0.589	0.613	0.606	0.623	0.642	0.626	0.613	0.607	0.6	0.603	0.595	0.6	0.605	0.605	0.607	0.624	0.632	0.632	0.63	0.623	0.612	0.617	0.614	0.604	0.608	0.591	0.605	0.617	0.594	0.59
650	0.772	0.761	0.767	0.772	0.616	0.62	0.99	0.606	0.632	0.639	0.639	0.648	0.635	0.624	0.539	0.607	0.611	0.633	0.607	0.606	0.631	0.626	0.643	0.659	0.638	0.625	0.616	0.613	0.615	0.611	0.613	0.617	0.618	0.62	0.638	0.648	0.646	0.636	0.633	0.619	0.623	0.625	0.617	0.62	0.602	0.614	0.625	0.606	0.605
660	0.777	0.775	0.78	0.789	0.636	0.632	1.002	0.628	0.649	0.662	0.663	0.673	0.649	0.643	0.553	0.624	0.631	0.649	0.625	0.622	0.648	0.65	0.661	0.678	0.653	0.637	0.631	0.633	0.63	0.625	0.626	0.629	0.63	0.637	0.651	0.663	0.659	0.65	0.642	0.631	0.633	0.643	0.63	0.628	0.614	0.627	0.636	0.619	0.62
670	0.792	0.784	0.789	0.794	0.656	0.655	1.022	0.65	0.669	0.678	0.682	0.692	0.667	0.664	0.564	0.643	0.651	0.667	0.644	0.639	0.667	0.669	0.678	0.694	0.668	0.653	0.645	0.647	0.644	0.638	0.635	0.648	0.641	0.651	0.667	0.679	0.672	0.662	0.658	0.644	0.651	0.655	0.642	0.646	0.632	0.642	0.652	0.632	0.635
680	0.799	0.795	0.798	0.803	0.674	0.674	0.995	0.676	0.687	0.698	0.708	0.708	0.685	0.682	0.578	0.661	0.669	0.687	0.663	0.653	0.684	0.687	0.695	0.712	0.681	0.666	0.662	0.654	0.655	0.648	0.651	0.663	0.656	0.665	0.682	0.694	0.684	0.68	0.67	0.659	0.661	0.672	0.658	0.661	0.648	0.653	0.663	0.661	0.652
690	0.803	0.805	0.806	0.811	0.692	0.687	0.918	0.69	0.702	0.712	0.726	0.737	0.704	0.701	0.591	0.68	0.689	0.705	0.68	0.67	0.702	0.706	0.711	0.726	0.692	0.682	0.672	0.668	0.665	0.663	0.669	0.676	0.668	0.678	0.696	0.705	0.701	0.69	0.682	0.671	0.674	0.683	0.671	0.674	0.663	0.669	0.678	0.662	0.67
700	0.814	0.809	0.814	0.819	0.71	0.705	0.986	0.706	0.718	0.737	0.734	0.757	0.72	0.717	0.603	0.696	0.717	0.721	0.696	0.685	0.719	0.723	0.728	0.745	0.703	0.691	0.683	0.683	0.677	0.674	0.675	0.69	0.682	0.691	0.709	0.717	0.714	0.704	0.692	0.685	0.685	0.698	0.682	0.688	0.677	0.683	0.691	0.676	0.686
710	0.818	0.817	0.822	0.826	0.727	0.724	0.985	0.72	0.739	0.749	0.75	0.751	0.735	0.733	0.615	0.712	0.724	0.738	0.713	0.703	0.736	0.738	0.743	0.756	0.71	0.698	0.692	0.696	0.69	0.689	0.688	0.703	0.697	0.702	0.722	0.728	0.718	0.708	0.705	0.694	0.698	0.71	0.693	0.701	0.69	0.691	0.703	0.687	0.699
720	0.827	0.825	0.83	0.835	0.741	0.734	0.965	0.727	0.751	0.755	0.755	0.758	0.746	0.746	0.626	0.725	0.739	0.752	0.726	0.716	0.75	0.753	0.754	0.769	0.719	0.706	0.702	0.709	0.703	0.701	0.701	0.717	0.709	0.715	0.733	0.74	0.73	0.719	0.716	0.703	0.706	0.723	0.705	0.714	0.705	0.701	0.713	0.707	0.713
730	0.834	0.832	0.838	0.843	0.753	0.747	0.994	0.735	0.756	0.763	0.762	0.765	0.753	0.757	0.638	0.74	0.75	0.76	0.741	0.73	0.757	0.762	0.761	0.776	0.73	0.72	0.714	0.721	0.717	0.713	0.714	0.728	0.721	0.728	0.744	0.749	0.737	0.736	0.725	0.714	0.718	0.736	0.714	0.725	0.715	0.712	0.724	0.71	0.722
740	0.842	0.842	0.846	0.852	0.762	0.757	1.004	0.741	0.762	0.768	0.768	0.769	0.76	0.764	0.647	0.75	0.757	0.768	0.75	0.74	0.764	0.77	0.768	0.78	0.739	0.727	0.726	0.731	0.728	0.724	0.725	0.739	0.733	0.739	0.751	0.756	0.741	0.736	0.732	0.723	0.725	0.742	0.724	0.733	0.722	0.722	0.733	0.727	0.73
750	0.851	0.851	0.855	0.862	0.768	0.76	0.909	0.746	0.767	0.773	0.776	0.775	0.767	0.771	0.657	0.757	0.763	0.774	0.762	0.749	0.772	0.776	0.774	0.786	0.745	0.736	0.734	0.739	0.736	0.734	0.734	0.746	0.741	0.745	0.754	0.758	0.746	0.741	0.739	0.733	0.735	0.748	0.733	0.739	0.73	0.729	0.735	0.722	0.737
760	0.859	0.859	0.865	0.871	0.775	0.768	0.848	0.751	0.772	0.779	0.78	0.78	0.77	0.776	0.666	0.763	0.77	0.78	0.766	0.757	0.778	0.782	0.78	0.791	0.751	0.742	0.742	0.745	0.743	0.743	0.742	0.751	0.746	0.749	0.76	0.763	0.749	0.747	0.744	0.739	0.74	0.754	0.738	0.745	0.736	0.735	0.741	0.728	0.742
770	0.867	0.869	0.875	0.88	0.779	0.772	1.033	0.755	0.778	0.784	0.785	0.785	0.775	0.781	0.674	0.768	0.774	0.784	0.771	0.762	0.784	0.788	0.787	0.796	0.755	0.748	0.748	0.75	0.75	0.75	0.748	0.757	0.752	0.755	0.764	0.768	0.754	0.751	0.749	0.744	0.745	0.76	0.744	0.751	0.746	0.74	0.745	0.733	0.747
780	0.875	0.882	0.883	0.89	0.783	0.774	0.976	0.759	0.782	0.789	0.79	0.791	0.778	0.784	0.682	0.773	0.778	0.789	0.776	0.767	0.789	0.793	0.791	0.8	0.759	0.751	0.752	0.754	0.754	0.755	0.753	0.762	0.756	0.759	0.768	0.772	0.758	0.756	0.754	0.75	0.75	0.766	0.749	0.757	0.748	0.746	0.75	0.739	0.752
790	0.884	0.888	0.892	0.899	0.787	0.777	0.929	0.765	0.788	0.795	0.794	0.793	0.781	0.789	0.691	0.777	0.783	0.794	0.782	0.772	0.793	0.797	0.797	0.805	0.764	0.756	0.758	0.759	0.759	0.76	0.757	0.768	0.76	0.763	0.773	0.775	0.764	0.759	0.758	0.753	0.753	0.771	0.753	0.761	0.753	0.749	0.755	0.75	0.756
800	0.896	0.898	0.902	0.908	0.791	0.781	1.036	0.768	0.791	0.798	0.8	0.799	0.785	0.793	0.696	0.782	0.787	0.797	0.785	0.777	0.798	0.801	0.8	0.808	0.767	0.759	0.762	0.765	0.763	0.765	0.761	0.771	0.764	0.767	0.776	0.778	0.767	0.763	0.763	0.758	0.757	0.775	0.757	0.767	0.758	0.753	0.757	0.746	0.757
810	0.899	0.911	0.911	0.916	0.795	0.784	0.971	0.772	0.795	0.803	0.803	0.803	0.789	0.796	0.7	0.784	0.795	0.801	0.79	0.782	0.803	0.806	0.805	0.811	0.771	0.762	0.765	0.767	0.767	0.77	0.764	0.776	0.768	0.77	0.779	0.78	0.768	0.767	0.766	0.76	0.761	0.78	0.762	0.77	0.762	0.757	0.761	0.748	0.761
820	0.906	0.913	0.918	0.923	0.798	0.787	0.957	0.778	0.8	0.807	0.807	0.807	0.793	0.799	0.702	0.788	0.795	0.804	0.793	0.785	0.806	0.809	0.809	0.816	0.773	0.764	0.769	0.77	0.771	0.774	0.767	0.781	0.77	0.774	0.783	0.784	0.771	0.77	0.77	0.764	0.765	0.784	0.765	0.773	0.768	0.762	0.766	0.752	0.765
830	0.912	0.92	0.925	0.931	0.801	0.79	0.983	0.78	0.802	0.811	0.812	0.81	0.797	0.805	0.707	0.792	0.799	0.807	0.796	0.789	0.809	0.812	0.813	0.819	0.777	0.768	0.773	0.774	0.774	0.777	0.771	0.783	0.775	0.777	0.786	0.787	0.775	0.773	0.773	0.767	0.768	0.789	0.768	0.778	0.772	0.766	0.768	0.754	0.767
840	0.919	0.932	0.933	0.94	0.805	0.793	1.009	0.783	0.807	0.814	0.816	0.814	0.801	0.807	0.708	0.795	0.802	0.811	0.8	0.793	0.813	0.817	0.817	0.823	0.78	0.771	0.777	0.778	0.779	0.782	0.776	0.788	0.779	0.78	0.79	0.79	0.781	0.775	0.778	0.769	0.77	0.792	0.771	0.781	0.774	0.768	0.773	0.768	0.769
850	0.926	0.936	0.942	0.948	0.808	0.796	0.94	0.788	0.81	0.818	0.82	0.819	0.803	0.811	0.711	0.799	0.805	0.813	0.804	0.796	0.816	0.82	0.82	0.825	0.783	0.774	0.781	0.782	0.783	0.784	0.778	0.791	0.781	0.783	0.791	0.794	0.78	0.779	0.779	0.774	0.774	0.795	0.774	0.785	0.779	0.774	0.776	0.761	0.773
860	0.932	0.943	0.949	0.955	0.811	0.797	1.057	0.79	0.813	0.82	0.824	0.821	0.806	0.815	0.715	0.801	0.808	0.817	0.807	0.8	0.821	0.823	0.823	0.829	0.785	0.776	0.782	0.785	0.786	0.788	0.782	0.794	0.785	0.786	0.794	0.796	0.784	0.783	0.783	0.778	0.779	0.799	0.779	0.789	0.783	0.777	0.778	0.763	0.775
870	0.938	0.95	0.957	0.964	0.815	0.799	0.951	0.793	0.816	0.825	0.827	0.825	0.81	0.818	0.716	0.804	0.812	0.82	0.81	0.803	0.823	0.827	0.827	0.832	0.789	0.78	0.788	0.788	0.789	0.791	0.784	0.798	0.788	0.79	0.797	0.798	0.787	0.785	0.785	0.779	0.781	0.803	0.781	0.793	0.786	0.778	0.781	0.767	0.777
880	0.944	0.958	0.964	0.97	0.818	0.802	0.951	0.796	0.817	0.827	0.832	0.829	0.812	0.822	0.719	0.808	0.814	0.824	0.813	0.806	0.826	0.831	0.83	0.833	0.791	0.784	0.789	0.791	0.792	0.795	0.787	0.801	0.79	0.791	0.8	0.8	0.791	0.788	0.788	0.782	0.783	0.805	0.785	0.796	0.79	0.783	0.786	0.769	0.779
890	0.95	0.965	0.972	0.978	0.819	0.804	0.932	0.802	0.821	0.831	0.835	0.831	0.816	0.824	0.721	0.81	0.817	0.826	0.816	0.808	0.829	0.834	0.834	0.837	0.794	0.784	0.792	0.793	0.795	0.797	0.791	0.804	0.793	0.795	0.803	0.802	0.79	0.791	0.791	0.785	0.785	0.808	0.787	0.799	0.792	0.786	0.788	0.784	0.781
900	0.956	0.973	0.979	0.984	0.822	0.806	1.121	0.804	0.823	0.833	0.84	0.835	0.819	0.827	0.723	0.812	0.821	0.829	0.819	0.813	0.833	0.836	0.836	0.838	0.795	0.787	0.793	0.796	0.797	0.8	0.793	0.807	0.796	0.796	0.805	0.804	0.794	0.793	0.793	0.787	0.787	0.811	0.79	0.803	0.796	0.789	0.791	0.781	0.784
910	0.961	0.985	0.985	0.991	0.824	0.807	1.06	0.807	0.825	0.836	0.842	0.837	0.821	0.83	0.725	0.815	0.824	0.832	0.822	0.815	0.835	0.838	0.839	0.841	0.799	0.79	0.798	0.801	0.803	0.805	0.797	0.809	0.799	0.799	0.809	0.808	0.799	0.795	0.796	0.788	0.79	0.814	0.792	0.806	0.799	0.792	0.795	0.776	0.787
920	0.966	0.983	0.991	0.997	0.827	0.808	1.085	0.81	0.827	0.839	0.846	0.84	0.825	0.833	0.726	0.817	0.827	0.835	0.825	0.818	0.84	0.842	0.842	0.844	0.801	0.792	0.8	0.802	0.804	0.806	0.799	0.813	0.802	0.801	0.811	0.808	0.798	0.798	0.799	0.792	0.792	0.817	0.796	0.808	0.802	0.795	0.798	0.79	0.788
930	0.971	0.997	0.997	1.001	0.829	0.81	1.058	0.813	0.83	0.844	0.85	0.841	0.826	0.835	0.727	0.818	0.829	0.836	0.826	0.819	0.84	0.845	0.844	0.845	0.809	0.794	0.802	0.803	0.806	0.809	0.8	0.815	0.803	0.802	0.814	0.811	0.8	0.8	0.8	0.794	0.794	0.818	0.797	0.81	0.804	0.796	0.8	0.789	0.789
940	0.976	0.995	1	1.007	0.831	0.813	1.112	0.818	0.832	0.846	0.853	0.844	0.829	0.838	0.73	0.821	0.831	0.84	0.828	0.822	0.842	0.846	0.846	0.847	0.805	0.796	0.805	0.806	0.809	0.81	0.804	0.818	0.807	0.805	0.815	0.813	0.803	0.802	0.802	0.797	0.797	0.82	0.801	0.813	0.806	0.799	0.803	0.792	0.792
950	0.979	1.002	1.006	1.013	0.833	0.814	1.028	0.818	0.835	0.848	0.856	0.846	0.832	0.841	0.733	0.824	0.834	0.842	0.832	0.825	0.846	0.85	0.849	0.848	0.807	0.798	0.808	0.809	0.813	0.814	0.806	0.821	0.809	0.806	0.818	0.816	0.805	0.805	0.806	0.798	0.8	0.823	0.804	0.816	0.809	0.801	0.806	0.794	0.793
960	0.982	1.011	1.011	1.017	0.834	0.816	1.054	0.822	0.836	0.85	0.859	0.848	0.834	0.843	0.735	0.825	0.836	0.845	0.833	0.827	0.848	0.851	0.851	0.85	0.81	0.801	0.81	0.811	0.814	0.818	0.808	0.822	0.811	0.808	0.821	0.817	0.808	0.808	0.806	0.801	0.801	0.826	0.805	0.818	0.811	0.803	0.808	0.792	0.796
970	0.985	1.008	1.016	1.023	0.837	0.817	0.935	0.821	0.839	0.852	0.862	0.849	0.837	0.846	0.736	0.828	0.84	0.847	0.836	0.828	0.851	0.855	0.854	0.853	0.812	0.803	0.814	0.814	0.817	0.819	0.811	0.824	0.813	0.81	0.822	0.818	0.808	0.809	0.809	0.803	0.804	0.828	0.808	0.821	0.813	0.806	0.81	0.786	0.798
980	0.989	1.013	1.02	1.026	0.838	0.818	1.067	0.827	0.841	0.853	0.864	0.851	0.838	0.849	0.738	0.829	0.841	0.849	0.838	0.831	0.852	0.856	0.855	0.853	0.813	0.805	0.815	0.815	0.819	0.823	0.813	0.826	0.814	0.812	0.824	0.819	0.809	0.812	0.811	0.805	0.806	0.829	0.811	0.822	0.816	0.808	0.812	0.798	0.8
990	0.992	1.017	1.024	1.031	0.839	0.819	0.961	0.829	0.84	0.857	0.868	0.852	0.84	0.85	0.74	0.832	0.846	0.851	0.839	0.833	0.854	0.858	0.857	0.854	0.814	0.806	0.817	0.817	0.821	0.823	0.814	0.829	0.817	0.814	0.826	0.819	0.81	0.814	0.812	0.807	0.808	0.833	0.812	0.825	0.819	0.81	0.814	0.799	0.802
1000	0.996	1.025	1.027	1.034	0.842	0.821	0.992	0.829	0.844	0.859	0.869	0.853	0.843	0.853	0.743	0.834	0.846	0.855	0.841	0.834	0.856	0.859	0.859	0.856	0.816	0.808	0.819	0.819	0.823	0.825	0.816	0.831	0.819	0.815	0.828	0.823	0.816	0.816	0.814	0.809	0.81	0.835	0.815	0.827	0.82	0.811	0.816	0.801	0.804
1010	0.998	1.024	1.031	1.037	0.843	0.821	1.026	0.833	0.843	0.862	0.87	0.854	0.844	0.855	0.745	0.836	0.848	0.855	0.843	0.835	0.858	0.862	0.861	0.855	0.818	0.81	0.821	0.821	0.824	0.827	0.819	0.833	0.82	0.817	0.828	0.823	0.814	0.818	0.816	0.81	0.811	0.835	0.816	0.828	0.822	0.812	0.818	0.792	0.805
1020	1	1.026	1.034	1.04	0.846	0.821	0.993	0.834	0.846	0.864	0.874	0.856	0.847	0.857	0.746	0.838	0.849	0.856	0.845	0.836	0.86	0.864	0.863	0.856	0.82	0.811	0.822	0.824	0.826	0.829	0.821	0.835	0.822	0.819	0.832	0.823	0.815	0.818	0.817	0.812	0.813	0.837	0.818	0.83	0.824	0.815	0.819	0.801	0.807
1030	1.002	1.029	1.036	1.042	0.848	0.826	1.093	0.835	0.847	0.865	0.876	0.856	0.849	0.859	0.749	0.839	0.852	0.859	0.847	0.839	0.862	0.872	0.865	0.858	0.821	0.813	0.824	0.824	0.828	0.831	0.822	0.836	0.823	0.82	0.831	0.825	0.816	0.82	0.819	0.815	0.814	0.839	0.819	0.831	0.825	0.815	0.819	0.797	0.808
1040	1.003	1.031	1.039	1.044	0.848	0.825	1.053	0.838	0.846	0.867	0.878	0.857	0.85	0.861	0.75	0.841	0.853	0.861	0.848	0.84	0.863	0.867	0.865	0.859	0.822	0.814	0.826	0.828	0.831	0.833	0.823	0.837	0.825	0.821	0.833	0.826	0.818	0.822	0.821	0.816	0.816	0.841	0.821	0.833	0.828	0.818	0.822	0.806	0.81
1050	1.004	1.036	1.04	1.046	0.849	0.822	1.051	0.847	0.85	0.87	0.88	0.858	0.853	0.864	0.752	0.842	0.856	0.861	0.853	0.841	0.864	0.869	0.868	0.859	0.823	0.816	0.829	0.829	0.832	0.834	0.826	0.839	0.826	0.823	0.834	0.827	0.822	0.823	0.822	0.817	0.818	0.842	0.823	0.836	0.829	0.818	0.823	0.802	0.812
1060	1.006	1.034	1.042	1.048	0.85	0.828	0.99	0.842	0.851	0.874	0.881	0.858	0.853	0.866	0.754	0.844	0.857	0.864	0.85	0.843	0.866	0.87	0.868	0.859	0.824	0.818	0.829	0.829	0.834	0.837	0.827	0.841	0.827	0.823	0.835	0.828	0.821	0.825	0.823	0.819	0.819	0.844	0.824	0.837	0.831	0.82	0.825	0.803	0.813
1070	1.007	1.036	1.042	1.049	0.851	0.826	1.071	0.848	0.853	0.873	0.886	0.859	0.855	0.867	0.752	0.845	0.858	0.866	0.852	0.844	0.87	0.872	0.871	0.861	0.826	0.818	0.831	0.831	0.836	0.837	0.828	0.842	0.828	0.825	0.837	0.829	0.821	0.826	0.825	0.82	0.82	0.844	0.827	0.838	0.831	0.821	0.827	0.809	0.818
1080	1.008	1.037	1.043	1.049	0.852	0.827	1.064	0.848	0.851	0.873	0.886	0.86	0.856	0.869	0.755	0.846	0.861	0.869	0.853	0.845	0.87	0.873	0.872	0.862	0.827	0.821	0.832	0.833	0.837	0.839	0.83	0.843	0.83	0.826	0.838	0.827	0.824	0.828	0.826	0.822	0.822	0.846	0.827	0.838	0.832	0.823	0.826	0.804	0.816
1090	1.008	1.042	1.045	1.05	0.852	0.828	1.023	0.852	0.855	0.875	0.888	0.861	0.857	0.871	0.758	0.848	0.862	0.868	0.854	0.846	0.871	0.875	0.872	0.862	0.828	0.821	0.833	0.833	0.837	0.842	0.832	0.845	0.83	0.826	0.839	0.83	0.823	0.828	0.828	0.823	0.823	0.848	0.827	0.841	0.834	0.824	0.828	0.801	0.817
1100	1.008	1.045	1.046	1.052	0.855	0.829	1.138	0.849	0.853	0.876	0.89	0.861	0.858	0.871	0.76	0.848	0.862	0.869	0.855	0.848	0.871	0.874	0.873	0.862	0.829	0.822	0.835	0.835	0.839	0.841	0.832	0.847	0.832	0.828	0.841	0.829	0.824	0.829	0.828	0.824	0.824	0.848	0.829	0.842	0.836	0.825	0.828	0.808	0.817
1110	1.008	1.038	1.046	1.051	0.855	0.828	1.2	0.851	0.854	0.879	0.892	0.862	0.859	0.873	0.762	0.849	0.864	0.87	0.857	0.849	0.873	0.877	0.875	0.862	0.828	0.822	0.835	0.836	0.84	0.842	0.833	0.847	0.833	0.829	0.841	0.829	0.825	0.832	0.83	0.824	0.824	0.849	0.831	0.842	0.836	0.826	0.83	0.803	0.819
1120	1.009	1.038	1.047	1.053	0.854	0.831	1.184	0.85	0.855	0.88	0.894	0.862	0.861	0.874	0.762	0.85	0.865	0.871	0.857	0.85	0.876	0.878	0.876	0.861	0.83	0.823	0.836	0.836	0.841	0.844	0.835	0.849	0.834	0.83	0.841	0.83	0.829	0.832	0.832	0.825	0.826	0.849	0.832	0.843	0.838	0.826	0.831	0.803	0.82
1130	1.009	1.044	1.047	1.054	0.855	0.832	1.19	0.849	0.856	0.881	0.895	0.863	0.862	0.875	0.767	0.851	0.866	0.872	0.858	0.85	0.875	0.879	0.877	0.862	0.831	0.825	0.839	0.838	0.842	0.845	0.835	0.849	0.834	0.831	0.843	0.83	0.827	0.832	0.831	0.826	0.827	0.85	0.833	0.845	0.838	0.828	0.832	0.803	0.821
1140	1.01	1.041	1.048	1.054	0.856	0.833	1.185	0.854	0.857	0.882	0.895	0.865	0.863	0.877	0.764	0.852	0.867	0.874	0.859	0.851	0.876	0.88	0.878	0.861	0.832	0.826	0.84	0.838	0.844	0.847	0.837	0.85	0.834	0.83	0.842	0.831	0.828	0.833	0.834	0.828	0.828	0.851	0.833	0.845	0.839	0.827	0.833	0.809	0.822
1150	1.01	1.042	1.049	1.055	0.856	0.833	1.147	0.849	0.857	0.883	0.896	0.863	0.864	0.878	0.767	0.853	0.868	0.875	0.859	0.852	0.877	0.881	0.878	0.862	0.832	0.826	0.84	0.84	0.844	0.848	0.838	0.852	0.835	0.831	0.843	0.831	0.832	0.835	0.834	0.829	0.828	0.852	0.835	0.845	0.84	0.828	0.833	0.811	0.822
1160	1.012	1.046	1.051	1.056	0.863	0.838	1.091	0.851	0.858	0.885	0.898	0.865	0.864	0.88	0.769	0.853	0.869	0.875	0.86	0.853	0.877	0.884	0.879	0.862	0.832	0.828	0.841	0.84	0.845	0.849	0.839	0.852	0.837	0.833	0.845	0.832	0.832	0.836	0.835	0.83	0.83	0.853	0.836	0.846	0.841	0.83	0.834	0.809	0.824
1170	1.011	1.05	1.051	1.056	0.858	0.831	1.243	0.853	0.858	0.887	0.9	0.864	0.866	0.88	0.768	0.854	0.87	0.875	0.865	0.853	0.878	0.882	0.88	0.862	0.833	0.829	0.843	0.842	0.847	0.85	0.84	0.853	0.838	0.832	0.844	0.832	0.831	0.835	0.835	0.83	0.83	0.853	0.836	0.847	0.841	0.831	0.834	0.811	0.824
1180	1.011	1.044	1.05	1.056	0.858	0.838	1.162	0.852	0.857	0.887	0.901	0.864	0.867	0.882	0.77	0.855	0.871	0.876	0.861	0.854	0.878	0.883	0.881	0.861	0.833	0.829	0.842	0.842	0.848	0.851	0.84	0.853	0.839	0.834	0.846	0.833	0.828	0.837	0.836	0.832	0.831	0.853	0.838	0.849	0.842	0.832	0.835	0.804	0.824
1190	1.011	1.043	1.051	1.056	0.858	0.832	1.255	0.852	0.858	0.888	0.902	0.863	0.868	0.883	0.772	0.855	0.871	0.877	0.863	0.854	0.879	0.884	0.881	0.861	0.834	0.83	0.844	0.843	0.848	0.852	0.842	0.853	0.839	0.834	0.846	0.833	0.832	0.837	0.837	0.832	0.832	0.854	0.838	0.849	0.847	0.832	0.836	0.806	0.824
1200	1.011	1.043	1.051	1.057	0.859	0.837	1.318	0.852	0.858	0.889	0.903	0.863	0.868	0.884	0.774	0.855	0.872	0.878	0.862	0.854	0.88	0.884	0.883	0.861	0.833	0.831	0.844	0.843	0.849	0.851	0.842	0.855	0.841	0.834	0.845	0.832	0.83	0.837	0.837	0.832	0.832	0.854	0.839	0.85	0.844	0.833	0.836	0.805	0.825
1210	1.01	1.047	1.051	1.056	0.859	0.84	1.194	0.853	0.858	0.889	0.905	0.862	0.868	0.885	0.771	0.856	0.873	0.877	0.863	0.855	0.88	0.884	0.883	0.86	0.834	0.832	0.845	0.844	0.85	0.852	0.844	0.855	0.841	0.834	0.846	0.832	0.829	0.838	0.839	0.834	0.833	0.854	0.839	0.849	0.843	0.832	0.836	0.809	0.826
1220	1.009	1.042	1.05	1.056	0.857	0.84	1.248	0.853	0.857	0.891	0.907	0.862	0.87	0.886	0.773	0.856	0.873	0.878	0.863	0.855	0.88	0.885	0.883	0.859	0.834	0.832	0.846	0.845	0.85	0.854	0.844	0.855	0.841	0.836	0.846	0.832	0.83	0.837	0.839	0.834	0.833	0.854	0.841	0.85	0.848	0.833	0.838	0.808	0.826
1230	1.008	1.046	1.05	1.056	0.858	0.842	1.244	0.854	0.857	0.891	0.907	0.862	0.869	0.887	0.773	0.856	0.876	0.878	0.864	0.856	0.881	0.887	0.884	0.859	0.835	0.832	0.845	0.844	0.85	0.855	0.843	0.856	0.842	0.836	0.846	0.831	0.832	0.84	0.839	0.834	0.833	0.854	0.841	0.85	0.844	0.835	0.838	0.809	0.826
1240	1.008	1.04	1.051	1.056	0.858	0.832	1.27	0.854	0.858	0.892	0.908	0.86	0.869	0.887	0.775	0.856	0.872	0.878	0.865	0.856	0.881	0.886	0.883	0.858	0.834	0.834	0.847	0.846	0.85	0.854	0.843	0.856	0.842	0.835	0.847	0.831	0.831	0.838	0.841	0.835	0.834	0.854	0.842	0.852	0.844	0.834	0.838	0.81	0.827
1250	1.007	1.041	1.05	1.056	0.861	0.829	1.253	0.855	0.856	0.892	0.908	0.86	0.87	0.888	0.775	0.855	0.874	0.879	0.863	0.855	0.881	0.886	0.884	0.857	0.834	0.833	0.845	0.845	0.851	0.854	0.845	0.856	0.843	0.837	0.847	0.832	0.83	0.839	0.841	0.836	0.835	0.854	0.842	0.851	0.846	0.835	0.837	0.818	0.828
1260	1.005	1.04	1.05	1.055	0.859	0.828	1.253	0.854	0.856	0.893	0.91	0.86	0.869	0.889	0.775	0.856	0.876	0.878	0.863	0.856	0.881	0.887	0.883	0.856	0.834	0.834	0.846	0.845	0.85	0.855	0.844	0.855	0.843	0.837	0.846	0.83	0.831	0.837	0.841	0.835	0.835	0.855	0.842	0.853	0.846	0.838	0.838	0.805	0.827
1270	1.003	1.04	1.049	1.055	0.858	0.827	1.297	0.855	0.856	0.892	0.91	0.859	0.87	0.89	0.78	0.856	0.874	0.879	0.864	0.855	0.882	0.887	0.884	0.858	0.834	0.835	0.848	0.845	0.852	0.855	0.846	0.857	0.843	0.838	0.848	0.83	0.83	0.838	0.841	0.835	0.836	0.854	0.843	0.852	0.845	0.836	0.838	0.816	0.828
1280	1.002	1.039	1.049	1.055	0.857	0.828	1.272	0.854	0.856	0.892	0.91	0.856	0.87	0.89	0.777	0.856	0.875	0.88	0.864	0.856	0.882	0.887	0.883	0.856	0.834	0.835	0.847	0.846	0.851	0.854	0.846	0.856	0.845	0.837	0.847	0.83	0.832	0.839	0.841	0.835	0.836	0.854	0.843	0.851	0.846	0.835	0.839	0.817	0.827
1290	1.001	1.038	1.048	1.053	0.857	0.829	1.314	0.854	0.854	0.892	0.911	0.855	0.869	0.89	0.775	0.854	0.875	0.88	0.863	0.855	0.882	0.887	0.884	0.854	0.834	0.836	0.848	0.846	0.851	0.856	0.846	0.857	0.843	0.836	0.847	0.829	0.834	0.838	0.841	0.835	0.836	0.855	0.843	0.851	0.847	0.835	0.839	0.815	0.827
1300	0.999	1.038	1.046	1.052	0.857	0.826	1.393	0.854	0.855	0.893	0.91	0.855	0.87	0.89	0.778	0.855	0.876	0.88	0.863	0.856	0.881	0.887	0.884	0.854	0.834	0.835	0.848	0.847	0.851	0.855	0.847	0.857	0.845	0.837	0.846	0.829	0.835	0.839	0.845	0.836	0.836	0.855	0.843	0.851	0.846	0.837	0.844	0.805	0.827
1310	0.997	1.036	1.046	1.052	0.855	0.826	1.243	0.853	0.854	0.893	0.91	0.853	0.869	0.89	0.779	0.855	0.874	0.879	0.863	0.855	0.881	0.886	0.884	0.853	0.833	0.834	0.847	0.846	0.851	0.856	0.847	0.857	0.843	0.838	0.846	0.828	0.831	0.838	0.84	0.836	0.836	0.854	0.843	0.852	0.847	0.836	0.838	0.806	0.827
1320	0.995	1.034	1.044	1.05	0.855	0.825	1.268	0.853	0.853	0.893	0.911	0.852	0.869	0.89	0.78	0.853	0.875	0.879	0.862	0.855	0.881	0.886	0.883	0.852	0.833	0.834	0.847	0.845	0.852	0.856	0.847	0.856	0.844	0.837	0.846	0.828	0.833	0.838	0.841	0.836	0.836	0.855	0.844	0.852	0.847	0.836	0.838	0.816	0.827
1330	0.993	1.041	1.043	1.049	0.854	0.833	1.285	0.853	0.852	0.892	0.91	0.851	0.869	0.891	0.778	0.854	0.875	0.879	0.862	0.854	0.88	0.887	0.883	0.851	0.832	0.835	0.847	0.846	0.851	0.857	0.848	0.857	0.844	0.837	0.847	0.828	0.83	0.838	0.841	0.836	0.835	0.853	0.844	0.851	0.846	0.836	0.838	0.81	0.826
1340	0.991	1.031	1.042	1.048	0.854	0.825	1.251	0.852	0.851	0.892	0.908	0.85	0.87	0.89	0.779	0.854	0.875	0.879	0.862	0.854	0.879	0.886	0.883	0.849	0.831	0.834	0.847	0.845	0.85	0.858	0.847	0.856	0.845	0.838	0.845	0.826	0.828	0.837	0.842	0.836	0.836	0.853	0.843	0.852	0.846	0.836	0.837	0.811	0.826
1350	0.99	1.03	1.04	1.047	0.853	0.828	1.411	0.851	0.85	0.892	0.908	0.848	0.868	0.891	0.78	0.853	0.875	0.879	0.861	0.853	0.88	0.887	0.882	0.848	0.83	0.833	0.847	0.844	0.851	0.854	0.848	0.856	0.844	0.837	0.845	0.826	0.831	0.838	0.842	0.836	0.836	0.853	0.844	0.851	0.846	0.836	0.837	0.813	0.826
1360	0.987	1.028	1.04	1.045	0.852	0.821	1.362	0.85	0.848	0.892	0.906	0.846	0.87	0.89	0.782	0.854	0.876	0.879	0.861	0.855	0.88	0.887	0.882	0.846	0.83	0.834	0.847	0.846	0.853	0.855	0.847	0.854	0.844	0.839	0.845	0.824	0.827	0.837	0.84	0.836	0.835	0.852	0.843	0.85	0.854	0.839	0.837	0.815	0.825
1370	0.985	1.028	1.038	1.044	0.858	0.82	1.372	0.85	0.848	0.892	0.906	0.845	0.867	0.89	0.779	0.852	0.875	0.879	0.86	0.853	0.879	0.886	0.883	0.846	0.83	0.834	0.848	0.845	0.852	0.856	0.847	0.856	0.845	0.836	0.844	0.823	0.827	0.837	0.841	0.837	0.835	0.852	0.843	0.851	0.845	0.836	0.836	0.806	0.826
1380	0.984	1.031	1.035	1.042	0.852	0.82	1.358	0.849	0.847	0.889	0.904	0.843	0.867	0.89	0.779	0.851	0.874	0.88	0.859	0.852	0.879	0.886	0.881	0.844	0.829	0.836	0.848	0.846	0.851	0.855	0.847	0.855	0.844	0.835	0.844	0.824	0.826	0.836	0.84	0.835	0.835	0.85	0.843	0.85	0.844	0.835	0.837	0.801	0.825
1390	0.981	1.024	1.035	1.041	0.851	0.827	1.377	0.848	0.846	0.89	0.902	0.841	0.865	0.889	0.779	0.851	0.875	0.879	0.858	0.852	0.879	0.886	0.881	0.842	0.828	0.833	0.847	0.845	0.85	0.856	0.847	0.853	0.843	0.835	0.844	0.821	0.829	0.835	0.839	0.834	0.835	0.85	0.841	0.85	0.843	0.834	0.835	0.804	0.824
1400	0.98	1.023	1.033	1.04	0.851	0.818	1.368	0.848	0.845	0.889	0.901	0.838	0.865	0.889	0.781	0.85	0.875	0.879	0.859	0.851	0.879	0.885	0.881	0.84	0.829	0.832	0.847	0.844	0.85	0.853	0.846	0.853	0.843	0.836	0.843	0.82	0.825	0.835	0.839	0.834	0.833	0.849	0.842	0.85	0.844	0.835	0.835	0.808	0.824
1410	0.978	1.022	1.032	1.038	0.848	0.819	1.235	0.847	0.845	0.887	0.901	0.837	0.863	0.888	0.779	0.849	0.875	0.879	0.858	0.851	0.879	0.885	0.88	0.84	0.826	0.834	0.847	0.844	0.849	0.853	0.847	0.852	0.843	0.835	0.842	0.819	0.824	0.834	0.838	0.834	0.833	0.849	0.843	0.849	0.843	0.835	0.835	0.806	0.824
1420	0.977	1.02	1.031	1.038	0.851	0.817	1.352	0.847	0.843	0.886	0.899	0.834	0.863	0.888	0.78	0.849	0.875	0.878	0.857	0.85	0.877	0.885	0.88	0.837	0.826	0.831	0.845	0.843	0.848	0.852	0.845	0.852	0.843	0.835	0.842	0.818	0.824	0.834	0.838	0.834	0.833	0.847	0.841	0.847	0.842	0.834	0.834	0.798	0.824
1430	0.975	1.024	1.03	1.036	0.847	0.814	1.425	0.845	0.843	0.885	0.896	0.832	0.861	0.886	0.78	0.847	0.875	0.877	0.857	0.85	0.878	0.885	0.878	0.837	0.825	0.831	0.846	0.843	0.849	0.852	0.845	0.852	0.843	0.835	0.841	0.817	0.823	0.832	0.837	0.833	0.832	0.846	0.84	0.847	0.842	0.834	0.833	0.806	0.822
1440	0.973	1.024	1.028	1.036	0.845	0.813	1.369	0.844	0.841	0.884	0.895	0.83	0.861	0.886	0.78	0.846	0.874	0.878	0.855	0.847	0.877	0.884	0.878	0.836	0.825	0.829	0.844	0.842	0.848	0.85	0.845	0.85	0.841	0.834	0.841	0.817	0.823	0.832	0.841	0.833	0.832	0.844	0.839	0.846	0.84	0.833	0.833	0.796	0.823
1450	0.971	1.016	1.028	1.035	0.844	0.813	1.227	0.843	0.841	0.882	0.892	0.827	0.859	0.886	0.78	0.846	0.874	0.877	0.855	0.847	0.876	0.884	0.878	0.833	0.823	0.83	0.843	0.842	0.848	0.85	0.846	0.849	0.841	0.833	0.84	0.815	0.822	0.83	0.835	0.832	0.831	0.844	0.84	0.845	0.839	0.832	0.833	0.803	0.822
1460	0.969	1.019	1.027	1.033	0.843	0.811	1.293	0.843	0.842	0.882	0.892	0.825	0.858	0.885	0.779	0.845	0.873	0.877	0.854	0.846	0.876	0.884	0.877	0.832	0.822	0.828	0.843	0.841	0.846	0.849	0.844	0.849	0.841	0.832	0.839	0.814	0.82	0.83	0.835	0.832	0.831	0.843	0.839	0.845	0.84	0.832	0.831	0.798	0.823
1470	0.968	1.014	1.025	1.032	0.842	0.809	1.385	0.842	0.839	0.879	0.89	0.822	0.857	0.884	0.779	0.844	0.873	0.876	0.852	0.846	0.875	0.881	0.875	0.829	0.821	0.828	0.843	0.84	0.846	0.849	0.844	0.848	0.84	0.832	0.838	0.812	0.822	0.829	0.834	0.83	0.83	0.841	0.838	0.842	0.838	0.833	0.831	0.799	0.821
1480	0.965	1.012	1.024	1.03	0.844	0.809	1.399	0.841	0.838	0.878	0.888	0.82	0.856	0.882	0.778	0.843	0.872	0.874	0.851	0.845	0.874	0.882	0.875	0.827	0.82	0.828	0.842	0.84	0.846	0.849	0.843	0.846	0.838	0.831	0.838	0.81	0.818	0.828	0.834	0.83	0.828	0.841	0.838	0.843	0.838	0.832	0.83	0.803	0.82
1490	0.963	1.016	1.023	1.029	0.841	0.809	1.361	0.84	0.838	0.877	0.887	0.818	0.854	0.882	0.778	0.844	0.871	0.874	0.851	0.843	0.873	0.881	0.874	0.827	0.818	0.826	0.842	0.839	0.845	0.849	0.843	0.847	0.839	0.831	0.836	0.809	0.82	0.827	0.833	0.829	0.828	0.84	0.837	0.842	0.836	0.83	0.829	0.801	0.819
1500	0.961	1.009	1.021	1.028	0.838	0.808	1.464	0.838	0.836	0.876	0.885	0.814	0.854	0.88	0.778	0.842	0.87	0.873	0.851	0.843	0.873	0.88	0.873	0.825	0.817	0.826	0.84	0.838	0.844	0.847	0.842	0.846	0.838	0.83	0.835	0.808	0.818	0.825	0.832	0.827	0.827	0.837	0.835	0.84	0.835	0.83	0.829	0.789	0.819
1510	0.959	1.014	1.02	1.027	0.838	0.806	1.334	0.837	0.836	0.874	0.883	0.811	0.852	0.879	0.777	0.841	0.87	0.872	0.85	0.842	0.871	0.879	0.871	0.823	0.817	0.825	0.843	0.838	0.844	0.846	0.841	0.844	0.837	0.829	0.834	0.807	0.814	0.825	0.831	0.828	0.826	0.837	0.835	0.84	0.834	0.829	0.828	0.788	0.818
1520	0.957	1.012	1.019	1.026	0.844	0.804	1.347	0.835	0.835	0.873	0.881	0.809	0.85	0.878	0.776	0.84	0.868	0.87	0.848	0.843	0.87	0.878	0.87	0.822	0.815	0.824	0.842	0.838	0.841	0.845	0.84	0.843	0.836	0.829	0.833	0.805	0.813	0.824	0.83	0.826	0.825	0.835	0.834	0.838	0.832	0.828	0.827	0.798	0.818
1530	0.955	1.006	1.018	1.025	0.837	0.804	1.25	0.834	0.833	0.871	0.878	0.806	0.849	0.877	0.775	0.839	0.867	0.87	0.848	0.84	0.869	0.877	0.869	0.821	0.815	0.823	0.839	0.836	0.841	0.845	0.839	0.842	0.835	0.826	0.832	0.803	0.815	0.823	0.83	0.826	0.825	0.835	0.834	0.838	0.832	0.827	0.824	0.796	0.817
1540	0.953	1.011	1.017	1.024	0.841	0.803	1.342	0.833	0.831	0.869	0.877	0.803	0.848	0.875	0.776	0.839	0.866	0.868	0.85	0.838	0.867	0.875	0.868	0.819	0.813	0.821	0.836	0.835	0.841	0.843	0.839	0.841	0.834	0.826	0.831	0.801	0.811	0.822	0.828	0.825	0.823	0.833	0.834	0.835	0.831	0.826	0.825	0.789	0.815
1550	0.951	1.004	1.015	1.022	0.833	0.802	1.25	0.832	0.83	0.868	0.874	0.8	0.847	0.875	0.774	0.838	0.865	0.868	0.846	0.838	0.867	0.875	0.867	0.817	0.811	0.821	0.839	0.835	0.839	0.842	0.838	0.84	0.834	0.825	0.83	0.802	0.81	0.821	0.828	0.824	0.822	0.833	0.831	0.835	0.829	0.826	0.822	0.788	0.815
[truncated: 47 more columns]

## Sheet: Net-OD
Test-OD	Phi				1	2	3	4	5	6	7	8	9	10	11	12	13	14	15	16	17	18	19		1	2	3	4	5	6	7	8	9	10	11	12	13	14	15	16	17	18	19	20	21	22	23	24	1
10	0	0.001	0	0.007	0.002	0.001	0	0	0.002	0	0	0.001	0	0.001	0.002	0.001	0	0	0.002	0.002	0.002	0.002	0.001	0.002	0.001	0.005	0.002	0	0.001	0	0.001	0.001	0.003	0.002	0	0.001	0.001	0.001	0	0.001	0	0.001	0	0	0.001	0.004	0	0.001	0
20	0.001	0.001	0	0.008	0.002	0.001	0	0.002	0.001	0	0.001	0.001	0	0	0.001	0.001	0	0	0.001	0.001	0.001	0	0.001	0.001	0.001	0.004	0.003	0.001	0	0	0	0	0.001	0.003	0.001	0.001	0.001	0.001	0.001	0.001	0	0	0.001	0	0.002	0.003	0	0	0.001
30	0.002	0.001	0	0.009	0.003	0.001	0	0.001	0.001	0.001	0.002	0	0	0	0.002	0.001	0	0	0.001	0.001	0.001	0.002	0.001	0.002	0.001	0.006	0.003	0.001	0	0.001	0	0.001	0.002	0.002	0.001	0.001	0.001	0.001	0.001	0.001	0	0.001	0.001	0	0.002	0.003	0.001	0.001	0
40	0.002	0.002	0.001	0.011	0.003	0.002	0.001	0.002	0.001	0	0.001	0.001	0	0.001	0.002	0.001	0.001	0.001	0.002	0.001	0.002	0.002	0.001	0.001	0.001	0.005	0.003	0.001	0	0.001	0	0.001	0.002	0.005	0	0.001	0.001	0.001	0.001	0.001	0	0.001	0.001	0	0.006	0.003	0	0	0.001
50	0.003	0.001	0	0.014	0.003	0.002	0.002	0.002	0.001	0.001	0.001	0.001	0	0.001	0.001	0	0.001	0.001	0.002	0.002	0.002	0.002	0.001	0.001	0.001	0.004	0.003	0	0.001	0.001	0	0	0.002	0.001	0.001	0.002	0	0.001	0.001	0.001	0	0.001	0	0	0.009	0.003	0	0.001	0
60	0.004	0.001	0	0.016	0.003	0.002	0	0.002	0.001	0	0.001	0	0.001	0	0.002	0.001	0.001	0.001	0.003	0.002	0.002	0.001	0.001	0.002	0.001	0.005	0.003	0.001	0.001	0	0.001	0.002	0.003	0.003	0	0.001	0	0.001	0.001	0.001	0	0	0	0	0.002	0.003	0	0.001	0
70	0.003	0.002	0.001	0.018	0.004	0.002	0.001	0.003	0.001	0.001	0.002	0.001	0.001	0	0.003	0.001	0.002	0.002	0.004	0.003	0.003	0.003	0.002	0.001	0.002	0.005	0.004	0	0.001	0.001	0.001	0.002	0.004	0.002	0	0.002	0.001	0.001	0.002	0.002	0	0.001	0.001	0.001	0.009	0.004	0	0.001	0.004
80	0.004	0.002	0.001	0.021	0.005	0.004	0.002	0.003	0.002	0	0.001	0	0	0.001	0.002	0.001	0	0	0.002	0.002	0.002	0.003	0.001	0.002	0.001	0.005	0.003	0	0.001	0	0	0.002	0.004	0.001	0.001	0.002	0.001	0.002	0.002	0.003	0.001	0	0.001	0.001	0.001	0.003	0	0.001	0.001
90	0.004	0.002	0.001	0.025	0.005	0.003	0.003	0.005	0.002	0.001	0.002	0	0.001	0.002	0.002	0.001	0	0.001	0.003	0.002	0.003	0.002	0.001	0.001	0.002	0.005	0.003	0.001	0.001	0	0	0.002	0.004	0.003	0	0.002	0	0.001	0.003	0.003	0.001	0.001	0.001	0.001	0.003	0.003	0.001	0	0.001
100	0.004	0.003	0.002	0.03	0.005	0.004	0.003	0.004	0.002	0.001	0.002	0.001	0	0	0.002	0.002	0.002	0.003	0.005	0.005	0.004	0.003	0.001	0.002	0.002	0.005	0.004	0.002	0.001	0	0	0.002	0.005	0.003	0.001	0.003	0.001	0	0.001	0.003	0	0	0.002	0.001	0.002	0.003	0	0	0.001
110	0.006	0.002	0.002	0.036	0.006	0.004	0.004	0.006	0.002	0	0.002	0.001	0	0	0.002	0.002	0.003	0.002	0.004	0.004	0.003	0.003	0.002	0.002	0.003	0.006	0.004	0.001	0	0	0.001	0.002	0.005	0.003	0.001	0.004	0.002	0.002	0.002	0.004	0.001	0	0.001	0.001	0.004	0.003	0	0.001	0.001
120	0.007	0.003	0.002	0.043	0.007	0.003	0.006	0.006	0.002	0	0.002	0.002	0	0	0.002	0.002	0.003	0.002	0.005	0.004	0.004	0.004	0.001	0.002	0.003	0.005	0.005	0.001	0	0	0.001	0.003	0.004	0.004	0.001	0.003	0.002	0.001	0.001	0.004	0	0.001	0.003	0.002	0.004	0.004	0	0.001	0.002
130	0.009	0.004	0	0.049	0.008	0.005	0.006	0.007	0.002	0	0.001	0.002	0	0	0.002	0.002	0.004	0.004	0.006	0.006	0.005	0.004	0.001	0.003	0.003	0.006	0.005	0.001	0	0	0.001	0.003	0.003	0.004	0.002	0.005	0.002	0.001	0.002	0.005	0.002	0.001	0	0.001	0.003	0.003	0	0.001	0.001
140	0.006	0.006	0.001	0.055	0.009	0.005	0.007	0.009	0.001	0.002	0.002	0.002	0	0	0.002	0.002	0.002	0.004	0.007	0.008	0.006	0.005	0.003	0.003	0.004	0.006	0.005	0.001	0	0	0.001	0.003	0.004	0.001	0.002	0.005	0.002	0.001	0.002	0.004	0	0	0.002	0.002	0.003	0.003	0.001	0	0.007
150	0.006	0.009	0	0.063	0.009	0.006	0.011	0.011	0.002	0.001	0.001	0.003	0.001	0	0.001	0.002	0.002	0.003	0.007	0.007	0.007	0.005	0.003	0.004	0.005	0.006	0.007	0.001	0	0	0.002	0.005	0.003	0.002	0.002	0.006	0.002	0.002	0.002	0.005	0.001	0.001	0.002	0.002	0.003	0.003	0.002	0.002	0.003
160	0.006	0.013	0.006	0.062	0.012	0.006	0.013	0.011	0.001	0	0.002	0.004	0.002	0.002	0.001	0.002	0.003	0.005	0.009	0.009	0.008	0.007	0.004	0.005	0.005	0.006	0.006	0.002	0.001	0	0.002	0.004	0.004	0.001	0.003	0.008	0.003	0.001	0.001	0.006	0.001	0.001	0.004	0.001	0.004	0.002	0.002	0.002	0.003
170	0.004	0.012	0.002	0.068	0.012	0.006	0.013	0.012	0	0.002	0.002	0.004	0.003	0.001	0.001	0.002	0.003	0.005	0.01	0.01	0.009	0.007	0.005	0.006	0.007	0.008	0.007	0.003	0	0.001	0.001	0.005	0.004	0	0.003	0.009	0.003	0.001	0.002	0.008	0.001	0.001	0.005	0.003	0.005	0.003	0.002	0.003	0.005
180	0.01	0.014	0.011	0.084	0.014	0.011	0.02	0.013	0.001	0.004	0.005	0.007	0.004	0	0.001	0.003	0.006	0.007	0.011	0.012	0.01	0.008	0.006	0.005	0.008	0.008	0.007	0.004	0.001	0.001	0.001	0.005	0.002	0.005	0.006	0.013	0.005	0.002	0.003	0.01	0.002	0.002	0.003	0.004	0.003	0.004	0.004	0.003	0.006
190	0.011	0.015	0.003	0.083	0.01	0.009	0.028	0.016	0.001	0.002	0.004	0.013	0.004	0.001	0.001	0.003	0.006	0.009	0.014	0.014	0.012	0.009	0.005	0.006	0.008	0.008	0.008	0.006	0	0.002	0.001	0.007	0.003	0.001	0.004	0.012	0.005	0	0.002	0.009	0.001	0.003	0.005	0.002	0.006	0.003	0.002	0.003	0.004
200	0.013	0.013	0.002	0.09	0.022	0.014	0.026	0.011	0.006	0.003	0.004	0.014	0.007	0.001	0.001	0.002	0.008	0.01	0.015	0.015	0.012	0.007	0.005	0.001	0.007	0.007	0.009	0.005	0	0.002	0.001	0.008	0.002	0	0.006	0.016	0.005	0.001	0.003	0.008	0	0.003	0.005	0.005	0	0.005	0.004	0.004	0.007
210	0.015	0.013	0.004	0.099	0.031	0.013	0.035	0.022	0.001	0.002	0.006	0.006	0.005	0.001	0.002	0.004	0.01	0.012	0.006	0.004	0.004	0.002	0	0.005	0.009	0.007	0.009	0.006	0.003	0.005	0	0.01	0.004	0.003	0.006	0.021	0.008	0.001	0.006	0.015	0.002	0.004	0.004	0.003	0.009	0.002	0.004	0.005	0.003
220	0.02	0.012	0.006	0.084	0.03	0.017	0.035	0.023	0.001	0.001	0.006	0.008	0.008	0.001	0.002	0.004	0.008	0.008	0.015	0.021	0.017	0.009	0.005	0.001	0.013	0.003	0.005	0.003	0.001	0.007	0.003	0.005	0.001	0.008	0.008	0.015	0.006	0.003	0.001	0.001	0.004	0.004	0.007	0.008	0.008	0.005	0.001	0.009	0.003
230	0.015	0.008	0.01	0.06	0.03	0.013	0.034	0.025	0	0.004	0.001	0.008	0.014	0.007	0.001	0.001	0.002	0.008	0.011	0.012	0.009	0.003	0.001	0.001	0.009	0.001	0.011	0.009	0.001	0.002	0.001	0.009	0.001	0.005	0.004	0.031	0.009	0.001	0.008	0.015	0.001	0.006	0.002	0.006	0.008	0	0.005	0.011	0.003
240	0.019	0.002	0.007	0.042	0.034	0.019	0.035	0.026	0.006	0.008	0.008	0.005	0.007	0.011	0.001	0.015	0.005	0.002	0.006	0.009	0.003	0.004	0.009	0.012	0.013	0.001	0.009	0.012	0.001	0.005	0.006	0.013	0.001	0.006	0.012	0.041	0.013	0.001	0.009	0.016	0.004	0.013	0.005	0.006	0.005	0.001	0.004	0.011	0.001
250	0.017	0.003	0.003	0.047	0.027	0.016	0.04	0.037	0.008	0.012	0.005	0.006	0.014	0.013	0	0.018	0.009	0.004	0.01	0.012	0.007	0.001	0.011	0.018	0.008	0.005	0.002	0.013	0.004	0.013	0.003	0.015	0.001	0.009	0.012	0.05	0.017	0.007	0.01	0.018	0.004	0.01	0.007	0.013	0.013	0.001	0.009	0.012	0.002
260	0.016	0.005	0.001	0.056	0.006	0.006	0.015	0.023	0.004	0.012	0.015	0	0.013	0.011	0	0.024	0.011	0.003	0.01	0.01	0.008	0.001	0.009	0.016	0.011	0.006	0.003	0.011	0.004	0.017	0.002	0.015	0.007	0.022	0.011	0.045	0.019	0.001	0.011	0.018	0.004	0.017	0.012	0.008	0.004	0.001	0.007	0.007	0.008
270	0.019	0.005	0.002	0.065	0.011	0.001	0.012	0.019	0.002	0.012	0.023	0.008	0.01	0.008	0.001	0.023	0.007	0.006	0.007	0.006	0.002	0.007	0.01	0.025	0.01	0.017	0.006	0.015	0.015	0.017	0.004	0.015	0.013	0.031	0.006	0.042	0.022	0.004	0.014	0.024	0.011	0.021	0.003	0.011	0	0.004	0.008	0.005	0
280	0.022	0.002	0.001	0.063	0.006	0	0.016	0.008	0.014	0.01	0.017	0.018	0.005	0.008	0.001	0.019	0.005	0.007	0.002	0.001	0.006	0.008	0.013	0.023	0.01	0.012	0.007	0.019	0.017	0.024	0.004	0.01	0.009	0.033	0.011	0.045	0.027	0.001	0.015	0.019	0.009	0.017	0.011	0.01	0.003	0.008	0.001	0.013	0.004
290	0.025	0.006	0.004	0.065	0.006	0.008	0.006	0.004	0.004	0.014	0.002	0.023	0.007	0.004	0	0.015	0.002	0.008	0.006	0.003	0.003	0.005	0.012	0.02	0.004	0.027	0.01	0.018	0.024	0.029	0.013	0.001	0.011	0.028	0.008	0.033	0.023	0.01	0.009	0.022	0.011	0.025	0.003	0.007	0.011	0	0.002	0.003	0.004
300	0.026	0.001	0.007	0.066	0.008	0.004	0.005	0.008	0.005	0.002	0.001	0.017	0.001	0	0	0.012	0.004	0.009	0.01	0.003	0.004	0.006	0.016	0.019	0.002	0.015	0.005	0.007	0.019	0.03	0.012	0.001	0.011	0.027	0.003	0.022	0.014	0.007	0.007	0.014	0.016	0.02	0.005	0.008	0.008	0.008	0.002	0.003	0.007
310	0.005	0.01	0.005	0.019	0.064	0.061	0.027	0.022	0.044	0.019	0.033	0.001	0.026	0.033	0.04	0.057	0.049	0.084	0.019	0.06	0.025	0.006	0	0.041	0.009	0.015	0.001	0.004	0.012	0.026	0.027	0.031	0.043	0.05	0.036	0.027	0.021	0.034	0.003	0.063	0.016	0.002	0.026	0.004	0.036	0.011	0.001	0.004	0.004
320	0.001	0.004	0.003	0.016	0.078	0.069	0.067	0.035	0.047	0.038	0.062	0.003	0.041	0.048	0.002	0.059	0.055	0.068	0.051	0.06	0.047	0.053	0.004	0.042	0.008	0.03	0.001	0.006	0.011	0.022	0.029	0.014	0.016	0.009	0.013	0.013	0.023	0.015	0.012	0.055	0.011	0.003	0	0.004	0.023	0.01	0.016	0.004	0.015
330	0.003	0.001	0.001	0.014	0.06	0.048	0.013	0.044	0.037	0.037	0.051	0.016	0.049	0.046	0.002	0.057	0.048	0.082	0.061	0.071	0.045	0.05	0	0.04	0.003	0.056	0.003	0.005	0.012	0.024	0.008	0.014	0.014	0.015	0.022	0.016	0.038	0.002	0.035	0.021	0.007	0.032	0	0.001	0.046	0.033	0.019	0.012	0.014
340	0.004	0.001	0.001	0.012	0.021	0.064	0.004	0.024	0.013	0.018	0.042	0.013	0.053	0.048	0.018	0.036	0.033	0.078	0.031	0.034	0.019	0.034	0	0.039	0.009	0.023	0	0.006	0.013	0.014	0.01	0.017	0.014	0.014	0.013	0.025	0.02	0.002	0.032	0.016	0.001	0.025	0.002	0.002	0.046	0.037	0.026	0.016	0.013
350	0.006	0.001	0.003	0.011	0.024	0.057	0.052	0.049	0.017	0.03	0.045	0.001	0.047	0.049	0.026	0.046	0.028	0.074	0.051	0.042	0.015	0.033	0.001	0.041	0.034	0.019	0.003	0.009	0.012	0.014	0.011	0.021	0.019	0.019	0.015	0.021	0.024	0.002	0.009	0.036	0.002	0.002	0.004	0.014	0.037	0.009	0.023	0.018	0.023
360	0.007	0.001	0.003	0.01	0.02	0.043	0.061	0.074	0.005	0.016	0.033	0.016	0.039	0.045	0.033	0.029	0.034	0.076	0.034	0.065	0.009	0.032	0.003	0.016	0.037	0.03	0.011	0.011	0.018	0.018	0.012	0.023	0.021	0.022	0.014	0.026	0.015	0.001	0.01	0.01	0.004	0.001	0.005	0.005	0.051	0.037	0.029	0.022	0.014
370	0.01	0.002	0.009	0.009	0.045	0.033	0.068	0.074	0.006	0.04	0.018	0.009	0.034	0.038	0.01	0.023	0.04	0.063	0.032	0.047	0.011	0.022	0.004	0.032	0.036	0.027	0.025	0.017	0.027	0.023	0.017	0.03	0.027	0.023	0.019	0.029	0.017	0.002	0.009	0.018	0.001	0.003	0.013	0.005	0.044	0.038	0.027	0.02	0.017
380	0.01	0.001	0.026	0.011	0.056	0.078	0.061	0.084	0.019	0.014	0.021	0.009	0.035	0.043	0.019	0.034	0.015	0.049	0.047	0.061	0.017	0.024	0.003	0.023	0.034	0.036	0.028	0.014	0.036	0.026	0.029	0.037	0.031	0.028	0.019	0.032	0.025	0.002	0.013	0.024	0.002	0.014	0.017	0.021	0.071	0.04	0.034	0.027	0.017
390	0.006	0.001	0.008	0.016	0.041	0.046	0.049	0.089	0.017	0.016	0.028	0.011	0.022	0.044	0.022	0.044	0.018	0.062	0.045	0.035	0.019	0.033	0.017	0.032	0.033	0.039	0.03	0.02	0.041	0.03	0.039	0.044	0.036	0.026	0.026	0.036	0.015	0.007	0.018	0.027	0.007	0.008	0.015	0.019	0.068	0.03	0.028	0.024	0.028
400	0.008	0.002	0.01	0.015	0.057	0.048	0.046	0.092	0.02	0.017	0.035	0.011	0.025	0.038	0.033	0.027	0.016	0.066	0.026	0.044	0.019	0.014	0.009	0.023	0.02	0.036	0.033	0.024	0.042	0.031	0.026	0.042	0.034	0.023	0.027	0.033	0.012	0.01	0.018	0.045	0.005	0.012	0.018	0.022	0.069	0.028	0.028	0.023	0.02
410	0.007	0.003	0.037	0.013	0.05	0.05	0.056	0.074	0.014	0.02	0.031	0.011	0.022	0.026	0.028	0.023	0.015	0.062	0.023	0.04	0.019	0.015	0.017	0.022	0.02	0.035	0.029	0.027	0.043	0.027	0.018	0.039	0.035	0.024	0.024	0.028	0.019	0.017	0.016	0.047	0.004	0.006	0	0.019	0.061	0.028	0.02	0.022	0.012
420	0.008	0.003	0.001	0.011	0.041	0.055	0.051	0.063	0.017	0.015	0.033	0.01	0.016	0.033	0.016	0.023	0.02	0.061	0.025	0.042	0.014	0.016	0.009	0.031	0.03	0.032	0.029	0.025	0.038	0.023	0.013	0.04	0.029	0.022	0.022	0.03	0.003	0.002	0.022	0.025	0.004	0.016	0.001	0.024	0.068	0.033	0.027	0.018	0.013
430	0.008	0.001	0.035	0.009	0.025	0.041	0.048	0.06	0.014	0.014	0.038	0.008	0.025	0.031	0.02	0.024	0.013	0.049	0.018	0.037	0.016	0.01	0.005	0.026	0.019	0.026	0.025	0.021	0.024	0.018	0.011	0.043	0.038	0.021	0.018	0.035	0.003	0.015	0.023	0.02	0.005	0.017	0.02	0.02	0.061	0.036	0.03	0.02	0.022
440	0.011	0.004	0.025	0.011	0.034	0.046	0.036	0.06	0.013	0.017	0.031	0.017	0.023	0.024	0.025	0.025	0.018	0.052	0.021	0.037	0.017	0.013	0.006	0.025	0.031	0.027	0.011	0.018	0.028	0.02	0.013	0.034	0.025	0.017	0.013	0.03	0.013	0.002	0.025	0.024	0.004	0.013	0.014	0.017	0.06	0.03	0.031	0.017	0.015
[truncated: 111 more rows]
[truncated: 47 more columns]

## Sheet: Complie-Test-FL
Test-FL	Phi				1	2	3	4	5	6	7	8	9	10	11	12	13	14	15	16	17	18	19		1	2	3	4	5	6	7	8	9	10	11	12	13	14	15	16	17	18	19	20	21	22	23	24	1
[truncated: 155 more rows]
[truncated: 47 more columns]

[truncated: 11 more sheets: Complie-ctrl-OD, complie-ctrl-FL-scaletoplate4, Complie-ctrl-FL, FLOD-test, FLOD-ctrl, Net-disturbance, scaled-net, scaled-net (data-exclusion), Net-disturb (data-exclusion), ctrl_profile_(data-exclusion), test_profile_(data-exclusion)]
