# Supplementary material for: Layered feedback control overcomes performance trade-off in synthetic biomolecular networks
Source: Nat Commun. 2022 Sep 14;13:5393. doi: 10.1038/s41467-022-33058-6 (PMC9474519; doi:10.1038/s41467-022-33058-6)
Supplement: Supplementary file 4 — Source Data [file 41467_2022_33058_MOESM4_ESM.zip › Source_Data_and_Source_Code_Final_Revision/Figure_6&Supplementary_FigureS6-S8/A11.02R36-AHLspike-24X/trade-off-time.txt]

0	0	0	0
1120	0	0	0
160	0	0	0
690	0	0	0
0	0	0	0
430	0	0	0
1080	0	0	0
2400	0	0	0
1170	0	0	0
0	0	0	0
0	0	0	0
0	0	0	0
600	0	0	0
3010	0	0	0
1130	0	0	0
740	0	0	0
0	0	0	0
3030	0	0	0
0	0	0	0
0	0	0	0
0	790	0	0
0	1200	0	0
0	480	0	0
0	3150	0	0
0	2550	0	0
0	3130	0	0
0	0	0	0
0	0	0	0
0	580	0	0
0	490	0	0
0	790	0	0
0	3010	0	0
0	3090	0	0
0	3070	0	0
0	3060	0	0
0	0	0	0
0	1120	0	0
0	3170	0	0
0	2950	0	0
0	2660	0	0
0	0	0	0
0	790	0	0
0	0	0	0
0	0	1030	0
0	0	2900	0
0	0	1200	0
0	0	720	0
0	0	3050	0
0	0	1070	0
0	0	1060	0
0	0	780	0
0	0	610	0
0	0	190	0
0	0	2990	0
0	0	780	0
0	0	2920	0
0	0	3050	0
0	0	3110	0
0	0	3090	0
0	0	3120	0
0	0	590	0
0	0	1100	0
0	0	540	0
0	0	1110	0
0	0	0	0
0	0	0	2650
0	0	0	0
0	0	0	0
0	0	0	0
0	0	0	1180
0	0	0	0
0	0	0	0
0	0	0	0
0	0	0	0
0	0	0	1640
0	0	0	0
0	0	0	1110
0	0	0	2940
0	0	0	0
0	0	0	0
0	0	0	3060
0	0	0	1050
0	0	0	0
0	0	0	0
0	0	0	1070
0	0	0	540
