# Supplementary material for: Layered feedback control overcomes performance trade-off in synthetic biomolecular networks
Source: Nat Commun. 2022 Sep 14;13:5393. doi: 10.1038/s41467-022-33058-6 (PMC9474519; doi:10.1038/s41467-022-33058-6)
Supplement: Supplementary file 4 — Source Data [file 41467_2022_33058_MOESM4_ESM.zip › Source_Data_and_Source_Code_Final_Revision/Figure_6&Supplementary_FigureS6-S8/A11.02R36-AHLspike-24X/test_profile_data_excl.txt]

-51.16901776	18.5984241	6.97051712	73.83098224	66.47804106	-51.16901776	-27.35949395	9.071946092	32.16431557	-27.35949395	55.97383938	-51.16901776	-51.16901776	-51.16901776	33.16833163	-27.07263222	44.06907747	-51.16901776	46.39195785	-51.16901776	-26.77877386	9.071946092	57.26471718	20.25955366	-2.97624668	-15.02443945	29.29075235	22.00171394	-39.12082499	-27.07263222	-27.07263222	9.071946092	-2.388529959	93.40929549	-15.02443945	21.12013886	-15.02443945	-39.12082499	34.19683589	-38.97389581	-39.12082499	-2.388529959	66.47804106	-3.549970145	-51.16901776	91.68812509	-27.639606	-15.45473205	19.41921753	-51.16901776
-66.07477997	3.149035093	-77.31073502	-20.4925532	-77.31073502	-30.79910712	-77.31073502	-41.59644931	-5.882163594	87.39514733	52.10102968	-30.79910712	-65.40597312	-77.31073502	53.64164593	28.57161792	-77.31073502	-41.59644931	32.44536254	-5.882163594	-16.33512527	17.92736022	-65.26254225	-65.40597312	-29.6916874	-29.6916874	85.47996265	-16.33512527	79.315771	-29.6916874	-77.31073502	-53.50121121	79.315771	17.92736022	-29.11796394	-65.40597312	-41.16615671	-65.26254225	20.25024059	-17.06977117	17.92736022	91.36396377	-54.05492107	87.39514733	-18.48720561	-5.882163594	-54.05492107	-18.48720561	87.39514733	-77.31073502
60.47074667	19.13708034	-60.4083742	7.007356133	19.13708034	-60.4083742	31.54564878	92.53280227	-1.584844793	20.98697463	-60.4083742	43.03990166	-13.34955067	57.23868462	-25.11425656	-12.78932659	-60.4083742	-60.4083742	-36.31198866	-48.64366832	48.02536074	-25.11425656	-60.4083742	9.359067656	-13.34955067	-60.4083742	-14.95382875	-0.88456468	130.0678163	80.76809638	-13.34955067	10.17986109	118.1630544	45.47397874	-0.88456468	-60.4083742	106.2582925	-12.78932659	72.12174628	-60.4083742	-60.4083742	-36.31198866	-60.4083742	-60.4083742	-37.15256025	-13.8967463	-14.43136271	-25.52465327	9.359067656	33.70927285
44.18033781	36.65345609	2.587522021	13.57653301	-7.166768632	60.2489617	-17.89199846	64.56043283	-5.875279545	63.0902377	-28.86378529	152.562547	29.6767119	41.30461888	76.18833981	18.04880492	5.618973328	99.44415376	43.79631323	-51.71863694	-63.34654391	-40.09072996	-28.05242627	51.59598482	64.56043283	29.6767119	-7.166768632	-63.34654391	-40.09072996	99.44415376	52.93252585	64.56043283	19.00639726	-40.09072996	-4.523014501	-16.28772038	77.82992668	7.241691381	56.21867348	19.00639726	52.93252585	-4.523014501	-6.528362095	-5.875279545	-63.34654391	-17.36953242	73.01709245	-63.34654391	-28.86378529	-17.36953242
1.294625081	-82.03870825	-39.02795556	-71.40041038	-38.56044738	26.65694392	-59.81648603	-36.5841628	86.50061759	17.96129175	7.848932197	-37.59426381	-47.94779916	-13.85689007	-2.493253707	-2.493253707	-14.62297792	-59.31143553	34.24036151	42.96129175	-0.643359415	-36.06169676	32.90382048	41.55679737	31.59765538	8.870382656	-16.10464232	-82.03870825	-47.55594963	-47.94779916	32.90382048	9.915314736	-47.55594963	-82.03870825	9.915314736	32.90382048	9.915314736	21.40956761	62.29118865	9.915314736	-13.85689007	-70.41080128	38.84041263	-4.260930475	40.18351397	-15.37204159	-60.06068627	17.96129175	-15.37204159	-14.62297792
52.71256252	99.02835199	96.42390272	96.42390272	4.291509887	172.7125625	-6.010841737	183.8236736	60.62465043	81.40821469	157.4951712	155.5082614	94.93478474	148.5367383	159.5257493	60.62465043	16.66860647	106.0458959	-15.92380112	17.15700696	131.8034716	128.2681181	141.2518884	27.65761746	117.157007	-27.28743748	121.6487327	60.62465043	72.71256252	16.66860647	40.12829286	73.83615802	62.60020297	72.71256252	96.30806814	-27.28743748	186.1957086	118.7799782	109.0761989	40.12829286	28.26811807	97.71256252	15.26575401	47.98137972	58.73406789	103.1473451	67.44940462	69.48675607	-27.28743748	4.970627035
32.3684239	117.7941093	173.9997299	114.5937893	107.6930992	178.4001699	69.58000957	158.3056073	83.83752218	70.76128105	114.0726846	110.817123	20.69407674	20.00773495	-43.82205229	-1.268860798	51.92262856	62.56092644	145.0668366	138.9736466	55.07904661	86.61273032	130.0909912	156.1779477	63.70482943	75.7431651	150.0554987	106.7155821	151.8301216	95.96289395	32.26490423	119.221426	162.6996868	171.2317112	119.221426	77.05706859	99.03509057	66.0680576	162.0603007	64.87359989	86.61273032	99.03509057	99.03509057	39.51128105	-12.57205229	70.76128105	6.682998218	27.60651914	48.96145287	48.96145287
59.03039495	67.062169	83.70571963	110.6598975	76.77090687	78.10347873	117.319165	23.32280357	42.8893931	21.65665758	1.454637375	10.15550746	95.48775203	64.55991697	-17.91430983	188.2712572	83.70571963	54.25063862	37.62277032	117.9319101	47.23155549	119.7959452	88.21699782	104.1138829	105.7970304	77.69068203	166.3387728	177.9619788	25.05910308	64.55991697	56.63805045	98.74331361	140.8485768	116.1063087	172.4275241	14.5327873	-37.87482749	142.9762363	109.2696294	117.9319101	159.5985768	100.4230449	19.27994932	30.84857677	60.84857677	-9.151423231	85.079346	58.49563559	-9.646472736	20.05649756
142.4510759	205.1323521	123.9670746	176.0101892	82.4255331	55.59964179	141.4751488	150.8157054	41.03119759	185.8056122	137.2619229	181.367332	172.7959035	91.40976486	150.8157054	80.24688386	70.44296229	60.63904072	171.5459035	122.7959035	167.0816178	175.0181257	156.8775361	207.6978643	239.9246163	114.4120651	132.0411865	210.221646	154.8161055	239.9246163	156.8775361	197.6938627	235.6241863	180.5186757	215.4221661	167.0816178	136.4693729	136.4693729	241.4556973	212.7959035	82.79590347	167.0816178	102.3286137	133.7482844	133.7482844	76.60542728	117.9335181	111.6744081	102.3286137	132.0411865
214.356808	131.3650047	185.2443151	123.3521842	85.45792507	85.45792507	214.135275	104.2423632	132.54425	129.0501899	54.97611582	80.22864108	191.4840523	124.8173857	113.6763255	66.50651415	112.0893038	75.94047641	203.8650047	174.6342355	139.9434361	218.3748086	188.9630439	160.8461368	181.9602428	244.8358785	196.117257	136.172697	176.8747135	67.67452852	179.1591224	171.587777	169.3552008	201.0078619	208.5708871	188.9630439	171.587777	169.3552008	290.3996582	213.0957739	108.9135484	198.7669655	184.9364333	52.9559138	154.874179	-1.089123728	75.44395208	104.5792904	97.01815787	24.94608579
248.4787311	260.8023248	207.558665	246.2098712	207.4197375	165.0468562	194.4156463	186.8822509	132.8281968	191.7455212	256.2998828	194.4156463	179.8388438	207.1115711	195.8912599	141.8372058	150.8462148	114.8101788	288.5801026	248.6940627	291.8457049	167.2645023	197.5060823	177.8732419	316.2024802	211.6570257	254.7604739	257.9533219	242.0308574	154.3175761	251.3766518	178.6381577	307.4514182	343.4752075	335.4888014	291.8457049	263.5438181	291.8457049	314.037978	273.5836312	267.2125812	244.6758936	224.3688901	152.9613735	118.1787648	100.7874604	178.3236923	158.2382222	192.4262564	175.3322393
246.2585147	207.5522581	202.1113576	261.3597428	227.6498191	163.6498191	217.7481797	170.5463708	273.9946467	240.9607435	285.6837174	266.9285076	189.7367756	248.1325777	262.7951182	202.9660584	220.0600755	143.1369986	259.9461154	288.2112226	296.9831524	329.7212477	333.0191885	351.5808536	320.1715582	344.1807925	352.0795712	354.9541669	302.9355334	224.5193843	285.0783905	263.6498191	320.7926762	342.9601639	311.8641048	378.0642335	309.1043645	278.9651344	327.2861827	314.5270121	317.63212	305.9921614	67.64981909	170.2613893	203.3192406	186.790315	182.3998191	189.4562707	158.7717703	215.6823394
299.89414	259.7662258	273.650505	300.1857985	232.7329939	136.2987264	254.3639944	238.4790664	214.0888225	239.8340799	266.0563021	318.6454494	267.8414261	289.9251546	197.8286599	270.9993916	246.6091477	189.6985786	312.9334951	399.031092	372.3127124	389.4067295	363.7657038	344.1701233	457.9240707	382.2243694	340.009058	375.2794426	329.5776697	270.3896355	415.0477551	272.4011297	394.259692	412.8759743	402.7342682	397.953738	375.8494056	341.366647	401.7114745	362.0563021	432.6445374	246.5390608	223.250332	163.6066897	140.3508758	155.8547517	195.6329445	187.6202119	219.6320597	212.0563021
260.9505265	321.8200917	299.3848088	310.3915202	253.8397961	177.3418749	259.7440382	263.3686195	278.6357951	254.0952239	278.7497292	276.4784768	252.7171016	330.2364815	286.2693828	309.1701462	211.9299818	179.3991538	333.7248536	410.7089806	369.746359	353.6173267	397.5459918	431.3075508	387.8915202	450.3915202	387.4285573	434.7665202	348.765504	419.1415202	462.5866422	393.0144711	438.3915202	469.7713652	402.0044235	397.5459918	368.4243071	384.8177498	397.5459918	438.5804966	366.3915202	332.5053414	207.3359647	204.0147087	160.5364478	160.5364478	200.3915202	139.2027091	212.8028678	175.7436329
336.0834644	356.2916007	349.1845097	349.1845097	342.0574904	261.5721862	252.2739406	285.181742	330.3691787	303.7681935	347.8294962	352.2739406	328.5058247	297.0701037	313.5505364	339.2222974	287.5120358	266.0834644	407.7595049	473.8659804	511.9709103	390.7587891	462.7574012	480.3691787	477.1887825	421.6271744	445.0517184	477.1887825	386.4215233	378.0582543	447.4902256	412.7867611	537.8879757	466.1869841	481.66788	539.093279	501.5762662	428.1713765	424.5894622	510.4111955	462.7000058	389.709838	226.4565308	245.6072739	220.6855737	180.4171173	249.0640641	194.6093971	218.680867	184.7470589
397.8388853	366.5600779	385.8661678	368.9170153	322.8166576	261.2002454	391.0999552	305.4494095	359.9439345	328.5465655	369.0609571	397.2349246	390.6058637	404.8731645	359.9439345	399.1596208	398.250648	283.5765455	489.8458953	540.2008649	531.1673535	442.9643768	567.7870718	610.1711778	528.5978826	519.5112097	503.2709428	508.3276123	474.9299289	419.8418663	485.5175682	489.5262022	502.9983394	571.8139174	559.3363676	532.0727861	583.7291008	503.5013575	510.6442147	586.8346908	506.2486103	507.3554171	281.7405602	248.2748767	237.7257221	245.5648496	243.0679707	211.9731183	253.5013575	267.7870718
420.8663705	380.8515306	397.1842075	405.1672897	361.4939341	287.2185718	333.7735066	346.7423813	363.5237927	335.3881286	398.3296829	386.4695081	398.3296829	399.0071897	363.5237927	396.9990109	331.9340189	315.3310216	508.679759	562.8595974	570.7683553	568.2643234	565.7273437	638.7337233	606.0591515	565.3502066	549.1233337	566.3852385	483.686563	463.3192007	611.7799753	537.7778559	618.4013675	669.9346212	600.944062	598.6220806	557.9120841	556.5342451	605.2010279	576.5267479	528.0787868	487.2185718	244.8905295	203.8852385	289.0807692	240.4020924	260.0076874	297.8005824	294.425779	248.0028855
444.5255436	452.4000717	470.1665692	481.7944762	398.0272657	301.8497375	351.6098682	361.470917	404.2325033	393.4469925	456.7975852	493.2434923	461.6919929	478.5464575	393.2434923	492.1445912	372.4012061	294.3423934	580.2294623	611.3430398	603.3026639	590.6484969	614.7448825	670.1665692	623.5756601	607.5934698	609.5108315	619.5918566	561.6299838	499.2363366	717.154521	599.7961988	720.1665692	755.4773037	634.8372279	661.0756601	661.5245939	653.0933985	615.8808549	659.8217416	636.8332359	537.2397399	245.528888	293.3988924	317.1053447	317.1053447	301.9638042	252.4632199	310.068047	250.3598059
452.1923145	457.673796	469.8093358	524.7155213	455.8303236	363.5797019	410.7717538	431.6378591	446.1923145	418.5000068	515.027266	555.6315668	499.5083767	514.653853	501.1923145	501.1923145	445.8892842	371.1923145	606.250118	678.8950172	704.4531841	670.6367589	648.4145367	728.717567	711.9436098	696.622422	711.1923145	677.7629951	601.8906385	577.2561443	653.9700923	629.6014054	785.9749232	779.3011228	710.9989443	674.5163369	697.7832236	668.9297447	715.0812034	734.0870513	655.5401406	582.9338875	286.5371421	317.1014054	317.2061394	317.2061394	331.5642153	269.2957628	336.1923145	305.1966435
458.3597733	433.7692375	489.9777969	584.4987378	490.368117	394.3995656	410.2764248	462.3779677	532.6184895	434.5947741	508.7747894	505.4991953	520.1291098	533.6285906	482.5775395	493.9101391	461.9440027	374.4694314	741.2309297	821.2102899	834.5086786	735.6487926	816.4568734	840.4583561	765.8088841	777.0926428	764.4366714	734.0538962	666.8485452	651.2437667	800.4080604	686.4063683	844.4096687	855.4315256	828.073035	780.1034919	771.887468	768.8893615	713.6499581	816.1682731	704.4411942	685.7653427	339.8616529	298.7481405	337.905671	311.4063683	328.2675875	314.073035	372.3819781	316.7184533
439.9726659	427.7074148	494.2147824	537.7042949	490.0012608	398.9328555	424.0422913	481.3775424	514.8503457	444.3866791	506.1870009	546.9172913	532.619419	584.3626695	533.4172913	502.2980444	489.5894905	365.2262344	754.5711375	824.2506246	822.9352285	782.8438968	839.0991095	822.7691432	847.513036	748.6950691	778.2943405	746.7793603	702.3987728	677.583958	796.6053647	776.6044951	845.3567532	937.0189862	889.0991095	845.335896	881.7154134	845.9172913	837.8897684	854.537981	790.7371111	695.2163567	322.3665667	283.6586041	343.0103146	371.6955014	354.1925526	329.6129435	369.4135319	346.8297001
491.4493457	490.8370227	497.624353	571.4591329	479.734723	371.7447329	429.9738053	458.7857407	522.4180543	496.3988629	545.180689	558.0876843	563.6738804	562.9967471	561.0280929	528.4041068	505.575565	408.7857407	878.0165099	884.1389589	908.0576622	828.6389165	907.768576	920.3242022	883.8988629	852.0002497	845.7207901	855.4868656	777.1796898	684.1389589	839.9411961	853.5529906	936.8642465	953.9201244	978.0165099	927.5963418	995.0377865	889.408915	857.6845597	894.0165099	799.1547213	719.5419336	338.6722476	318.3673871	365.3404536	363.9814222	342.7963841	349.3520148	392.1579241	323.4112468
527.2299781	542.2983124	510.286212	573.7379435	502.6140563	383.3137418	414.7297521	469.621896	486.9349906	469.7029267	539.9259292	592.279089	593.6662146	604.8160136	526.9196119	574.1515127	522.2412493	443.5862785	827.3311345	994.091329	967.5030524	845.3798043	924.6714493	989.0319008	967.7144213	852.5901099	860.6497706	838.030723	791.6765563	727.1780098	907.8719928	910.6353114	959.7810447	1026.108582	983.0828063	943.3640563	943.4756101	919.3640563	939.7435029	960.3346445	828.5069134	718.3520081	359.4237578	344.4048087	388.291956	380.7390563	386.1367836	350.775821	425.9095108	345.2512967
635.7030919	595.0353479	607.9241047	657.9998727	486.2926935	415.5251112	468.7434324	447.12538	502.8292365	473.1943919	581.3305404	613.7666784	655.1964338	638.9623264	578.9181098	618.0505527	539.1861994	430.2713922	940.2188203	963.9262994	1023.126549	885.1453134	1019.925525	1012.703851	1007.473328	904.7553372	936.0053372	923.79995	870.1451221	710.06637	941.8297099	973.9683001	1001.977559	1066.780915	1051.356214	1002.942762	1039.490186	981.2821121	949.4034526	964.3829673	915.1720038	775.4661215	445.9915631	407.0668165	411.9577181	395.2856402	387.341215	396.7701471	435.4376714	389.9060464
737.7740363	667.7062055	633.5640407	715.6351995	546.3007604	417.7572155	477.8146867	580.2597965	565.411586	509.6475584	599.7334542	630.6383782	721.7201594	658.8304658	584.4238821	660.4434525	579.307943	465.3030804	874.2432582	1041.356353	1070.747176	985.7679983	1040.449095	1098.791698	1066.158091	963.2313534	952.2399741	1000.250584	884.5140331	786.4748174	959.6774318	969.4813534	1093.685175	1147.192197	1133.997482	1064.87609	1055.574069	1022.286634	992.3571704	1026.883166	969.4813534	845.735534	442.8990749	428.0305762	460.3904443	459.172075	464.8084562	416.289864	480.5924645	409.1976655
863.8588718	766.5105679	765.2374508	892.4574366	630.1227622	445.9844757	531.8328745	652.9952953	604.2749541	571.0393724	702.6316448	770.0228784	740.5103251	701.5518139	623.3481748	727.930868	609.1592985	457.0906064	991.2461127	1153.589007	1135.411667	1028.767542	1095.361542	1180.887857	1112.280551	989.6485411	1043.607156	1005.521557	954.8554089	840.4223918	1087.012355	1027.600396	1087.497053	1224.609318	1194.776746	1073.14624	1119.701671	1073.745	1022.117206	1093.102469	1012.900345	926.9618188	512.8388842	483.611035	511.5789142	501.6807376	551.0298603	465.8280666	523.4804499	472.554524
1010.802111	911.1263985	924.5161359	1009.707504	740.0130359	541.4098365	604.5631887	737.1845995	760.2594466	675.4885941	809.1332819	886.1978723	826.1049503	797.610285	727.2736669	798.9570863	665.405888	506.3202968	1069.902169	1124.366216	1183.987143	1131.415369	1128.596386	1284.231303	1215.632875	1107.34829	1069.805926	1090.915546	977.2850164	908.3856284	1126.78602	1182.810603	1233.877721	1320.20465	1221.987031	1192.760699	1200.305718	1156.827457	1072.775733	1159.327457	1092.364106	1014.145384	594.908852	565.5715881	559.0710464	587.0430744	561.0305134	543.5632645	621.6976598	511.8111168
1077.95092	1111.926851	1051.772195	1162.921178	869.1219334	613.5885479	757.1740183	815.4701975	816.8305502	797.2177352	958.0131335	1036.012188	945.7628942	948.236557	836.1827078	906.2952067	757.8807281	596.4787284	1155.579016	1316.911256	1300.002845	1160.628108	1225.344991	1364.403427	1279.850027	1164.640635	1165.514761	1141.282714	1042.044481	939.1696772	1244.127814	1246.484379	1296.723186	1438.053983	1392.480363	1319.066611	1284.832943	1242.332943	1214.386732	1286.420702	1144.170651	1013.891384	665.3351999	645.1018213	638.9996092	614.8668792	646.1990333	604.0245914	682.2230524	578.7159213
1114.389681	1221.574043	1086.047728	1234.823951	943.5667505	717.8253251	848.6480748	911.3478992	998.0757808	878.149236	1038.819727	1170.138637	1085.031121	1098.151322	949.5381363	1029.960998	870.7850558	639.6508319	1205.302625	1390.593182	1366.985294	1226.462747	1359.258341	1467.711826	1418.54723	1199.538136	1274.643955	1234.315649	1150.037627	951.0300754	1283.554347	1228.878206	1469.122594	1525.412595	1491.294117	1341.479707	1397.196956	1336.751575	1313.110913	1411.781523	1239.348838	1067.042458	709.4134069	647.8154044	694.8996699	683.7139876	674.6449064	620.020828	717.7861647	641.5588474
1211.537351	1225.930663	1169.804319	1270.020218	1027.479875	776.3611418	917.8772333	991.9627915	1063.303339	905.6025395	1142.640693	1219.475641	1263.441865	1220.052539	1055.781005	1139.653024	973.2597116	739.7992612	1325.053392	1555.974888	1515.618356	1337.83083	1475.529246	1663.136193	1542.169724	1295.587984	1324.998076	1335.300627	1216.233145	1048.360569	1414.930707	1317.867453	1564.811728	1631.172972	1571.599888	1459.747005	1499.533562	1448.373372	1388.055713	1490.566338	1324.965273	1143.339921	748.618941	680.0810543	705.4223968	712.3995777	698.6510466	678.6670795	756.4749649	643.3399215
825.5781401	820.7797404	594.0408602	842.9487903	820.8940336	554.9279569	743.2031507	848.6426462	842.9812073	604.549169	708.1032977	714.0163238	958.4452729	785.4627828	769.7527066	1003.41106	830.2213842	590.8406553	1129.607444	1295.010117	1333.249213	1093.408349	1249.799752	1275.320762	1196.540511	1023.796225	1015.76129	1003.429274	906.3735352	911.1061178	1105.806133	967.3224717	1300.76129	1142.427957	1187.028896	1179.842923	1126.872401	1197.436167	1009.852199	1139.312692	957.9041474	953.7348585	662.2019682	517.4279569	524.5417781	539.9636249	579.0670754	539.0800676	643.883561	562.717812
807.9619766	778.4470028	710.1489463	879.1485906	748.1068591	472.4151595	717.1011499	777.6375483	772.866349	591.5822243	695.8629375	733.1718919	886.3576244	827.9715871	686.736434	744.6338296	852.9483092	542.3148251	1123.582631	1199.843467	1235.964199	1070.03616	1223.227837	1360.668401	1177.313229	1057.00014	1106.282436	1131.188451	1013.947341	930.9779087	1081.203714	992.5190456	1151.590843	1228.477865	1175.499083	1148.737713	1262.516468	1165.337063	916.3194636	1120.83763	913.5455943	903.212261	583.0595385	469.1213519	505.9900387	641.199274	536.7335642	564.1096969	673.9919462	559.8361926
865.7495241	915.1722027	719.4771114	957.3364953	798.8868657	547.5710762	698.3192411	737.7339835	768.2187977	635.9795975	779.7139334	749.5150184	832.2176152	788.2035918	732.311336	807.2793257	847.6162842	541.601316	1060.449864	1088.674972	1234.682877	1017.967902	1269.465486	1281.938758	1281.229085	1080.473812	1123.220427	1072.922364	895.9476996	891.8154682	983.097392	1043.625349	1073.470964	1214.926966	1149.018953	963.1413755	1155.806562	1121.991926	1007.909422	1185.930865	1040.66845	949.6667079	708.8645125	544.909225	574.2173853	661.4599651	649.8604535	640.2432447	672.3406615	583.6309841
981.8519351	804.0977478	625.5556388	933.3708698	776.067499	594.3678993	722.5926758	683.0786395	759.3860481	678.122149	805.4386797	705.0751583	867.2480073	895.2330581	784.8947549	821.9541062	793.4492467	538.1633485	975.0981224	1157.989905	1144.056308	975.5285385	1164.136629	1234.98696	1171.994834	1018.020917	1092.121295	1009.134943	952.0552211	838.3334166	996.5437487	999.1899903	1022.374007	1257.688255	1069.26562	963.3334166	1140.548606	1025.061812	911.4466241	1108.632562	971.4966819	910.5032279	665.0878025	563.3334166	573.6782442	626.2963795	613.8524477	578.718032	622.5926758	584.2720447
1026.167472	917.2741474	709.1304348	948.7263944	776.0156807	542.5895543	728.5670545	777.6500722	767.9183136	692.2554348	835.5356635	760.3168755	894.0384102	883.02111	855.1098162	815.6288575	814.9144069	592.8456051	936.8428531	1168.7079	1090.213467	930.7362742	1131.466201	1248.916912	1211.352657	982.0881813	1033.499035	1009.748991	941.5113872	822.4637681	956.2356979	974.4784201	1115.484225	1088.445503	1062.773846	989.1304348	1141.802191	992.7018634	839.9368864	1006.798279	967.1524128	904.3846721	672.6747386	560.0875305	622.2473179	680.4056026	595.0127877	627.2256729	730.741173	649.0630947
1051.548564	1009.182758	774.0067908	1049.82227	858.0030029	644.8817121	735.3727159	915.3064731	873.7684523	832.9748497	900.8338852	845.5030029	1015.713802	911.5423675	916.0643086	880.5561554	872.9204557	685.2161488	906.2463461	1109.584793	1098.30749	989.4174766	1126.193149	1163.547358	1154.412793	1014.881996	1032.424299	983.0320276	921.5126183	827.1065961	986.1280029	992.7286629	1092.440295	1195.032112	1060.861099	932.6162972	1055.09352	965.9937747	924.8253209	1052.79467	992.7725211	884.901009	746.4830325	656.9354563	681.6503909	727.6664644	685.8364577	675.1523931	737.6617452	690.3962956
1056.320623	1083.516334	801.4412458	1111.856855	898.7591259	734.3206233	846.6801738	984.3206233	997.4096285	923.2095122	1010.77565	984.3206233	1114.401924	1066.98729	1010.182692	1022.994656	938.7365777	728.3206233	970.7336667	1161.46348	1060.16332	960.7218032	1123.855507	1217.556775	1160.273702	1024.550508	1079.558719	1040.658651	962.098401	870.7472161	1012.253584	981.3266113	1161.690654	1241.201357	1109.320623	1018.166777	1049.796814	1035.835775	887.3306567	1066.599104	954.3805035	931.9790255	785.9292024	669.7138817	739.6969673	745.0733114	726.7448657	726.078865	771.6134409	699.7902365
1124.073889	1109.194034	885.2642253	1154.713993	1056.946589	853.4385841	915.9352456	1028.03015	1096.274328	1050.47262	1188.180526	1108.122669	1155.248949	1101.306355	1116.172117	1098.091668	1032.621203	865.0089609	1007.866104	1179.321528	1121.013422	1039.953078	1123.245461	1248.347945	1160.082582	1050.897965	1099.92832	1077.535161	955.063643	917.3375152	1071.225259	1026.837237	1129.724617	1215.359977	1121.883135	1066.362344	1098.434347	1075.351891	968.0189288	1060.648059	1024.239003	950.013138	858.2787206	745.6480586	785.6726891	805.7210903	791.9085628	769.7708656	834.2265593	733.3464713
1306.053637	1312.063944	981.5710665	1253.99493	1158.167649	918.8290298	975.0351188	1241.851262	1215.735338	1119.504645	1311.550632	1169.06497	1315.743083	1314.570002	1223.245143	1200.035119	1112.564256	984.1675389	1053.92143	1213.352876	1153.438875	1113.64898	1169.347915	1314.059509	1243.903043	1117.892262	1107.593258	1096.46369	1040.000316	951.8332626	1141.701785	1063.054679	1204.833099	1313.418957	1211.594259	1091.61543	1165.035119	1107.867199	966.2115894	1112.790221	1064.81068	1040.000316	900.1452509	807.9762952	823.5874573	854.0305526	837.1040843	799.7542199	881.2136085	797.7623915
1425.043503	1470.116878	1024.170932	1396.490505	1319.892663	1021.841016	1174.561323	1385.728693	1413.631523	1386.783545	1442.152673	1368.926402	1573.153755	1467.970956	1379.916433	1409.141269	1281.920887	1154.498657	1163.880798	1250.818633	1230.986444	1193.861171	1251.09033	1366.04448	1289.218002	1151.532808	1196.203835	1165.672434	1087.763937	987.5460722	1186.634735	1150.07132	1238.352172	1269.666428	1251.59836	1195.298476	1223.5731	1145.636509	1089.358071	1126.294035	1138.341177	1103.888808	953.2747731	891.1695099	911.1695099	938.2019847	929.0491165	903.4502117	972.267416	896.9985988
1642.324386	1602.876654	1162.144206	1570.594428	1433.104528	1233.991053	1287.75963	1577.698536	1610.154639	1553.388812	1638.050882	1557.231616	1740.363602	1657.570401	1586.296017	1572.704133	1414.988263	1277.741053	1200.447635	1329.088073	1260.481004	1230.434789	1250.085994	1406.988191	1373.944657	1202.548476	1243.147431	1250.290843	1156.907719	1058.645271	1231.374975	1198.587656	1331.852409	1290.78377	1336.577259	1268.068433	1320.252314	1257.596045	1117.096925	1223.994748	1196.664284	1124.193284	1098.357106	994.645061	1040.830835	1069.727249	997.2687212	1000.197597	1079.527373	1006.649455
1829.904712	1780.503694	1298.338149	1791.77076	1622.692842	1355.487624	1435.746503	1809.736003	1764.254476	1749.549582	1861.111448	1714.648325	1918.380009	1827.02951	1728.796225	1737.863713	1618.856899	1435.228133	1229.694536	1339.45556	1338.730109	1267.380516	1358.256214	1496.317738	1432.400212	1275.117206	1289.35536	1267.6392	1189.581515	1110.196245	1342.985253	1283.619462	1375.4775	1409.503219	1409.990503	1378.904022	1365.142126	1288.44559	1260.739656	1307.202212	1238.886557	1172.730109	1210.521858	1063.423658	1122.399401	1186.631099	1107.080304	1117.046315	1128.603877	1069.285441
2117.154479	1996.811407	1454.01094	1897.069613	1754.297336	1457.055957	1549.39615	1938.448279	1959.174463	1956.719211	2057.301289	1968.802831	2111.283637	2015.074035	1889.148821	1895.089415	1709.883817	1572.767699	1333.120866	1469.385745	1389.831317	1354.967948	1391.792366	1562.416148	1509.088589	1282.436871	1348.111378	1323.906711	1286.188174	1183.821146	1383.027495	1320.073368	1456.225047	1482.460601	1410.08681	1441.665757	1391.463005	1386.062042	1276.099138	1353.464003	1309.675659	1233.987259	1256.013754	1136.723951	1220.391086	1264.928311	1268.974142	1220.451182	1276.622917	1142.901987
2288.457452	2203.938903	1652.20843	2091.774411	1973.475694	1667.995928	1678.168832	2119.898155	2123.768125	2086.063569	2224.763343	2104.358427	2205.905858	2160.13426	2028.670085	2011.152757	1908.466134	1704.118446	1334.225641	1486.439509	1492.772649	1416.201892	1459.157119	1596.103036	1482.003419	1375.665658	1462.941505	1420.493985	1311.719865	1240.296554	1378.670085	1421.147388	1444.695726	1528.151279	1503.41756	1496.139965	1495.206544	1477.75145	1298.936464	1416.727828	1351.001454	1245.862417	1345.215097	1263.890211	1291.07106	1366.062459	1310.460769	1318.346702	1354.526783	1245.585508
2452.518413	2347.298497	1742.041685	2243.957393	1985.892877	1784.524939	1843.693327	2211.430047	2279.116679	2286.83179	2355.270525	2309.183029	2378.050119	2312.678718	2223.010217	2252.675966	1982.663132	1831.903997	1366.91491	1538.643384	1531.079067	1435.157718	1505.484917	1643.835293	1565.090686	1480.83163	1468.882318	1415.819903	1355.368805	1257.184907	1441.039951	1413.693428	1610.666308	1588.821125	1521.519421	1522.164172	1541.417711	1473.698413	1390.610257	1487.333462	1357.483963	1340.520565	1446.179616	1342.309815	1412.640596	1374.875268	1445.680507	1389.66716	1471.614398	1377.944322
2572.534554	2561.11086	1951.218835	2380.118328	2207.029797	1988.599689	1927.303717	2383.341031	2446.996997	2410.083485	2535.009496	2413.93805	2556.424948	2481.403548	2377.080417	2348.960909	2142.511059	1967.544942	1428.73014	1563.030512	1580.673603	1477.377907	1539.776276	1664.245312	1574.224222	1466.714448	1508.146949	1465.832614	1379.921961	1304.294152	1505.118328	1464.040499	1562.547942	1612.67946	1569.921833	1544.682335	1577.554225	1515.561366	1476.899012	1510.459207	1421.528816	1358.689756	1504.94826	1430.304017	1438.969529	1532.097674	1563.078741	1520.049481	1513.035411	1411.038093
2597.768521	2360.65651	1697.635321	2264.444248	2211.533703	1947.454244	1959.876783	2331.568921	2355.460829	2368.513992	2401.569068	2493.630992	2359.597258	2358.722016	2241.358265	2216.327286	2061.334197	1819.286192	1439.111073	1521.203226	1480.573951	1452.603244	1432.858929	1511.9465	1532.460522	1354.536559	1418.271364	1472.715313	1389.140267	1280.146143	1455.894605	1375.454957	1484.344107	1520.508331	1474.691598	1373.901084	1389.034227	1386.691598	1278.110401	1397.455825	1343.319049	1216.627082	1404.379098	1388.077425	1369.753326	1318.169859	1433.782507	1324.902568	1434.151057	1278.839063
2560.596244	2290.023433	1655.357134	2230.037175	2119.062904	2012.285168	1860.969379	2376.480328	2363.327869	2235.040011	2395.235788	2484.137877	2289.998683	2351.283032	2170.366542	2183.101995	2010.190832	1843.112236	1384.520103	1508.52577	1523.848167	1472.350702	1386.732738	1501.006973	1440.167852	1319.302712	1374.02908	1398.183119	1348.288219	1256.517324	1455.060288	1382.265675	1499.077993	1511.065904	1419.429455	1399.096792	1416.73861	1423.953875	1288.873943	1399.355206	1334.454227	1257.287208	1379.908773	1354.790672	1416.863688	1366.722517	1429.915567	1312.499991	1488.191601	1271.683665
2435.410443	2225.491364	1579.679562	2132.659497	2025.798424	1829.606994	1713.611878	2200.694527	2283.453147	2165.909288	2315.583111	2411.535339	2282.064258	2291.145455	2133.453147	2084.463248	1970.423831	1756.459282	1363.114164	1421.615692	1401.892864	1365.271329	1341.876086	1503.026101	1404.881719	1290.873642	1351.8742	1350.586015	1224.255823	1166.997451	1393.009461	1351.508703	1391.903852	1439.974887	1390.596005	1365.271329	1405.835819	1331.438495	1210.015647	1298.471462	1254.579908	1168.907693	1382.02966	1357.553867	1414.222378	1354.994649	1392.935906	1293.530667	1525.826029	1209.39457
2267.542544	2203.72175	1532.001269	2025.816528	1878.797955	1690.566123	1615.549189	2185.054065	2150.14509	2206.583959	2216.151691	2270.717147	2179.880207	2196.113973	2043.747763	1972.304449	1860.982337	1717.623713	1240.395237	1373.414019	1290.269817	1271.828259	1346.959837	1390.324991	1338.263902	1204.779078	1265.699226	1226.272703	1173.901429	1156.755372	1315.161592	1288.537524	1406.265558	1379.179252	1362.156127	1268.023545	1376.477088	1304.95751	1132.907395	1304.087395	1218.841246	1140.077417	1386.433522	1338.494925	1391.900201	1365.592096	1451.707777	1335.618872	1443.979653	1211.713316
2250.534214	2162.682552	1364.945057	1879.726955	1742.913155	1638.316336	1535.188607	2036.530703	1994.704227	2150.446155	2050.119202	2166.09509	1991.790657	2168.410227	1971.820356	1711.801578	1801.956322	1684.873405	1230.246781	1374.526185	1297.37485	1217.685171	1260.4113	1320.130455	1254.44115	1212.650106	1217.508511	1159.28974	1147.102842	1086.653106	1250.133145	1259.118346	1355.338423	1365.275533	1315.116814	1244.154124	1292.720876	1251.115188	1155.436175	1237.254357	1142.161839	1093.063987	1312.92853	1342.615662	1346.385403	1336.742481	1282.449806	1339.940077	1384.373904	1163.146733
2137.01482	2075.086601	1302.513153	1809.729252	1656.367389	1499.911043	1408.124212	1861.557763	1780.096847	2002.82152	1785.074044	2025.729053	1810.399877	2103.518813	1835.994412	1607.60951	1671.298509	1597.161143	1259.726792	1382.32758	1287.717037	1196.074808	1227.196839	1310.156804	1242.713704	1209.154668	1155.457554	1123.42728	1113.953596	1062.152648	1302.491455	1280.249892	1327.117135	1338.3492	1334.497074	1224.17706	1292.493541	1261.26452	1101.947696	1196.660778	1143.953596	1075.366338	1232.541167	1246.66546	1314.256626	1260.027216	1252.703596	1348.695237	1246.950538	1043.890504
1895.891577	1745.229326	1267.733468	1829.652261	1567.077405	1408.42845	1401.165839	1694.864721	1616.504508	1748.26668	1677.434629	2023.617434	1857.208996	2114.360046	1870.679876	1522.434787	1684.842888	1632.988352	1283.674559	1389.101454	1298.936449	1190.763372	1257.002688	1335.684241	1261.833606	1256.333344	1217.995596	1154.996882	1087.090079	1075.173738	1358.941892	1314.956326	1364.212804	1394.458326	1350.863052	1295.680607	1344.657009	1339.224911	1216.067016	1240.64623	1188.74872	1181.219923	1161.516577	1182.833158	1342.105797	1246.442541	1122.491386	1225.837377	1188.464041	1093.1138
1729.627647	1750.912662	1277.353542	1855.328918	1638.877918	1370.140657	1439.310661	1560.577943	1590.626195	1674.311409	1657.654499	1892.89976	1863.235895	2041.013672	1808.130409	1583.708708	1645.121141	1664.964775	1349.193341	1394.740319	1392.426267	1219.438985	1333.998422	1415.201337	1340.378752	1347.070317	1283.447311	1134.496399	1183.235895	1148.93917	1429.587826	1414.308105	1421.832386	1463.146609	1421.988679	1343.513031	1407.954996	1398.373509	1271.697433	1257.393198	1284.754333	1219.190951	1111.255218	1105.832048	1308.87692	1240.026018	1009.413905	1199.582048	1123.629983	1013.386648
1604.945677	1734.861119	1401.723639	1900.306217	1657.079323	1354.755299	1443.604787	1529.466896	1547.825789	1727.86319	1715.326633	1848.462599	1928.046901	2031.419694	1732.934252	1670.615177	1612.902753	1677.669865	1477.535614	1501.418997	1503.271609	1136.384929	1446.835522	1411.550283	1451.181804	1462.296576	1462.141215	1235.802698	1265.118874	1277.457753	1526.459293	1572.738343	1510.281343	1533.364521	1524.870759	1431.642313	1531.323704	1543.883885	1416.402473	1273.858613	1391.130961	1269.81003	1102.031988	1139.790334	1327.522184	1174.967889	962.8021951	1149.933027	1039.179449	982.0539266
1729.40479	1894.17804	1407.376513	1820.682655	1650.184914	1268.806328	1432.911902	1568.046212	1646.309915	1884.265928	1813.220191	1761.584697	2063.48404	2059.105969	1682.109317	1788.79662	1581.349621	1716.841714	1689.607059	1659.697904	1655.243372	1293.858392	1621.632392	1462.732875	1632.199651	1569.489213	1632.301401	1482.01246	1419.818422	1411.313983	1669.645185	1709.75465	1642.702691	1703.799877	1754.259924	1494.792244	1693.721498	1638.854744	1487.037142	1486.199088	1555.016124	1470.960826	1179.14007	1155.643308	1389.710659	1161.628762	907.2246762	1121.660494	1017.436167	951.1870935
1865.446026	2280.146794	1413.059592	1866.252803	1623.852711	1327.53405	1441.354554	1697.093999	1776.993957	2117.100931	1944.558528	1925.042902	2257.575551	2226.253855	1832.493815	1962.009388	1704.139251	1814.451001	1874.356102	1901.551664	1790.989697	1454.090641	1821.697378	1633.454116	1747.72449	1747.304718	1696.681174	1664.391689	1686.202414	1601.0501	1874.545732	1943.005145	1934.355078	2006.758694	1907.991525	1636.886899	1865.095568	1817.583833	1643.227043	1666.200541	1749.23361	1574.80969	1259.490259	1232.703292	1454.211838	1093.362566	969.9569536	1301.745471	1003.566647	930.3046597
2107.143766	2480.891998	1415.653083	1890.53071	1671.343191	1374.437769	1431.285917	1879.091818	1882.245807	2241.605847	2059.771264	2068.33115	2434.436055	2404.952365	1993.810433	2097.310971	1793.322464	1951.002636	2025.460181	2067.002673	1898.572338	1672.290985	1849.79185	1919.627775	1838.51302	1820.616023	1750.822827	1748.731612	1801.96137	1662.43512	2075.802957	2099.598107	2172.773873	2163.322526	2107.324853	1717.64686	2055.715195	1902.482661	1747.567449	1819.910493	1871.927354	1795.000909	1300.56224	1365.446044	1608.950581	1170.812268	1073.371696	1398.884935	1060.544169	940.4151102
2296.204445	2688.854348	1572.411258	2149.963893	1827.150606	1570.171785	1607.98333	1951.910441	1959.541191	2453.271425	2213.35207	2238.602041	2627.303357	2696.264486	2102.174857	2228.253894	1927.244712	2115.91628	2108.062295	2124.010835	2144.279635	2042.528837	2068.933382	2191.264926	2024.28088	1942.951519	1982.638566	1884.7397	1850.209369	1762.911485	2249.776355	2298.453938	2295.64152	2284.708514	2282.546168	1816.371437	2210.391322	2080.085581	1857.514682	1918.347551	2032.010179	1902.315835	1364.950251	1440.961564	1727.040981	1271.643963	1098.388695	1541.898367	1155.013194	1001.452465
2479.231241	2924.389343	1679.824126	2346.525091	1999.854136	1652.078131	1795.393737	2028.244963	2146.915223	2628.686318	2339.462935	2368.966505	2854.807175	2913.708997	2317.684454	2423.974475	2090.674622	2365.773363	2272.581409	2326.974134	2546.622183	2322.464227	2250.886472	2476.124485	2308.038545	2073.221663	2195.908145	2089.979816	1996.393753	2074.712346	2374.371669	2365.925857	2422.717103	2402.27987	2387.495354	1966.072272	2384.102492	2185.411464	1976.991692	2076.675894	2167.534826	2035.779319	1431.521828	1487.552644	1853.759721	1356.415662	1164.901503	1612.219069	1237.018743	1136.939769
2619.225853	3008.803799	1851.069485	2606.694192	2125.882398	1786.726112	1897.748765	2028.550719	2212.100503	2779.29827	2469.332367	2529.158971	3015.436526	3180.772182	2494.725985	2443.618524	2274.005264	2546.419058	2532.579118	2636.676497	2673.468592	2553.529944	2593.551512	2727.654899	2523.493319	2384.440047	2426.867217	2311.176317	2288.381252	2346.686546	2524.32994	2495.040863	2666.184965	2745.725878	2629.991774	2085.116376	2584.731908	2366.432115	2179.45981	2336.717129	2261.834212	2068.847195	1524.099782	1617.135035	1957.941007	1484.005264	1223.494017	1765.080315	1292.005264	1210.84737
2702.235098	3145.137211	1938.741337	2675.233279	2334.788768	1846.515088	2016.736125	2115.401691	2277.146833	2951.498308	2584.738721	2637.428028	3163.839506	3372.941735	2589.123695	2577.372882	2400.540934	2692.373148	2694.356134	2835.852551	2906.856636	2713.835798	2795.658333	2878.705686	2771.55475	2539.00975	2750.883094	2551.438803	2501.165579	2548.263424	2757.135326	2739.589225	2893.94062	2961.109557	2918.081002	2169.887041	2875.995511	2501.961939	2357.903168	2579.498913	2549.113034	2248.360299	1603.040958	1642.420912	2056.979533	1578.727188	1297.891185	1847.989417	1352.447631	1248.775272
2804.888127	3310.5321	2023.536842	2856.355233	2362.883962	1918.174131	2037.482544	2176.288231	2320.562904	3042.156032	2629.580781	2745.63836	3314.273095	3481.928913	2686.516739	2666.42141	2474.354016	2828.136181	2839.019363	2999.715714	3075.402447	2972.117637	3031.559486	3079.419806	3034.489712	2640.403023	2988.881604	2841.877692	2741.206981	2663.774284	2824.41017	2841.438743	3052.189477	3090.645496	3090.8447	2258.857116	2930.174524	2661.178901	2373.609918	2791.539869	2757.312163	2480.283122	1602.711064	1717.864534	2162.994149	1598.001317	1343.510109	1912.502258	1382.207125	1299.191679
2863.103898	3519.197387	2092.358622	2894.755345	2421.063051	1947.063387	2117.239097	2080.634187	2350.525745	3127.677622	2693.910573	2668.9619	3429.487059	3618.61889	2674.52696	2723.996915	2518.64805	2919.657136	2924.932185	3132.928265	3179.086329	3071.604176	3105.891075	3138.060759	3141.604176	2748.39481	3042.609686	2981.392754	2900.770843	2808.207552	3047.131602	3015.651795	3168.728307	3134.83947	3196.658201	2235.257813	3145.390048	2685.310316	2459.040724	2870.708859	2812.541507	2655.190035	1659.881012	1723.474924	2251.559131	1638.99548	1297.809722	1966.894031	1423.306367	1335.784405
2961.931536	3628.081516	2158.247597	3034.798543	2494.129776	1969.873125	2164.252364	2174.627109	2404.280854	3209.000366	2736.04572	2759.807042	3403.399048	3719.303702	2779.758321	2899.683082	2593.483111	3012.219261	3007.498039	3222.77829	3403.489978	3201.719888	3278.999428	3227.044084	3281.654636	2871.175048	3146.408063	3140.984741	3041.980798	2937.400512	3119.977051	3098.826088	3320.628527	3370.67102	3291.020986	2353.97829	3240.705032	2779.694419	2649.563672	3058.012166	2990.77829	2739.105682	1717.244405	1799.615376	2252.393701	1645.24822	1322.944433	2037.234529	1447.043575	1355.03843
3062.516005	3691.317454	2307.428476	3105.184455	2566.116682	2043.335038	2187.741458	2229.991851	2464.219889	3248.746049	2806.578041	2869.437152	3582.687075	3781.822766	2841.516704	2957.27169	2721.342445	3032.683535	3211.504226	3431.27483	3416.720672	3337.874436	3379.347392	3454.687075	3463.484519	2993.683577	3319.029932	3297.836839	3216.879394	3064.451177	3330.62759	3272.656305	3514.846576	3527.655696	3506.910771	2341.358303	3433.315646	2969.848858	2686.642775	3220.26028	3095.534873	2887.573666	1711.887075	1790.088047	2339.438095	1676.414102	1340.038335	2099.642177	1440.220408	1361.887075
3115.488345	3779.852523	2295.413298	3184.156543	2597.069754	2065.456159	2253.194534	2240.310081	2472.012001	3397.076177	2827.919502	2919.470501	3683.659834	4033.634076	2940.460006	2991.331431	2720.963559	3187.49931	3316.233197	3528.161561	3567.804473	3431.449441	3573.411387	3532.18687	3670.337587	3034.112254	3490.493102	3477.689087	3316.77185	3244.1388	3503.082712	3384.444207	3631.723796	3683.659834	3586.752067	2405.806722	3576.889455	2950.759809	2805.053026	3343.244595	3231.491637	3012.331507	1813.644673	1889.235224	2410.440132	1740.558317	1342.065028	2133.811264	1483.436511	1431.830204
3211.661205	3901.572184	2447.575029	3246.021236	2678.327305	2136.974286	2314.940388	2331.555506	2528.246218	3490.62438	2886.258571	3013.124584	3855.510984	4137.363624	3032.404953	3157.229387	2882.907709	3289.016754	3418.96239	3677.260335	3633.313065	3640.136055	3669.617578	3644.978053	3786.171089	3134.545675	3624.314096	3532.488496	3471.061468	3328.055222	3608.428345	3521.121844	3765.458982	3759.334822	3817.40199	2449.045513	3652.661268	3076.100931	2911.953362	3514.086442	3463.354121	3079.126649	1801.760602	1936.729927	2490.241874	1761.043163	1364.596108	2154.385936	1470.719944	1416.887286
3266.369339	4037.189526	2580.313379	3388.724131	2766.068956	2229.780381	2423.789673	2354.823425	2557.672845	3599.793345	2984.703274	3083.335272	3946.852168	4187.018981	3182.171424	3243.211108	2906.449256	3457.053108	3579.953154	3838.373645	3818.770936	3774.537973	3760.186976	3655.524868	3744.913366	3176.089899	3695.196656	3743.286317	3540.445813	3449.292719	3707.458865	3587.559756	3902.889774	3973.559453	4019.473917	2557.432652	3761.935012	3135.20092	2937.57615	3564.0464	3494.02378	3227.579021	1851.198086	1927.232584	2556.94152	1818.117738	1402.805607	2233.366805	1518.269966	1492.149862
3334.446496	4151.357893	2792.715657	3433.226361	2845.461841	2372.282778	2477.020035	2349.939453	2637.526622	3689.881982	3005.727459	3094.183559	4097.927959	4367.457702	3191.942235	3315.084682	3047.466926	3629.134084	3535.999197	3886.263621	3923.585134	3829.880888	3853.927636	3880.206516	3920.309824	3283.272787	3753.458515	3777.725271	3735.552994	3555.239314	3797.278389	3668.689453	4026.529049	4024.392008	3944.100037	2497.21739	3847.300157	3210.113872	3006.069439	3806.454827	3635.901827	3256.152471	1922.24266	2018.753509	2606.286203	1895.722586	1430.115665	2297.963769	1545.247371	1481.697208
3399.951646	4296.814558	2865.368886	3545.668841	3018.450773	2478.368886	2626.809188	2406.015144	2641.892306	3865.743418	3142.118425	3237.523357	4178.63443	4479.083917	3255.948596	3440.77539	3165.649281	3709.681055	3696.472172	3967.064206	3912.237865	3938.357392	3984.571784	3859.793172	4042.791366	3314.076804	3822.171851	3888.659484	3783.905359	3619.123465	3913.860065	3787.544027	4131.503638	4132.82806	4097.436699	2547.176398	3933.947529	3255.181059	3071.528306	3834.025422	3743.664286	3438.840502	1961.327398	2042.872462	2674.130863	1912.917905	1459.175353	2371.597217	1586.979055	1514.506817
3475.854944	4497.184468	3001.730791	3627.356047	3038.35595	2548.289724	2664.669532	2445.544842	2712.300874	3932.898082	3193.100593	3275.396248	4398.491319	4668.671537	3369.587738	3545.885214	3230.776067	3885.967452	3782.516806	4122.142978	4017.690302	4063.601842	4046.04862	4000.663344	4126.198294	3415.233484	3960.639924	4024.916409	3853.997015	3731.966116	3928.930203	3902.127376	4143.531872	4259.419886	4113.644395	2617.488153	4028.765043	3349.946281	3109.616106	3982.118408	3790.89489	3423.177554	1953.587738	2086.45487	2756.550701	1957.898082	1457.113831	2489.250037	1619.322003	1579.466781
3540.042952	4463.119055	2890.537572	3779.766597	3029.038477	2433.34115	2798.767531	2400.600721	2711.2998	4089.590707	3319.734851	3250.401518	4409.240924	4773.689189	3388.974833	3600.007817	3290.743173	3852.463373	3827.113846	4118.457073	4121.269865	4139.028425	4042.451727	4016.320171	4266.928128	3370.731188	4040.554084	4096.005913	3950.401518	3762.150516	4003.31875	3887.901518	4296.608414	4335.555579	4159.315167	2580.8363	4122.670425	3337.987725	3192.35956	4019.221742	3848.191573	3548.993067	2011.343346	2084.194621	2825.219567	1981.431137	1501.166469	2478.218921	1598.67738	1566.535036
3487.775322	4603.631876	2876.917468	3708.247762	2883.290823	2307.76999	2749.433609	2343.145538	2672.223797	4056.42624	3276.022894	3236.155407	4481.759573	4882.228042	3402.590289	3567.872128	3305.165823	3920.16983	3872.668008	4282.718767	4208.800896	4231.63463	4129.785215	4028.58462	4285.023941	3436.944057	4155.824148	4148.716723	4057.612214	3759.262219	4094.191422	4042.201602	4337.803289	4442.251966	4239.5067	2577.82067	4197.092907	3346.820056	3185.320054	4122.993184	3848.86644	3535.813677	2003.25729	2072.604503	2841.075715	1934.627533	1480.150758	2528.911089	1653.37706	1561.948478
3504.370762	4707.577999	2783.463423	3718.914031	2983.318449	2262.827592	2570.328423	2361.678047	2701.953041	4167.648916	3256.367403	3257.176802	4654.407671	4921.645879	3443.206578	3552.776045	3222.293081	3929.327028	3920.153061	4298.868044	4327.067458	4361.049974	4165.715871	4012.353562	4372.026586	3436.278436	4203.394463	4152.367826	3985.49228	3745.197774	4131.988892	4044.150198	4398.939013	4449.001134	4404.105031	2675.619091	4193.885172	3398.939013	3245.573673	4185.622905	3930.635643	3624.198497	1921.189368	2056.295947	2853.77353	1920.876677	1449.001134	2588.687411	1616.349929	1566.327191
3499.869897	4555.684749	2838.424083	3643.207688	2902.682436	2260.432345	2586.073371	2293.066378	2673.127297	4111.438831	3219.040404	3243.765679	4494.609222	5022.909058	3369.205663	3492.368866	3174.53491	3876.815372	3943.617159	4308.797816	4314.188652	4358.350088	4301.582223	4137.38303	4374.835552	3410.99399	4263.96572	4178.586465	4005.506569	3823.103314	4095.809429	4065.416384	4411.32151	4587.66596	4416.530752	2649.203345	4340.565762	3367.746061	3204.405311	4136.727479	3927.368918	3609.699745	1936.830161	2071.943383	2903.105574	1951.699026	1452.360815	2548.704729	1595.859811	1585.823215
3409.150731	4614.141519	2786.836506	3608.976822	2870.472808	2238.719916	2450.184884	2294.129819	2588.498495	4042.10865	3197.682374	3217.411584	4467.150195	4973.323791	3330.931992	3502.828035	3090.576924	3781.135817	3988.161009	4413.703737	4342.848122	4377.785733	4239.119067	4185.785733	4356.217106	3516.447116	4239.665166	4247.763658	3994.19062	3745.23365	4030.659297	4126.875836	4449.125297	4543.914766	4454.519514	2651.031347	4252.248099	3423.813252	3196.463124	4201.209157	3900.157098	3612.938075	1901.614381	2056.303266	2909.922013	1953.91186	1441.756982	2542.824178	1585.20307	1570.293584
3431.775434	4578.275181	2763.407598	3576.900584	2804.491273	2212.262687	2424.312808	2254.962241	2649.265399	3956.844867	3157.275866	3188.521691	4479.990731	5086.020381	3372.298624	3497.502203	3175.260974	3816.408256	3932.050549	4364.68056	4411.993363	4276.799503	4260.884384	4233.974482	4412.699757	3531.834766	4267.98233	4169.204699	4009.012423	3761.265769	4137.839655	4126.447939	4402.794198	4534.574923	4421.24159	2668.451337	4261.665266	3400.975628	3244.710395	4186.535602	3923.908256	3694.923141	1938.589107	2077.50614	2931.562577	1906.273848	1444.579397	2608.780396	1575.908256	1565.56601
3307.543546	4484.678749	2674.857163	3532.970696	2801.999844	2243.88632	2410.720807	2288.568427	2589.258614	4018.784284	3205.951747	3139.352315	4435.186802	4941.547535	3260.657755	3474.878485	3129.83457	3807.492246	3919.269099	4338.318103	4374.217365	4353.88788	4291.964296	4242.822419	4472.539794	3501.429876	4237.559262	4241.648039	3999.765635	3838.331757	4115.604177	4129.90896	4417.752985	4517.843388	4464.722538	2639.339247	4258.879245	3448.73742	3242.94299	4229.852495	3932.217679	3538.804876	1878.000643	2075.544254	2876.110998	1944.138209	1440.138209	2567.132861	1620.959401	1570.467996
3323.535044	4484.633574	2716.479431	3465.127964	2781.338846	2170.489848	2396.057745	2210.529657	2560.907566	3980.103019	3156.479365	3113.634453	4447.472332	5027.968934	3233.719798	3509.779798	3092.989848	3762.284402	3936.524724	4387.062641	4360.375019	4340.432658	4328.371565	4233.243116	4430.570334	3573.387059	4334.410005	4282.02668	4071.894487	3801.63702	4059.080135	4148.817174	4431.910228	4626.436418	4513.734564	2715.933396	4307.657946	3501.061882	3305.855943	4229.920459	3974.764947	3571.766658	1898.146717	2005.875974	2859.41866	1929.787657	1445.718628	2548.930261	1602.689716	1515.055568
3315.918671	4526.588033	2726.162422	3529.755149	2786.617387	2151.499081	2400.565083	2207.264296	2502.628952	3918.169665	3143.591627	3079.624416	4372.745356	4944.974953	3210.029591	3490.652194	3011.83648	3821.39603	3933.411268	4358.562161	4373.903626	4366.246256	4286.715617	4250.289331	4464.789229	3590.652834	4252.406485	4280.159461	4025.877415	3801.404883	4088.343985	4112.008968	4462.106496	4503.091792	4512.860794	2828.327959	4331.003106	3555.484137	3378.2472	4242.454234	3935.988258	3587.034939	1924.161714	2070.461587	2837.839953	1876.455758	1397.724482	2582.804964	1574.621635	1559.670739
3323.573808	4454.692584	2690.693407	3417.621427	2797.640015	2129.734191	2334.195157	2184.739964	2575.913042	3980.692493	3077.212622	3064.511975	4435.68574	4831.793402	3174.631353	3360.42118	3048.925506	3734.288094	3897.34329	4415.134516	4466.678644	4369.894155	4292.81598	4331.510316	4534.537985	3625.079814	4229.634414	4194.559412	4060.118234	3831.652039	4096.966434	4108.855193	4473.790258	4614.087396	4427.588748	2794.662244	4397.523388	3564.872397	3354.079761	4264.143737	3940.010461	3677.993768	1940.007048	2043.657697	2818.289876	1937.358269	1409.72669	2518.379003	1542.097867	1542.097867
3326.031465	4341.546881	2626.194722	3487.643664	2791.04976	2154.532476	2334.076963	2154.82452	2439.636353	3897.348568	3138.013983	3057.974343	4493.035335	4893.387859	3141.734642	3368.818191	2985.755702	3780.285076	3962.181258	4414.275652	4438.368404	4356.327896	4264.59663	4340.559637	4525.266856	3700.190203	4271.918461	4214.43351	3933.926176	3800.5146	4124.821687	4083.905274	4522.456373	4555.703631	4579.640235	2838.888492	4323.129818	3606.110351	3326.320934	4194.889909	3923.390235	3676.415765	1914.243397	2032.038491	2857.898214	1848.701099	1404.283911	2538.491675	1566.133879	1519.197764
3237.259733	4394.393974	2676.102217	3442.214823	2676.196355	2097.177831	2360.471539	2076.463833	2494.259433	3939.154338	3041.37677	3053.777949	4415.388615	4857.19347	3162.960878	3373.603119	2958.670439	3699.700583	3960.997589	4400.970651	4514.502193	4407.075633	4391.06737	4271.676978	4476.587069	3733.59293	4378.230399	4234.074512	4030.309501	3883.474058	4129.980484	4232.122486	4450.777432	4586.833674	4513.261992	2888.658817	4346.495943	3607.573314	3421.134739	4345.492782	3941.813259	3621.534448	1850.812867	1989.405668	2832.002853	1898.828967	1377.316581	2500.607283	1541.048472	1518.244833
3254.994526	4448.213094	2631.056244	3417.175189	2707.111498	2064.992111	2275.15918	2082.621124	2449.876776	3843.043944	3016.423712	2975.063212	4448.113092	4740.926662	3137.917745	3322.309184	2983.284794	3707.859813	3922.837172	4372.27137	4402.951575	4374.224224	4363.450199	4327.193455	4517.85436	3687.846787	4323.566172	4274.050455	4020.337306	3783.251004	4157.393612	4183.348979	4513.25912	4604.82951	4554.441913	2921.810642	4368.395401	3712.685136	3458.060147	4302.503928	3998.729853	3674.036693	1843.725585	1991.940052	2825.004948	1871.929077	1361.539466	2501.799207	1527.31013	1518.808004
3177.978269	4364.134122	2616.015385	3368.038678	2681.436812	2097.728547	2262.747527	2072.770105	2412.380998	3926.298418	3029.118531	2981.59802	4376.196083	4823.784373	3098.31391	3381.033765	2984.921979	3707.136303	3900.591698	4509.699321	4454.158414	4407.598067	4328.119614	4389.311022	4488.685268	3733.504146	4310.78278	4246.694678	4040.808932	3813.162513	4068.911924	4154.648038	4427.955829	4728.022805	4444.594706	2983.842258	4377.84246	3663.770114	3535.235522	4256.710692	3978.665478	3683.274871	1817.534373	1988.554781	2878.633849	1872.85132	1343.743946	2561.079004	1519.796583	1525.46762
3130.627145	4347.348968	2605.21228	3355.87525	2644.596284	2034.65308	2255.505375	2060.241627	2413.521231	3838.55377	2947.859458	2946.495767	4294.809528	4802.321482	3121.416491	3332.113781	2900.433007	3707.119594	3983.778218	4438.209338	4439.42631	4346.786717	4375.413199	4385.672789	4515.989296	3840.349303	4233.842554	4243.207715	4038.476365	3785.211459	4189.752035	4130.533362	4456.648012	4668.639541	4495.181005	3078.784744	4399.150275	3823.371171	3556.490802	4282.695529	3970.213015	3712.74215	1788.936989	1966.117982	2806.449279	1899.532746	1344.921545	2492.359483	1520.26062	1512.36502
3041.955182	4267.269037	2607.708767	3348.082914	2640.555892	2059.396291	2278.179637	2093.233682	2348.006973	3736.340788	2947.883226	2871.277826	4330.432162	4836.342631	3129.302815	3311.049478	2923.550021	3671.492572	3988.695559	4413.914541	4440.034209	4399.567873	4405.295184	4394.717711	4573.463525	3722.115068	4358.383024	4300.958517	4049.348214	3790.598214	4202.349162	4175.44593	4516.816488	4693.910235	4517.973693	3061.064053	4415.852991	3782.331882	3598.889353	4267.654408	4019.56768	3731.436966	1796.958933	1934.329179	2821.163884	1855.906697	1336.880265	2475.443972	1513.404337	1525.1789
3064.127066	4216.993685	2539.387328	3336.655728	2671.198294	2023.370484	2207.901062	2011.897841	2319.424492	3758.130593	2896.751262	2822.130832	4199.397841	4742.836008	3148.240647	3244.097375	2916.759246	3636.06767	3894.32178	4472.857225	4372.748999	4507.130328	4437.77187	4361.233278	4589.48175	3843.859357	4416.335877	4324.564322	4104.01716	3881.033213	4266.256863	4245.61323	4528.79907	4661.983703	4576.633385	3119.073632	4439.048911	3783.200511	3601.284353	4279.382125	4031.051568	3682.040898	1801.419507	1948.520941	2754.500452	1870.646775	1346.581714	2487.719123	1504.401822	1491.573319
3028.349125	4185.319657	2569.030754	3280.967728	2652.54625	1973.934805	2232.859812	2001.834683	2280.496099	3701.931521	2934.676641	2882.795165	4215.509897	4657.935859	2958.668699	3222.932299	2856.903591	3576.656705	3925.911445	4459.506899	4503.446004	4398.282735	4368.8413	4407.208615	4584.152183	3805.825405	4360.594293	4373.157107	4097.43377	3904.851649	4204.239471	4270.154705	4589.196319	4625.961791	4586.571702	3184.999922	4520.800387	3797.717643	3624.413388	4317.489033	4082.63687	3674.815849	1790.601472	1937.241717	2769.587647	1843.012755	1359.854554	2432.183104	1499.830296	1507.04352
3002.544203	4141.599015	2566.629994	3257.002868	2594.81786	2018.828247	2167.501401	1934.596342	2285.159129	3687.997476	2877.544203	2821.567261	4173.034719	4707.629378	3001.600944	3284.164219	2801.025694	3562.333462	3987.262662	4499.296692	4468.536246	4523.951001	4335.674516	4419.141019	4617.265975	3862.957095	4356.474176	4311.417856	4146.022608	3840.595727	4187.512975	4222.766161	4486.218643	4687.287439	4682.840996	3181.556512	4406.952362	3785.780971	3644.334001	4295.841251	4046.665532	3647.437107	1808.960051	1903.304071	2765.132493	1840.840739	1329.93216	2447.481702	1549.330171	1496.105169
2981.52337	4056.946586	2568.983624	3158.065087	2598.215955	2026.509234	2147.422777	1921.037496	2301.694486	3689.596525	2788.052995	2814.581317	4151.340526	4749.794997	2962.898967	3209.856325	2809.618796	3543.320994	3996.865438	4453.411233	4460.696586	4399.527634	4400.852059	4482.815073	4542.710041	3933.176599	4411.996462	4358.912879	4155.127844	3865.114903	4193.851348	4282.823779	4533.94909	4599.875879	4707.199112	3193.880491	4496.016938	3868.827775	3717.482746	4270.311366	4027.184682	3725.617473	1745.398363	1920.696586	2790.920945	1772.855677	1320.905181	2471.286688	1472.046837	1476.834367
2938.425703	4116.373252	2532.664082	3227.573609	2595.88001	2012.364538	2144.029922	1926.345452	2280.888666	3607.227187	2773.166354	2764.920124	4139.420512	4636.926773	2939.5214	3235.330079	2786.638304	3461.365582	3948.493382	4494.160359	4457.372606	4455.472002	4448.557794	4454.055805	4673.688067	3889.470276	4459.207992	4387.547169	4135.119271	3790.620866	4238.688067	4263.688067	4544.938067	4698.190586	4607.510485	3263.706404	4490.786561	3881.805351	3718.5015	4429.931786	4127.438067	3782.899094	1766.422541	1892.486444	2720.190625	1796.257424	1293.688067	2461.567814	1457.372606	1483.297248
2900.003574	4061.725769	2530.351434	3164.461364	2473.801699	2003.913749	2187.17828	1902.346443	2205.734083	3596.363125	2779.666631	2693.170155	4160.768499	4515.259137	2933.635035	3162.926994	2717.300516	3463.713248	3936.337857	4509.286451	4537.580093	4518.214466	4482.654527	4430.119009	4604.257575	3915.437008	4370.024466	4304.03972	4071.215729	3828.023432	4181.686433	4239.358256	4569.782196	4687.981053	4612.698744	3310.591758	4549.358848	3874.7639	3722.929106	4294.341262	4120.665263	3740.753128	1731.914744	1875.401854	2739.075524	1790.519661	1328.138172	2483.17737	1464.288168	1488.834997
2879.252319	3956.755556	2553.188397	3124.876317	2525.148885	1991.523863	2149.493748	1856.358065	2190.053928	3611.737546	2777.39143	2670.73946	4077.511911	4574.544254	2861.077673	3094.33035	2765.905213	3479.158319	4015.2517	4501.206363	4487.915091	4498.346928	4426.65652	4489.925089	4613.375745	3975.992598	4443.958795	4419.827358	4191.330206	3837.810742	4220.439228	4237.830532	4564.988648	4719.251476	4622.271526	3365.910651	4557.868541	3921.144075	3769.051502	4313.039317	4051.341005	3734.576312	1724.245045	1871.370905	2754.463394	1796.945712	1295.301266	2417.19596	1476.776477	1461.096865
2855.035201	3933.078648	2496.303208	3078.894391	2479.941394	1989.876338	2092.091782	1870.622731	2184.404446	3548.782748	2722.435061	2679.655978	4093.842954	4468.684547	2847.988008	3070.362352	2716.660824	3454.059041	4008.423601	4527.427624	4542.991502	4553.330818	4473.631233	4499.081333	4697.978668	4007.252113	4455.920214	4433.127183	4097.482412	3934.296639	4261.09748	4332.879658	4523.710186	4768.376438	4631.048098	3326.481772	4555.50588	3952.626565	3799.939943	4335.399602	4164.562826	3755.19689	1691.995783	1858.783875	2768.48087	1786.926688	1312.886922	2439.48322	1463.318488	1461.264923
2822.462633	3935.002464	2515.953539	3056.319005	2519.107256	1971.614254	2123.090401	1811.709945	2143.886665	3565.307161	2707.353399	2606.438405	4053.200973	4519.413441	2852.355078	3088.953232	2703.899067	3414.073379	3914.126798	4440.777167	4487.864105	4511.205628	4496.813969	4488.092105	4672.43619	3950.695979	4470.105991	4333.852517	4147.838279	3872.643305	4138.081829	4389.981865	4624.839714	4759.581651	4668.991637	3445.741943	4553.923413	3993.420043	3831.729607	4286.252726	4116.568567	3808.162196	1704.659164	1860.933657	2726.978219	1739.425006	1284.719745	2415.160291	1480.493097	1519.838137
2755.615198	3855.267414	2470.347401	3010.695665	2482.008358	1948.35806	2095.526968	1818.861021	2087.672286	3469.043402	2651.599351	2657.754736	4033.658157	4422.01764	2777.257382	3048.99842	2716.974045	3357.741066	4047.920722	4459.032088	4500.391689	4516.342609	4534.235146	4538.588023	4633.406577	4071.486031	4470.380082	4394.125256	4124.014299	3810.181422	4210.432867	4283.287817	4693.094782	4834.187368	4589.889169	3482.3124	4541.43017	4013.781147	3831.800326	4317.215779	4136.736093	3805.779391	1681.089542	1816.539049	2753.294775	1773.317802	1312.480128	2443.624003	1473.849322	1530.082555
2740.713313	3838.765969	2488.786368	3032.599913	2468.047487	1922.000834	2056.912455	1796.885627	2143.104114	3468.726286	2587.39559	2582.331321	3950.486853	4387.641929	2795.480475	3014.035144	2687.417382	3347.002723	3952.484082	4513.546385	4504.404424	4484.820581	4511.327945	4602.249279	4656.415286	4144.998672	4479.92462	4371.403001	4102.212503	3811.903942	4232.864463	4265.751896	4558.461982	4737.105135	4670.50656	3480.078904	4612.649174	3978.790389	3890.04802	4402.000265	4101.132731	3769.011498	1617.477006	1861.574992	2710.632935	1734.390058	1317.184549	2466.031338	1476.005167	1529.573278
2686.430736	3791.104371	2502.915411	2972.547069	2414.135712	1948.236836	2044.756666	1742.469991	2071.720324	3422.727209	2588.279873	2576.646179	3874.015643	4390.353108	2775.654213	2998.536178	2581.772499	3308.364494	4004.729254	4527.770897	4529.476974	4506.277951	4491.314381	4521.462766	4671.395921	4075.537813	4476.973922	4383.96509	4153.368783	3799.941355	4246.150823	4279.239058	4628.997574	4889.20446	4649.745594	3513.152115	4580.284108	4026.676939	3905.572153	4366.487614	4084.386117	3812.666943	1630.25969	1814.778274	2724.261139	1727.276153	1308.591333	2369.615527	1448.735493	1536.428306
2698.908539	3686.778841	2531.737044	2944.46014	2440.535366	1830.041193	2010.94512	1750.12345	2058.79699	3402.762966	2557.548783	2513.767751	3841.257293	4411.719216	2729.655372	2959.096851	2631.61114	3277.510441	3989.086243	4503.306412	4523.56325	4530.871411	4563.857173	4553.072785	4655.673798	4100.764655	4504.781871	4373.498473	4208.110492	3846.529789	4169.994312	4360.724384	4643.656812	4739.108881	4654.257075	3562.61742	4654.686223	4076.46798	3966.873142	4403.358106	4118.670595	3771.516289	1623.672948	1762.727359	2660.213966	1741.803314	1262.867222	2373.299042	1470.187786	1495.894548
2608.680077	3686.659708	2490.179133	2938.467311	2446.347532	1834.007503	2001.427144	1710.591705	2021.177905	3296.564097	2593.317824	2515.445836	3846.172209	4293.857721	2652.247618	2948.662347	2589.474436	3202.361724	3999.780233	4517.224821	4573.814415	4463.023188	4558.579619	4552.678229	4684.223654	4077.529612	4511.770619	4380.820466	4108.117475	3857.355137	4250.5284	4319.027057	4612.03954	4717.23788	4701.50675	3561.042872	4651.545395	4004.937447	4046.761052	4364.638829	4124.41021	3876.642996	1652.736077	1764.414379	2726.830262	1738.871958	1278.854345	2391.183051	1456.744676	1488.308055
2602.190875	3575.39374	2508.519256	2874.535276	2379.662519	1821.460497	1969.707627	1712.113481	2021.943165	3371.060205	2518.032624	2439.870988	3752.929609	4267.365331	2657.341797	2825.565897	2581.974658	3166.576568	4000.782963	4535.339417	4500.512454	4529.638668	4647.497821	4573.896084	4647.89452	4025.765625	4480.553802	4491.117475	4168.360585	3839.210601	4227.953916	4366.727231	4574.834977	4797.648972	4657.441559	3583.217536	4549.193951	4132.259502	3973.756056	4435.685782	4179.230581	3839.908673	1619.552635	1776.483328	2639.342255	1700.04514	1251.002559	2332.423922	1462.541021	1486.149199
2527.299868	3570.79901	2495.125329	2840.783966	2328.370574	1805.075258	1938.695478	1668.232166	1988.566934	3270.731991	2480.384431	2421.784123	3725.413076	4233.050093	2672.077848	2831.25408	2546.64767	3102.804514	3966.105359	4543.919404	4532.485121	4502.028699	4511.973937	4499.756775	4733.975858	4167.253882	4524.738404	4414.391082	4130.008876	3801.250254	4148.465159	4289.706332	4620.237611	4736.026283	4764.212558	3560.862787	4604.403262	4099.996871	4006.859617	4351.399144	4181.433826	3783.327772	1611.180604	1759.292707	2646.163099	1725.724085	1230.849212	2364.666308	1405.583699	1477.757511
2528.144823	3549.208676	2498.875024	2787.433952	2275.628678	1792.086358	1892.436009	1644.8893	1948.210096	3211.315467	2394.698933	2438.422542	3684.74862	4236.627489	2660.015651	2797.322262	2518.374586	3109.003492	3961.571612	4504.786893	4517.390668	4518.596941	4571.741079	4566.590391	4672.08856	4165.859248	4491.70115	4454.888744	4168.508857	3796.939607	4186.678263	4343.102596	4641.666097	4773.353745	4625.616032	3609.177699	4633.503568	4103.330377	3989.043262	4384.784736	4200.939777	3800.463144	1588.929171	1715.166676	2564.898329	1693.135309	1263.617459	2300.913193	1428.076173	1466.659885
2524.319645	3473.774036	2436.173774	2786.837099	2247.038719	1731.439896	1880.05254	1660.553008	2001.730323	3241.838463	2450.59324	2369.959623	3746.672586	4106.981009	2579.097529	2832.419713	2541.87996	3078.011352	3993.420159	4419.337623	4600.97898	4509.302261	4563.363234	4596.923482	4696.926516	4163.295654	4534.895077	4458.871857	4137.45103	3695.996258	4160.533731	4304.854405	4618.045612	4761.837422	4702.008362	3604.397705	4643.905596	4166.815956	3974.807364	4408.379903	4110.915011	3742.363745	1540.448724	1711.176218	2644.144705	1687.304421	1237.757211	2341.186732	1404.674965	1442.648918
2480.584481	3480.457867	2344.579115	2690.301206	2220.30044	1730.636869	1840.949401	1571.55142	1954.75626	3134.23525	2413.112783	2333.543776	3625.47202	4069.317557	2546.606875	2755.043024	2432.230481	3004.907167	3919.925179	4440.660215	4516.825556	4504.791862	4581.466359	4602.187149	4724.284702	4206.240478	4515.347504	4477.495067	4098.005548	3767.952354	4218.312252	4379.973605	4536.889006	4799.158038	4757.694624	3613.15642	4652.70008	4127.631756	4021.037349	4391.272057	4184.74361	3798.686212	1516.454836	1701.067673	2585.261621	1682.343552	1269.185847	2314.951843	1352.492913	1420.635563
2451.591449	3415.598182	2376.25816	2690.756364	2206.326618	1732.632473	1786.202214	1558.930969	1888.877034	3130.286551	2394.954882	2285.88509	3606.891164	4059.526832	2513.053324	2733.245289	2415.367992	2979.093273	3930.713055	4533.698178	4542.441034	4546.498426	4543.515154	4594.47757	4747.549931	4171.359046	4528.272822	4441.619186	4148.979036	3788.028653	4066.666202	4352.200417	4562.684561	4778.696414	4682.589358	3656.291279	4528.052837	4197.90505	4002.777572	4368.178252	4099.004174	3721.99997	1508.03304	1690.644383	2596.295466	1652.272939	1203.905531	2282.64233	1366.69317	1436.937328
2406.761057	3333.957084	2363.333827	2675.223293	2176.783861	1730.435084	1787.255406	1517.097913	1857.648549	3081.233996	2310.609516	2290.617962	3573.064891	3962.233371	2500.587699	2718.498147	2381.800899	2930.099075	3889.512639	4464.174152	4493.528159	4481.523357	4534.985602	4525.386508	4556.719301	4136.249626	4513.67887	4337.384345	4159.26096	3736.570436	4190.673116	4338.788002	4518.739693	4816.432533	4641.46291	3615.432109	4627.083395	4193.171155	4016.81949	4458.54669	4220.430514	3753.704139	1482.757633	1679.94393	2552.853975	1644.343557	1201.517015	2264.041492	1374.866071	1440.798616
2385.257887	3307.011003	2300.216662	2587.99333	2088.682544	1693.872119	1750.182393	1509.500311	1827.890876	3064.817635	2325.783795	2214.333452	3529.117536	3926.845937	2418.017167	2717.218222	2367.617566	2880.308157	3901.703403	4428.32358	4471.884633	4477.872657	4513.346881	4515.499662	4679.408528	4164.163829	4439.023912	4462.069481	4055.333194	3730.412692	4109.125201	4278.06046	4654.098466	4757.183453	4717.134909	3571.893107	4533.790255	4152.557966	4051.36634	4376.773038	4174.629867	3814.630824	1476.730755	1686.061099	2555.737591	1633.910882	1205.988158	2330.786342	1351.689811	1410.41365
2341.54248	3265.78606	2298.851734	2568.026723	2077.582238	1665.030011	1731.423214	1466.489889	1797.996329	3007.626418	2311.730102	2240.090574	3461.921608	3921.642908	2432.589686	2630.954151	2326.284335	2856.713238	3921.583161	4490.908596	4577.890836	4480.218716	4489.474811	4596.207647	4686.303542	4144.777841	4539.844959	4395.651214	4142.785779	3752.707909	4142.180439	4305.008236	4444.480548	4834.192795	4676.425805	3704.917348	4649.630389	4198.345414	4081.893357	4415.524044	4108.33597	3839.31618	1449.029145	1660.777467	2520.554586	1646.020281	1193.635197	2236.270795	1347.210813	1404.185101
2244.34628	3092.104546	2249.407583	2545.719932	2075.637529	1662.667222	1681.000322	1408.947106	1756.347952	2984.7017	2225.177729	2193.216592	3389.064388	3921.172289	2377.723457	2554.354655	2279.549941	2829.388453	3864.60248	4425.502215	4478.62796	4452.31217	4515.72779	4598.914134	4670.915156	4120.232775	4529.131098	4392.313323	4057.939443	3704.361516	4091.316332	4333.482809	4539.011655	4723.667832	4656.107483	3640.84526	4584.684732	4126.411281	4081.110517	4360.707967	4089.697807	3780.587716	1426.136421	1617.860115	2529.113465	1629.850522	1212.043647	2252.152681	1361.576357	1376.958882
2230.921186	3115.755869	2223.705267	2501.58441	1992.42028	1619.199144	1633.588341	1412.84002	1693.497627	2901.014163	2220.026166	2123.915714	3373.185939	3826.875779	2339.211913	2532.974955	2261.855992	2779.429348	3815.150713	4419.246545	4511.012356	4483.079625	4441.205805	4573.078354	4584.508748	4154.211745	4522.957031	4336.209678	4012.353414	3696.953737	4090.345442	4263.592408	4439.69945	4746.727652	4549.837582	3658.640484	4607.716115	4091.42155	4010.525926	4330.476233	4127.7751	3744.294283	1400.979096	1580.510988	2541.6515	1588.101562	1175.916387	2186.366646	1322.37444	1412.267367
2201.690212	3064.302547	2116.877676	2461.567638	1991.473415	1566.922813	1611.441171	1360.444179	1687.453062	2833.31015	2198.073703	2106.574834	3348.541039	3730.979559	2286.506497	2530.279847	2219.604759	2691.324087	3834.912714	4437.224597	4466.643484	4395.16377	4456.927844	4547.103932	4690.837032	4195.467013	4524.557153	4341.944688	4005.717118	3675.969597	4008.430923	4283.990422	4414.245402	4731.860875	4667.851213	3661.649359	4521.6855	4107.176028	4021.530253	4387.018332	4137.531839	3681.785634	1423.942754	1570.949704	2477.768178	1576.523723	1154.738722	2234.936166	1325.470429	1414.909379
2164.487091	2977.983518	2180.644087	2374.235834	1922.557497	1576.52606	1594.710394	1330.039618	1644.672517	2841.786014	2110.404228	2079.159988	3232.314819	3766.577829	2274.918255	2493.507321	2164.034703	2629.136786	3786.94845	4377.997761	4406.06475	4404.874274	4510.392216	4584.254328	4713.909392	4115.169378	4525.148012	4313.865163	3959.492135	3679.689471	4038.150373	4180.237833	4467.121619	4729.775187	4618.435351	3652.728063	4522.752803	4174.78129	4027.493322	4292.348394	4094.430096	3691.046548	1385.096728	1540.426416	2463.726533	1570.711301	1142.539618	2143.00427	1294.882532	1406.487177
2118.087387	2931.943697	2091.536931	2351.190321	1862.256656	1546.799834	1519.936027	1287.994258	1582.396615	2796.873595	2130.512265	2036.481031	3217.623888	3665.572305	2236.894127	2458.34787	2139.466891	2589.317623	3787.816196	4358.445144	4446.755874	4395.00484	4444.251107	4557.19986	4673.28539	4131.238911	4440.921379	4341.393396	4027.683059	3589.498888	3899.595042	4276.475563	4399.061014	4659.792563	4659.792563	3605.783325	4532.456424	4097.292919	4010.370618	4241.720273	4111.868492	3728.501515	1338.740393	1529.795726	2415.184863	1536.95563	1145.99759	2120.786905	1282.519962	1375.192695
2073.133634	2891.68572	2069.359761	2327.212888	1877.497628	1499.1787	1471.354626	1267.995739	1621.501933	2736.628609	2080.174869	1992.385049	3151.638559	3593.392586	2208.528232	2375.006365	2110.138296	2546.886872	3708.072925	4357.245983	4417.549598	4356.386407	4380.947033	4458.132949	4587.194573	4130.321074	4529.128316	4296.76417	3921.695814	3519.11994	3973.514841	4144.501388	4457.076238	4645.872141	4526.595032	3610.97758	4572.45887	4122.387411	3988.300117	4241.866225	4089.618348	3674.04649	1308.946769	1498.102063	2394.422982	1514.575526	1129.844855	2068.471629	1261.823837	1353.883083
2026.686068	2845.502097	2057.965821	2255.51733	1811.191867	1473.233416	1451.859274	1205.491691	1521.469063	2644.610249	2085.917881	1970.805875	3085.541846	3508.458394	2122.166897	2346.38053	2077.204789	2519.920476	3683.000342	4379.090599	4426.607999	4355.349091	4476.077478	4460.010088	4648.056364	4155.105714	4392.668715	4291.196138	3934.842923	3486.12159	3977.473203	4029.405571	4402.74422	4587.765613	4477.861247	3573.628574	4512.566536	4107.929324	3950.360968	4216.371383	4000.92919	3678.244708	1296.935236	1464.833839	2344.603838	1499.745113	1110.95501	2063.749005	1233.599408	1369.095375
1989.634558	2816.448369	2019.494369	2247.210315	1758.550327	1436.163638	1373.913662	1188.097385	1481.326897	2675.272312	2003.464012	1869.457699	3044.829073	3494.662317	2062.965663	2331.366355	1997.933296	2476.022154	3640.428608	4251.147743	4315.497084	4281.569787	4411.491003	4498.367609	4539.723424	4120.193916	4346.48212	4238.749951	3970.581507	3372.390457	3910.198369	4060.771903	4269.851951	4565.246446	4562.8426	3567.261848	4525.993187	4024.570764	3941.001373	4262.36183	3919.796501	3674.2725	1303.343907	1443.025624	2367.546184	1465.554001	1103.851005	2078.4676	1246.104891	1331.259296
1937.684338	2726.704384	1947.227042	2204.605814	1724.457353	1370.88527	1347.794992	1137.952037	1485.800109	2609.116507	1967.223166	1900.834793	3035.067309	3396.809784	2077.012573	2250.505992	1947.370599	2411.508667	3593.727896	4201.849845	4292.280777	4164.609629	4354.86486	4478.399979	4476.065154	4027.829958	4375.657315	4255.988484	3943.910099	3438.288797	3899.78092	4079.153607	4320.49172	4530.836874	4427.471489	3511.563883	4503.086633	3986.116851	3904.840018	4249.190081	3989.632191	3571.231941	1256.027725	1432.153266	2333.395817	1477.776889	1065.176749	2076.443016	1212.299723	1304.462817
1908.135069	2717.39556	1911.570181	2126.070218	1686.930618	1341.87596	1333.929644	1096.043793	1415.82171	2563.468101	1910.612709	1834.257698	2976.555191	3339.659553	1992.503785	2239.912259	1919.776512	2339.543954	3592.438383	4201.026512	4298.474737	4207.691204	4359.776512	4420.950221	4588.022958	3988.78236	4338.325858	4147.594258	3813.393533	3354.872666	3844.98761	4064.16792	4259.466619	4566.059486	4389.164267	3494.717964	4384.615606	3988.092178	3928.080189	4168.574589	3942.503785	3553.892705	1235.757142	1425.728893	2314.928027	1431.019116	1054.172867	2006.943582	1205.490798	1284.549239
1866.928563	2607.532553	1850.269671	2076.963569	1639.976035	1289.889354	1269.785343	1064.264901	1387.834606	2497.708343	1898.818758	1789.596768	2842.95991	3235.226788	1963.755497	2172.544659	1868.474687	2318.738828	3536.94331	4073.283469	4258.680814	4240.147374	4204.143197	4453.39516	4475.124519	3989.612753	4368.902237	4157.475592	3795.32384	3373.764238	3753.172254	4042.495857	4185.229925	4456.607579	4390.02555	3500.233568	4353.444449	4006.496138	3862.833541	4205.1516	3918.243997	3590.229394	1203.940947	1367.180783	2252.367097	1417.073249	1034.079766	1967.746493	1199.619547	1278.440712
1818.961078	2575.985922	1831.377623	2027.713624	1582.450675	1264.224928	1252.135405	1025.04824	1340.80207	2491.626808	1831.270686	1724.406809	2846.269418	3248.636154	1898.732423	2079.246264	1794.725509	2267.271983	3527.609515	4098.317138	4260.040511	4124.189814	4229.793383	4376.508209	4442.346589	3943.729611	4269.57262	4108.220064	3823.466029	3335.597871	3726.922908	3995.409629	4188.588868	4456.397981	4373.01067	3457.841323	4272.368748	3921.558089	3906.180336	4144.375982	3832.109822	3442.132509	1190.425771	1369.33509	2208.937768	1377.296682	1013.158915	1890.417632	1166.037778	1255.132749
1792.423039	2539.800662	1764.917758	1968.413715	1507.849989	1206.650882	1210.149499	982.6947928	1285.713852	2399.613746	1792.09424	1699.538703	2810.754419	3155.454867	1895.504407	2070.556869	1764.177785	2205.010452	3461.563252	4133.026081	4178.082834	3998.725012	4193.624191	4413.629701	4505.547993	3882.090381	4225.964557	4136.357548	3758.956506	3226.473345	3666.906558	3873.034552	4172.826821	4324.3815	4324.872604	3466.32291	4377.983559	3948.83822	3835.416775	4016.719127	3892.127631	3427.146341	1149.383491	1303.623492	2223.517369	1347.58368	950.9997567	1948.535601	1095.277393	1207.593454
1734.504996	2498.14001	1729.692151	1907.484959	1481.994619	1165.93014	1148.242403	975.5078397	1243.533624	2330.861742	1754.431536	1614.305847	2745.364395	3109.80911	1795.47731	2026.430234	1716.715516	2173.544294	3456.306649	4082.400252	4186.607615	4030.394598	4217.632723	4358.274536	4354.654953	3872.43823	4209.777893	4050.562427	3769.21382	3237.643118	3634.793257	3866.700146	4095.12734	4311.483751	4295.185725	3388.719501	4218.435188	3916.810162	3753.668759	4031.712671	3846.261352	3307.865988	1160.67359	1276.629963	2193.61233	1323.390655	919.2092998	1886.68158	1092.475856	1207.174571
1671.112346	2422.698282	1677.857295	1863.000327	1430.833212	1124.569599	1112.098349	906.4168658	1195.790504	2284.729299	1681.632171	1603.585344	2668.785407	3049.916215	1790.811757	1950.642174	1665.394459	2100.14986	3336.341281	3945.453991	4060.919065	4032.684561	4172.01627	4192.759304	4359.833388	3888.665737	4252.408427	4013.459801	3702.763037	3125.09919	3546.030569	3884.427543	4148.563798	4304.703836	4166.979285	3379.893807	4185.108348	3814.737462	3778.413155	3971.58106	3859.409223	3388.640311	1127.055747	1261.524559	2121.728893	1285.388403	924.7057243	1821.602169	1062.577919	1173.559399
1597.869445	2364.704384	1672.780499	1816.754921	1399.190695	1064.336312	1059.239662	878.1041531	1141.852054	2250.166136	1654.016197	1561.074613	2561.876503	3006.113832	1719.874424	1917.140554	1589.093907	2020.946368	3347.739479	3944.825882	4043.423498	4013.110614	4112.068861	4285.645996	4218.668268	3862.377011	4161.623603	3943.52538	3644.838592	3116.090582	3534.162871	3791.974068	4119.404193	4288.538457	4160.101073	3353.995833	4158.064884	3873.80595	3801.276295	3990.244614	3772.880989	3277.63086	1080.3447	1241.489088	2088.798806	1245.473998	882.2648399	1829.343594	1050.173248	1143.329211
1589.74537	2294.404078	1604.982883	1780.949746	1320.145504	1011.107905	1016.931054	852.1335462	1119.923808	2179.314232	1602.228784	1485.845667	2590.096509	2912.959091	1661.430598	1887.233133	1559.796815	1937.491802	3295.299014	3941.554704	3937.690414	3896.341584	4024.558145	4156.505131	4258.043712	3828.846942	4075.013231	3900.879066	3595.305526	3181.450815	3487.309828	3701.875302	3925.934577	4154.728357	4076.69495	3271.259229	4177.40045	3773.089285	3695.395958	3951.135542	3712.602358	3276.205354	1042.137577	1211.801399	2084.459221	1218.447686	846.9708077	1792.446422	975.0431825	1098.889698
1562.568198	2224.775268	1568.335552	1720.560377	1303.081564	985.5585645	1022.548955	814.9257541	1091.581086	2095.267637	1564.22314	1469.658205	2453.818903	2876.350124	1620.341054	1810.309789	1529.391854	1914.939768	3256.525984	3817.923755	3957.351173	3867.603079	4131.135344	4152.10298	4270.676366	3765.602037	4090.426835	3840.651028	3550.07438	3048.659466	3444.775384	3704.804115	4031.377209	4154.327503	4089.454856	3223.718545	4124.827784	3728.080115	3652.789846	3863.309539	3697.910183	3232.451011	1035.667604	1201.079604	2046.398434	1188.400203	831.2089026	1748.71274	961.289507	1087.089212
1505.595477	2194.824755	1460.831185	1715.163738	1220.874824	976.7021995	921.0116912	758.8418989	1035.388457	2103.467832	1503.063281	1424.254647	2423.854352	2825.210467	1556.480424	1752.818755	1475.118489	1881.205893	3216.122971	3740.313439	3935.210908	3839.602935	3972.743056	4118.67251	4117.052758	3675.957204	4019.30575	3845.868636	3522.72875	2991.158913	3419.355355	3636.260282	3880.844211	4077.843164	4008.465173	3145.573095	4037.346419	3682.496288	3552.279577	3820.779031	3572.746676	3204.604732	1023.990824	1145.567538	2015.526495	1176.900827	775.4989335	1715.644507	927.4679886	1034.450249
1463.900299	2132.028246	1435.875371	1628.475672	1170.731206	914.3340755	914.1872119	750.8241677	996.3071586	1996.064041	1461.154303	1368.18148	2402.047521	2741.093281	1554.443342	1716.757611	1443.681199	1815.711245	3106.207748	3766.651782	3937.783354	3829.061429	3935.333288	4077.746831	4059.389021	3625.983453	3990.078734	3868.799181	3488.635897	3003.488399	3397.879652	3603.882713	3872.484259	4043.326136	3940.455323	3121.449911	4070.743028	3605.499014	3562.340614	3838.780682	3558.536651	3194.44751	986.6648886	1140.997436	1951.556032	1148.6538	779.1017101	1682.156878	887.4491037	997.7332126
1451.040769	2070.5623	1414.78483	1596.496436	1104.568205	858.2162268	895.419321	717.420758	959.1424839	1981.021641	1423.912949	1329.44326	2331.832074	2730.572933	1476.060185	1685.079025	1390.982356	1759.269086	3071.461569	3734.342549	3777.244709	3744.967894	3927.109462	4047.376234	4070.04282	3596.441654	3865.620465	3732.597708	3429.565094	2892.459533	3249.132637	3564.556659	3840.476904	4057.739334	3924.964214	3091.976441	3917.753166	3532.743265	3480.904685	3670.179525	3514.437327	3083.316311	956.5203082	1112.535956	1908.160016	1100.381333	752.3683065	1654.583279	864.9265472	980.8653303
1362.636897	1994.620838	1356.130038	1520.969406	1085.633925	827.2738996	851.8836024	677.0848481	927.5785332	1904.791464	1392.988185	1279.313555	2245.934821	2616.735258	1408.442731	1589.425615	1335.411741	1704.997586	3029.574724	3651.910341	3770.131042	3702.586294	3827.206752	3889.650962	3966.054223	3579.265898	3933.130365	3770.813753	3371.075552	2886.418137	3197.325535	3495.327087	3639.504238	3990.739381	3859.09597	3070.0808	3884.552166	3491.131546	3456.72341	3689.303975	3457.14093	3074.71658	927.5160303	1074.700433	1920.234562	1076.922612	701.4068935	1598.462375	821.3680736	937.4326297
1348.532294	1984.285612	1316.679978	1525.13951	1045.421636	784.3590336	803.5012985	662.4465317	888.4054624	1853.216135	1314.190374	1263.4665	2187.92057	2544.082646	1366.993235	1554.187794	1295.874891	1665.557697	3043.972736	3580.68849	3701.562275	3672.648531	3881.148357	3868.667897	3944.773609	3466.684366	3813.476934	3684.922048	3336.553857	2854.66495	3172.449863	3464.811299	3625.457425	3979.819902	3847.044783	2923.48061	3806.112421	3462.219885	3359.699324	3689.150046	3452.863868	2994.067774	895.827178	1067.440586	1829.454694	1026.518243	678.1980101	1580.312628	832.8920782	889.9334527
1307.460686	1867.521512	1274.297853	1430.010855	983.2685711	778.3783081	774.378225	642.9005274	865.4964301	1829.148846	1269.103292	1193.559005	2140.081225	2495.033957	1342.109786	1519.148066	1261.783565	1642.302753	2924.270246	3516.085285	3624.267401	3578.198756	3759.609252	3842.133737	3926.500867	3406.563907	3773.696387	3543.096807	3228.305321	2791.127505	3116.802106	3394.379801	3598.768715	3917.049977	3783.078685	2912.384485	3796.208235	3423.534046	3391.059388	3637.145671	3335.211502	2947.766445	894.0330745	1054.825722	1816.91925	1004.897203	664.3485994	1569.688457	785.5817125	847.371288
1251.615511	1817.407543	1200.648927	1391.187218	970.7095973	718.1531475	736.2907017	602.0688055	821.4023972	1744.966326	1220.632811	1163.835704	2075.015259	2442.238195	1263.549997	1416.359518	1209.465787	1536.527108	2849.763031	3450.782938	3630.24126	3530.616943	3740.080691	3845.746966	3833.310918	3367.917146	3702.697993	3477.371917	3223.656237	2736.442759	2977.709885	3373.584481	3573.127919	3783.22703	3650.138184	2827.906591	3708.380418	3374.766574	3282.437052	3505.9774	3286.368233	2932.045535	857.8681786	980.1900897	1765.248374	961.5364401	615.4169702	1545.827095	736.2709352	831.5719941
1210.088621	1764.105336	1184.65053	1349.206578	908.4015188	703.1727994	721.1698474	579.5524904	776.9307675	1696.923382	1174.600109	1126.765232	1998.932335	2338.442682	1218.915403	1388.055124	1133.723876	1548.81963	2775.536426	3436.866639	3520.197144	3489.217185	3614.763758	3743.4933	3830.241196	3297.231618	3690.400617	3463.125058	3106.013786	2644.356055	2974.554506	3289.22991	3497.90366	3650.042335	3587.137321	2848.331833	3679.196619	3275.988056	3251.347362	3500.206398	3278.914532	2858.295253	831.7720223	960.4482494	1702.994388	938.5867583	585.4916144	1476.062719	733.5985186	796.7353813
1196.057881	1750.907303	1145.223428	1308.693751	864.9227762	684.3467586	692.5284003	563.753675	761.6088646	1658.197148	1145.518566	1056.45054	1987.718399	2315.776191	1195.40493	1355.722036	1081.262221	1484.261828	2708.062559	3328.220875	3441.484845	3374.170291	3537.163071	3686.301683	3759.697293	3260.570689	3645.399269	3431.709114	3087.342397	2523.551158	2876.800529	3195.445755	3441.731925	3664.044443	3599.373784	2742.600272	3626.098982	3180.247331	3224.783155	3393.38576	3186.748139	2833.144445	822.2081156	930.9992373	1700.565603	901.4899267	585.1743744	1491.262603	700.6193999	759.3952695
1139.998468	1685.776463	1110.12795	1294.982314	854.9339706	663.9601047	650.3821395	549.1016656	716.5067515	1617.08425	1105.303152	1063.489403	1907.407714	2259.454728	1143.125352	1291.449556	1054.075651	1452.361177	2698.13269	3256.467618	3383.083553	3334.483203	3482.614076	3616.498079	3694.771865	3187.540633	3572.722233	3314.336514	2978.343098	2506.256693	2856.418092	3170.623939	3375.611342	3569.009901	3472.420346	2659.084665	3532.665136	3221.437606	3149.234689	3368.770093	3167.031125	2778.672022	775.9550243	900.0650567	1648.615781	864.1001444	573.0164842	1428.779916	678.4243737	739.7405729
1107.416724	1650.643591	1077.43812	1230.678602	820.2140815	620.5846234	647.3991678	527.4190335	705.4784234	1565.290506	1068.987985	1012.540723	1857.659197	2190.847981	1093.31433	1235.606225	1023.669353	1378.987985	2584.183573	3189.942655	3349.176887	3252.379996	3489.996388	3551.279058	3580.186904	3124.549867	3471.048652	3316.616146	2998.925284	2436.65349	2766.823483	3066.798079	3294.916812	3551.392918	3445.314515	2595.503213	3490.711772	3104.114035	3002.379996	3242.845983	3093.145384	2631.286429	763.0032413	873.085148	1594.606001	841.1900184	544.2907021	1403.270261	650.6138727	722.4370771
1056.268967	1576.500439	1021.01552	1182.210968	799.8170196	616.2717418	612.4740233	504.5830426	689.587427	1533.13548	1019.938778	951.2061276	1802.885165	2130.979906	1087.724899	1213.11392	993.2115056	1367.129255	2537.004154	3130.567076	3278.394504	3214.516977	3362.346317	3461.073597	3505.076913	3061.478684	3437.884211	3230.908838	2958.694123	2397.013259	2715.69606	2985.483143	3197.56169	3519.056284	3376.923172	2510.756211	3423.649336	3010.167282	2951.525967	3181.807042	3051.26812	2649.189399	721.7640211	852.8435403	1584.208009	810.1248249	534.4037394	1347.429163	630.8608274	683.3806388
1040.605188	1506.155833	979.8169221	1145.023548	765.7937197	593.276978	591.1776564	488.4186122	659.1422037	1451.978768	1002.806296	920.4932472	1756.161189	2057.226464	1044.789681	1190.486684	948.8842184	1310.370044	2475.474577	3097.839475	3215.479162	3145.023548	3304.030016	3444.210723	3500.686263	3015.806967	3312.283334	3186.772079	2859.076402	2356.285863	2579.99631	2919.714827	3194.143494	3412.520582	3300.275684	2515.826367	3395.279203	2998.707123	2930.335309	3167.916265	2959.283172	2594.224843	700.1419413	795.8539154	1520.743073	789.7135645	515.6420982	1328.183233	582.8992012	661.9662583
1018.385559	1491.837169	955.9067794	1105.468432	747.3085111	584.1968787	582.7374007	476.6457028	636.8890547	1417.441049	964.8129502	889.4443234	1679.964142	1973.317152	996.5356967	1108.890432	933.8933277	1228.692793	2372.63979	3019.159864	3144.984514	3072.253723	3225.4463	3348.768685	3426.912697	2974.355539	3244.258468	3169.562309	2837.192091	2287.763116	2599.752718	2871.198939	3070.9867	3320.231918	3230.573939	2447.584987	3295.431998	2853.096303	2862.225913	3101.521412	2895.26193	2524.851234	691.8258108	782.3367597	1486.407699	755.4361749	493.6210953	1257.366628	566.0041688	669.5503591
985.3681541	1398.800762	936.8684766	1087.942576	725.6570507	569.3752943	572.1080129	477.7486941	619.9988993	1382.452939	928.2492828	873.5378782	1657.107661	1921.45724	952.1632395	1076.335784	899.7337779	1208.569649	2344.55051	2980.615868	3063.645728	2963.038958	3143.152568	3363.801847	3378.267562	2932.037141	3223.495489	3065.378938	2711.010352	2259.365243	2503.543109	2785.682503	3004.708331	3246.827057	3193.134426	2356.299756	3226.604904	2902.547501	2828.619774	3042.745425	2826.65899	2539.69898	656.6415297	787.9875023	1445.666013	741.1100162	476.0156076	1268.493555	574.6143594	634.9672189
941.661792	1400.446178	922.7199065	1044.035123	706.7234248	543.0793424	546.9143178	434.7003742	581.2288327	1345.841483	890.2204697	841.2562193	1590.373025	1865.987681	943.917846	1048.811542	867.5300406	1182.180274	2287.557054	2833.767656	2999.825482	2959.552506	3088.916554	3256.730094	3284.375762	2790.707784	3120.135004	2968.4948	2659.671271	2216.419737	2429.135991	2704.851994	2999.49163	3260.632809	3052.872233	2282.894019	3144.19508	2725.055886	2710.624787	3016.642424	2762.012207	2362.971395	652.9802731	733.2707939	1419.974301	698.2226725	473.2873421	1213.65197	534.2522762	614.1157151
921.6282592	1369.551462	889.5997895	1000.022919	672.9617701	514.2214428	532.7185213	451.7861203	593.5505706	1301.490262	867.505567	819.8240117	1558.523645	1876.681556	916.7492394	993.6413239	836.9277746	1147.699582	2213.8112	2855.353567	2991.616397	2895.488672	3051.622454	3194.832238	3205.97861	2766.092544	3113.08677	2921.738043	2591.512901	2119.712788	2365.763606	2668.746269	2876.198833	3145.295736	3063.745761	2251.402874	3078.998003	2748.82754	2632.372201	2891.689966	2799.004486	2309.314557	608.3428079	722.165681	1385.546804	672.3889093	445.6906533	1188.354739	533.4363137	592.2134708
901.9054707	1276.054372	840.147751	979.3446798	658.8469314	521.5190179	507.5137143	424.8255615	561.859147	1263.302393	835.8052838	791.5436447	1540.51464	1766.016587	878.2638012	977.2409376	795.9780869	1076.666007	2123.343321	2724.208591	2846.163479	2792.359039	2996.513041	3098.68581	3123.491966	2661.406658	3057.83523	2919.82012	2574.891145	2028.401732	2338.413958	2590.538142	2838.265172	3002.972923	2921.045213	2186.079667	2980.619069	2608.556302	2586.824319	2838.177367	2663.512555	2255.586884	587.4115305	675.4114259	1337.556779	653.7954171	438.2522959	1154.160282	524.8144796	569.9161133
862.1266562	1283.851447	815.5673243	932.159119	628.3823645	499.8449432	492.3081381	420.1004791	545.778632	1239.289014	808.7547705	751.7879618	1459.500251	1698.874742	839.8886483	936.9350946	815.9736434	1084.755125	2100.844723	2676.336652	2782.430379	2691.64031	2909.531225	3059.135683	3107.616416	2614.022951	2967.958642	2742.177529	2440.512341	2010.555654	2298.122438	2544.69414	2747.592691	2980.524418	2898.558875	2098.563757	2932.159119	2552.456273	2454.83215	2748.393973	2582.934056	2254.234451	570.3569186	670.5317591	1327.592691	647.2804349	433.3176536	1104.331997	499.925651	563.4798476
863.9023232	1206.891201	778.1314156	929.3645103	616.1397774	483.0543769	481.1469005	402.0970674	527.1110074	1186.346266	780.5807076	746.7050235	1432.028791	1663.540668	804.9355393	945.5169623	766.1558244	1025.128594	2027.601668	2625.750463	2671.559761	2626.601817	2817.973625	2925.599025	2983.825366	2530.118822	2919.808015	2717.72227	2409.072404	1949.783661	2180.976944	2473.738026	2646.158626	2899.402023	2765.329483	2062.655225	2922.217437	2426.904179	2407.876232	2722.308122	2542.345328	2182.37611	569.584407	669.2213122	1265.833681	614.8645145	415.9490539	1082.755461	488.819009	542.0451061
803.1777656	1193.859256	764.9916081	897.4098744	600.2293453	466.6986588	479.266851	388.3951618	502.7926496	1146.935383	741.7424928	735.4621278	1371.265569	1659.114768	790.4449457	889.1562859	728.5892756	985.6714374	1955.771953	2548.538853	2716.537238	2624.180152	2761.312684	2874.014609	2930.783364	2421.248485	2754.251751	2657.52978	2370.443711	1905.49292	2161.100051	2411.125983	2608.867824	2863.370313	2712.221582	2040.799058	2799.186226	2403.442	2429.126346	2659.939418	2500.404778	2142.293168	540.5299123	639.365366	1215.492859	597.2548775	403.4941086	1065.488005	475.3235138	519.0670002
793.551113	1148.70962	746.8164116	853.0799525	591.2742525	459.7600936	445.6380207	371.7638261	483.87506	1079.342832	740.3812779	706.3677801	1336.378573	1551.826387	784.2046016	871.8159019	700.3928909	959.0988936	1922.736123	2436.556826	2590.211523	2473.742044	2681.823235	2819.479672	2854.61037	2398.647879	2750.400641	2607.721793	2267.810369	1827.472676	2065.287375	2305.647736	2547.078651	2757.114578	2670.786777	1883.017128	2746.424364	2397.400982	2332.558571	2611.340611	2453.974481	2076.739875	540.0805725	621.8734659	1191.176658	572.4680514	404.3094938	1029.140288	461.6773228	501.557673
760.6256391	1105.129424	713.4947823	852.416938	558.2931581	465.0155773	441.3838744	360.5113375	465.7692766	1070.623382	716.3991119	683.5133659	1269.590139	1519.640498	747.881182	839.3455864	691.5593429	932.997383	1865.7008	2459.643262	2468.106699	2427.806017	2651.884353	2739.50194	2784.909097	2339.332076	2698.180912	2531.123698	2210.019141	1791.844914	1997.200434	2260.614136	2455.677886	2675.022091	2532.917755	1871.578615	2625.72787	2267.901482	2258.455342	2478.732423	2375.428472	1980.021879	515.0115532	600.919932	1161.403339	569.550277	377.3917076	998.3723	453.2818	487.8072995
725.3203276	1073.34276	689.8734163	814.4556233	568.4633113	440.229851	430.2647261	352.2353995	460.2154095	1027.31693	697.2087245	655.4237347	1223.036508	1477.180713	731.0768172	807.9919204	676.9916619	899.4967043	1800.011563	2355.179325	2463.550541	2422.464377	2554.987746	2641.889082	2685.243032	2268.001887	2629.062664	2480.691609	2148.471922	1736.058137	1954.61279	2189.930236	2359.882951	2615.074176	2451.076817	1820.67943	2590.353033	2262.537004	2165.298845	2382.060658	2295.176552	1889.025652	502.8582793	593.9501549	1141.884037	568.1891167	381.8916169	965.0162112	437.1340069	475.6752681
707.8629494	1044.386361	657.8795791	773.9938949	538.3882843	414.0917561	417.9853649	345.1643987	451.8099513	995.8140378	688.3629041	622.0587992	1207.675498	1433.861093	718.6097536	779.8099513	661.2293061	897.7293652	1757.39983	2243.684669	2377.692385	2282.44126	2448.647729	2619.380194	2641.821189	2223.915268	2577.849006	2393.01092	2085.666578	1662.69349	1875.390011	2107.028582	2274.70022	2569.351077	2422.709448	1732.309351	2484.323826	2145.914314	2083.25984	2339.742155	2244.502592	1884.497983	496.4304596	574.2518835	1103.378947	549.601639	368.3633212	922.0901177	420.2820571	475.3027282
690.8837475	1030.08676	653.3543126	758.7470373	531.7329904	415.3735434	410.3735434	329.7773214	451.3735434	964.2995577	658.7261445	615.8343729	1188.423189	1372.414116	685.8464384	775.9449719	630.4831166	854.174033	1674.929647	2256.421046	2327.769253	2253.098094	2407.626225	2489.007748	2586.017935	2142.754496	2536.476661	2306.888695	2023.807278	1618.615439	1843.768605	2027.432009	2246.291418	2493.043446	2410.507363	1707.69047	2438.839247	2096.211867	2075.807802	2305.204052	2172.064541	1843.038518	462.6128072	554.7966203	1064.154031	513.2509019	370.740775	951.7813104	418.1984021	455.3060518
[truncated: 36 more columns]
