# Supplementary material for: Layered feedback control overcomes performance trade-off in synthetic biomolecular networks
Source: Nat Commun. 2022 Sep 14;13:5393. doi: 10.1038/s41467-022-33058-6 (PMC9474519; doi:10.1038/s41467-022-33058-6)
Supplement: Supplementary file 4 — Source Data [file 41467_2022_33058_MOESM4_ESM.zip › Source_Data_and_Source_Code_Final_Revision/Figure_6&Supplementary_FigureS6-S8/A11.02R36-AHLspike-24X/project_time.m]

function [output]= project_time (pre_disturbance_time,time,scaled_disturb,i,numRows,recovery_thresh)
i
ft=fit(time(pre_disturbance_time+1:end)',scaled_disturb(pre_disturbance_time+1:end,i),'poly8','Normalize','on','Robust','Bisquare');
% plot(ft,time(pre_disturbance_time+1:end)',scaled_disturb(pre_disturbance_time+1:end,i));
    row=numRows;
    [ci,y]= predint(ft,row);
    while abs(y)>=recovery_thresh
        [ci,y]= predint(ft,row);
        row=row+1;
    end
    output=row;
return
