# Supplementary material for: Layered feedback control overcomes performance trade-off in synthetic biomolecular networks
Source: Nat Commun. 2022 Sep 14;13:5393. doi: 10.1038/s41467-022-33058-6 (PMC9474519; doi:10.1038/s41467-022-33058-6)
Supplement: Supplementary file 4 — Source Data [file 41467_2022_33058_MOESM4_ESM.zip › Source_Data_and_Source_Code_Final_Revision/Figure_6&Supplementary_FigureS6-S8/A11.02R36-AHLspike-24X/disturb_profile.txt]

32.876	-145.96	-154.7	157.88	-48.36	-116.29	-291.36	93.117	-36.547	-142.2	140.02	-16.845	-116.29	-66.566	17.772	-291.07	128.11	32.876	130.44	32.876	-143.98	42.198	-13.31	3.6792	81.069	69.021	113.34	55.734	-5.9946	-295.22	56.973	93.117	30.117	22.835	18.102	-146.4	-185.57	-107.83	16.404	45.071	-56.914	-274.78	150.52	29.576	-121.74	175.73	56.406	-30.851	-95.419	-116.29
-18.736	-97.505	-128.82	-216.04	-177.96	65.118	-30.537	54.32	90.035	183.31	48.576	-180.6	-367.26	-31.115	149.56	124.49	-177.96	4.5994	128.36	90.035	79.582	12.006	-71.184	30.511	66.225	-34.4	181.4	-119.3	-227.27	-33.217	-134.15	42.415	72.153	62.925	-340.55	-19.802	54.751	30.654	116.17	-19.438	113.84	187.28	-57.58	-20.364	77.429	-362.78	41.862	77.429	-115.01	-379.16
-324.13	-78.966	-12.778	54.637	-127.54	-255.67	79.176	90.442	46.045	68.617	-111.06	-103.64	-14.862	104.87	22.516	-210.87	-158.51	-356.78	-139.62	-233.23	95.655	-128.42	-12.778	56.989	-114.88	-12.778	-16.467	46.745	177.7	128.4	-166.97	-193.75	114.87	42.791	-204.82	-214.03	153.89	-15.472	70.031	-498.56	-261.38	-189.93	-158.51	-12.778	10.477	33.733	-261.66	-125.32	56.989	-258.71
158.04	150.51	-120.99	33.516	-130.74	174.11	95.964	178.42	-432.59	-63.182	-155.14	28.988	-0.54429	9.4276	-98.11	-204.28	71.45	116.14	157.65	-216.52	50.51	-224.56	-113.08	116.31	80.131	46.377	106.69	-42.375	-368.52	213.3	-81.815	178.42	82.55	73.766	109.33	48.426	191.69	121.1	-173.92	-59.24	-29.782	9.8917	59.842	107.98	-48.932	96.487	-5.2297	50.51	-203.16	0.43527
-67.808	-201.13	-249.46	-49.616	-63.218	-44.443	-38.032	-302.95	-371.97	-7.2124	-205.16	-248.02	-26.163	7.928	-168.54	-27.667	7.1619	-132.5	56.025	64.746	-26.345	-208.59	-43.597	-80.736	-234.77	-65.396	-136.78	-60.254	-25.771	-26.163	-91.045	-17.442	-271.48	-254.57	-16.878	-185.44	-114.03	-102.54	84.076	-156.13	-88.124	-97.204	-125.14	-322.52	-132.34	-515.94	-38.276	39.746	-86.472	-39.281
-58.248	116.9	70.769	27.672	67.61	236.03	-32.613	247.14	-15.384	-37.048	220.81	38.986	-23.521	30.081	41.07	-13.87	79.987	-60.324	-332.49	-8.4983	-37.09	49.128	-275.69	-48.351	180.48	-149.74	-47.245	123.94	-286.6	79.987	-39.011	-151	-18.158	-6.4271	17.168	-58.941	202.03	-245.28	-297.19	-34.366	44.628	161.03	-146.22	-123.49	75.094	74.591	130.77	132.81	-98.85	68.289
-129.7	206.79	133.62	76.803	67.315	136.69	29.201	69.354	172.83	-14.521	-14.779	157.12	66.121	-283.12	1.6053	0.58865	52.872	107.07	188.13	-30.781	-167.33	37.797	219.09	65.334	17.821	119.78	239.05	195.71	240.83	51.499	-64.508	-23.994	110.82	167.34	24.468	120.12	-87.594	-212.44	251.06	-66.248	129.67	142.09	-60.572	-7.8229	-105.35	26.297	95.68	-101.25	137.96	137.96
17.662	-107.25	-208.63	68.518	33.84	-8.2972	-50.719	62.455	-222.97	-192.79	-130.17	-159.93	49.241	-493.96	-106.85	185.14	-47.921	-248.13	31.795	-177.69	-262.19	-19.02	127.35	-158.63	14.22	-188.17	32.97	217.09	-111.9	18.313	5.8495	137.88	179.98	110.28	-58.202	-79.796	-310.15	4.1601	-27.693	114.37	154.71	-171.85	-64.683	-60.729	12.841	-54.545	-252.39	97.628	-53.382	-106.55
-126.68	-3.2269	159.43	19.371	-79.6	-150.44	137.07	186.28	76.495	-144.47	49.631	176.96	85.165	85.842	-138.82	-168.75	-99.252	-109.06	-224.24	158.26	-132.21	-5.1439	-112.65	-88.31	191.7	-101.19	-39.665	164.41	-151.24	152.29	192.34	146.02	139.02	86.607	164.64	-53.592	-84.204	1.175	107.87	-408.25	32.881	-13.08	-97	44.91	86.344	-172.39	73.657	67.397	-59.697	167.51
193.07	-16.35	-293.7	-120.32	-53.872	58.312	112.54	191.32	60.14	-91.237	-50.049	-94.498	86.459	-95.47	-68.19	-350.47	3.5064	-228.3	-81.964	-48.473	-12.202	102.27	24.975	8.701	-52.964	50.162	123.71	-171.73	101.4	-197.44	-110.36	7.5999	-36.477	39.481	47.044	68.871	-28.557	-112.85	-32.84	23.689	195.99	161.54	-27.191	-99.189	82.47	-224.2	48.298	40.719	71.894	-37.579
122.94	120.06	-1.2145	-91.736	-32.847	65.574	23.944	42.77	102.94	-92.746	265.81	-153.3	40.737	105.08	56.789	-71.41	159.71	-25.932	-99.636	-112.84	-84.521	-60.4	-354.29	-118.54	-94.431	27.394	262.95	-190.75	-63.898	-173.43	217.14	-140.84	71.96	30.901	102.66	138.75	-45.676	140.62	205.21	17.968	78.68	93.447	199.6	83.96	-64.008	-186.61	80.096	-46.212	167.06	8.5034
124.17	243.81	-67.235	136.27	-106.59	97.692	16.567	-13.006	163.31	-1.9084	182.53	99.83	14.686	-67.794	19.926	29.953	76.647	-33.986	102.98	-30.971	-32.302	-10.204	-14.319	168.03	-300.58	-57.971	134.59	142.32	37.811	-62.158	-27.646	63.72	125.75	-38.373	43.735	-78.738	-30.821	-210.56	213.41	135.3	89.909	75.597	105.85	-11.111	166.43	-91.007	117.55	260.94	29.002	253.62
88.015	51.241	139.89	20.659	38.33	34.8	122.07	-45.311	102.1	134.55	-34.514	156.02	28.151	19.557	26.514	-68.524	-68.493	14.715	-96.843	-14.502	-122.14	91.057	-9.8887	-180.14	-71.173	-77.59	127.16	29.367	-1.2768	93.528	33.855	-182.29	-92.432	-105.27	171.08	93.429	435.66	-32.288	-0.17274	-162.25	137.3	-163.24	32.614	-15.164	-70.321	117.38	-189.43	-38.559	121.74	146.64
-91.491	-48.334	-116.61	-21.524	-93.547	62.138	86.749	-54.689	-39.422	13.277	-57.337	15.674	-52.294	-33.977	45.451	-26.916	185.2	-162.25	131.96	63.322	-117.62	-15.285	125.13	113.25	97.093	94.07	-91.937	111.21	216.53	-52.462	80.272	-94.084	-74.548	33.249	-4.2526	-115.39	-71.916	46.726	65.406	-109.78	-133.46	-146.07	-63.718	176.8	-86.498	-139.52	30.331	-58.77	190.92	-76.907
-125.52	-117.08	12.217	-98.274	-44.809	87.779	25.797	186.56	141.18	67.144	22.592	-39.939	0.87255	-86.062	78.675	188.85	-104.12	-122.68	-50.371	-137.95	108.43	-95.538	130.01	-101.26	-169.59	-42.723	77.523	-17.566	-68.098	221.61	-251.14	-60.352	237.4	-20.11	-173.7	268.63	-24.744	-61.977	-89.452	76.466	-203.9	-68.421	37.27	60.854	9.6391	-194.56	53.061	-243.82	-84.29	19.634
-67.357	-73.055	-76.938	8.5291	-105.49	-25.548	159.26	-67.577	-44.017	-101.48	97.521	167.2	141.47	-262.88	-14.464	48.377	115.63	86.232	-37.781	-115.66	-25.218	-76.278	40.16	178.22	-19.411	80.799	15.344	97.98	-44.313	-84.623	159.23	-86.452	155.21	-36.092	31.71	56.63	30.562	5.8482	54.205	233.22	-33.988	39.676	39.633	-2.9079	43.767	59.71	-80.528	-60.181	55.061	23.876
68.976	-57.53	-85.21	-86.516	-155.36	58.847	38.926	-85.832	161.47	-70.84	-10.397	-0.75571	-15.481	-9.7197	-18.555	-84.595	-64.72	-0.19421	-70.546	-130.23	-135.76	-80.549	-128.71	-208.97	-17.67	19.886	62.198	-39.082	-64.15	-61.647	129.7	-61.978	232.53	39.769	17.721	95.313	-99.697	63.585	-39.298	57.15	-62.583	18.484	11.945	-187.8	27.753	-132.5	-48.721	35.578	-104.22	10.952
-48.14	20.464	-36.786	72.792	-113.38	-39.084	102.47	31.026	54.694	-23.578	42.168	329.25	34.832	81.228	-1.7697	114.74	-153.49	-112.44	-57.836	-174.44	-47.848	-85.08	-57.217	-63.755	-119.15	148.55	24.296	145.39	84.785	-72.347	158.62	37.493	-28.637	41.49	-216.42	213.67	92.018	19.095	-223.46	135.21	92.344	25.709	-125.92	-22.984	96.804	38.89	40.936	-46.077	131.79	-2.0415
-85.192	11.399	-26.808	67.021	63.665	19.576	82.141	69.814	235.07	-58.545	100.24	125.56	32.817	153.95	-93.008	160.71	-10.041	-36.429	-3.81	65.689	-66.257	-35.458	-129.63	-46.934	58.554	-4.1743	-38.847	54.185	68.259	-12.957	263	-47.058	156.29	179.9	50.348	21.87	-122.42	-221.33	8.9866	77.086	108.5	66.272	115.37	51.59	100.55	50.749	45.972	-33.094	-22.582	41.888
27.824	39.22	43.134	448.29	-44.157	52.774	168.33	130.74	129.42	58.426	50.785	54.325	174.9	64.01	56.118	-75.611	103.34	-76.935	112.53	39.181	192.69	-142.78	84.603	97.932	51.391	78.866	68.222	85.332	97.511	-91.814	109.24	152.52	116.63	168.15	-1.327	-12.044	-40.841	7.0886	0.47234	50.162	-61.565	127.89	85.017	-28.021	36.245	-17.767	-39.163	-15.673	144.88	126.56
-103.24	37.62	4.3872	74.91	71.645	34.347	90.062	135.26	38.247	-63.405	-64.357	132.28	5.672	59.879	13.801	27.96	-54.894	-21.43	181.16	110.22	90.691	-53.496	-84.882	-66.843	53.565	-63.237	248.86	59.401	-8.8388	-60.584	121.27	-79.86	135.61	126.63	27.834	53.348	74.59	66.093	50.755	93.023	112.01	-142.5	28.106	-13.794	140.73	95.648	33.605	63.242	99.368	145.4
-36.364	85.406	15.249	73.125	-4.5976	-6.2469	104.69	46.279	58.825	-91.109	64.861	71.94	95.558	32.604	-11.167	62.193	-106.82	-85.262	13.938	208.71	11.088	-31.734	36.184	-58.35	1.8067	100.93	44.077	85.041	-20.922	25.487	209.12	34.281	249.7	73.992	39.067	137.1	74.83	84.463	-120.39	105.64	18.163	52.597	35.939	-51.336	25.588	-40.581	-24.078	30.565	99.907	124.5
77.33	-15.164	2.9246	111.83	-46.126	9.7476	67.828	-16.998	-72.808	-190.28	-10.058	160.93	92.315	96.427	-59.466	-27.347	-48.161	-72.389	-38.57	92.877	36.755	-223.69	-26.132	21.073	54.611	-125.12	-8.4972	64.401	18.661	-52.025	234.53	81.252	-10.754	21.508	44.968	30.45	-69.187	34.596	153.65	52.26	-12.238	-38.409	36.543	-10.709	-114.17	3.2243	19.737	-42.009	54.231	20.037
-8.6197	29.659	-66.288	52.098	-69.889	-45.023	87.788	-39.218	-47.319	-211.95	-5.5992	0.3176	116.13	4.5759	-32.202	-15.532	-22.807	-64.943	-43.029	80.132	19.668	-154.2	24.762	-53.438	-34.778	-64.101	135.1	94.966	84.881	-29.126	96.015	3.9207	30.253	49.296	101.79	150.51	26.055	-65.914	-5.753	-1.172	45.852	56.814	9.6047	-28.592	8.485	-21.547	55.45	-23.602	38.613	2.9618
-25.898	-77.941	-61.158	27.299	-165.27	-131.15	77.943	93.833	45.468	-212.43	95.09	39.13	114.32	12.409	-52.304	-63.866	-85.316	-224.07	-63.499	76.958	9.5208	-108.19	18.833	-7.3831	-43.454	-4.1704	-4.6184	132.66	-43.811	-145.14	138.73	-16.282	78.974	125.75	84.758	143.6	71.637	20.95	-65.411	24.902	82.344	85.824	-42.184	42.375	36.543	82.922	35.891	36.574	30.068	-6.3771
-26.345	29.427	-11.746	85.121	-160.1	-105.11	-14.298	18.854	60.981	-318.5	40.315	57.393	-1.3331	-36.964	-90.063	-159.11	-233.08	-227.95	27.659	268.84	44.784	-19.04	124.62	2.2827	-43.293	-111.46	-13.388	120.77	-53.613	-79.049	183.9	-84.136	0.881	60.905	136.51	48.766	-1.9924	-125.05	-129.41	-2.6781	40.179	38.238	-16.769	-65.336	46.919	8.9041	9.4636	-42.508	87.28	29.166
-13.883	27.636	49.698	114.91	-182.79	-88.407	0.52848	-28.227	107.56	-224.04	90.844	84.93	51.576	-52.677	-49.473	-134.85	-151.6	-244.55	-58.072	57.907	34.412	-86.609	10.054	35.157	7.9	-25.212	-24.152	98.701	-6.6531	-117.91	171.86	82.538	79.115	144.85	24.249	108.94	34.37	-50.046	-39.949	28.372	51.385	62.793	20.408	-76.21	-14.115	76.462	4.743	-2.6505	94.373	7.0643
1.9242	119.59	-15.705	96.522	-152.58	-124.64	133.93	4.1513	10.244	-283.96	110.58	154.45	29.901	-13.219	-160.86	-202.59	-290.05	-146.67	28.446	180.49	54.754	-195.63	-21.791	97.314	-20.454	-25.713	-118.09	198.66	-16.69	-74.402	172.74	-66.866	7.488	168.63	145.34	190.66	89.628	44.043	-39.296	63.27	66.631	106.56	16.366	-58.283	-55.313	-29.703	-23.807	-0.68814	76.341	54.986
23.89	57.044	-102.27	159.83	-214.17	-25.511	69.338	-70.432	90.231	-334.48	22.711	185.12	14.939	-69.545	-201.35	-234.77	-243.78	-318.03	-106.89	163.34	-46.577	-266.92	-54.784	-6.1273	-89.907	-127.67	-30.56	165.46	-30.864	-306.97	139.72	-48.019	47.983	61.657	124.39	86.871	-25.322	-163.87	21.655	80.937	-14.439	-36.356	93.823	-150.62	-21.754	13.28	-27.463	22.072	72.504	81.903
-7.298	131.41	-80.03	71.492	-323.69	-117.93	120.07	-88.697	41.403	-388.72	92.878	223.07	154.33	27.202	-133.92	-214.65	-343.05	-369.31	-141.12	270.35	-68.829	-308.96	-27.455	85.166	-147.06	-143.22	-45.044	110.18	-50.108	-337.39	246.28	-139.66	116.13	36.367	-10.593	89.394	-79.062	-25.987	-64.003	24.304	-69.99	-34.925	44.068	-132.88	-4.5316	-41.666	-56.461	-12.215	102.69	51.19
-240.7	-59.172	-294.62	-48.394	-215.1	-93.147	64.503	-31.309	76.233	-451.86	-34.632	-208.25	67.102	39.033	-118.91	-12.456	-314.76	-344.91	8.4581	210.76	86.943	-317.85	89.534	-2.6272	-186.54	-60.456	0.18403	8.9728	-180.13	-258.94	1.6888	-256.14	232.33	-39.4	75.69	10.212	-79.227	12.574	-260.26	-37.149	-39.82	-118.32	68.513	-184.21	-127.58	-29.608	-20.667	-33.652	134.36	33.817
-200.75	-269.58	-244.28	-28.598	-123.01	-146.28	102.57	-91.688	105.03	-481.34	-210.1	59.253	34.902	-229.38	-164.72	-341.18	-202.5	-432.4	-2.1268	201.2	44.552	-313.31	89.311	120.94	-85.643	22.429	-37.062	181.45	49.282	-268.48	72.398	-116.43	51.741	181.55	26.682	134.68	166.4	-27.316	-211.22	9.5923	-243.77	-135.23	-80.488	-176.2	-17.55	98.449	-3.6573	-36.106	105.25	151.22
-121.51	10.044	-75.878	46.344	-188.37	-33.67	120.43	-75.607	34.503	-244.59	-48.447	-53.112	-132.17	-100.57	-158.58	-175.96	-140.42	-279.09	50.122	-119.46	89.375	-222.88	152.51	98.718	57.692	74.927	112.89	141.03	-45.772	-183.96	102.52	-120.3	19.722	138.24	173.09	-23.282	-52.326	1.7045	-56.142	61.035	4.1447	-35.703	47.851	-20.088	-98.908	-14.74	0.41782	107.07	102.94	21.149
32.065	-23.483	-341.2	2.6289	-122.8	-86.657	16.702	-157.46	-15.367	-343.73	152.28	-205.37	22.762	-53.099	-110.31	-150.9	-135.3	-256.27	-141.11	167.72	24.54	-362.73	161.06	72.826	150.42	-7.6113	196.92	106.57	0.85994	-256.17	138.65	-103.35	-20.941	73.06	61.843	55.418	44.184	-62.058	-184.78	-12.136	-102.49	-94.551	76.788	-185.92	-2.968	47.32	-22.35	-9.5815	43.075	105.68
63.878	45.355	-234.18	131.57	-163.81	-141.04	89.094	1.9485	-1.1635	-328.17	12.407	-117.21	46.42	-30.927	-50.641	-168.41	-117.82	-293.36	2.0434	240.77	-7.3355	-220.48	79.837	122.25	57.401	-97.632	-33.201	168.18	91.084	-201.75	93.798	-103.66	87.69	-4.6449	2.9552	43.761	-20.923	-42.918	-170.26	-80.186	-62.133	-81.794	7.7444	-94.214	35.78	-13.476	10.509	-0.11448	169.98	93.706
12.656	92.038	-167.75	93.266	-17.435	-49.827	65.908	14.809	168.15	-237.09	17.491	-114.25	321	-27.883	-39.55	-158.06	-105.13	-204.75	-118.61	145.91	3.2519	-150.73	130.73	19.397	-69.61	37.527	28.472	112.63	80.003	-169.66	23.156	-49.535	60.448	114.22	-97.255	38.984	-134.44	-87.61	-252.54	-100.26	-67.607	-82.739	31.178	-39.362	57.57	126.72	11.872	-7.4825	67.835	133.84
72.887	142.27	-242.78	142.82	-123.17	79.341	168.58	101.8	128.87	-164.62	126.31	90.082	151.98	77.384	10.142	-117.14	-153.46	-179.8	-121.17	182.27	-98.968	-310.35	45.602	57.228	-128.87	-103.38	32.091	126.97	23.695	-132.05	61.457	-46.931	47.047	93.268	-23.581	41.449	-86.408	-67.195	-279.54	-158.65	-141.19	-99.037	90.075	-103.51	80.009	79.333	34.668	98.79	132.01	114.03
2.2808	167.05	-223.7	178.39	-28.859	115	184.28	-15.481	152.74	-162.7	174.82	182.62	187.58	105.4	68.108	-103.97	-19.514	-86.439	-124.25	64.829	-110.76	-252.61	9.6373	-51.287	-112.45	-158.29	28.068	90.261	-4.9413	-180.05	49.337	-161.2	-44.432	38.911	-76.493	-34.171	-206	-211.62	-257.65	-60.785	-99.632	-50.142	100.66	-26.599	29.588	144.63	65.465	112.53	210.31	110.9
99.777	127.51	-297.82	62.015	-33.995	65.615	129.05	131.48	64.864	-263.32	167.62	83.917	126.76	131.47	97.522	-82.408	-133.48	-114.13	-194.4	-20.988	-154.68	-390.24	-169.1	-61.348	-212.1	-137.54	-153.66	-14.618	-113.25	-199.17	103.24	-162.07	-88.544	-23.589	-189.81	-62.373	-170.22	-234.17	-375.18	-213.28	-209.65	-169.44	261.39	-75.286	68.023	168.72	90.064	88.549	152.8	120.99
60.02	205.63	-324.16	138.69	14.189	110.2	246.4	140.58	209.15	-17.435	240.81	81.508	325.06	149.73	126.52	-26.412	-76.242	-7.482	-250.19	-43.767	-199.86	-304.02	-200.08	-174.01	-240.58	-196.56	-89.311	2.0648	-130.23	-307.89	67.544	-185.19	-161.61	-117.07	-220.19	-43.647	-195.73	-322.44	-313.85	-197.84	-170.28	-112.84	124.66	7.8765	104.41	223.58	94.099	64.113	146.35	203.87
105.18	190.11	-407.08	47.8	-20.885	124.96	215.16	144.66	219.08	-96.023	203.22	123.13	286.87	163.71	163.71	-165.25	-150.28	-39.597	-280.36	-90.83	-373.95	-386.39	-302.45	-228.59	-393.97	-256.9	-188.81	-81.917	-129.27	-261.25	17.179	-270.25	-315.18	-265.4	-144.97	-116.99	-287.05	-315.57	-383.2	-281.33	-217.63	-274.39	197.95	10.241	125.5	195.95	91.995	168.86	168.32	178.65
58.578	90.426	-416.66	110.59	-2.898	94.605	242.79	191.25	162.59	-75.788	288.83	67.248	271.05	178.07	92.292	-47.48	-70.85	-14.62	-367.97	-163	-473.68	-388.92	-296.23	-269.77	-358.19	-422	-275.21	-108.08	-283.78	-331.19	57.749	-328.34	-299.36	-316.2	-259.17	-32.307	-289.35	-388.38	-430.2	-325.27	-221.19	-333.27	121.81	-66.424	90.914	207.99	75.685	169.22	231.99	159.38
160.8	170.45	-458.23	75.52	-16.812	88.875	195.28	118.23	189.22	-127.41	277.58	118.68	297.28	160.64	59.995	-56.581	-144.94	-39.258	-333.49	-181.71	-314.76	-390.05	-405.75	-265.73	-368.81	-368.62	-308.19	-136.13	-289.81	-348.27	-72.421	-404.63	-347.87	-269.3	-330.8	-161.36	-416.02	-452.63	-477.17	-353.44	-264.99	-328.97	175.44	-69.601	129.35	186.38	154.02	166.67	192.7	157.54
180.48	150.8	-455.77	51.056	-12.748	148.54	187.12	250.61	200.54	-146.22	225.4	120.62	202.29	166.63	33.831	-156.72	-140.67	-69.495	-432.41	-236.02	-406.71	-453.09	-326.98	-431.62	-496.85	-364.26	-357.19	-134.24	-291.01	-310.46	-145.21	-378.15	-475.82	-352.12	-418.23	-188.94	-413.43	-458.83	-588.72	-369.72	-295.59	-351.86	104.49	-5.5758	98.365	212.62	215.41	175.02	232.3	162.27
29.463	119.76	-525.34	0.011709	-178.98	112.07	183.78	107.04	108.47	-162.06	207.03	114.1	273.4	89.758	46.567	-77.064	-266.94	-162.3	-466.64	-244.7	-442.26	-525.47	-359.14	-590.5	-547.5	-343.47	-447.38	-275.73	-353.53	-431.16	-32.761	-457.87	-440.9	-330.06	-404.51	-245.11	-498.17	-503.08	-619.36	-422.13	-372.54	-329.14	76.577	-65.244	95.278	146.91	139.97	129.1	271.96	173.63
49.59	232.92	-396.16	26.936	-85.521	148.42	198.18	241.16	277.35	-190.95	283.79	28.235	316.29	193.25	113.37	-11.933	-202.19	-108.79	-352.49	-271.06	-419.04	-409.97	-359.47	-436.07	-533.07	-343.76	-321.67	-246.36	-283.14	-441.84	-48.612	-398.08	-466.74	-380.6	-354.05	-145.43	-392.79	-469.44	-561.48	-383.61	-271.51	-295.57	102.07	-16.683	119.43	237.63	233.36	204.46	266.81	195.11
435.19	330.48	-272.22	394.72	130.09	560.28	625.87	264.69	201.5	123.59	251.55	327.5	379.27	234.15	101.42	116.68	-21.863	-28.116	-89.48	-218.16	-202.86	-315.31	-254.85	-301.56	-279.67	-437.65	-227.08	-56.468	-164.08	-237.84	-109.4	-358.23	-408.53	-129.63	-297.22	-30.88	-405.78	-383.1	-269.01	-327.35	-148.2	-449.02	61.06	114.25	211.91	173.3	268.21	152.45	168.79	-182.76
365.88	208	-29.985	371.27	193.02	538.36	604.23	428.23	246.73	-35	410.83	467.34	347.16	157.29	26.72	55.844	1.7413	-8.3543	-319.74	-94.407	-158.96	-211.86	-201.9	-319.61	-234.44	-397.63	-120.16	-136.64	-206.57	-281.43	49.311	-354.09	-380.69	-81.733	-307.62	-21.534	-332.31	-393.89	-296.95	-433.59	-252.66	-339.53	243.85	74.729	212.57	349.82	251.06	96.535	289.39	74.774
305.75	145.29	-369.33	453.45	57.005	393.32	624.36	347.19	315.8	-89.944	297.27	362.49	311.28	128.48	61.351	-75.079	-124.9	-75.69	-217.91	-75.649	-261.22	-337.03	-276.16	-336.2	-390.89	-259.16	-114.26	-74.32	-264.91	-218.67	-62.762	-310.35	-368.7	-340.07	-258.88	-41.276	-193.92	-473.49	-411.75	-429.63	-212.65	-264.69	29.454	79.751	122.24	335.56	126.88	124.98	346.6	9.1454
188.56	259.95	-412.41	213.19	-6.0865	302.57	506.04	258.99	278.61	176.01	222.09	434.88	284.19	206.24	32.91	-107.5	-118.12	-60.913	-355.36	-48.584	-311.04	-294.57	-170.67	-422	-307.42	-347.68	-254.96	-188.88	-306.04	-180.37	-13.346	-264.4	-353.99	-236.9	-196.11	-94.026	-242.17	-526.82	-361.33	-295.99	-182.57	-303.97	102.87	49.616	132.23	182.59	136.62	121.59	233.27	83.206
309.7	408.89	-440.38	309.15	52.56	240.06	336.44	271.52	185.3	15.924	194.98	297.84	65.015	296.51	33.219	-328.62	46.06	32.056	-188.52	-135.23	-201.87	-276.53	-169.31	-286.91	-335.76	-247.72	-182.38	-99.013	-164.65	-296.64	-29.428	-187.54	-61.769	-178.81	-211.38	-250.99	-313.64	-331.6	-303.84	-270.34	-200.93	-289.37	29.012	78.579	179.8	251.51	91.715	125.06	296.96	-14.222
-41.386	493.13	-511.29	267.73	-56.883	66.904	415.61	239.52	-23.246	-165.34	8.5812	93.613	-259.4	257.9	-164.53	-394.89	-141.4	85.807	-203.73	-38.765	-152.98	-272.95	-156.82	-360.11	-317.2	-222.18	-244.9	-188.53	-223.07	-312.89	-24.463	-225.67	-332.97	-260.83	-211.47	-118.08	-267.42	-330.83	-385.27	-347.45	-192.54	-309.19	73.354	54.716	152.48	149.45	115.49	217.27	84.262	10.276
41.626	109.67	-356.58	256.6	-31.458	64.351	332.63	-20.895	-154.86	-258.23	-92.923	272.53	-3.0518	285.83	-118.09	-484.9	-117.41	87.691	-249.39	-134.41	-381.91	-389.78	-263.95	-363.84	-526.96	-245.42	-257.56	-186.42	-392.35	-287.08	-1.2304	-240.09	-275.25	-168.21	-235.66	-151.58	-247.73	-297.19	-354.17	-317.93	-266.3	-171.32	26.308	48.545	230.22	198.95	-108.03	101.82	94.53	22.616
-86.176	143.08	-516.82	376.38	84.045	172.06	414.12	-121.68	-15.294	-316.82	50.653	365.72	-30.796	335.94	-175.34	-381.43	-121.52	199.35	-291.36	-178.3	-216.73	-306.23	-175.45	-269.35	-296.51	-211.64	-254.38	-202.55	-275.94	-328.47	-80.808	-165.7	-280.38	-200.33	-223.25	-90.077	-198.6	-341.92	-326.74	-287.46	-210.84	-152.12	-80.003	1.9347	200.14	229.18	-131.2	152.29	82.933	-52.857
-53.812	98.817	-199.46	540.32	81.813	203.8	539.93	-184.66	-45.223	-140.81	156.88	164.55	37.459	352.42	-206.37	-269.65	7.403	266.11	-268.21	-96.616	-63.77	-384.16	-195.13	-370.2	-281.93	-85.703	-183.74	-332.27	-252.76	-308.84	-86.927	-123.84	-220.58	-206	-114.02	-54.079	-168.91	-257.83	-213.4	-467.68	-236.86	-100.82	65.71	66.844	384.61	263.18	-123.74	131.06	30.891	32.661
85.841	153.45	-157.53	288.24	119.74	152.71	516.09	-393.96	-73.303	-153.7	109.07	-2.6584	-60.75	311.7	-275.41	-214.64	-31.562	245.04	-249.1	-165.15	-98.096	-546.54	-164.45	-384.71	-181.27	-159.48	-209.19	-210.48	-204.66	-291.42	-159.08	-133.26	-319.94	-144.24	-114.81	-98.602	-129.02	-310.94	-225.78	-341.23	-175.85	1.6779	-4.4484	8.8301	290.88	241.8	-222.5	17.043	29.298	-3.7535
-80.026	418.36	-106.98	383.23	121.66	231.41	378.24	-264.67	-53.496	-97.515	58.038	22.527	61.939	256.19	-374.81	-164.6	-58.31	184.53	-138.36	-143.51	14.719	-634.1	-51.742	-491.1	-155.1	-221.13	-208.6	-114.08	-199.67	-274.41	-99.214	-57.469	-153.83	89.195	-123.52	-80.872	-120.51	-251.57	-165.87	-263.81	-113.98	-82.853	110.94	-35.398	245.4	132.46	-311.25	116.82	-63.205	-185.92
27.065	493.19	-131.62	528.62	58.321	220.9	429.62	-332.65	-111.68	-230.16	-2.8183	57.334	-16.592	367.66	-382.37	-195.96	-45.593	241.5	-190.97	-123.68	-3.3569	-523.9	-119.29	-339.68	-185.31	-347.13	-332.33	-287.54	-269.99	-329.43	33.91	-71.645	-46.857	44.644	-51.486	-18.148	-68.416	-412.15	-248.74	-287.42	-195.83	-123.44	67.722	87.063	367.64	85.924	-234.15	177.58	-64.099	-158.01
43.461	425.95	-109.67	713.22	63.159	339.79	609.13	-426.14	-162.05	-101.82	47.398	194.63	-32.571	486.3	-480.34	-250.04	-101.18	352.05	-129.67	-240.52	88.331	-366.86	-61.581	-218.56	-76.578	-348.28	-252.66	-397.65	-261.93	-345.29	-139.38	-224.22	-260.5	-108.33	-189.77	-146.78	-254.95	-539.8	-444.85	-538.11	-148.17	-178.96	13.832	117.39	467.52	168.29	-317.88	253.48	-38.259	-243.24
80.656	511.85	-184.58	662.16	187.45	293.55	767.42	-530.87	-130.73	-92.5	0.96317	146.6	-82.277	551.17	-478.52	-261.8	-48.642	483.28	-157.5	-212.43	254.15	-187.39	-108.22	-187.23	-79.874	-435.49	-341.81	-413.6	-273.24	-202.48	-188.3	-370.06	-362.68	-200.79	-304.66	-66.065	-328.76	-633.89	-490.8	-638.06	-308.15	-289.17	12.053	4.0492	460.95	197.92	-261.68	258.43	-35.432	-166.29
73.415	469.08	-100.35	885.13	233.3	386.7	792.48	-677.17	-160.37	-49.229	62.709	174.7	-80.019	672.63	-526.34	-317.99	45.657	540.1	-117.37	-133.1	296.27	-234.47	-18.061	-259.73	37.429	-346.11	-194.52	-385.53	-42.452	130.62	-216.33	-414.78	-382.38	-73.057	-305.32	23.735	-417.39	-662.93	-541.76	-532.51	-335.62	-419.34	33.795	85.994	539.96	209.85	-328.85	267.73	-13.243	-137.73
28.235	421.89	-233.01	875.43	192.26	258.06	868.58	-687.2	-318.38	-75.714	-0.34507	220.7	-143.27	733.33	-627.36	-347.45	-31.414	603.02	19.845	-170.69	421.96	-308.31	133.73	-338.89	207.08	-465.47	1.1472	-270.06	88.158	186.55	-191.21	-361.27	-304.08	-27.369	-256.5	-18.391	-243.16	-750.59	-520.07	-556.73	-307.94	-468.47	80.644	52.94	558.96	270.72	-275.58	321.54	20.701	-119.52
-6.0697	497.02	-201.1	900.18	149.65	290.55	798.35	-775.56	-295.16	-43.361	55.624	249.58	-143.64	780.43	-695.16	-331.94	59.01	676.93	33.488	-143.77	476.05	-250.01	205.17	-288.93	372.82	-571.92	57.741	-74.726	282.21	181.87	-280.4	-283.96	-345.88	-59.289	-238.53	44.1	-369.49	-708.01	-634.63	-497.43	-206.44	-497.06	85.51	28.162	662.78	345.79	-273.08	402.64	-0.65101	-81.303
-89.275	688.78	-222.55	779.54	170.99	262.5	767.85	-889.05	-364.99	-59.68	33.76	147.78	-101.51	886.96	-751.12	-424.56	74.32	745.78	40.12	-63.034	517.14	-174.49	275.47	-267.7	437.67	-491.76	144.31	-44.726	293.59	198.78	-70.767	-174.39	-221.84	-116.37	-206.5	-56.129	-269.62	-732.85	-626.24	-419.08	-207.79	-367.1	80.741	103.85	685.73	359.64	-315.11	443.16	130.22	-115.73
4.2249	756.6	-165.58	903.1	163.93	322.06	778.98	-851.07	-357.14	-55.244	68.273	188.4	-283.13	909.04	-729.79	-348.68	99.176	756.83	112.27	-41.747	769.58	-108.96	310.78	-266.2	458.03	-510.2	125.86	-35.164	325.1	254.97	-158.87	-264.58	-195.27	56.097	-243.59	75.505	-196.4	-724.78	-457.14	-374.92	-60.124	-393.21	134.4	162.76	655.65	345.64	-366.03	454.42	42.988	-141.18
-4.0625	696.86	-143.37	849.94	282.37	330.3	734.91	-959.65	-413.42	-39.43	88.659	264.84	-258.16	874.62	-833.58	-334.21	195.3	729.56	118.56	18.342	653.05	-51.462	352.18	-149.27	579.43	-517.31	247.84	23.871	415.22	174.02	16.487	-221.09	-137.77	143.36	-101.87	-12.165	-263.49	-662.15	-531.59	-419.31	-199.89	-332.76	77.549	164.84	676.49	355.13	-368.28	467.63	5.0854	-164.41
8.845	713.22	-100.46	891.51	176.17	327.13	724.33	-1052	-436.72	-32.233	25.827	261.05	-269.62	1117	-778.04	-450.55	137.34	790.12	175.9	-14.813	772.59	-208.46	413.64	-171.86	721.78	-583.48	237.07	22.497	393.79	424.39	-56.243	-180.99	-139.48	177.8	-138.86	-54.53	-125.7	-865.67	-511.62	-399.73	-172.76	-311.37	158.61	183.43	798.21	421.45	-404.7	517.56	19.237	-125.19
27.906	792.44	-101.69	867.81	158.21	403.12	755.11	-1010.1	-537.19	-64.92	-2.4848	274.75	-175.63	1123.8	-847.83	-374.25	235.76	801.52	232.41	81.2	796.99	-86.969	464.83	-238.21	868.45	-599.68	283.48	36.597	533.22	429.15	-26.365	-88.682	-80.469	115.18	8.9551	-31.962	-119.99	-861.41	-540.15	-329.81	-18.651	-317.88	135	222.25	828.65	452.95	-421.62	518.38	-5.8422	-150.49
7.8334	764.05	-53.324	869.57	149.76	366.04	838.23	-1087.2	-543.52	-11.536	-5.9583	233.48	-215.73	1054.3	-839.82	-406.14	129.51	952.36	268.85	113.32	893.64	-71.96	507.97	-295.42	710.55	-723.31	208.25	89.176	455.7	428.57	-50.258	-98.714	-112.05	255.5	70.096	2.8268	-147.21	-907.72	-589.05	-367.39	-133.19	-322.28	181.39	146.12	914.67	436.36	-422.28	572.3	-7.3078	-144.27
-21.733	700.77	102.29	874.03	199.07	490.86	781.37	-1229.7	-537.62	-34.375	-20.306	213.3	-188.08	1200	-926.63	-452.36	251.43	1032.4	181.93	-11.946	858.4	-110.2	446.37	-127.57	783.1	-717.16	254.71	39.119	550.23	436.93	9.0318	-189.46	-81.876	172.81	-125.84	-59.088	-215.76	-990.09	-573.89	-316.47	-18.218	-459.22	158.95	179.36	888.38	484.44	-457.11	565.75	8.7048	-192.11
-44.086	765.83	30.286	941.12	263.63	475.23	871.15	-1221.1	-625.45	59.976	15.092	302.99	-328.24	1239.7	-1045.1	-496.02	279.64	1018.4	258.31	-3.8358	886.84	-75.799	541.09	-318.71	799.74	-864.61	221.14	51.657	551.43	464.3	22.97	-167.21	-66.508	191.35	-113.34	-114.67	-276.99	-993.61	-674.25	-382.85	-5.0429	-378.17	195.38	190.54	882.27	530.32	-444.94	603.17	23.005	-160.84
-18.164	864.58	151.92	970.23	229.01	486.71	769.44	-1306.7	-527.26	50.289	25.668	315.74	-171.82	1333.5	-1011.8	-423.22	295.01	1241.9	297.48	105.55	959.33	-17.801	519.29	-281.02	841.13	-857.06	302.5	117	543.21	575.43	-58.786	-30.323	-117.48	250.17	-134.27	-84.169	-219.64	-985.4	-605.9	-296.12	-0.47577	-482.75	159.71	210.85	990.91	582.03	-469.67	724.5	73.738	-106.29
1.5378	698.42	-52.693	973.74	157.62	406.38	881.99	-1470.4	-666.97	123.23	74.505	232.81	-261.18	1371.9	-1096.5	-468.63	343.29	1162.7	351.12	5.9488	1007.7	-53.024	515.69	-328.32	915.48	-969.79	355.85	73.807	639.57	504.74	-6.5616	-212.9	-102.91	258.61	-258.36	-97.756	-269.92	-1133.5	-665.41	-358.19	-34.945	-426.59	216.85	222.61	1028.6	571.54	-397.04	697.37	71.704	-118.04
-62.959	848.29	-97.622	819.65	7.624	299.71	802.43	-1414.7	-772.12	90.673	36.15	267.19	-209.5	1533.3	-1136.7	-509.09	407.81	1264.9	283.63	125.75	1088.7	-50.306	487.25	-411.11	998.97	-945.9	463.1	80.977	714.48	482.44	-57.272	-84.962	-141.22	373.89	-207.7	-125.17	-225.77	-1153.5	-698.45	-253.43	-63.755	-490.83	247.44	244.76	1069	558.02	-408.41	805.84	105.88	-119.2
-150.82	987.02	-320.41	720.58	108.41	257.55	518.9	-1504.5	-725.2	118.11	59.562	302.82	-174.7	1505.4	-1134.2	-562.68	352.41	1328.8	309.48	73.972	1140	47.707	511.01	-519	1014.5	-1060.9	381.43	45.393	586.71	436.54	-0.054011	-115.87	-84.922	203.03	-98.602	-128.16	-288.21	-1242.9	-733.15	-314.33	-87.825	-477.31	140.65	219.98	1081.1	500.72	-447.51	851.6	109.96	-118.16
-124.85	848.64	-223.89	646.41	58.293	277.85	587.17	-1564.9	-753.86	22.602	28.991	322.31	-356.02	1662.9	-1285.3	-571.86	306.08	1245.7	293.89	90.222	1099.6	-8.6854	559.68	-415.47	978.12	-1119.4	344.01	58.997	578	518.2	-137.73	-100.65	-105.18	255.63	-210.68	-161.66	-190.86	-1255.5	-777.99	-431.98	-139.52	-568	199.32	271.01	1133.2	605.31	-424.76	821.08	87.778	-34.346
-230.68	900.88	-264.88	645.29	14.386	268.79	445.89	-1542	-820.51	-100.06	-18.865	207.82	-443.3	1650	-1261.7	-538.05	268.77	1186.2	323.32	121.98	1100.6	-27.091	510.16	-427.07	980.76	-1036.7	295.72	54.519	534.19	401.6	-200.47	-186.91	-173.26	239.85	-156.83	-173.1	-382.7	-1241.8	-871.33	-390.7	-218.01	-597.49	144.77	233.55	1212	634.27	-421.5	823.55	102.74	-39.701
-183.17	914.15	-309.04	639.23	-22.347	232.22	425.54	-1606.3	-699.62	-208.6	26.721	222.86	-403.65	1787.5	-1179.9	-512.04	336.02	1167.5	283.76	27.431	1202.3	-191.37	521.02	-457.52	1027.8	-1169.9	257.78	-92.943	610.45	445.51	-93.991	-186.69	-268.87	190.05	-268.85	-157.93	-386.45	-1447.4	-830.82	-597.68	-241.54	-555.85	198.14	258.2	1212.3	569.09	-436.54	926.86	97.961	-58.737
-276.32	862.68	-368.73	566.95	-20.523	297.56	424.87	-1494.4	-846.79	37.827	92.244	261.48	-412.32	1627	-1322.8	-579.96	259.51	1244.4	178.69	-83.293	1055	-81.765	466.16	-550.65	1023.8	-1229.9	237.34	-42.726	518.77	484.47	-143.75	-272.21	-343.82	80.743	-303.75	-188.87	-442.06	-1361.6	-922.22	-619.66	-216.25	-786.11	135.1	245.86	1167.1	606.06	-426.81	879.27	88.011	-81.491
-228.31	970.35	-285.56	581.04	14.42	236.7	427.12	-1533.1	-811.22	77.168	81.387	261.88	-447.08	1796.4	-1333.8	-543.09	348.04	1293	202.18	-46.603	1013.5	-178.99	557.86	-565.21	984.42	-1139.5	386.25	17.516	608.4	448.55	-207.7	-215.53	-315.35	228.2	-261.24	-114.85	-483.13	-1330.1	-829.32	-569.68	-183.27	-710.9	195.76	322.22	1203.5	645.35	-356.81	851.62	215.62	-37.922
-252.77	989.64	-280.21	626.2	36.138	202.75	420.31	-1574.1	-919.74	31.587	109.8	231.17	-429.41	1705.8	-1341.8	-517.22	268.46	1301.4	176.32	-126.83	1017.5	-290.76	401.19	-591.02	937.29	-1169.4	272.05	23.843	522.14	451.52	-203.02	-332.01	-328.13	0.82836	-312.91	-10.735	-543.09	-1431.6	-823.71	-649.73	-298.72	-652.91	208.4	260.17	1152.5	566.44	-402	935.28	148.42	-56.177
-115.92	938.74	-326.26	495.02	65.975	255.34	370.74	-1544.1	-808.12	13.863	49.58	246.13	-366.49	1605.1	-1313.2	-586.72	312.18	1228.9	69.304	-117.15	1118.7	-350.11	407.39	-616.83	998.71	-1163.4	221.52	-87.798	511.18	452.66	-257.7	-315.73	-464.02	35.938	-478.84	-60.905	-499.54	-1376.5	-886.35	-673.67	-281.61	-633.4	256.41	262.57	1145.8	661.8	-418.73	869.99	134.91	2.3979
-168.79	869.89	-329.92	524.79	33.247	234.82	392.23	-1628.9	-915.69	-22.207	87.619	282.29	-299.46	1676.8	-1354.1	-530.62	261.65	1337.4	181.44	-197.47	1097.7	-398.33	355.19	-680.76	948.27	-1147.3	168.56	-133.4	360.28	429.72	-244.74	-404.79	-435.75	-70.316	-401.08	-79.443	-539.41	-1412.9	-901.38	-717.31	-386.72	-605.31	245.8	255	1204.5	581.61	-419.89	872.59	176.77	-22.882
-167.76	934.93	-329.55	536.27	-98.691	213.77	353.06	-1621.4	-823.42	127.52	-1.1937	274.04	-376.26	1720	-1285.6	-524.07	262.28	1244.7	100.25	-162.22	1139.7	-357.74	461.35	-779.93	889.61	-1151.6	233.61	-114.95	440.52	419.79	-272.98	-267.19	-489.51	-44.372	-442.81	-112.94	-584.58	-1362.8	-837.02	-604.49	-347.83	-623.18	161.04	227.93	1227.2	601.2	-387.15	890.61	102.6	-52.932
-179.14	1011.8	-320.77	570.97	22.826	194.29	377.27	-1576.4	-767.55	28.699	33.355	228.21	-286.47	1587.3	-1300.6	-562.77	309.03	1279.3	41.689	-175.76	993.51	-312.76	306.05	-745.58	890.81	-1196.7	242.22	-71.165	455.91	339.44	-166.82	-333.62	-497.43	-31.579	-358.63	-100.72	-545.03	-1266.7	-865.53	-684.68	-232.24	-656.68	179.37	276.87	1149.8	578.97	-408.59	877.38	146.01	-27.519
-239.41	959.51	-279.2	553.38	51.351	318.99	344.53	-1533.4	-838.32	153.8	116.35	339.48	-256.56	1747	-1294.1	-475.71	351.58	1354.8	58.324	-89.863	988.13	-325.67	344.94	-640.82	829.19	-1092.3	231.22	-167.64	451.57	355.46	-252.18	-277.33	-587.3	145.33	-520.81	-54.462	-545.26	-1310.4	-774.43	-718.52	-299.74	-545.16	156.74	334.38	1235	618.46	-458.1	974.19	125.63	-30.057
-203.51	1005	-245.97	532.75	-63.429	172.31	345.58	-1502.3	-805.12	78.964	-16.102	256.24	-407.55	1752.5	-1321	-502.78	240.83	1369.5	105.59	-140.74	939.68	-470.71	371.74	-665.13	822.94	-1007	79.753	-199.95	437.38	322.85	-186.7	-352.08	-558.12	18.406	-485.41	-14.859	-595.73	-1139.4	-794.43	-619.12	-331.52	-600.93	160.93	277.04	1231	641.95	-393.74	924.06	159.43	-61.919
-325.32	853.18	-257.39	532.22	-20.182	239.79	320.41	-1467.8	-835.35	-27.985	44.647	226.62	-319.69	1781.6	-1277.2	-516.38	329.5	1294.9	117.71	-191.84	870.1	-444.79	304.22	-683.08	843.3	-1186.8	125.13	-89.544	412.97	275.14	-222.68	-426.32	-541.11	-2.1112	-468.51	-60.329	-606.98	-1262.6	-669.83	-718.73	-323.66	-551.75	157.35	259.81	1179.8	576.86	-417.98	887.34	106.16	-9.2981
-263.86	859.72	-331.53	584.31	61.636	259.76	248.96	-1514.2	-818.97	65.851	50.872	216.4	-375.18	1700.9	-1167.4	-579.39	358.67	1324	-51.592	-207.53	799.59	-352.37	280.8	-741.11	808.87	-1085.5	221.28	-81.853	396.61	380.62	-184.42	-338.6	-536.86	-86.878	-452.98	-64.833	-535.68	-1282.9	-790.53	-716.2	-310.02	-666.21	152.52	276.16	1199.1	628.94	-365.63	888.38	160.31	-45.3
-209.82	876.4	-305.88	493.44	39.921	207.69	369.16	-1553.8	-851.69	7.9925	93.43	278.41	-452.99	1681.9	-1415.2	-544.34	299.57	1283.6	-42.524	-171	889.87	-454.38	183.82	-755.5	780.3	-1178.2	176.04	-5.2087	350.52	396.14	-245.49	-371.5	-538.89	-87.298	-455.42	-25.436	-469.83	-1277.5	-829.02	-663.26	-265.89	-635.29	196.11	286.13	1214.5	593.74	-394.66	879.05	180.53	-27.682
-226.61	837.69	-245.13	509.74	-38.61	199.74	278.61	-1522.5	-800.68	14.804	50.549	303.48	-371.82	1729.1	-1321.9	-462.35	279.04	1279.9	20.062	-153.85	865.32	-395.73	163.39	-699.19	797.51	-1116.1	103.39	-140.34	372.72	289.53	-207.08	-381.83	-639.34	-43.273	-399.38	-48.815	-612.47	-1332.2	-839.15	-749.08	-353.81	-699.66	261.46	260.14	1215.3	604.71	-372.47	873.47	250.04	-14.652
-208.43	763.56	-202.33	445.79	39.401	247.44	242.15	-1587.7	-799.09	33.403	-16.689	238.9	-388.34	1794.1	-1309.5	-507.59	284.91	1283	11.482	-243.58	778.87	-503.31	221.6	-725.6	714.19	-1034.4	135.75	-126.02	357.91	295.63	-244.21	-317.73	-592.04	-159.68	-371.26	-57.469	-559.62	-1219.8	-827.09	-726.84	-341.21	-573.15	187.64	274.61	1211.8	585.04	-428.69	941.48	118.86	-36.571
-241.31	886.51	-263.39	493.89	-21.807	210.24	225.31	-1539.9	-769.6	13.807	-7.1655	214.96	-355.95	1711.1	-1314.8	-467.11	292.13	1194.3	-30.222	-160.28	748.55	-472.39	249.55	-699.12	775.71	-1065.6	190.71	-104.45	370.23	226.23	-175.18	-364.12	-559.26	-99.127	-470.92	-13.925	-472.42	-1173.1	-839.3	-614.45	-222.83	-546.19	209.65	280.23	1157.3	593.47	-374.51	917.72	136.44	-22.186
-257.04	866.36	-203.61	459.05	-64.55	205.4	276.15	-1519.2	-770.12	78.799	93.353	196.34	-340.43	1668.4	-1373.2	-499.11	315.53	1209.4	-110.51	-192.77	847.75	-389.25	277.88	-754.96	710.51	-1104.2	47.671	-176.53	263.13	281.15	-272.76	-366.35	-603.83	-138.05	-390.58	-29.145	-521.76	-1166.3	-806.67	-774.15	-213.33	-626.71	238.53	276.59	1201.4	606.08	-359.88	1001.3	139.16	-26.881
-189.28	765.23	-157.25	450.6	42.144	274.26	259.86	-1488.5	-797.16	82.251	81.787	219.39	-401.25	1752.6	-1330.6	-522.4	345.23	1272.7	-11.056	-198.61	732.77	-429.16	243.48	-736.51	639.38	-1047	186.43	-65.551	372.15	275.48	-227.88	-382.02	-619.36	-48.3	-441.22	9.1037	-421.9	-1184.8	-770.94	-758.74	-325.08	-589.24	248.8	321.01	1214.6	643.61	-357.3	896.95	177.55	10.253
-227.51	827.3	-204.08	431.41	-51.999	249.17	157.25	-1445.7	-792.23	70.504	101.35	281.36	-234.58	1654.4	-1348	-470.16	326.17	1290.3	3.1507	-170.27	782.82	-386.66	193.82	-706.12	772.04	-973.88	130.04	-72.334	304.87	261.86	-231.49	-300.69	-633.33	-14.332	-492.41	-125.48	-479.77	-1187.9	-716.42	-791.46	-279.87	-540.45	200.67	306.87	1228.2	608.7	-336.92	966.71	174.6	19.771
-212.98	844.87	-148.54	416.9	108.72	216.41	219.56	-1465.6	-701.28	111.24	61.241	184.1	-264.31	1719	-1327.6	-457.88	345.03	1279.7	-137.41	-238.03	683.88	-374.78	256.06	-750.37	677.13	-1056.9	113.23	-176	250.32	299.51	-338.06	-304.34	-513.23	-100.34	-422.43	42.143	-443.78	-1093.3	-703.36	-838.81	-343.03	-502.7	202.11	287.95	1229.4	557.33	-341.58	956.12	203.12	90.628
-223.65	854.01	-125.21	386.08	50.873	196	221.81	-1419.7	-808.61	9.3329	62.391	331.28	-245.68	1655.4	-1411	-466.53	366.69	1256.5	13.474	-221.74	692.3	-454.78	306.62	-655.96	644.58	-978.09	137.46	-137.85	248.09	200.35	-262.56	-401.23	-444.59	14.466	-568.78	56.605	-516.11	-1059.1	-753.96	-806.29	-276.75	-530.06	250.16	294.6	1286.3	637.3	-287.77	970.3	221.16	136.13
-235	865.29	-124.91	443.82	50.45	164.38	211.54	-1394.6	-709.36	91.11	40.247	207.28	-272.29	1681.7	-1325.3	-419.57	368.12	1207.8	-96.818	-169.82	674.52	-449.34	204.09	-590.33	668.03	-936.17	110.51	-149.41	200.23	221.53	-270.06	-447.04	-594.71	-69.64	-412.42	-57.568	-464.98	-1168.6	-714.36	-648.85	-353.92	-576.19	143.44	335.24	1231.1	606.81	-251.49	1006.9	212.38	77.169
-215.48	831.93	-97.435	379.81	-48.8	201.24	147.04	-1443.7	-720.26	36.851	14.72	272.28	-350.2	1709.8	-1290.1	-457.76	301.62	1219.6	-25.994	-187.5	709.43	-482.79	118.82	-698.04	591.89	-993.88	127.68	-179.3	317.33	156.85	-226.38	-372.51	-580.88	-12.782	-503.28	68.838	-544.7	-1199.3	-749.94	-668.53	-350.01	-534.4	190.71	290.92	1257	586.37	-286.4	950.47	206.09	89.838
-199.46	767.51	-47.762	380.81	53.202	100.63	59.402	-1388	-731.54	154.62	16.298	227.6	-352.42	1740.7	-1264.4	-435.02	372.06	1196.3	-36.884	-148.45	691	-415.55	218.14	-715.08	575.81	-913.08	87.131	-142.2	319.89	181.84	-342.43	-283.03	-546.69	-143.43	-496.45	41.635	-490.47	-1132.4	-650.45	-639.13	-342.44	-489.12	224.54	332.39	1206.3	619.73	-273.54	944.43	233.72	80.371
-305.25	807.04	-39.705	363.62	91.544	115.93	74.856	-1391.5	-754.24	52.898	76.375	251.83	-317.55	1669.9	-1328.7	-423.66	368.76	1172.1	-27.174	-193.82	682.94	-526.55	181.7	-633.74	572.22	-903.49	90.535	-164.29	223.04	262.96	-236.35	-341.82	-565.54	-156.74	-480.04	-24.366	-471.11	-1169.8	-632.78	-784.61	-341.53	-383.43	254.51	302.11	1261	618.88	-287.27	1015.9	243.35	82.159
-190.86	690.72	-11.691	341.98	56.193	169.73	15.513	-1357.3	-698.06	146.63	79.15	220.4	-369.25	1657.8	-1296.8	-471.48	392.95	1119.5	-90.906	-184.21	635.51	-488.71	282.48	-710.35	562.98	-1078.7	28.883	-37.767	294.39	249.73	-241.77	-300.04	-627.95	-132.16	-508.78	17.914	-552.67	-1002	-692.16	-664.01	-288.57	-479.38	202.74	306.53	1204.8	605.16	-260.41	957.03	233.91	80.21
-217.46	780.99	-10.611	335.94	-6.2564	138.01	-47.984	-1353.5	-698.26	61.269	67.278	219.31	-350.69	1685.2	-1155.5	-433.43	368.56	1115.4	-74.387	-211.51	606.81	-488.8	144.02	-750.13	634.2	-924.48	64.318	-206.99	195.06	130.05	-376.18	-447.4	-637.69	-175.17	-376.18	-59.171	-538.47	-1094	-655.47	-753.11	-342.23	-561.32	253.95	325.93	1245.2	662.46	-264.75	1019.7	208.21	85.905
-295.08	731.64	15.009	306.7	6.0729	150.52	-59.808	-1358.3	-666.3	95.073	6.004	315.35	-322.99	1728.2	-1254.6	-440.39	329.41	1163.4	-80.425	-187.97	574.8	-451.36	118.98	-734.93	482.74	-888.83	15.151	-93.705	236.94	200.64	-267.88	-358.95	-552.32	-149.58	-485.09	-8.943	-461.08	-1059.1	-710.36	-688.25	-292.56	-503.26	237.15	289.08	1185.8	587.38	-224.61	930.26	270.68	115.7
-199.89	753.41	0.59431	297.55	-52.476	108.1	-62.759	-1294.5	-668.97	93.82	111.47	203.24	-234.75	1607.2	-1225.2	-376.39	421.24	1087.5	-63.096	-348.89	663.89	-546.95	143.84	-711.24	524.17	-872.2	38.882	-175.44	226.52	103.73	-311.81	-413.95	-634.71	-236.55	-549.63	-44.37	-482.28	-1047.1	-726.06	-723.04	-411.62	-526.62	197.79	284.39	1239.7	607.03	-246.65	989.11	226.72	102.03
-230.8	787.32	-69.751	225.76	-13.862	137.99	-84.42	-1357.1	-664.38	19.405	117.78	191.18	-337.03	1612.4	-1184.9	-433.86	375.53	1125.1	-127.39	-281.6	532.39	-514.77	103.5	-688.47	503.96	-912.7	-17.286	-105.48	124.18	204.14	-334.37	-328.16	-686.98	-180.53	-385.87	9.496	-495.83	-1105.6	-692.35	-704.66	-395.76	-498.96	214.68	270.5	1252.2	609.68	-165.93	1004.6	183.33	74.92
-190.16	762.98	-21.919	231.54	-15.314	168.3	-109.95	-1308.2	-627.75	103.54	99.508	216.87	-303.83	1646.9	-1261.1	-388.37	318.75	1068.2	-89.775	-209.22	559.49	-489.79	125.89	-722.92	509.07	-899.83	40.128	-122.73	130.85	205.76	-373.23	-428.86	-664.32	-191.71	-492.69	-12.988	-607.07	-987.69	-746.24	-780.81	-410.34	-556.7	232.91	301.95	1263.7	622.46	-224.24	975.96	216.66	101.32
-243.48	722.54	-1.5666	278.13	-32.218	129.51	-85.55	-1307.6	-675.27	28.594	87.802	274.42	-260.68	1600.7	-1221.5	-381.65	331.07	1053.5	-157.36	-304.67	514.13	-595.49	90.842	-812.78	240.3	-983.41	-41.498	-257.45	195.7	172.94	-300.28	-452.74	-709.26	-126.24	-507.87	-21.692	-551.98	-967.75	-751.98	-734.7	-331.1	-515.22	190.11	314.75	1245	648.55	-220.73	972.34	261.01	179.13
-177.65	687.56	-63.755	108.39	-115.95	132.83	-79.287	-1253.6	-690.23	59.607	110.12	174.98	-326.98	1591.5	-1196.4	-337.61	340.53	1058.3	-208.53	-286.44	438.08	-541.69	56.669	-742.66	462.53	-870.19	-51.874	-114.45	139.03	142.28	-348.91	-521.94	-645.55	-298.41	-527.16	-135.21	-644.69	-1081.6	-657.3	-815.88	-274.61	-356.88	208.61	323.94	1216.9	639.33	-207.97	1044.9	257	119.42
-207.85	734.66	-62.764	162.23	-58.658	107.6	-100.9	-1253.6	-682.11	3.4178	119.76	275.94	-325.17	1629.9	-1168.4	-361.92	308.64	1051.9	-139.3	-248.82	477.9	-502	7.111	-725.92	438.72	-899.02	70.59	-148.33	169.88	230.04	-360.91	-452.81	-812.76	-162.58	-499.7	6.892	-520.1	-933.79	-725.2	-697.12	-387.47	-385.69	182.12	327.81	1213.5	678.4	-196.54	977.19	263.95	152.4
-213.4	585.2	-22.317	116.63	-20.805	187.88	-176.43	-1272.5	-638.84	107.23	115.92	259.64	-286.51	1666.9	-1123.5	-406.36	344.25	1108.2	-157.79	-289.77	487.99	-598.37	21.907	-650.7	472.7	-896.26	-12.947	-220.42	103.7	174.87	-377.92	-392.89	-651.89	-261.56	-470.67	1.1637	-574.11	-969.12	-625.5	-717.07	-318.7	-393.37	222.37	298.48	1258.1	668.63	-136.68	1016.3	305.17	166.68
-223.13	622.84	-32.589	68.4	-131.32	168.01	-178.34	-1288.8	-706.48	61.387	142.63	205.25	-308.82	1579	-1121.8	-369.34	368.27	1086.7	-189.49	-312.94	432.77	-536.72	-11.894	-658.11	349.33	-873.99	113.02	-210.62	91.096	200	-301	-470.39	-747.53	-261.6	-528.3	-43.765	-584.75	-1004.4	-734.44	-726.38	-323.87	-425.36	193.21	316.3	1298.8	643.4	-145.7	1007.3	284.39	191.27
-154.02	620.87	-103.93	122.62	-62.214	102.7	-200.8	-1259.6	-666.43	78.513	113.62	243.69	-269.99	1532.9	-1113.1	-339.06	314.45	999.55	-155.03	-273.26	403.4	-590.5	40.574	-668.55	476.05	-841.03	58.658	-183.98	44.092	204.52	-383.02	-427.85	-761.61	-210.84	-450.2	33.209	-603.07	-1012.5	-708.13	-653.01	-257.03	-414.39	198.11	344.02	1220.8	670.05	-134.27	1036.5	314.98	220.39
-202.01	588	-42.76	56.48	-117.53	122.66	-190.1	-1218.4	-668.47	140.18	117.66	275.74	-321.8	1649.5	-1036.8	-337.43	326.08	983.29	-159.94	-221.14	411.11	-552.78	88.01	-613.96	507.89	-879.75	83.366	-188.35	66.989	266.71	-304.86	-544.4	-727.16	-207.71	-420.17	6.9255	-565.74	-927.41	-661.17	-776.82	-369.78	-365.75	239.01	327.01	1261.9	682.16	-176.72	992.5	320.12	285.38
-144.43	649.57	-74.486	83.394	-185.28	138.88	-213.06	-1208	-606.9	115.91	171.76	232.16	-265.98	1582.6	-990.15	-330.03	354.61	997.61	-107.31	-248.66	439.07	-545.46	41.369	-599.26	480.22	-832.82	43.759	-172.88	142.63	118.25	-425.44	-362.72	-783.51	-335.18	-451.4	-72.142	-579.91	-970.25	-688.83	-893.15	-255.83	-361.3	207.88	338.29	1210.3	714.02	-115.91	990.15	307.33	249.37
-182.08	628.89	-58.896	36.404	-92.327	138.08	-286.51	-1205.6	-577.04	116.83	174	272.58	-216.32	1533.5	-973.2	-289.11	394.51	1008.9	-208.31	-249.82	403.04	-533.53	-34.248	-700.23	407.57	-783.96	171.77	-171.81	99.509	174.57	-347.35	-522.89	-667.26	-260.36	-496.73	-39.864	-483.3	-933.37	-705.56	-715.03	-263.99	-323.07	187.95	326.77	1238.4	663.36	-115.68	962.62	348.38	236.51
-131.03	570.83	8.6153	65.07	-121.14	126.65	-227.86	-1176.4	-633.54	67.467	239.3	328.35	-222.81	1491.2	-997.62	-263.28	405.61	1003.2	-162.52	-238.04	443.55	-543.8	87.517	-692.16	515.09	-751.08	26.28	-156.75	143.61	199.39	-229.27	-615.01	-702.83	-325.26	-533.1	-61.731	-530.8	-881.57	-800.44	-736.32	-361.8	-355.19	188.47	317.28	1232.7	661.53	-84.363	986.54	332.08	318.23
-175	649.54	-148.53	49.683	-134.32	124.84	-277.57	-1120	-597.61	181.2	169.07	191.76	-207.44	1536.5	-952.04	-263.03	326.24	1022.4	-220.15	-216.87	396.92	-601.78	35.249	-653	412.64	-720.59	7.0879	-176.81	184.79	85.52	-320.44	-531.05	-811.03	-289.06	-442.98	-81.579	-501.23	-1000.8	-777.25	-627.01	-395.42	-257.85	239.94	291.28	1278.9	667.49	-81.516	1016.1	357.5	251.96
-192.98	577.33	-75.992	24.168	-108.53	94.785	-283.1	-1167.2	-577.38	167.19	184.74	284.73	-134.72	1458.5	-886.48	-277.49	346.78	983.4	-236.16	-306.38	305.26	-694.93	-30.692	-618.24	374.89	-727.63	27.738	-102.01	178.55	203.94	-280.75	-486.74	-714.96	-347.15	-582.58	-94.049	-396.62	-861.39	-799.45	-626.38	-309.27	-339.65	188.4	328.54	1208.3	696.2	-57.242	1045.7	367.12	262.09
-177.66	593.4	-94.227	32.618	-119.6	79.553	-288.47	-1130.1	-580.79	152.48	163.53	248.41	-175.48	1477.5	-938.6	-227.6	342.83	956.12	-208.64	-332.78	380.52	-575.15	-21.982	-725.4	485.92	-811.86	39.244	-196.99	73.577	167.43	-316.86	-424.82	-797.29	-266.35	-548.58	2.0608	-567.59	-906.11	-677.72	-686.73	-306.16	-290.68	201.78	333.85	1229.6	685.41	-98.829	1014.7	386.96	274.24
-153.28	542.74	-111.01	-28.194	-141.42	32.986	-254.98	-1098.6	-580.1	138.74	192.05	275.02	-215.5	1438.2	-846.58	-201.68	340.94	954.09	-245.61	-375.63	353.64	-566.95	-112.31	-574.26	401.92	-770.2	134.4	-152.86	113.09	184.07	-360.68	-486	-806.55	-311.5	-482.33	-52.739	-588.81	-852.4	-734.44	-669.85	-280.94	-254.59	237.66	301.94	1214.5	678.32	-66.891	1015.6	404.47	322.51
-118.53	569.47	-84.341	-82.404	-131.84	92.322	-274.48	-1101.6	-531.09	200.58	160.33	221.53	-144.4	1505.5	-843.75	-290.89	339.81	1003.5	-152.43	-266.38	393.08	-605.92	-32.099	-592.63	467.66	-744	63.974	-107.46	253.73	176.26	-333.95	-445.85	-799.75	-313.28	-474.81	5.4082	-536.79	-797.75	-638.82	-565.55	-348.27	-282.99	193.35	379.89	1223.7	667.89	-52.179	963.52	403.77	332.51
-156.92	578.96	-121.02	-15.679	-197.05	34.228	-302.16	-1073.7	-588.2	152.67	167.79	252.92	-174.88	1431.6	-718.9	-209.28	312.7	979.74	-188.68	-211.63	311.63	-735.91	-62.246	-610.06	550.79	-789.63	25.92	-114.06	168.87	148.5	-349.4	-632.77	-797.84	-415.37	-475.87	-4.9335	-420.71	-807.51	-699.92	-697.81	-252.49	-289.82	185.65	272.73	1242.8	655.24	-85.459	1010.7	355.97	295.75
-160.98	566.99	-118.3	-105.18	-151.42	56.276	-331.82	-998.05	-555.18	143.99	152.44	199.6	-130.37	1426.2	-763.17	-214.39	275.99	958.16	-186.1	-259.07	337.97	-660.52	-25.245	-644.94	392.42	-794.94	53.07	-131.24	251.28	228.39	-339.58	-516.59	-851.29	-384.93	-516.17	-42.015	-520.51	-841.59	-783.72	-680.51	-340.78	-368.27	245.37	308.34	1208.5	640.02	-128.98	960.98	379.51	280.46
-130.76	583.85	-121.08	-66.452	-157.59	15.631	-336.88	-1085.4	-570.94	129.13	152.1	238.42	-151.95	1459.9	-750.7	-253.66	324.39	939.17	-272.82	-366.63	225.35	-662.85	-46.408	-709.39	386.66	-759.19	180.22	-88.805	193.28	138.9	-379.85	-465.07	-695.78	-361.65	-607.44	-57.25	-538.9	-830.26	-717.96	-663.96	-167.48	-220.52	214.8	321.82	1174.4	667.51	-63.56	987.56	377.58	328.89
-161.08	552.05	-121.38	-63.479	-173.54	68.435	-384.13	-1034.1	-596	200.75	184.56	216.79	-222.88	1440.2	-707.7	-201.08	302.98	921.86	-216.01	-277.78	266.46	-641.82	-71.387	-573.74	389.08	-702.91	138.87	-99.463	232.91	215.16	-382.19	-523.55	-726.37	-362.01	-595.43	12.706	-551.4	-752.2	-629.6	-564.82	-239.73	-300.61	224.22	325.93	1205.6	655.73	-59.021	991.68	406.76	339.03
-162.49	563.53	-120.51	-80.298	-225.79	15.464	-367.85	-1069.1	-560.68	123.27	148.34	202.17	-80.162	1338.8	-701.32	-247.37	297.28	858.71	-246.11	-252.57	188.2	-697.7	-154.85	-708	386.8	-762.21	20.763	-163.26	192.67	293.08	-338.19	-683.99	-924.28	-491.43	-623.51	-99.576	-512.04	-822.87	-800.98	-644.31	-281.43	-234.88	189.09	285.52	1180.9	616.66	-142.61	961.23	330.05	249.34
-141.1	531.2	-97.718	-110.15	-211.27	28.522	-329.9	-1013.4	-501.68	113.97	181.17	222.46	-145.17	1403.1	-628.8	-230.28	310.03	897.66	-215.14	-311.13	213.37	-685.52	112.97	-574.11	489.67	-745.22	121.45	-65.197	177.67	192.11	-310.41	-552.37	-707.12	-381.25	-523.11	-9.226	-463.26	-791.98	-682.73	-616.23	-220.8	-252.99	241.28	361.2	1200.5	649.03	-90.852	941.75	353.73	349.84
-112.03	553.39	-166.13	-49.475	-193.26	37.188	-365.76	-978.73	-552.14	187.18	125.48	229.34	-133.29	1372	-596.45	-188.8	272.41	926.46	-189.75	-323.4	294.99	-596.6	-75.099	-632.79	400.89	-655.14	130.79	-72.362	245.62	258.25	-286.49	-546.32	-741.03	-406.38	-558.51	-82.902	-455.22	-761.25	-817.18	-607.95	-280.46	-164.33	249.96	294.91	1204.7	639.28	-118.14	935.72	352.23	321.61
-108.03	532.69	-263.15	-49.733	-212.57	68.709	-373.75	-941.88	-546.18	113.34	119.47	163.91	-56.657	1333.3	-564.57	-242.49	292.72	841.55	-244.25	-255.64	294.52	-584.62	-64.964	-494.33	433.33	-692.93	133.49	-58.993	274.28	274.28	-223.15	-527.63	-761.34	-428.11	-553.49	-53.607	-438.97	-750.65	-759.7	-537.91	-307.4	-150.87	180.04	329	1161.6	630.49	-91.221	963.43	351.67	325.17
-74.535	528.1	-132.58	-123.48	-246.54	39.128	-318.78	-921.87	-516.2	173.91	144.01	183.24	-57.869	1358.3	-595.54	-170.04	319.58	862.93	-216.34	-205	240.19	-669.75	-35.211	-570.88	398.33	-683.79	57.333	-45.716	257.29	267.82	-344.01	-489.8	-775.49	-360.67	-465.2	-19.989	-469.14	-804.84	-742.22	-622.86	-263.88	-183.34	201.51	294.14	1135.9	604.12	-58.77	944.82	346.19	314.61
-88.727	513.14	-167.73	-130.69	-263.43	39.113	-348.49	-941.69	-494.1	187.36	180.5	205.2	-88.599	1356.9	-514.9	-225.21	302.32	844.4	-173.58	-252.11	234.41	-626.4	-109.78	-601.83	413.29	-614.27	190.29	-36.965	194.37	324.77	-301.88	-528.85	-915.65	-421.84	-535.38	16.232	-466.95	-796.22	-745.97	-533.33	-240.23	-113.03	207.67	300.92	1182.4	615.59	-74.053	918.96	307.9	310.25
-51.342	503.12	-155.08	-64.46	-214.84	47.672	-377.68	-881.59	-523.35	134.87	142.34	194.56	-116.6	1251.7	-528.52	-169.13	257.41	816.44	-155.88	-260.72	246.41	-622.72	-11.348	-669.73	420.11	-728.09	79.091	1.0299	261.55	315.04	-282.7	-536.3	-886.33	-319.26	-528.45	-144.31	-502.17	-826.68	-804.37	-574.92	-176.01	-162.84	193.11	300.64	1117.4	595.31	-70.154	935.63	335.31	220.99
-78.339	454.71	-188.79	-132.03	-263.62	35.858	-333.17	-854.76	-535.85	157.63	130.89	161.58	-91.928	1263.9	-505.72	-195.53	252.83	836.8	-203.38	-208.2	197.53	-688.7	-84.51	-632.48	450.23	-729.32	107.87	-82.713	243.58	329.51	-266.48	-510.7	-858.79	-378.96	-478.78	-62.207	-518.57	-792.19	-699.89	-508.81	-311.19	-147.09	214.07	300.73	1166	570.62	-76.279	927.79	318.05	283.2
-85.779	416.03	-186.73	-101.31	-206.57	58.866	-349.72	-820.1	-533.79	140.23	104.01	192.43	-52.817	1227.7	-484.37	-222.94	278.14	757.54	-160.78	-249.25	206.94	-652.3	-10.599	-554.79	429.89	-663.34	130.26	-130.07	292.15	356.32	-333.25	-424.46	-820.79	-449.29	-537.74	-68.572	-464.04	-762.84	-765.04	-591.66	-257.45	-99.419	200.2	271.4	1085.3	540.26	-127.46	954.03	275.9	269.36
-150.78	431.76	-197.37	-63.499	-183.8	60.088	-337.56	-824.04	-509.1	192.13	119.5	176.79	-74.286	1217.7	-478.93	-204.14	242.04	801.85	-213.21	-182.35	241.44	-647.83	-104.67	-575.81	502.84	-672.46	179.35	-32.907	227.94	301.7	-256.98	-503.18	-774.97	-506.94	-565.05	-52.92	-437.79	-795.83	-730.23	-531.73	-192.86	-105.14	234.92	273.13	1106.5	544.51	-119.75	884.4	300.6	268.37
-89.451	501.46	-178.46	-93.843	-201.39	41.71	-263.88	-776.13	-452.55	149.66	85.889	142.52	-30.43	1188.3	-467.68	-161.31	231.44	791.18	-218.2	-292.85	221.11	-689.09	-149.43	-584.07	497.04	-634.31	168.31	-11.097	298.92	265.71	-306.28	-510.75	-787.6	-424.72	-504.2	-42.838	-462.81	-813.22	-743.61	-580.21	-241.04	-70.218	197.98	260.48	1093.6	509.68	-122.84	949.08	273.81	256.41
-98.93	420.97	-210.71	-101.4	-200.55	32.007	-303.13	-758.78	-512.79	131.63	95.411	168.49	-78.841	1148.1	-493.88	-224.78	186.78	701.66	-177.52	-339.32	147.48	-708.72	-163.25	-567.88	490.48	-702.39	174.85	-99.43	193.15	250.92	-311.21	-490.72	-889.1	-569.95	-580.52	-169.5	-496.57	-727.25	-769.41	-570.4	-204.88	-95.644	145.56	228.95	1046.2	466.1	-106.64	856.96	227.42	225.25
-81.529	424.33	-150.2	-46.885	-195.42	0.066223	-280.78	-744.91	-481.57	111.55	84.755	157.98	-46.989	1180	-466.26	-241.87	222.18	690.18	-209.95	-316.18	159.21	-718.11	-100.43	-600.77	433.95	-651.75	126.27	-13.118	249.1	266.79	-293.67	-582.92	-892.3	-430.26	-585.57	-58.893	-486.66	-792.41	-854.41	-649.52	-276.7	-155.14	189.31	233.75	1014.1	478.44	-104.55	896.62	234.55	238.4
-98.645	406.8	-180.06	-69.203	-189.92	43.106	-268.79	-731.03	-406.86	186.86	91.309	103.3	-31.665	1113	-430.17	-180.91	203.26	735.56	-203.04	-302.29	166.48	-707.84	-138.39	-657.68	417.76	-666.07	71.01	-12.743	196.81	263.66	-262.91	-572.8	-901.18	-474.82	-570.4	-126.05	-486	-783.25	-790.89	-621.62	-190.27	-77.73	155.15	252.05	1040	477.98	-105.93	852.27	229.53	215.96
-105.82	367.94	-248.33	-71.931	-162.72	62.167	-298.12	-747.58	-418.19	130.13	85.201	118.16	-51.854	1061.1	-422.35	-179.28	192.3	679.13	-170.86	-279.12	138.1	-715.68	-200.52	-622.7	472	-658.64	90.923	-8.4407	253.63	290.55	-383.96	-602.21	-832.79	-499.87	-609.74	-83.635	-443.39	-732.46	-825.93	-599.25	-276.04	-27.596	127.95	227.52	1000.3	439.63	-88.716	842.41	210.46	180.49
-84.575	375.97	-260.84	-126.3	-155.14	43.152	-273.44	-677.48	-433.79	102.36	70.531	75.866	-108.6	1028.5	-452.53	-234.34	197.64	616.7	-240.32	-301.92	124.13	-763.33	-187.51	-632.13	466.93	-725.09	6.3091	-9.2354	275.77	279.08	-227.99	-562.93	-945.88	-517.57	-549.23	-129.2	-463.82	-858.78	-763.91	-584.78	-288.56	-131.67	139.11	218.06	947.02	398.92	-126.35	766.28	202.3	167.3
-73.588	326.93	-155.35	-54.193	-182.64	48.073	-225.32	-613.54	-417.58	144.63	53.362	109.87	-33.467	999.72	-408.69	-171.72	197.65	636.36	-195.04	-310.97	105.43	-735.56	-223.9	-576.35	496.8	-591.64	111.81	40.451	207.39	287.2	-278.91	-542.4	-925.36	-534.49	-559.96	-91.995	-496.09	-749.15	-761.11	-542.62	-205.93	23.104	93.962	214.76	954.64	414	-103.14	815.36	233.55	189.66
-67.699	355.2	-123.97	-63.628	-142.04	29.649	-242.94	-632.43	-414.3	146.92	102.34	83.919	-58.085	994.37	-394.3	-194.86	186.7	633.32	-189.19	-371.69	122.9	-684.28	-155.92	-576.74	441.89	-637.36	78.335	-99.823	255.01	426.74	-312.7	-584.32	-810.96	-460.72	-608.87	-113.68	-508.68	-795.76	-843.92	-508.47	-247.13	-69.497	134.51	169.02	928.55	374.58	-77.826	758.92	188.32	191.39
-47.071	388.43	-135.53	-12.424	-139.29	49.55	-181.43	-614.63	-341.88	143.3	128.95	106.88	-14.32	1048.8	-380.66	-154.6	162.09	614.11	-172.48	-245.72	198.18	-662.56	-153.14	-522.29	474.78	-645.97	192.58	-31.164	248.12	340.93	-259.5	-515.82	-893.58	-455.48	-465.62	-56.062	-443.08	-715.97	-825.84	-527.99	-87.791	-105.88	132.7	251.25	908.5	354.48	-85.485	777.91	216	188.65
-35.116	286.51	-192.14	-33.661	-148.99	41.193	-189.68	-536.93	-357.07	137.67	67.458	89.154	59.065	966.26	-332.78	-183.97	160.08	563.38	-198.39	-318.48	80.57	-750.49	-186.85	-596.99	495.97	-729.92	120.16	47.633	304.36	257.54	-222.57	-609.02	-866.1	-523.39	-548.99	-88.539	-508.03	-752.75	-803.61	-567.28	-188.53	-54.659	98.336	175.43	874.36	349.07	-137.27	709.64	197.48	141.95
-81.754	361.77	-184.09	-74.91	-148.3	96.432	-181.69	-539.31	-340.41	173.74	68.831	71.95	-26.925	946.14	-330.57	-183.56	206.75	566.85	-185.8	-261.78	99.507	-756.98	-93.985	-574.47	479.9	-610.73	165.22	-78.728	227.3	313.98	-181.77	-465.01	-842.55	-527.13	-540	-68.843	-453.1	-760.14	-856.8	-528.19	-196.53	10.647	133.62	177.18	906.75	350.82	-51.021	701.34	148.35	204.88
-3.4746	316.83	-133.89	-36.952	-123.71	30.157	-180.28	-529.81	-340.56	164.94	48.013	94.187	-12.685	918.08	-347.97	-84.563	191.66	570.91	-213.65	-295.54	46.782	-680.58	-193.37	-654.32	474.68	-652.74	196.28	-20.958	258.49	312.86	-257.91	-536.59	-861.52	-526.04	-592.55	-62.879	-421.76	-827.03	-890.24	-496.49	-172.79	-13.734	106.39	173.51	819.86	317.02	-85.517	664.34	163.05	130.44
-17.848	351.09	-135.34	14.958	-103.63	38.022	-154.45	-511.53	-293.72	164.8	65.286	114.23	32.025	929.27	-298.27	-123.03	147.66	518.13	-152.79	-290.89	141.97	-626.2	-135	-620.22	502.49	-700.22	106.81	18.422	278.22	323.43	-195.57	-469.91	-799.36	-433.17	-561.33	-4.8705	-400.58	-758.06	-735.12	-492.7	-158.88	18.423	113.58	165.57	818.4	362.41	-18.383	700.05	188.74	150.01
-58.465	308.02	-168.96	-43.602	-131.73	27.292	-200.28	-481.39	-334.6	109.93	53.712	70.152	-13.598	816.52	-303.16	-138.96	136.59	489.34	-148.1	-297.12	87.231	-748.59	-197.97	-574.72	496.57	-646.85	138	12.334	229.15	260.64	-209.88	-510.59	-806.22	-520.72	-533.09	-142.96	-433.54	-688.91	-816.57	-473.72	-129.95	0.12993	130.91	154.11	771.18	295.21	-80.586	650.45	179.91	142.34
-20.397	283.84	-156.07	-21.071	-152.26	74.476	-137.01	-475.56	-352.22	79.128	42.055	84.881	-17.344	812.94	-329.24	-168.47	163.73	465.71	-189.84	-262.78	11.501	-714.79	-164.78	-631.41	509.75	-587.74	127.93	-15.703	242.94	284.89	-232.44	-494.89	-840.24	-484.69	-555.48	-40.022	-486.35	-786.66	-797.25	-538.11	-161.28	-69.356	103.79	155.88	758.67	276.04	-89.831	593.61	159.28	144.57
-47.025	342.41	-121.61	-17.526	-121.95	29.332	-115.5	-457.58	-291.3	125.36	47.061	61.58	-48.125	796.33	-282.71	-137.76	138.45	461.25	-162.34	-279.95	81.9	-685.51	-151.56	-626.11	448.2	-635.98	120.14	9.2394	232.7	279.91	-160.14	-492.25	-879.06	-524.03	-581.34	-122.4	-446.19	-637.67	-834.56	-600.44	-162.03	-74.719	70.298	168.76	739.35	318.13	-85.975	588.27	157.68	142.31
-86.852	262.86	-173.2	-49.46	-108.81	-10.489	-159.03	-463.11	-262.79	91.978	64.43	38.777	-41.797	747.84	-289.51	-146.46	95.16	452.16	-131.74	-325.19	55.637	-732.65	-217.36	-598.53	455.81	-624.37	116.81	-62.952	224.44	232.85	-248.88	-573.9	-895.56	-526.58	-583.63	-98.665	-467.8	-753.24	-884.69	-583.03	-164.84	-40.323	111.79	180.69	702.35	276.99	-38.403	527.53	189.14	57.44
-11.563	267.15	-139.64	-9.4348	-97.056	24.067	-136.14	-454.44	-269.56	62.021	46.191	46.451	18.309	735.9	-258.98	-152.48	114.43	431.36	-192.58	-205.61	76.904	-693.83	-185.36	-591.72	466.73	-655.52	127.07	-26.231	238.27	245	-216.71	-533.72	-889.86	-487.43	-546.52	-102.22	-449.35	-698.77	-786.33	-506.69	-160.32	-35.089	81.292	181.18	690.9	258.67	-66.742	604.78	143.52	102.67
[truncated: 36 more columns]
