# Supplementary material for: Layered feedback control overcomes performance trade-off in synthetic biomolecular networks
Source: Nat Commun. 2022 Sep 14;13:5393. doi: 10.1038/s41467-022-33058-6 (PMC9474519; doi:10.1038/s41467-022-33058-6)
Supplement: Supplementary file 4 — Source Data [file 41467_2022_33058_MOESM4_ESM.zip › Source_Data_and_Source_Code_Final_Revision/Figure_6&Supplementary_FigureS6-S8/A11.02R36-AHLspike-24X/trade-off-mag.txt]

-24.065	0	0	0
109.26	0	0	0
-48.166	0	0	0
109.32	0	0	0
-24.371	0	0	0
56.303	0	0	0
124.55	0	0	0
-203.66	0	0	0
-108.88	0	0	0
-24.963	0	0	0
32.018	0	0	0
34.053	0	0	0
-46.658	0	0	0
189.47	0	0	0
-147.76	0	0	0
-55.945	0	0	0
39.511	0	0	0
148.12	0	0	0
0	-37.838	0	0
0	-33.217	0	0
0	101.52	0	0
0	-62.55	0	0
0	50.36	0	0
0	-64.726	0	0
0	87.038	0	0
0	-108.1	0	0
0	30.915	0	0
0	-24.364	0	0
0	70.657	0	0
0	47.631	0	0
0	-40.74	0	0
0	-52.093	0	0
0	-85.776	0	0
0	-46.387	0	0
0	-53.774	0	0
0	-15.115	0	0
0	-49.384	0	0
0	-132.51	0	0
0	-85.635	0	0
0	-69.173	0	0
0	-34.501	0	0
0	-64.021	0	0
0	0	33.494	0
0	0	49.904	0
0	0	212.16	0
0	0	98.032	0
0	0	-75.537	0
0	0	160.27	0
0	0	68.509	0
0	0	58.384	0
0	0	-82.367	0
0	0	47.611	0
0	0	52.75	0
0	0	181.05	0
0	0	-47.522	0
0	0	115.35	0
0	0	182.25	0
0	0	161.73	0
0	0	117.54	0
0	0	188.88	0
0	0	-73.321	0
0	0	72.281	0
0	0	-43.921	0
0	0	77.833	0
0	0	27.285	0
0	0	0	-79.896
0	0	0	24.072
0	0	0	-29.789
0	0	0	-34.742
0	0	0	41.215
0	0	0	33.148
0	0	0	-39.488
0	0	0	35.8
0	0	0	-28.583
0	0	0	48.743
0	0	0	-23.541
0	0	0	-44.079
0	0	0	-157.83
0	0	0	-33.493
0	0	0	-16.81
0	0	0	-64.751
0	0	0	-51.87
0	0	0	-14.931
0	0	0	-25.012
0	0	0	-82.389
0	0	0	-41.733
