# Supplementary material for: Layered feedback control overcomes performance trade-off in synthetic biomolecular networks
Source: Nat Commun. 2022 Sep 14;13:5393. doi: 10.1038/s41467-022-33058-6 (PMC9474519; doi:10.1038/s41467-022-33058-6)
Supplement: Supplementary file 4 — Source Data [file 41467_2022_33058_MOESM4_ESM.zip › Source_Data_and_Source_Code_Final_Revision/Figure_6&Supplementary_FigureS6-S8/A11.02R36-AHLspike-24X/ctrl_profile_data_excl.txt]

-84.04515833	164.5590075	161.6682614	-84.04515833	114.8381743	65.11734116	264.0006738	-84.04515833	68.71161825	114.8381743	-84.04515833	-34.32432516	65.11734116	15.396508	15.396508	264.0006738	-84.04515833	-84.04515833	-84.04515833	-84.04515833	117.205833	-33.1262328	70.57450577	16.58033736	-84.04515833	-84.04515833	-84.04515833	-33.73241048	-33.1262328	268.1440766	-84.04515833	-84.04515833	-32.50527029	70.57450577	-33.1262328	167.5185809	170.5494693	68.71161825	17.79269273	-84.04515833	17.79269273	272.3873204	-84.04515833	-33.1262328	70.57450577	-84.04515833	-84.04515833	15.396508	114.8381743	65.11734116
-47.33888007	100.6540302	51.51134624	195.5502474	100.6540302	-95.91670557	-46.77402163	-95.91670557	-95.91670557	-95.91670557	3.524960752	149.7967141	301.8499597	-46.19587241	-95.91670557	-95.91670557	100.6540302	-46.19587241	-95.91670557	-95.91670557	-95.91670557	5.921145483	5.921145483	-95.91670557	-95.91670557	4.708790113	-95.91670557	102.9666271	306.5852772	3.524960752	56.84007101	-95.91670557	7.163070496	-44.99778004	311.4346986	-45.60395773	-95.91670557	-95.91670557	-95.91670557	2.368662307	-95.91670557	-95.91670557	3.524960752	107.7589965	-95.91670557	356.898025	-95.91670557	-95.91670557	202.4082934	301.8499597
384.6022551	98.10348882	-47.62998769	-47.62998769	146.6813143	195.2591398	-47.62998769	2.090845475	-47.62998769	-47.62998769	50.65538019	146.6813143	1.512696253	-47.62998769	-47.62998769	198.083432	98.10348882	296.3687999	103.3082558	184.5826947	-47.62998769	103.3082558	-47.62998769	-47.62998769	101.5325118	-47.62998769	1.512696253	-47.62998769	-47.62998769	-47.62998769	153.6210037	203.9337515	3.288937841	2.682760156	203.9337515	153.6210037	-47.62998769	2.682760156	2.090845475	438.1482673	200.9741781	153.6210037	98.10348882	-47.62998769	-47.62998769	-47.62998769	247.2261159	99.79806413	-47.62998769	292.4147908
-113.8564076	-113.8564076	123.5745372	-19.93927833	123.5745372	-113.8564076	-113.8564076	-113.8564076	426.7131157	126.2726162	126.2726162	123.5745372	30.22100664	31.87706887	174.2984209	222.3242257	-65.83060287	-16.70075663	-113.8564076	164.7988112	-113.8564076	184.4685913	85.02692501	-64.71372369	-15.57103976	-16.70075663	-113.8564076	-20.97133469	328.4277478	-113.8564076	134.7477582	-113.8564076	-63.54365979	-113.8564076	-113.8564076	-64.71372369	-113.8564076	-113.8564076	230.1423799	78.2468114	82.71432812	-14.41474131	-66.37021866	-113.8564076	-14.41474131	-113.8564076	78.2468114	-113.8564076	174.2984209	-17.80479812
69.10264336	119.0907928	210.4277812	-21.78490113	24.65763534	71.10017181	-21.78490113	266.3699274	458.4731464	25.17366352	213.0079221	210.4277812	-21.78490113	-21.78490113	166.0493575	25.17366352	-21.78490113	73.18747682	-21.78490113	-21.78490113	25.70128785	172.5264009	76.50046675	122.2925131	266.3699274	74.26670839	120.6736658	-21.78490113	-21.78490113	-21.78490113	123.9485754	27.35778281	223.9285186	172.5264009	26.79292437	218.3441227	123.9485754	123.9485754	-21.78490113	166.0493575	74.26670839	26.79292437	163.9852447	318.2598774	172.5264009	500.5631776	-21.78490113	-21.78490113	71.10017181	24.65763534
110.960347	-17.87508978	25.65526047	68.75210106	-63.31886202	-63.31886202	26.60179369	-63.31886202	76.00874738	118.456227	-63.31886202	116.5224494	118.456227	118.456227	118.456227	74.49431685	-63.31886202	166.3697694	316.5706498	25.65526047	168.8938203	79.1397049	416.9391855	76.00874738	-63.31886202	122.4512839	168.8938203	-63.31886202	359.3082198	-63.31886202	79.1397049	224.8359665	80.75855225	79.1397049	79.1397049	31.65351592	-15.83267305	364.0568387	406.2667845	74.49431685	-16.36029737	-63.31886202	161.4827773	171.4739612	-16.36029737	28.55659056	-63.31886202	-63.31886202	71.56212155	-63.31886202
162.0684753	-88.99711788	40.37851943	37.79100668	40.37851943	41.71228888	40.37851943	88.95112712	-88.99711788	85.28209114	128.8518934	-46.30751365	-45.42731562	303.1311024	-45.42731562	-1.857513369	-0.949809156	-44.51005663	-43.05939159	169.7541567	222.4123109	48.81606099	-88.99711788	90.84419355	45.8838657	-44.03679002	-88.99711788	-88.99711788	-88.99711788	44.46406587	96.773028	143.2155645	51.87857608	3.88795506	94.75378728	-43.05939159	186.6292399	278.5046924	-88.99711788	131.1211539	-43.05939159	-43.05939159	159.6070479	47.33419885	92.7779711	44.46406587	-88.99711788	128.8518934	-88.99711788	-88.99711788
41.36825934	174.3158839	292.3400839	42.14230161	42.93137383	86.40065938	168.038001	-39.13213721	265.8564786	214.4441119	131.6262797	170.0891904	46.24707125	558.522322	88.93667548	3.130570977	131.6262797	302.3846966	5.828190648	295.621987	309.4262808	138.8161078	-39.13213721	262.7443498	91.57726955	265.8564786	133.3687125	-39.13213721	136.9624802	46.24707125	50.78851851	-39.13213721	-39.13213721	5.828190648	230.6298299	94.32904654	272.2772915	138.8161078	136.9624802	3.557467019	4.891517151	272.2772915	83.96312935	91.57726955	48.0074673	45.39327916	337.4662526	-39.13213721	43.73591806	126.6039733
269.1320638	208.3592852	-35.46403126	156.6391878	162.0252593	206.0371584	4.406448157	-35.46403126	-35.46403126	330.2709434	87.6312353	4.406448157	87.6312353	5.567724257	289.633724	248.9965046	169.6947463	169.6947463	395.7880931	-35.46403126	299.290093	180.1620309	269.5245845	296.0081898	48.2244998	215.6015619	171.7061069	45.81040756	306.0528026	87.6312353	-35.46403126	51.67557324	96.60693182	93.91160604	50.78639361	220.6735941	220.6735941	135.2943857	133.5868015	621.0440571	49.91517719	180.1620309	199.328792	88.83805164	47.404024	248.9965046	44.27692758	44.27692758	162.0252593	-35.46403126
21.28817828	147.7150831	478.9406731	243.6738891	139.3296251	27.1457955	101.5950643	-87.07774014	72.40417754	220.2874103	105.0254789	174.7266469	105.0254789	220.2874103	181.8667665	416.972908	108.5829459	304.243632	285.8285086	223.1072741	152.1451364	116.1083569	163.987853	152.1451364	234.923846	194.6736478	72.40417754	307.900841	75.4711375	265.1114947	289.5206496	163.987853	205.8321186	161.5264257	161.5264257	120.092398	200.1445485	282.2080595	323.2398151	189.4072667	-87.07774014	37.22434276	212.1272736	152.1451364	72.40417754	223.1072741	27.1457955	63.86050338	25.12414	62.52476671
125.539159	140.7426658	208.7731161	337.9459703	240.2663674	99.47300877	170.4713691	144.1120917	29.88855602	284.4911616	-9.510286703	347.7139306	139.1022875	102.0297364	139.1022875	213.2473896	-8.859841021	140.7426658	388.2159716	361.5375937	376.3666141	227.6644927	551.7967236	296.4101392	410.6336748	184.2633951	-8.185955855	448.7081867	305.9287672	327.7457994	34.23992881	319.474507	235.4909202	312.5738471	232.8328882	153.0919294	309.2202553	151.2288229	108.8320394	255.6160193	188.5323555	151.2288229	24.76929392	69.00146368	182.1866035	287.3924916	98.2274235	204.450513	25.37124106	166.8288172
122.0880537	-36.26267863	269.3466897	125.0891336	334.2403965	65.9580993	201.1810313	183.5519818	110.6852435	242.8691199	103.1576879	167.0982022	175.0508623	315.9265563	242.8691199	173.0134039	143.4135243	177.1225637	156.9654692	319.182087	329.2854583	339.9252917	347.3380286	183.5519818	620.7524113	402.1521965	217.4941804	212.6374445	265.1240383	286.6769418	312.7248359	199.9302853	195.039981	381.3331284	268.1294458	456.8022502	339.9252917	489.5277986	113.8811531	179.2293786	227.7234116	230.3948849	-38.20387914	181.3722075	36.88431631	277.7969779	64.84971461	-71.48160212	129.7693892	-37.93977022
211.8796041	208.5254209	133.7604216	279.526379	194.4025444	101.4988123	132.2939848	283.7900193	111.9903926	105.2794696	300.570448	162.626072	239.6902726	270.3681735	171.3149512	339.5234416	315.1018868	174.9835891	409.7764123	413.5330975	494.4557912	298.3493097	373.6544395	524.3094968	529.0973553	459.8142271	212.8533993	345.9127644	330.8544549	176.8619316	381.1929382	454.6933002	486.6913027	518.1423307	231.6577188	304.5244571	-59.80923421	373.6544395	401.8842166	524.3094968	295.3395741	409.7764123	190.6364439	178.7705701	210.6720982	38.47613367	385.0613783	226.1790167	97.88743813	65.41360487
352.4420023	370.1544433	415.9949469	331.9152542	347.3866544	115.2043465	172.9950797	318.0579187	318.0579187	240.8184453	336.0864651	260.8049219	305.0109443	364.2132137	240.8184453	336.0864651	26.73316099	341.65223	201.7600206	347.3866544	487.368845	368.9022149	272.4195445	318.0579187	290.7981093	356.3216879	479.3659652	323.5598986	132.2310491	471.6037735	382.3145124	487.0980864	512.939022	436.522548	406.2569957	512.939022	440.3398249	338.0913374	332.1403672	548.3561759	499.8495267	478.5790967	271.0542495	27.2146227	247.0342266	300.0568758	170.0606061	197.9730396	21.87842217	252.6508204
461.6027201	473.3667478	336.9678338	447.4585742	386.8668778	173.7927669	226.4770935	98.62352247	189.1864686	236.6242023	325.2376525	392.213204	327.6332713	383.1317733	234.8758828	150.3737774	391.6337071	388.7603684	458.1309752	611.8135504	403.5404921	486.2964848	332.75063	581.6259017	646.7791004	464.3501442	367.5291024	494.7549702	454.5200125	156.447751	698.6322921	473.1390392	300.4890207	486.2964848	655.366723	270.4609074	526.3202858	490.1481784	514.0416136	433.9453182	666.5985425	458.1309752	189.1864686	184.7533174	211.0464901	374.9721992	196.0030344	438.428081	302.9706829	165.112774
465.1956406	439.6152281	462.8044203	360.3879451	428.306095	286.7483778	231.839833	373.0263148	403.9610262	430.025362	271.5402063	230.0321893	249.1382961	667.7530955	374.4079005	350.7827841	282.6171258	197.3449264	527.6267404	655.8579624	556.3851483	519.2425301	527.6267404	431.9495747	548.0087557	438.7119085	487.9266716	410.3476749	519.2425301	504.4653594	326.2826634	575.9782365	347.7854289	607.9055542	527.6267404	475.4425709	553.1675839	497.6531885	456.4395546	353.6192075	540.2363036	467.6796366	242.1072488	251.1827712	193.9588984	185.8551424	323.5962467	272.1544898	198.4404639	243.911568
351.8908196	438.3819434	482.3943471	491.6828544	516.8517129	228.3716338	294.8477108	432.5741716	202.0503088	406.2285873	408.7268755	387.225215	413.8106014	408.7268755	382.0784683	481.5936137	396.6542798	315.5252335	579.2255179	693.0848784	706.5300666	648.8134361	694.4411912	847.7045425	623.7287328	545.4644584	486.9253263	605.4670687	547.836103	524.9666722	482.0826522	599.755892	385.8667223	630.1660541	583.2235381	503.3088668	657.6093711	492.949469	644.4995062	519.3763669	590.6616614	468.7347776	232.9452595	391.6820244	261.3278735	372.9041215	308.7289049	262.2223224	398.6495606	237.0513141
492.6656576	431.9362529	506.9527312	409.0020127	511.4074351	340.9333689	249.143766	330.4451616	349.5382043	417.0250151	414.6299459	163.997972	426.8600868	397.3180913	395.0131879	377.4037262	525.8943225	406.7842185	638.0659384	785.7849514	651.1508133	675.7287252	671.9619954	733.9215439	742.725441	459.0475943	585.2148328	474.2065774	476.8453925	571.5837368	558.5296184	562.3030745	748.803283	713.986971	851.2583331	447.4094392	569.5069452	633.9987402	839.3449552	524.610912	544.4888516	511.5308839	371.4512321	316.3827037	220.3015125	278.2157376	261.0281529	298.5402994	178.2813511	252.4013499
537.3846003	446.2747765	496.6174903	457.6943243	392.1657656	344.0036305	328.6310252	361.8236029	211.1228644	477.0450703	414.7828761	430.0695397	466.6915438	360.7001923	594.2000335	340.4788008	455.9299965	407.6216735	610.0601137	613.2056506	770.7099684	706.0946048	778.0472442	775.651399	653.3891988	700.7967557	750.0389632	623.5782815	533.6317642	590.2129856	390.9745041	676.6594341	629.6891416	599.4005308	660.6508325	652.6465317	820.2061765	890.2548641	706.0946048	657.0012032	547.0414019	516.6618636	171.1674891	265.511691	216.6587165	266.457377	285.5921668	302.3893695	358.7743455	263.3091316
430.5354816	394.549019	446.8436451	136.2087857	534.5256123	341.6252845	241.9484242	331.6392827	403.2028487	376.1689561	457.9896579	451.1744953	345.224457	469.6181821	426.4594613	569.5214852	358.6087286	451.4046802	628.705837	782.0297813	641.8217447	878.4289733	731.8543223	742.5267234	714.4177234	698.2261907	696.2143775	648.7219351	569.3379577	743.0579289	691.1657933	533.8895773	727.7784305	687.2813532	829.400068	792.1478871	812.7285977	761.8007611	713.1776205	766.0060057	766.0060057	557.878096	254.8443968	326.7691259	301.6603707	329.1729715	367.4308716	329.7457922	227.4973046	190.1555595
543.2130973	390.087343	489.8276203	462.7945357	418.356713	364.5857915	333.9801964	346.1127674	476.6033942	507.791236	570.5439092	414.6342196	526.947457	524.4836662	519.6166696	474.3382767	544.4838504	386.6563095	573.414859	714.0275163	732.2442009	836.3395412	923.981102	889.6118625	793.948375	811.9325061	529.4317794	687.3786546	711.2375736	738.1683259	675.3387481	856.4646404	709.7461757	810.3863591	861.2651227	791.9880194	807.1256876	779.8238519	787.1350037	761.5154547	678.7226144	837.7179727	294.260258	297.4525891	202.2776829	276.0473843	320.5874619	266.3705783	270.0456933	201.4320542
527.8134837	405.4313331	482.3755028	498.3341919	484.3323481	377.9916748	325.2861942	412.5065633	463.5933534	587.5074253	480.3193973	486.1477132	468.1153898	530.3926367	572.1948499	466.2111817	612.3977506	494.0479132	864.0790038	675.4312455	896.9696352	860.372499	871.5842915	978.6741249	882.0922098	751.0652529	801.6442223	770.4458265	798.1018331	658.6520065	630.8163833	819.2723382	687.1646785	879.9282206	938.9497053	790.4972073	920.2079278	804.9459964	978.0703432	788.3723854	780.991425	666.9453166	302.7332952	369.7031808	339.7521581	404.5624452	366.874071	318.7867389	292.2508479	198.9147092
449.9004396	557.461945	507.3615769	461.9060218	548.739592	373.5661259	346.9019567	486.6202499	559.7425414	659.985215	549.9837105	431.3526455	501.3511583	508.3885378	586.3856986	601.4987999	570.4021496	515.9749327	865.9009644	901.2148176	930.7485061	1069.064988	950.8037264	967.9588515	913.1034697	977.7070707	869.1469482	773.6292835	773.0158915	779.202873	673.3460035	829.3836474	970.535444	1004.600972	938.1145554	912.9145157	1012.663051	884.7682449	786.0945368	908.0748854	840.7445905	756.7610037	322.880538	355.1134137	502.4575623	377.5148007	366.39963	392.7845988	371.6783971	325.2141088
644.3228103	565.3762819	674.2119818	605.9021665	556.1813333	460.5477655	380.9554939	486.3431894	550.1484309	685.1447443	586.9297433	613.4490787	539.0649762	634.3864369	611.1197848	633.582215	561.9928593	495.2141212	983.2477753	883.7939463	1003.45815	1039.347348	995.1639524	1066.141691	1042.250907	968.8559893	800.9085531	828.8343214	785.2645191	739.1922462	845.8145325	970.0476411	971.7245331	1017.484987	949.5686726	852.4346309	1013.435424	1047.196522	955.1564911	965.5550143	869.3204161	718.6525011	436.3869084	435.6589689	403.4726783	416.8321562	331.8912013	420.3722406	396.8247477	386.9442081
763.6724922	745.6469465	694.7216956	688.3364547	711.5729625	548.9121064	399.8719381	486.4269196	519.9434177	722.0754018	504.6436041	591.5079038	607.3962655	646.4214577	636.7273959	724.3091221	664.6241593	689.3746751	937.7422636	964.398024	1061.226331	1093.95335	1021.616443	1106.174842	1109.612063	967.4017702	956.8583615	867.5937497	928.3247331	931.6099412	820.9457603	985.7637115	1014.710772	1021.440502	1049.239128	921.2728116	983.9369552	1001.336497	1057.76839	1001.981041	887.1375815	759.9114862	485.0826858	385.6560113	423.8478406	376.2500733	428.9175382	379.7162162	450.5241335	415.5747323
890.2040066	737.0832844	776.9831171	807.3359513	790.2218964	551.0992015	546.1307153	634.1417158	543.2944539	889.5357158	662.3168546	712.6296025	741.843456	738.5161086	713.4116659	887.0381359	842.2396159	685.0387407	963.587164	884.7521609	1090.627682	1047.80765	970.7429301	1178.605161	1155.573712	1101.11	1056.995407	884.7521609	1008.46856	919.4708991	903.1107724	1111.736246	1086.616052	1163.704411	1058.269249	1024.380554	1121.694118	1198.791154	1151.524956	1095.780528	972.720926	888.7242199	529.6078676	548.9472328	464.659631	492.7766274	541.5662598	508.336445	436.1999786	443.3884113
1024.685434	883.49076	874.8176742	894.8000422	922.8045286	629.8164674	604.0347102	765.4115943	652.7000419	899.5327083	718.2891254	801.2681151	774.5292824	850.2870808	776.7469618	933.8108459	817.004366	750.866133	1127.974182	1066.459384	1149.575233	1218.02407	1118.542833	1249.073904	1207.732871	1132.560172	1093.957643	992.2140859	983.9380986	1026.296915	954.923461	1100.272147	1154.762963	1175.352488	1197.738215	1083.824002	1165.93546	1206.87296	1112.724461	1130.9553	1040.978749	951.3523514	574.5012724	641.7814058	573.1860181	510.5805976	556.2875504	546.2137229	527.3242958	504.7468667
1076.026679	992.3398411	1067.47695	1066.399638	1021.699436	738.2275132	623.2401303	811.3188951	806.5869451	1081.176565	847.4298752	881.5649261	915.8614193	961.4555942	997.0391028	1108.888211	1047.932382	743.1532368	1127.133494	1136.41665	1245.248659	1356.262353	1247.13644	1267.089852	1300.303528	1190.353435	1283.599969	942.6267977	1058.734079	1013.572079	1071.385543	1313.35087	1289.235162	1269.425346	1247.13644	1128.406876	1195.205225	1198.290094	1253.682964	1223.150511	1077.539499	907.3357715	648.9694352	703.3847465	694.3122594	644.5703526	670.0062418	604.712732	605.8819384	523.7298058
1090.499938	1164.529959	1188.313963	1074.993849	1157.736065	743.3358252	779.3101086	981.7796515	907.8444188	1212.625883	1016.10917	985.0146888	1070.091744	1167.696151	1150.887739	1264.733091	1114.568555	957.6768311	1312.193629	1227.251383	1413.561884	1493.383078	1414.042202	1473.839093	1508.454239	1327.206434	1305.203536	1068.854505	1180.901453	1257.996678	1143.834508	1276.897121	1421.139133	1463.755124	1366.907448	1254.608216	1422.519085	1500.617974	1291.45584	1330.844325	1253.787675	1103.398956	615.5899761	798.4335059	716.6541235	670.4342329	702.1082451	597.9489517	645.2821776	559.6560752
1218.835366	1094.518184	1249.833861	1198.52813	1351.173221	894.2914343	797.8035001	1080.6602	1021.900153	1294.31756	1049.762911	996.4021346	1109.113627	1192.850434	1189.705653	1354.303476	1316.314525	1109.113627	1466.174695	1285.629454	1584.44737	1646.788044	1502.984371	1577.969702	1689.231119	1438.80994	1370.042349	1225.123656	1266.340964	1385.749886	1168.646308	1457.529406	1448.6809	1594.806421	1582.193215	1370.352895	1578.595866	1474.360487	1452.059161	1466.262103	1394.955008	1178.264607	704.5509629	812.960922	709.9540045	754.0657136	755.1122808	690.8822628	653.7832594	592.1501433
1066.277275	879.9515961	888.6595717	891.3431617	1035.994031	648.0754539	678.7006048	879.9515961	766.7479135	1056.410799	742.7350111	922.2707298	891.3431617	746.4293038	888.6595717	1015.86755	1144.97931	935.7486719	1121.149392	1084.251845	1246.306556	1411.254213	1160.265477	1277.94796	1383.079075	1084.251845	1015.577264	994.4564705	1086.498666	1170.047537	1104.117304	1223.466219	1068.432855	1181.828083	1111.339157	1169.631053	1206.09956	1184.862018	1270.112716	1176.46139	997.7240373	1072.054815	593.6894101	701.6338573	652.1202851	569.5715461	599.7344086	572.7321624	509.5267365	528.9006587
1008.712059	1048.026207	954.4254684	907.7461815	871.1125444	618.6936744	614.5360051	869.3255377	667.8384748	1072.919043	905.967448	673.9191864	851.4554709	1057.356523	851.4554709	1085.814462	1055.452212	974.717946	1125.709449	998.6438023	1191.412617	1383.34153	1133.916967	1239.730385	1262.955907	1034.571608	1143.344469	949.7408387	964.6656539	1199.458477	1008.805221	1108.953819	1099.849401	1046.923003	1148.816888	1014.05573	1096.119241	1192.652888	1127.539955	1111.245354	1157.316175	1038.439355	663.5471743	645.3194627	523.5397435	542.7500654	540.3909031	600.2161356	568.7405009	408.6133635
987.2587338	905.1285158	795.3552477	910.9924724	987.2587338	581.2414499	577.8930143	813.3406984	733.7157518	880.573969	828.161052	802.626554	964.3901713	888.7758608	890.8898093	983.236418	988.0374397	820.6875404	1010.327898	1208.13281	1145.307913	1240.85176	1116.953996	1183.220795	1223.536627	1005.547048	1010.327898	931.8927405	941.7196051	1075.778994	880.573969	1163.925846	1053.748488	1076.682391	975.9280189	986.4236509	1208.13281	1120.287432	1064.051679	1124.89548	1036.523791	985.3696054	661.0136769	564.997708	673.1254387	676.1996491	649.4426322	533.1682891	569.3980681	562.4823273
949.7864524	827.5810311	966.7594275	930.7419723	898.8675268	681.0248656	705.8907429	840.5351179	774.7526459	1021.853157	653.1635053	910.4490864	844.4861144	948.3316259	895.2013642	972.8590905	928.7504484	794.433809	1116.204404	990.2659329	1119.516204	1338.255422	1003.078718	1162.160804	1021.57379	1025.632216	895.2013642	902.5632553	951.1952764	1094.503399	857.8889493	1102.543229	1043.315357	1184.628049	1007.422343	907.9151045	1096.364782	1087.119654	1096.227703	1120.768822	1073.983536	1005.054325	588.2995215	749.2563209	576.6462012	578.9768653	636.2027299	588.2995215	579.5173091	478.5935165
962.2893556	871.9192215	943.3055451	817.1564292	939.8280562	683.6341368	639.4729881	775.7015595	769.0817929	1020.427275	823.1288057	877.5317266	847.618511	913.947682	905.7506156	984.0388533	932.7350142	886.2026469	934.7994719	927.9394041	1097.549006	1151.214089	1051.629197	1126.664625	1153.951465	1079.720104	1066.700314	841.5729097	850.4277624	1024.212738	862.4379022	1078.142374	1027.794127	1093.090406	1059.818682	945.3697699	1162.725566	1035.619676	1010.198499	1086.984385	1029.285852	986.1783281	664.9303167	654.3020085	586.4671279	693.8812445	584.5033435	627.3401532	560.7613334	555.3566482
1038.892521	917.1442932	941.7580361	956.5563742	875.4376733	694.708987	669.4643451	900.4970649	705.6161845	1070.068566	883.3428496	959.7536538	694.708987	939.4252709	955.6146618	1038.619885	978.0491985	889.9617039	1024.851755	963.6741277	1095.055589	1140.148973	995.4584538	1144.150188	1224.022632	977.3552296	1003.952791	870.4033194	841.5091368	996.770221	962.9717627	1042.264153	1031.992763	1080.815662	1158.115875	893.6318364	1189.533291	1053.604178	1177.365084	1153.050061	1060.37915	967.6396645	715.3048487	696.2978106	624.0804131	600.9478263	673.9646285	682.6348993	669.8269595	556.5612732
983.4337358	941.2463622	1044.218057	969.0401613	1021.931067	654.9794096	678.0984945	882.5243437	868.5440974	1087.826919	884.4645823	894.2389078	962.4182897	989.6029042	1000.040879	1140.129695	1092.199958	908.1232999	1091.906477	979.1912085	1159.131766	1271.071516	1078.253137	1160.328783	1289.138735	1127.934019	1047.468142	913.6902378	938.4030887	1002.798357	950.7968448	1028.25782	1114.643859	1147.933774	1132.901906	976.7179322	1136.204366	1103.030304	1166.874574	1225.245019	1095.573768	1031.016483	695.8544974	773.2242363	659.6876907	665.7404553	692.0771869	627.2889129	639.602125	585.7636533
1121.793049	942.1471133	1108.963327	976.32181	1085.805678	738.4409535	731.6586343	1043.511227	943.5297308	1213.172744	1013.359792	925.5026006	967.6703777	995.9089741	1048.063773	1202.057073	1052.135676	951.4482054	1132.120975	1114.49254	1231.769037	1292.565749	1113.608127	1299.634562	1272.534603	1209.190432	1071.859912	987.2740314	960.0049787	1097.384502	1021.888072	1188.038223	1174.15642	1176.449373	1198.375737	1100.533688	1304.437296	1286.971112	1225.670523	1121.43283	1123.871063	1000.155227	757.6211431	772.2475204	756.084876	661.0944081	726.4432571	657.242617	623.9200459	622.4416396
1206.276637	1184.552129	1279.3939	1191.980167	1192.162791	853.2137527	845.9894899	1110.373349	1150.87133	1382.821625	1143.930174	1085.148168	1188.987746	1183.099122	1125.723483	1282.443366	1246.049106	1098.294361	1248.317193	1234.340816	1308.114817	1503.886674	1338.451327	1375.407114	1456.003803	1255.434029	1261.253767	1111.081707	1153.24642	1151.000862	1038.458817	1225.124952	1293.37674	1337.008391	1401.406809	1153.98801	1335.253209	1342.041819	1341.387597	1326.070753	1274.455706	1209.436155	638.7598608	883.2624263	755.5648852	685.31514	747.0405831	711.2049442	728.4105063	676.7700469
1365.023623	1264.490444	1348.331629	1257.805422	1305.703838	911.6459525	928.1622739	1245.147058	1204.480218	1404.218309	1201.337927	1287.417932	1248.089857	1318.239921	1253.399527	1435.553576	1358.162794	1161.980671	1414.069756	1294.585776	1430.842595	1497.878444	1451.168864	1540.053226	1529.79487	1348.089088	1285.515309	1163.607672	1217.998593	1295.436132	1119.091219	1335.258179	1399.958224	1386.737546	1471.78482	1238.945796	1419.303337	1468.072944	1403.206174	1324.134882	1308.620385	1216.732313	828.6123267	883.2930071	806.7570154	714.6170099	834.9501225	839.3376184	825.9214501	693.1289541
1537.143104	1412.764618	1569.228367	1522.794016	1453.989511	1109.027084	1072.604299	1433.038766	1391.079295	1649.411776	1434.832904	1434.101177	1453.491937	1493.856374	1422.586621	1737.950713	1565.263992	1317.338037	1480.805323	1419.918229	1634.426756	1616.821507	1552.53817	1635.57689	1767.911176	1459.44831	1431.95751	1332.208226	1286.17443	1319.899019	1214.195905	1468.842484	1647.036601	1556.181856	1481.54424	1385.061785	1607.302879	1573.167109	1500.300371	1505.320418	1414.296233	1398.578404	900.4100542	984.4038642	915.3293304	873.7723257	905.2736872	831.3347278	911.2065964	827.9957219
1771.32704	1690.0781	1714.994715	1681.180688	1625.590873	1260.882971	1192.958458	1618.48371	1601.660066	1825.337697	1572.286143	1647.400366	1647.32528	1648.963914	1636.50432	1785.343698	1689.707375	1449.847969	1597.664642	1502.4513	1812.412796	1656.298417	1654.488451	1766.091274	1790.588698	1697.121885	1564.567795	1375.715408	1473.362559	1441.384118	1285.236632	1611.95994	1674.833737	1725.707206	1669.156636	1411.211517	1654.488451	1676.829971	1690.936783	1632.467802	1460.079994	1505.997855	1088.713487	1129.847936	1031.485382	978.6380447	1031.395546	947.8285936	896.6164276	909.9011078
1956.35798	1826.360538	1912.242418	1821.549449	1771.108929	1368.180872	1354.118552	1820.219977	1769.956444	2084.130388	1779.716765	1850.125577	1814.006995	1854.430728	1829.153599	1951.670144	1854.821319	1612.025812	1666.614877	1651.092906	1704.59317	1745.020838	1797.541957	1828.142033	1877.900426	1651.055908	1656.299987	1460.035448	1576.001627	1532.09232	1455.44823	1724.706629	1804.098923	1751.755636	1740.890224	1603.021023	1807.484009	1838.69161	1753.269152	1706.899867	1574.669119	1562.955812	1080.569668	1206.324633	1091.037437	1078.547243	1114.953902	1053.779284	1083.921843	985.3604601
2107.976527	2053.139948	2107.976527	2040.717912	1986.223558	1519.457072	1491.052982	1869.291164	1923.227837	2232.279101	1999.364968	1983.735635	2003.613337	1993.502483	1994.838937	2167.870199	2049.132476	1773.613296	1766.634827	1722.455833	1899.484205	1869.291164	1786.136264	2027.718919	1978.850031	1739.923479	1820.130892	1554.736186	1602.729333	1550.754589	1523.878386	1799.300069	1920.518689	1880.268491	1921.647953	1685.082598	1908.637607	1936.585978	1887.656673	1786.451114	1646.593729	1597.720786	1240.720782	1269.466047	1192.705831	1153.438321	1095.045932	1143.328063	1122.22309	1083.314565
2423.055686	2227.53475	2267.379049	2243.945684	2164.868385	1672.45948	1659.909374	2104.386856	2170.643008	2448.891962	2148.242615	2195.079608	2104.646845	2222.920834	2176.443686	2329.74009	2249.601207	1994.19989	1833.557563	1783.348047	1973.337006	1960.629614	1864.624272	2234.339899	2112.590963	1824.306366	1916.26422	1691.552705	1708.89885	1688.34823	1473.800871	1871.564936	2051.567796	1918.88507	1926.026405	1767.278576	2039.590959	1976.779191	2009.969557	1909.462881	1730.022701	1669.65794	1369.602371	1407.554062	1317.362879	1227.969281	1305.709907	1260.570011	1199.652349	1204.318304
2522.944601	2328.188051	2347.379973	2353.182274	2292.550572	1840.178559	1729.121246	2142.176634	2169.647199	2601.037493	2251.215544	2385.702605	2240.135587	2288.151777	2263.710113	2360.893994	2344.700866	2076.333306	1781.223703	1834.090684	1999.712351	1887.34426	1899.244163	2100.317519	2107.290154	1810.474401	1829.820191	1712.192056	1663.05842	1746.136102	1553.729925	1862.121901	2029.288998	1993.277438	1923.968796	1690.117241	1970.340308	1985.000234	2038.381762	1894.065709	1693.043324	1654.264036	1402.876416	1446.986854	1319.53821	1294.472534	1329.715432	1315.586829	1246.221896	1215.931218
2162.579457	2030.172318	1969.850797	1869.728851	2081.439	1387.171226	1334.010586	2066.882745	2153.962977	2244.922427	2150.015892	2166.130945	1980.332042	2124.567436	2139.942109	2099.646	2083.197381	1847.402576	1528.590841	1739.36046	1683.433415	1767.916344	1687.706039	1813.505562	1812.126831	1792.188846	1645.349788	1529.183014	1553.222424	1517.98437	1565.289919	1733.679989	1892.878845	1650.139188	1771.915768	1404.780687	1794.811531	1769.796567	1547.117428	1724.807186	1491.523591	1665.646434	1343.318869	1273.822966	1157.8387	1144.865032	1165.56901	1172.453625	1265.361415	1461.59612
2194.714519	2082.024249	1685.342133	1858.765447	1926.040993	1473.928301	1256.735727	1948.246206	2116.594257	2270.039781	1984.409698	2016.794915	1942.838856	2193.990076	2143.646974	2127.257946	2008.449494	1851.466492	1704.259512	1602.93282	1682.805356	1684.207259	1588.637111	1820.615235	1674.604128	1716.931795	1494.192543	1534.826686	1554.860721	1537.948428	1405.749678	1736.354057	1879.764966	1592.798759	1727.053404	1420.630463	1749.045766	1817.847826	1585.822412	1832.949567	1587.112483	1596.82196	1136.063112	1280.061326	1204.292594	1016.90134	1178.856974	1215.964821	1198.801275	1196.909171
2129.65844	2080.198527	1949.006956	1679.207699	1968.79338	1436.291568	1089.248544	1853.502008	1967.650662	2255.853128	2018.313321	2049.049836	1970.787511	2162.665169	2072.102222	2159.542308	2095.323491	1832.149117	1581.021458	1497.264621	1663.108272	1702.303526	1618.040068	1839.226075	1795.76913	1550.033474	1466.129568	1424.905769	1489.168316	1385.669701	1455.771061	1661.859817	1760.604174	1780.042857	1649.475141	1406.547763	1599.754307	1804.924182	1621.761889	1728.103435	1467.227031	1433.600876	1352.575829	1277.803097	1291.984132	1019.433292	1266.060881	1168.554668	1179.228106	1200.249151
2078.978975	1943.773518	1944.413784	1812.627977	1884.884413	1387.995777	1109.511834	1926.06164	1871.532141	2030.57584	1994.058795	1835.841956	1895.689094	1989.873539	2010.837988	2079.801706	1979.105374	1778.536589	1595.760197	1421.997985	1601.314436	1566.396529	1517.631865	1812.329258	1645.68296	1552.463768	1520.662438	1415.155399	1479.943088	1337.127007	1328.507536	1552.932884	1760.259969	1616.08128	1558.269085	1362.049368	1618.644382	1831.777746	1494.234678	1600.075721	1401.406644	1444.045549	1283.561482	1288.879306	1259.673864	1183.005383	1315.090804	1214.03251	1210.713919	1128.507623
1940.833975	1753.796358	1805.324327	1570.572452	1690.353551	1398.25302	1198.75054	1765.00958	1809.406295	2134.522594	1855.135024	1868.260088	1926.776001	1871.899487	1938.601004	2040.421024	1755.89673	1652.816954	1418.765227	1509.760726	1499.245559	1494.218772	1429.717718	1607.043766	1590.196829	1460.366665	1399.889725	1258.302538	1311.757347	1383.297699	1279.561223	1446.657402	1417.107866	1544.088971	1526.493699	1495.145586	1606.363239	1582.716077	1459.272059	1507.598702	1343.092924	1382.430772	1283.916301	1264.036962	1166.588743	1085.22784	1190.735199	1214.88039	1087.416689	1177.369111
2178.400754	1581.960947	1813.804809	1542.002942	1713.250109	1433.006757	992.5096803	1622.036471	1803.343168	2168.160522	1776.492863	1932.116123	2069.803789	1845.616362	2000.520661	2002.49665	1812.703415	1511.354088	1463.453575	1421.09211	1440.695878	1469.020092	1384.018875	1670.271083	1559.911489	1431.339055	1400.357989	1311.956818	1337.024664	1375.038768	1326.954482	1505.916107	1660.087298	1599.174939	1545.969001	1342.262005	1559.911489	1592.097288	1487.222411	1544.113746	1336.49174	1384.551366	1159.187171	1191.94896	1161.780452	1110.575759	1137.208784	1131.421554	1162.68843	1033.614348
1854.265982	1635.557848	1624.314248	1573.05666	1598.535807	1344.077653	1068.538831	1715.759874	1771.3687	2006.495267	1770.357631	1751.091002	1860.260844	1828.529401	1988.76878	2007.337721	1802.256509	1545.297432	1533.067748	1523.516301	1680.850764	1580.539315	1520.950644	1699.526434	1788.794782	1501.757555	1475.552383	1341.417529	1479.44208	1362.255161	1360.172322	1555.050365	1639.462172	1562.664736	1586.524374	1447.257365	1592.382424	1636.416971	1570.236601	1558.572257	1455.045003	1352.537352	1135.209008	1134.287815	1111.883196	1047.491495	1230.519513	1124.012911	1093.934031	1070.497992
1815.803819	1607.836887	1794.172601	1478.952424	1554.833281	1198.084269	1025.191372	1682.26084	1605.919868	1991.127987	1607.001782	1527.180553	1894.031785	1705.069721	1983.473709	1965.140125	1766.642393	1465.618083	1640.55498	1573.041293	1609.155528	1525.670811	1509.45157	1684.553173	1636.888464	1558.705758	1537.831284	1337.041752	1459.179397	1477.410686	1510.396284	1580.01003	1702.215338	1663.477775	1645.242842	1433.59036	1606.556377	1740.292231	1598.435552	1544.855208	1495.597973	1371.308379	1191.257822	1103.897319	1108.733935	1010.848824	1140.614735	1047.295299	1040.696559	1066.244105
1658.758081	1636.044344	1601.183249	1359.985854	1575.266097	1150.950508	903.6742418	1714.127926	1593.048443	1868.674801	1558.446	1683.909818	1890.588202	1679.002609	1939.302825	1940.263529	1605.499736	1411.55677	1745.748002	1598.03542	1567.041934	1520.548086	1641.960554	1781.754429	1733.107466	1547.999834	1645.881684	1568.07621	1517.877618	1586.292895	1613.385922	1696.57546	1730.861622	1739.368608	1638.887378	1485.72121	1700.236471	1801.714725	1629.798624	1741.53798	1627.992525	1370.632518	1036.322296	1072.946632	942.9145215	911.7870226	1086.541457	1018.872347	1008.28821	949.3932647
1643.564221	1740.728681	1564.904185	1532.442526	1530.449439	1116.09354	916.8222173	1962.009036	1719.6128	2037.969355	1704.152117	1764.243144	2124.234507	1747.410889	1957.517047	2003.432088	1612.91156	1471.798647	1938.702587	1824.843368	1753.339533	1840.393523	1786.081017	1847.438027	1813.46775	1728.969249	1841.49238	1692.4936	1624.481708	1702.731049	1828.725279	1843.016465	1962.638636	1848.0382	1869.066984	1593.393898	1822.746178	1949.790958	1712.816611	1827.433961	1730.867028	1469.282879	1183.588488	1146.813162	1098.830291	919.8267501	1129.723824	1104.617264	988.1384902	954.9405595
1945.472	1861.781841	1520.034874	1483.018971	1502.193672	1096.12774	1063.1181	1961.762301	1830.489766	2214.616111	1886.520681	1902.51622	2195.636769	1970.063624	2207.301223	2126.60985	1762.448965	1629.918876	2012.720084	2045.063993	1776.271089	2088.189206	1873.439672	2124.552913	1902.826451	1968.431989	1905.284299	1778.471771	1885.867731	1875.457453	1973.759491	2000.474151	2088.189206	1917.563365	2031.515076	1717.759094	1985.609817	2069.15195	1809.09585	1930.008244	1863.216615	1657.662552	1148.545493	1268.101747	1208.809874	960.8979024	1281.204424	1184.927404	1066.771503	1116.225619
2080.078531	1987.69897	1547.269763	1361.907008	1613.021831	1153.538374	1001.665129	2211.743216	1993.930359	2471.766505	2062.589595	2010.997544	2451.028089	2037.287582	2376.185251	2293.270597	1838.915662	1709.498663	2216.429309	2190.680501	1901.929263	2196.193022	1969.0778	2259.304521	2023.819604	2167.74975	2083.154822	2036.276006	2071.953726	1991.865084	2041.893051	2171.242766	2219.63103	2118.678828	2158.810358	1735.794589	2124.131441	2314.630979	1996.311038	2107.330088	2067.756068	1918.443176	1232.840296	1278.382772	1241.309777	1084.888524	1307.518152	1221.307386	1124.642681	1098.427092
2252.743833	2262.901423	1682.082051	1436.746087	1763.991172	1230.379342	998.8512022	2378.04646	2121.587752	2555.094828	2165.954437	2043.970643	2659.873965	2209.968787	2582.511869	2478.290964	2028.426955	1763.870406	2237.735874	2364.530703	2055.948505	2409.388234	2130.514831	2409.826156	2100.859181	2291.230652	2235.30105	2282.385572	2112.135415	2108.203592	2389.153975	2522.676632	2556.13714	2393.03498	2472.320428	1963.156363	2465.338353	2619.890425	2302.369264	2456.453808	2180.181081	2081.271492	1351.117826	1323.571361	1259.525919	1103.356546	1416.264598	1288.423151	1193.272588	1244.69457
2398.575726	2412.534806	1864.407619	1684.364692	1812.4074	1358.524547	1027.975885	2559.118525	2277.647897	2721.186175	2338.499767	2222.371447	2937.084428	2362.537859	2796.208734	2685.770809	2139.316453	1882.491616	2430.077412	2539.404083	2292.471404	2509.855236	2359.104308	2663.354431	2387.912576	2508.707317	2537.721222	2503.580913	2269.634538	2277.193019	2562.671487	2735.983065	2785.392941	2603.072702	2692.152823	2032.137173	2712.866243	2819.30311	2467.78687	2714.73212	2475.684219	2324.951964	1419.468997	1483.503404	1392.808284	1158.495121	1426.583931	1353.786647	1272.451228	1303.232629
2545.810794	2539.727411	1951.418557	1721.562266	1892.580985	1400.024834	1105.27307	2705.717354	2372.4701	2828.527614	2406.623553	2354.457674	3095.455469	2508.143192	3021.06937	2761.608762	2228.348197	2006.322538	2649.948436	2769.775101	2377.196314	2788.00129	2611.612953	2987.381916	2486.064734	2730.554689	2621.388676	2696.704659	2330.833393	2216.064802	2740.662685	2909.81807	3048.567689	2818.783091	2935.316294	2061.381185	3002.122898	3029.362827	2721.223289	2869.224516	2597.453843	2488.183165	1490.30458	1531.141001	1417.976592	1274.150318	1552.343029	1497.349478	1305.248736	1348.574263
2674.000141	2723.250623	2171.751488	1799.802505	2142.527452	1588.452293	1148.151715	2802.597345	2595.523711	3027.212371	2585.083794	2416.725225	3307.109911	2639.609149	3216.486669	2924.823987	2431.95503	2089.353273	2674.51093	3006.540089	2484.900153	3022.145547	2661.925081	3217.598568	2564.479574	3004.475453	2749.735938	2821.501962	2413.007713	2361.71412	2948.340597	3100.864086	3198.022531	2988.478682	3174.580138	2188.278154	3119.158584	3252.552058	2877.97074	3136.231696	2857.052904	2716.83048	1522.397246	1589.48091	1498.017578	1308.009037	1573.474983	1526.45239	1331.746557	1368.293408
2810.957823	2813.513391	2224.636514	1956.177493	2213.234005	1627.62186	1239.13467	2951.84857	2615.718225	3085.51656	2573.956656	2496.053928	3457.912338	2701.497649	3381.67872	2998.366154	2415.343895	2151.201969	2805.531472	3143.489582	2599.352576	3222.126365	2826.393785	3368.351194	2661.672328	3212.325581	2931.140391	2916.603574	2458.996042	2481.908397	3104.806058	3125.397192	3398.071335	3149.934677	3329.369867	2214.757426	3299.659703	3369.18974	3008.239579	3288.972226	2963.748524	2977.339555	1517.20145	1689.7023	1500.214949	1252.215205	1616.586458	1509.857925	1382.858134	1380.494527
2952.378575	2830.419324	2314.906078	2115.213596	2250.075764	1684.5654	1349.390806	2969.686727	2715.514312	3187.357293	2660.150126	2521.179376	3530.995974	2731.660631	3425.645419	3148.552178	2444.328288	2173.878695	2884.812295	3195.962112	2661.947449	3246.095618	2830.419324	3405.758871	2703.936368	3240.153111	2898.297018	3026.119161	2607.178127	2609.424451	3117.898223	3190.042965	3390.566543	3251.206078	3403.162605	2291.386523	3415.009125	3418.161474	3085.276203	3289.79052	3020.3303	3022.289672	1579.139848	1619.625393	1565.829082	1279.358056	1612.922391	1523.729981	1293.082778	1451.519128
2957.706604	2871.48555	2323.827685	2131.702263	2330.196243	1647.812794	1385.274409	3025.6975	2761.41605	3264.244783	2667.772284	2571.407803	3686.528632	2810.265336	3509.549117	3248.360279	2494.307278	2255.388989	2895.225993	3264.525636	2633.906096	3310.675229	2968.221162	3493.239358	2823.627082	3381.377462	3020.546513	3176.148964	2716.877231	2682.42679	3278.849122	3363.406232	3515.896382	3314.57358	3534.612277	2278.473662	3437.101503	3504.470829	3106.703432	3432.932969	3050.901909	3132.320135	1582.847208	1636.857059	1596.745544	1299.606757	1688.971454	1582.815512	1404.055253	1496.216922
3066.578546	2994.457884	2450.79897	2255.242019	2283.745007	1713.030931	1452.834748	3189.639411	2877.64139	3288.176047	2717.919508	2604.596789	3840.849561	2907.205576	3675.093699	3291.47869	2526.038746	2303.119992	3092.9395	3412.932494	2763.671764	3389.336847	3027.168417	3603.956005	2884.057793	3510.994277	3071.187233	3273.966033	2801.659745	2890.432259	3314.140315	3493.747596	3652.619433	3384.29427	3608.777374	2353.523671	3696.802181	3631.995112	3218.233322	3639.574229	3295.427445	3220.330784	1634.337873	1625.243218	1662.946746	1321.280775	1708.320819	1632.012113	1435.134968	1526.29658
3106.643329	3066.637361	2395.877297	2292.648526	2420.90198	1738.328837	1528.868375	3292.280099	2908.72706	3429.309109	2802.092263	2658.417901	3953.283473	2916.654105	3718.502425	3441.880694	2583.622148	2397.38195	3140.333327	3542.974463	2795.212995	3639.911157	3159.773294	3704.051756	2948.55742	3617.595617	3253.419796	3455.191783	2922.97945	2819.749484	3559.326085	3565.429506	3771.204472	3505.863408	3725.615354	2460.337189	3702.592559	3816.430935	3316.672552	3742.974085	3404.25454	3323.706439	1655.036856	1705.802872	1612.22896	1319.10861	1746.766967	1616.252068	1464.199747	1557.016822
3183.755608	3109.134454	2549.266424	2378.207798	2520.118961	1733.851266	1559.82835	3341.638261	3065.437948	3555.54435	2888.743382	2738.373433	4031.138823	3013.534327	3880.237188	3531.477056	2647.148451	2487.492427	3186.555574	3596.059884	2836.320131	3727.105253	3204.789684	3883.192697	2917.722943	3734.223043	3340.83266	3495.891457	2937.839924	2898.907696	3634.792917	3609.804055	3845.927791	3644.154472	3808.446861	2481.007091	3772.65208	3937.510669	3452.105414	3843.899108	3482.005197	3397.010454	1666.758769	1714.479951	1661.593701	1308.090131	1786.216676	1636.007777	1476.562164	1567.379464
3258.535987	3273.139719	2633.637771	2519.158752	2616.304967	1863.745053	1585.563042	3441.993062	3101.190397	3611.329026	2990.66154	2849.859075	4162.581741	3132.690151	4021.988083	3649.346454	2776.940679	2504.695299	3311.104824	3725.048855	2925.131564	3846.497785	3252.2179	3950.943252	3034.365616	3899.401565	3486.949937	3654.110688	3084.743044	3020.726368	3757.716686	3686.274089	4014.939398	3718.063979	3949.377773	2554.605831	3909.14218	4042.915944	3526.621895	3931.437354	3627.218512	3549.860886	1669.806806	1781.11652	1642.276476	1381.759718	1825.088328	1661.068331	1525.577717	1636.423189
3356.179251	3450.590239	2690.427254	2559.192324	2646.396756	1881.417835	1695.651169	3579.666869	3175.150097	3724.256817	3026.033602	2880.883037	4286.010145	3167.466206	4118.574885	3767.444986	2796.039362	2596.721674	3354.072511	3898.209685	3065.186964	3940.080515	3407.556553	4007.7733	3137.213776	4000.427852	3498.74962	3738.606761	3185.323033	3118.313982	3788.246586	3858.153071	4108.40472	3851.584916	4069.943071	2556.304953	4063.057592	4200.204023	3579.957871	4122.923339	3654.120046	3715.369132	1763.296895	1839.393184	1717.901771	1411.285765	1887.221451	1732.21822	1536.54261	1673.80511
3444.037532	3530.982147	2835.083353	2604.547908	2754.815976	2003.14178	1755.660901	3627.085148	3267.343348	3805.767154	3127.026838	2934.534859	4506.875962	3239.390586	4301.087096	3936.799869	2886.013305	2691.330833	3438.163801	3970.900018	3025.400388	4014.156669	3443.481716	4178.505654	3243.047746	4178.683003	3601.031247	3837.002036	3232.478982	3154.821187	3890.889814	3954.750342	4198.011889	3941.477743	4210.778589	2661.842433	4210.936204	4248.792526	3745.781925	4216.872197	3748.707223	3817.012674	1765.95104	1852.328888	1791.858369	1382.600909	1904.113012	1768.430246	1563.9742	1675.345492
3494.018609	3632.608263	2849.813953	2657.128003	2809.348392	2061.578614	1895.229004	3752.226788	3239.559089	3882.60951	3167.432631	2959.659002	4570.309374	3335.174911	4381.349348	3969.107468	2935.764249	2644.082279	3485.038541	4016.596309	3058.358048	4081.402683	3526.75991	4281.681568	3285.066687	4272.295501	3658.139764	3907.915138	3310.788373	3156.539238	3987.716317	3932.450817	4261.012759	4009.252409	4247.910869	2701.657563	4248.407829	4335.345298	3715.520196	4278.240329	3791.370659	3905.925995	1793.88248	1875.608175	1765.641588	1375.866941	1926.788653	1764.752424	1545.584208	1685.75438
3538.505136	3764.699838	2943.230816	2806.026701	2871.414305	2026.963355	1916.781194	3870.995304	3378.265097	3966.357951	3245.229802	3017.595319	4670.417867	3401.76502	4485.479746	4068.641409	2947.449462	2689.811595	3475.997327	4112.508233	3113.535829	4192.052356	3526.766325	4344.636507	3351.445211	4340.51768	3684.705301	4022.198505	3310.827331	3257.40752	4009.880381	4100.798678	4399.517122	4076.943801	4417.675247	2678.592452	4392.593521	4471.508745	3857.764846	4377.408611	3883.136662	3975.578698	1794.49537	1861.588022	1796.618558	1409.889795	1898.204432	1780.852944	1526.973675	1684.571443
3550.73467	3755.338941	2974.539182	2888.596046	2875.666871	2008.058674	1947.006792	3757.79749	3444.342103	3965.753275	3239.872726	2968.960553	4691.263099	3348.948192	4539.291032	4076.96288	2897.358039	2655.228576	3589.041234	4156.967482	3120.133201	4281.940944	3642.533434	4439.69936	3286.0585	4382.843046	3692.723721	4067.739341	3343.128897	3276.825688	4151.463522	4127.163392	4479.020026	4068.361243	4447.202138	2702.994782	4422.867057	4500.344842	3883.76616	4376.427268	3912.621878	4026.64793	1755.818494	1827.841285	1772.086348	1376.608239	1888.556659	1723.07032	1547.496402	1681.145732
3655.195133	3720.554596	3103.874186	2998.332994	2874.909211	2005.282287	2051.42971	3866.199736	3427.14986	4049.540352	3196.805767	2954.359984	4829.112039	3416.218338	4577.391539	4115.458123	2869.878619	2600.557772	3610.670396	4224.896111	3187.076942	4313.34341	3654.708117	4531.349894	3357.497122	4497.141766	3821.962252	4106.975112	3398.78419	3308.656286	4132.042903	4160.024127	4483.860673	4245.97531	4502.70692	2803.780083	4482.095535	4641.835774	3978.725832	4499.951854	4018.460891	4101.512876	1780.538248	1836.320318	1772.634083	1420.158566	1896.506582	1737.086579	1506.389276	1684.492097
3624.722135	3707.047453	3062.31096	2996.80033	2844.389045	1982.579188	1998.902114	3858.01358	3426.982654	4088.837214	3190.049245	2921.453564	4850.62965	3359.977125	4654.483647	4064.231014	2868.458079	2631.15126	3649.726418	4218.576015	3214.5437	4367.035441	3741.900003	4552.853498	3396.712686	4530.379786	3919.95377	4119.589507	3427.501797	3304.898916	4233.537985	4166.064116	4516.496879	4332.032381	4627.207729	2810.861914	4531.42822	4623.272966	3982.398947	4568.703754	4066.884374	4177.698575	1737.510407	1800.930413	1769.882314	1346.390228	1877.124825	1727.626105	1508.082059	1620.16876
3639.829939	3713.256869	3051.718425	2963.687067	2856.08641	1969.932066	2004.299677	3836.170143	3409.011832	4142.170889	3216.547527	3009.590966	4910.452749	3323.318874	4592.641638	4040.880374	2821.806542	2594.912195	3664.837685	4291.718822	3242.274171	4404.87675	3728.954248	4612.856695	3375.45226	4553.117961	3943.947769	4193.24467	3460.001059	3343.638107	4231.131221	4313.784327	4622.386025	4304.060403	4611.349303	2824.132663	4634.944029	4665.661224	4067.791757	4591.907992	4118.163025	4210.424443	1756.840906	1822.749829	1697.877948	1319.640477	1863.257305	1719.276787	1482.463868	1609.994749
3614.944954	3664.126542	3072.448627	2937.671755	2826.838335	1980.045639	1998.777329	3861.245118	3348.885626	4165.449701	3130.55518	2965.664379	4883.639513	3298.522354	4552.203927	4009.539842	2839.237113	2648.898695	3648.287614	4337.249328	3209.644584	4468.174156	3739.867185	4691.491896	3384.94825	4701.748894	4010.198936	4262.147687	3398.563473	3315.752677	4231.830918	4313.141961	4671.660412	4344.528973	4690.090216	2826.377262	4648.115728	4848.424405	4075.529045	4784.213108	4165.449701	4250.771454	1740.452068	1819.306965	1719.222329	1337.181952	1881.123575	1681.916029	1477.947524	1624.303425
3583.861057	3621.99862	3043.585478	2966.020974	2822.522423	1946.330764	1985.853399	3783.001734	3436.052315	3980.957764	3113.707249	2877.874849	4847.509572	3314.517625	4583.501149	4054.843217	2870.322358	2563.052309	3740.58345	4421.610899	3319.186119	4435.65319	3825.808233	4793.476524	3448.749969	4731.286899	4000.214323	4284.373673	3480.995718	3353.865858	4259.351825	4402.12285	4761.568322	4437.100078	4768.4701	2828.212038	4700.939744	4810.386711	4165.166977	4849.514899	4148.46599	4324.912912	1742.903871	1829.685059	1709.04919	1338.082034	1866.944374	1687.864876	1532.94792	1651.958803
3551.849189	3514.281309	3002.039424	2884.083162	2766.919021	1933.791742	1968.942199	3743.646797	3372.12577	3902.934632	3075.092834	2851.754312	4894.55555	3231.583714	4567.538791	4052.872294	2744.952648	2469.284974	3734.345137	4433.665665	3346.835854	4519.419525	3770.512024	4798.454302	3446.148898	4712.9249	3948.157608	4264.511101	3463.498208	3353.0856	4266.783722	4364.351217	4747.261768	4398.234834	4774.975019	2830.778932	4790.787597	4831.154193	4135.172717	4799.599633	4158.030124	4282.665456	1702.390755	1683.653871	1655.92384	1284.437727	1802.533229	1697.308341	1387.073462	1552.97714
3568.687518	3536.950079	3006.371532	2903.552628	2750.479163	1948.745163	1980.25179	3781.325987	3422.37283	3886.582381	3033.793642	2848.45006	4802.157905	3239.156838	4551.865322	4007.870956	2743.37952	2520.045033	3757.093322	4485.393098	3356.419402	4657.007082	3885.529032	4841.311767	3527.49765	4760.019676	3980.35236	4256.316455	3503.735485	3349.886802	4291.361423	4444.016035	4790.234943	4502.263431	4825.770559	2839.062817	4874.089064	4987.043892	4201.960763	4892.186018	4234.704949	4239.940731	1715.765985	1810.292247	1685.317634	1310.015403	1799.72657	1647.525489	1426.199586	1615.847996
3439.491071	3515.951499	3016.956256	2922.603038	2731.664624	1874.394965	1963.450917	3728.80448	3384.034538	3966.829086	3027.633056	2818.378906	4802.180003	3226.688634	4487.845093	3947.140629	2736.748074	2505.340078	3828.039345	4532.288991	3348.00512	4720.004524	3885.423073	4948.339988	3535.826146	4788.447398	4008.118567	4282.357394	3548.939575	3378.987793	4354.668276	4424.585003	4937.814864	4578.149296	4906.423985	2855.567018	4897.067965	4941.408942	4240.430135	4937.814864	4221.621013	4311.391801	1683.596027	1781.085579	1672.451765	1275.558063	1828.453496	1648.384888	1407.183328	1539.69999
3494.823853	3471.659235	2956.11485	2962.851285	2757.803105	1919.713676	1941.849488	3783.743487	3355.329272	3919.555808	3050.395466	2775.687863	4792.498623	3216.547983	4495.872315	3899.442437	2724.104862	2442.909778	3780.739437	4611.743219	3340.694055	4754.660447	3909.406283	5021.322574	3577.000006	4847.463372	4103.362187	4347.838422	3573.64283	3370.792484	4369.557259	4488.69971	4958.210648	4626.019855	4980.720746	2918.331337	4862.542733	5018.983421	4227.701478	4912.202643	4310.114866	4281.721418	1668.447224	1777.04154	1653.355007	1267.092932	1824.174672	1665.900452	1389.366682	1542.079361
3405.023809	3459.463883	3005.650626	2905.944367	2774.887217	1883.406173	2007.412501	3697.848365	3317.676917	3811.638902	3042.570458	2779.74267	4791.649559	3137.188461	4448.554413	3897.672618	2696.39345	2454.968395	3860.74734	4563.193474	3374.828872	4764.811819	3929.714247	5051.604896	3586.97765	4885.171257	4144.621203	4349.023568	3589.794168	3463.687205	4402.95909	4499.31379	4940.284683	4631.205889	4956.068146	3001.601838	4931.07199	4970.412277	4258.159658	4949.985301	4289.644908	4244.71709	1689.769554	1761.480164	1604.795779	1297.628444	1764.467193	1609.994144	1438.448096	1571.176686
3434.131279	3436.435567	2951.822142	2846.201041	2684.285752	1870.69806	1897.889249	3659.066885	3217.426015	3814.3449	2983.068848	2746.850172	4734.578107	3153.58084	4438.548346	3885.079327	2674.259297	2428.534866	3881.148493	4548.032783	3409.436659	4686.988478	4057.401704	5072.775404	3627.03991	4884.521412	4081.348146	4345.215636	3564.432006	3443.815393	4324.208809	4516.966006	5010.692473	4636.408109	4913.073434	3022.528069	4913.425579	4979.43106	4323.591939	4987.187992	4230.967571	4330.713282	1664.351269	1715.067842	1675.232651	1292.961879	1770.131839	1624.423845	1381.296882	1546.326857
3417.38492	3404.621069	2895.219834	2814.659446	2630.085381	1778.739446	1918.215548	3606.137668	3250.69631	3772.500009	2912.76713	2642.119245	4632.756978	3076.774838	4392.392019	3856.742993	2633.344751	2352.351943	3842.267635	4599.562769	3466.031839	4733.270546	3983.177447	5030.13575	3659.498116	4825.773068	4079.564607	4414.339039	3589.240417	3457.704913	4321.090883	4431.980792	5015.254255	4582.696609	4965.403092	3038.303992	4923.099842	4974.156198	4309.667992	4975.233207	4278.405345	4228.43167	1660.794649	1654.172621	1643.649196	1254.390246	1801.847061	1586.886096	1394.168449	1555.525022
3334.141549	3342.319453	2851.177938	2823.122174	2708.025738	1862.340332	1909.926866	3562.565399	3218.641754	3759.589325	2963.961098	2690.255042	4702.360498	3049.864878	4442.403696	3834.896756	2659.601029	2337.640253	3878.187639	4578.944415	3499.741495	4817.500578	4003.675209	5050.801329	3693.048679	4847.324677	4154.089268	4443.154207	3601.094388	3462.357649	4376.452532	4482.612137	5014.770417	4650.233923	4980.594654	3093.643506	4994.88205	4962.742694	4350.920898	4901.813495	4301.73648	4313.667859	1628.007004	1689.081171	1575.434093	1257.580259	1738.66127	1568.294931	1360.831875	1574.283872
3367.273395	3414.087378	2865.095118	2815.867821	2660.73837	1819.608168	1957.772805	3561.07208	3183.356943	3764.325815	2903.236469	2644.653228	4650.118236	3054.785102	4406.470809	3827.433907	2594.049174	2376.572358	3870.985486	4605.758542	3569.935537	4844.355413	4101.080051	5077.797687	3730.161569	4908.936264	4233.258021	4390.502092	3636.376884	3515.462204	4425.034001	4601.768695	5057.927137	4696.021422	4986.481726	3121.392902	5022.835803	5044.905102	4268.718479	4986.381018	4343.23036	4283.183811	1639.613578	1674.520244	1641.344323	1279.045296	1754.857022	1588.107389	1407.240109	1534.476975
3327.989179	3357.269061	2870.916211	2752.348921	2609.5625	1763.614515	1958.942132	3526.088164	3138.391634	3692.279922	2845.879029	2605.734686	4574.57982	3041.969738	4315.608772	3823.484411	2558.089665	2312.072214	3945.913422	4680.388876	3573.155424	4859.496647	4156.96935	5102.341266	3780.60915	4929.373132	4195.056353	4406.417146	3707.40441	3500.413867	4450.681806	4584.209012	5065.662491	4748.861285	5029.616476	3183.906698	4974.729842	5066.112152	4391.81346	4995.58103	4341.070689	4348.255363	1648.896505	1672.361717	1555.365548	1241.706907	1712.209628	1599.334427	1344.087983	1536.872961
3238.170195	3308.922831	2874.914587	2787.526314	2612.624853	1766.247494	1863.701351	3555.613518	3132.186665	3693.938982	2841.246895	2604.382426	4668.502691	2975.997341	4373.837698	3767.272981	2557.335951	2293.034849	3968.435553	4630.505684	3613.580032	4852.658733	4185.019268	5162.709188	3803.848657	4983.988328	4184.551828	4378.365845	3746.918654	3508.714745	4449.730342	4641.652328	5128.090708	4713.260073	5041.987089	3210.43632	4990.63479	5075.253015	4453.436187	4980.746653	4348.529216	4310.102807	1594.49631	1651.115359	1555.093278	1249.271872	1754.510306	1553.132501	1319.296677	1534.725708
3229.158931	3303.908721	2811.760286	2747.262327	2633.428216	1819.090557	1888.894618	3457.098749	3085.836265	3673.193268	2826.995123	2518.089588	4544.859634	2978.579144	4323.520091	3746.5188	2521.988211	2282.479138	3967.200576	4653.141968	3603.213878	4919.681351	4172.281065	5118.328653	3819.753187	4979.057412	4253.085045	4451.761169	3773.302871	3551.061456	4394.592397	4604.593351	5125.562504	4730.560309	5082.216137	3230.371983	5019.42519	5117.99231	4483.483757	5044.921372	4400.473173	4347.09427	1547.504892	1643.15943	1549.875604	1236.125822	1702.405003	1574.015529	1299.293199	1510.757138
3189.958096	3293.388351	2771.317514	2712.277606	2558.8149	1779.07089	1905.271268	3508.740968	3100.784863	3656.193314	2804.741738	2575.679614	4539.680246	2955.665925	4272.424298	3717.443337	2524.710051	2260.273397	3985.383471	4696.990182	3681.830314	4902.842621	4179.250344	5208.417315	3828.522823	4967.570289	4276.250212	4484.928832	3797.219215	3569.48783	4438.064282	4600.556998	5125.9857	4759.55547	5078.462874	3251.349034	5055.638042	5088.657091	4544.576334	4997.153479	4368.395541	4298.772183	1557.758459	1646.090197	1579.125154	1187.814558	1749.597318	1529.802333	1353.191835	1513.405632
3179.733679	3229.859008	2796.058029	2733.679117	2617.686959	1802.122726	1918.718344	3466.238284	3050.49098	3593.420168	2780.331862	2549.960445	4495.368209	2925.854724	4254.274654	3702.440995	2494.504483	2267.05901	3978.715655	4654.442577	3708.817653	4927.858844	4199.003903	5153.173605	3897.97643	4955.054924	4268.494218	4491.999546	3764.885204	3564.387962	4413.869578	4627.803312	5104.196284	4797.317661	5078.42718	3277.631643	4963.206863	5054.906378	4557.800686	5044.384397	4350.271215	4329.084254	1556.774211	1612.254162	1562.846985	1202.783151	1668.197578	1543.850621	1320.935552	1505.483403
3157.041302	3195.364307	2733.95751	2705.410606	2538.351494	1798.513262	1911.031946	3421.546591	2975.851527	3517.564225	2686.313811	2496.828112	4501.197652	2846.903366	4306.818646	3662.035719	2401.772854	2254.319738	4046.848846	4702.060947	3689.825475	4907.459491	4204.770425	5185.075887	3893.744618	5019.60413	4322.353586	4480.568715	3808.082555	3546.877403	4454.447647	4605.706257	5173.613553	4826.030763	5003.279881	3339.737083	5071.123765	5041.076334	4529.594857	5068.494153	4333.999096	4367.465206	1493.38089	1598.808983	1537.703118	1184.440587	1688.022023	1481.912847	1325.123215	1515.715972
3068.535796	3191.526649	2710.442653	2674.272194	2483.005315	1717.265595	1889.630197	3344.843586	2987.214535	3529.486486	2695.604612	2451.347661	4478.757147	2821.964454	4191.689933	3616.72925	2420.672838	2206.484313	4026.307649	4699.814733	3755.148351	4927.506431	4183.180216	5226.433194	3973.992842	5023.016084	4257.527467	4485.378004	3819.183949	3562.331004	4448.32077	4619.854732	5184.349451	4767.55141	5063.491512	3356.806986	4979.771949	5105.992823	4539.986598	5071.780748	4376.418984	4323.820031	1475.445724	1550.356165	1539.824011	1153.336062	1652.602697	1520.244499	1299.225594	1450.844004
3082.545695	3105.781983	2700.382908	2647.488405	2531.939989	1740.70471	1934.845466	3316.344836	2976.630595	3478.278326	2621.085337	2398.292324	4328.425773	2814.310985	4196.015454	3540.520707	2390.487476	2163.734665	4005.272911	4697.697822	3760.170063	4939.994425	4279.808715	5205.199732	3925.934543	4981.129041	4325.880418	4505.460995	3792.611692	3672.440815	4492.583322	4633.566266	5157.042436	4782.70794	5123.46002	3451.956897	5035.273711	5140.497313	4516.361377	5126.862518	4444.433344	4295.641948	1491.329272	1551.909426	1540.257292	1178.223074	1649.804542	1472.775088	1288.723046	1441.493728
3035.437764	3090.130259	2664.493882	2639.415403	2410.389211	1755.206047	1903.535091	3277.301905	2845.162636	3454.068709	2646.112882	2422.339678	4317.510336	2800.384683	4180.001792	3546.833326	2358.864256	2134.417474	4051.534188	4678.806057	3803.983157	4885.984828	4240.752642	5238.46359	3995.305022	5007.573601	4356.878183	4509.855752	3897.522742	3573.133218	4476.141458	4694.317577	5138.071768	4859.922669	5091.418955	3403.599204	4997.706336	5086.710101	4535.087993	5125.066397	4459.600698	4310.865133	1502.548553	1572.9864	1497.564743	1182.093684	1626.296375	1459.042824	1277.368328	1429.210324
2979.268675	3001.256901	2595.55511	2624.613023	2431.135267	1752.354909	1873.718522	3238.582138	2896.278	3459.710486	2589.20877	2326.478163	4279.339747	2766.610508	4188.240902	3515.529508	2350.287717	2101.220942	4034.446286	4680.769007	3808.096517	4971.126898	4227.619447	5194.543641	3988.821771	5049.571443	4332.922143	4531.979251	3875.925555	3609.827022	4472.997104	4684.516064	5137.686888	4819.721555	5158.671099	3425.707	5057.538674	5072.87361	4585.755467	5123.505763	4413.484808	4335.84033	1430.9271	1521.936954	1467.043264	1136.014562	1600.245553	1473.322562	1252.684826	1393.955974
2975.715783	2973.47174	2613.697935	2588.778013	2417.597087	1757.616757	1845.370099	3191.505048	2852.46448	3377.616168	2547.148426	2375.048375	4222.772293	2705.968424	4120.809207	3433.602269	2319.295267	2139.210701	4049.30214	4683.363264	3829.881318	4934.16061	4307.241058	5192.577104	3988.388998	5081.168022	4369.417172	4520.815885	3901.980768	3590.373352	4502.924422	4712.795984	5153.175609	4806.744953	5082.922211	3537.647077	5077.632761	5147.401543	4604.405517	5050.850734	4455.047823	4345.204989	1474.041103	1526.332241	1479.495047	1127.583976	1568.670179	1459.153232	1263.627205	1452.404349
2901.907482	2959.17283	2600.350875	2592.740499	2462.935929	1746.993771	1897.713857	3186.139825	2791.975471	3385.876625	2573.56006	2304.366986	4224.215117	2680.575312	4065.716814	3456.296	2280.148835	2088.808105	4030.7232	4715.269208	3820.049281	4989.070298	4372.491543	5219.501733	4079.508864	5069.417652	4349.291907	4563.269296	3836.041296	3643.087203	4472.525873	4651.748256	5209.878218	4901.986956	5153.029851	3444.314074	5124.981145	5225.993544	4655.510772	5035.016931	4434.394642	4347.068362	1439.545363	1523.859009	1467.262724	1140.90762	1594.992925	1419.148087	1242.648654	1446.590694
2898.364501	2919.265097	2579.499024	2563.652326	2387.333026	1729.410891	1951.543316	3138.130703	2790.332171	3248.146427	2541.251226	2286.171486	4193.678544	2670.98327	3994.022157	3394.113462	2259.551106	2081.222078	4025.970402	4651.756932	3832.568154	4946.41654	4345.71862	5268.153957	4079.864331	5013.843308	4417.650603	4515.694836	3888.223111	3664.693412	4512.425359	4643.758647	5190.345929	4882.540393	5150.705455	3520.982759	5145.157787	5208.83728	4617.320337	5042.489308	4461.106424	4260.636618	1399.133408	1430.336553	1453.947298	1122.069563	1536.410408	1428.869316	1236.472024	1415.524042
2913.932146	2879.616427	2529.883713	2574.843268	2354.803203	1718.080317	1926.5707	3102.11605	2775.416476	3243.665791	2516.943121	2263.616591	4163.720983	2623.937171	3980.944529	3372.319235	2220.712556	2030.308681	4026.953755	4711.043779	3890.873619	4989.569016	4376.876634	5186.416779	4112.004585	4981.020342	4421.235693	4545.11205	3885.076957	3594.39294	4486.876697	4660.84831	5177.578128	4873.977752	5181.544959	3585.40852	5122.657783	5174.726424	4679.538556	5149.251792	4465.940079	4260.070154	1398.222801	1462.299508	1465.852726	1119.991067	1566.127906	1375.236227	1213.394127	1406.149353
2793.04677	2884.67749	2520.209917	2532.558903	2323.469175	1651.730698	1954.19474	3069.364579	2720.000737	3224.425983	2438.882863	2219.473769	4122.178317	2609.536183	3954.130107	3297.049253	2189.026951	2047.05428	4091.689395	4719.550162	3865.002536	5018.352016	4365.017813	5284.25033	4084.909615	5104.510986	4451.670635	4528.884431	3873.968761	3589.47826	4469.726066	4666.768349	5202.789172	4929.807296	5166.220698	3565.303568	5101.866146	5134.237142	4665.91219	5099.693927	4467.80502	4319.291915	1416.810478	1469.954187	1434.541531	1094.888231	1511.412672	1375.393784	1228.628654	1405.939131
2744.760285	2789.809257	2505.7361	2504.848754	2334.627018	1667.068332	1986.679748	3021.749056	2686.828968	3209.462559	2413.106037	2202.476291	4076.106581	2547.845845	3827.550858	3264.685309	2178.090144	1987.38885	4040.492141	4755.431331	3925.679331	4990.832952	4367.953361	5249.887844	4099.770873	5091.737789	4460.420318	4621.378676	3934.94652	3671.198081	4524.647271	4737.109222	5257.928108	4911.198946	5140.389633	3620.033369	5142.86862	5193.978172	4662.332058	5104.505439	4523.659862	4344.646769	1357.22678	1433.358588	1400.923747	1063.264596	1495.60326	1344.991536	1197.375962	1391.85287
2823.226644	2817.571361	2483.865584	2480.729183	2269.555793	1641.568149	1952.244179	3003.235585	2614.507508	3116.24208	2388.694973	2123.075474	4007.741152	2508.398256	3914.58594	3237.714867	2188.968644	1945.571602	4041.99664	4692.757145	3942.592327	4969.959441	4452.758925	5301.524071	4189.349946	5054.690618	4476.549706	4548.593963	3931.56598	3596.299322	4454.561172	4702.056299	5193.985073	4922.937318	5110.708801	3618.120745	5094.579176	5162.39395	4699.408128	5073.032502	4493.502117	4303.725216	1351.782944	1426.088484	1379.102425	1105.75164	1488.227481	1370.65698	1157.399097	1350.957008
2724.210338	2720.3643	2435.579467	2489.287423	2299.515006	1623.336562	1942.811192	2955.095459	2670.702192	3148.018292	2339.123222	2166.722897	3981.422564	2499.752389	3804.329306	3208.813206	2120.637573	1990.499357	4056.515938	4768.223149	3937.085194	5056.247914	4419.526403	5308.160268	4172.760037	5035.491426	4496.013147	4634.310956	3910.931176	3592.26201	4472.346712	4718.802216	5252.755274	4998.386815	5251.634933	3648.767566	5126.185509	5213.892541	4700.869308	5131.422523	4522.532287	4268.979635	1342.655742	1426.790289	1404.440064	1080.270019	1484.41213	1352.071777	1177.956328	1340.619946
2711.387222	2693.136049	2414.329878	2464.544952	2234.162799	1592.651856	1925.369089	2928.612552	2619.137068	3114.830263	2295.337108	2142.364753	3962.505084	2456.87793	3731.47476	3188.905483	2056.702876	1879.826011	4047.317063	4722.260237	3984.431967	5019.562066	4477.963673	5290.657894	4220.324347	5118.93896	4532.633468	4582.973518	3973.828101	3563.80944	4552.682547	4708.129528	5223.869682	4979.692866	5143.565744	3603.660463	5148.527559	5233.257563	4713.38712	5095.931401	4580.508423	4297.643737	1301.769872	1430.566927	1333.072808	1072.668051	1435.111503	1310.328277	1169.162321	1345.71595
2641.754857	2652.62095	2398.177127	2459.211439	2221.641045	1564.330685	1896.148324	2867.140409	2516.629277	3026.748412	2295.446989	2069.018909	3910.721352	2412.618163	3774.131663	3121.619541	2096.619505	1910.90322	4020.488401	4742.921817	3982.950038	5036.28951	4417.622651	5317.401473	4238.477214	5071.189914	4488.14436	4564.349982	4018.12658	3582.265721	4439.894326	4781.063164	5227.007866	4970.405938	5175.278725	3669.279592	5135.118908	5185.59274	4749.013917	5148.992137	4509.345472	4278.696532	1275.119557	1388.693533	1332.632887	1029.817693	1428.145303	1306.6873	1150.035844	1335.618574
2650.237498	2611.412568	2364.900473	2397.095638	2209.002235	1600.920748	1872.805356	2824.736611	2532.919372	3052.639778	2222.807397	2016.202052	3833.742558	2361.552228	3722.049104	3100.145254	2050.734367	1876.591171	4046.868747	4768.83955	3979.403053	5077.015436	4444.143138	5338.166714	4316.415291	5119.659163	4555.177049	4594.829528	3963.558892	3563.629569	4490.951513	4791.528539	5227.997994	4942.671317	5149.334927	3637.124041	5179.060169	5160.920231	4768.795438	5193.250944	4551.531908	4268.919497	1292.651582	1365.196425	1307.808417	995.7956079	1422.249136	1291.705062	1113.85725	1261.669077
2562.909921	2619.448749	2363.972159	2479.606923	2204.63128	1561.038796	1829.469255	2763.108448	2518.120388	3005.210899	2215.66813	2039.352478	3856.098119	2335.297748	3614.371527	3054.831238	2027.086453	1821.975495	4110.231236	4714.764788	4033.808246	5019.559953	4456.677828	5258.164577	4216.877629	5034.349737	4490.897977	4576.516019	3916.299664	3588.129446	4458.032257	4800.004394	5299.652586	5055.591976	5244.299124	3707.100399	5178.477143	5234.136851	4708.66187	5192.651984	4449.244434	4171.507416	1268.120274	1362.12528	1338.876763	994.5793778	1413.962114	1285.928039	1094.68876	1290.992037
2549.388444	2531.122329	2361.615785	2405.793605	2136.240055	1557.434068	1832.323407	2720.054768	2480.101663	3004.208608	2191.969146	1964.146177	3787.095292	2291.708374	3600.969773	2992.875883	2017.646588	1804.80348	4060.881977	4739.724573	4099.991811	4982.223306	4482.363827	5322.124326	4247.581803	5043.800479	4469.25471	4543.9829	3972.910487	3522.669299	4503.08798	4757.823097	5257.242779	4996.771112	5176.128663	3698.02531	5169.731691	5132.137038	4807.094168	5112.646914	4495.802141	4225.00352	1266.909726	1332.971012	1307.092584	967.6195524	1390.17112	1259.079542	1083.258244	1251.788409
2457.74807	2506.908566	2271.724461	2429.087369	2096.442194	1474.790487	1857.430283	2681.452256	2395.184467	2877.471151	2109.257078	1933.574547	3675.571605	2254.234242	3501.211092	2960.710756	1935.297659	1721.157534	4022.397285	4715.275101	3990.634704	5050.678184	4493.820972	5249.616332	4198.214264	5016.495525	4542.078485	4612.729107	3954.24194	3529.491074	4469.237487	4726.369753	5190.899328	4985.228932	5126.781001	3639.681567	5158.794994	5095.531816	4706.607779	5077.775008	4408.395782	4173.96245	1203.768768	1319.37602	1270.965128	961.2174759	1348.725123	1235.846532	1056.408058	1210.280365
2454.051505	2492.91579	2256.293848	2433.184032	2123.739448	1451.187932	1811.926324	2701.64853	2399.976185	2839.62711	2077.396675	1918.662277	3682.010331	2247.837924	3460.971913	2902.310544	1893.581794	1692.681286	4004.640696	4732.188397	4078.244122	5019.799792	4453.099541	5231.189968	4235.175437	5028.204054	4409.94082	4546.825964	3921.257193	3496.949056	4391.345349	4733.977651	5187.234381	5008.323239	5078.139462	3702.405725	5192.462973	5095.834328	4744.962549	5056.852515	4451.644881	4169.651711	1207.771139	1264.21338	1242.802013	944.7026413	1321.614765	1179.047653	1037.982691	1220.99867
2355.709881	2443.428246	2220.806392	2338.948652	2053.687479	1464.217886	1812.242613	2620.022112	2353.886838	2754.797555	2084.453021	1862.888121	3618.531433	2198.086727	3399.651083	2869.342752	1905.158133	1691.774194	3989.940082	4710.488901	4063.24329	4985.660878	4416.354236	5215.650497	4214.788205	5036.501649	4465.899398	4525.927831	3961.625388	3471.451549	4391.448488	4711.843781	5175.856372	4942.699897	5118.048483	3628.440626	5124.752734	5119.642371	4729.65696	5040.032195	4394.565379	4096.173	1225.831758	1226.927652	1257.014278	906.4722483	1289.01015	1198.438805	1010.492054	1194.524091
2366.501872	2389.983712	2223.403661	2317.756228	2040.085796	1453.870478	1784.808319	2548.437527	2313.145602	2701.601221	1992.743488	1803.424595	3554.110059	2117.079344	3311.731867	2830.940014	1837.953781	1645.851362	3946.885552	4599.142218	3994.952182	4957.653561	4422.382508	5198.209934	4206.01985	4994.916292	4441.782044	4502.218722	3892.503521	3412.981571	4343.009604	4724.640073	5194.286199	4937.487327	5038.602169	3645.802545	5088.49272	5102.188288	4688.662028	5069.17123	4464.212935	4056.799203	1146.088118	1213.414613	1201.858098	888.5512811	1319.261887	1150.505686	974.7660716	1121.112169
2262.518022	2282.376672	2166.023284	2267.796599	2047.537982	1407.922368	1732.995512	2495.969172	2189.291726	2680.962223	1958.751206	1804.322138	3483.606857	2082.991514	3227.041141	2788.375782	1784.856925	1591.711876	3895.128448	4607.10453	4007.687208	4940.463413	4402.881974	5156.459355	4193.061272	4964.056041	4397.16282	4514.276348	3885.053483	3471.247195	4325.032626	4639.19226	5182.567284	4994.968224	5111.194797	3677.925552	5112.364636	5067.54403	4699.198983	5134.867788	4367.69642	4089.80576	1130.85651	1191.507412	1204.853209	822.9387109	1261.90314	1130.633106	975.1872048	1125.820314
2255.210877	2262.791586	2128.255778	2290.808828	1969.824515	1361.098613	1757.86533	2473.626127	2198.543411	2619.794201	1906.172259	1719.807503	3367.959376	2059.852282	3181.726373	2664.118189	1715.623633	1537.987642	3916.378456	4607.06526	4014.513992	4889.918387	4415.195437	5158.362422	4179.623561	4914.280557	4357.361824	4468.578517	3822.186394	3344.546691	4320.86763	4667.393093	5124.338642	4906.232599	5023.328723	3650.841253	5055.757983	5055.757983	4693.862392	4956.893994	4353.605678	3997.114157	1120.996527	1171.328391	1155.977921	851.218634	1245.527486	1105.852639	913.447559	1117.377552
2157.713435	2274.672345	2049.35048	2190.447119	1932.332244	1346.581717	1679.720885	2381.866535	2155.004101	2577.142768	1846.622658	1642.458704	3308.350918	2017.227751	3119.784616	2609.659861	1671.595418	1516.699861	3845.519473	4617.129886	3983.059306	4899.148777	4388.560025	5152.168466	4132.968746	4906.183783	4366.388531	4447.949577	3791.23689	3286.731287	4206.743051	4644.420505	5105.574844	4913.028828	5010.956657	3635.359117	5043.369196	4989.499349	4750.804518	4952.694628	4362.724297	4033.431008	1108.462929	1147.555521	1111.910935	838.217329	1195.317776	1077.21121	901.5231929	1050.868592
2164.634937	2166.909049	2168.026828	2197.526862	1892.870648	1311.323453	1651.48776	2308.050546	2078.936674	2494.073878	1834.393833	1677.692786	3252.269768	1958.197412	3015.005442	2594.397334	1671.691853	1453.644187	3860.577205	4468.020762	3918.57663	4883.34845	4376.241706	5151.371779	4127.081697	4840.782784	4339.394242	4415.563502	3785.791623	3286.870816	4230.639451	4591.824613	5080.879653	4854.303627	5005.825197	3648.840802	5027.219642	5025.358546	4718.25013	4889.374473	4315.212524	3932.127108	1063.399199	1151.749027	1088.633025	798.0668893	1185.367345	1062.367459	888.6005413	1079.298824
2130.666206	2149.37598	2023.218642	2180.438049	1832.985041	1276.100756	1630.895167	2305.136353	2063.183378	2441.927976	1782.481697	1616.100811	3169.785696	1938.30505	2963.489668	2527.995719	1600.591561	1428.111296	3829.88763	4508.225681	3987.01586	4859.538743	4385.556543	5096.636729	4101.177006	4755.456678	4347.919456	4357.993999	3765.36468	3234.344213	4180.531099	4565.893259	5035.452531	4877.983306	5010.054269	3605.613065	4899.71158	4847.505391	4704.291171	4875.569092	4298.902929	3910.883028	1067.628271	1103.613418	1125.136093	781.5758853	1122.419205	1030.757293	845.1800303	1042.369682
2085.796984	2123.990625	2005.796702	2093.451777	1806.526152	1262.323048	1622.401473	2226.192682	1996.613613	2410.99291	1747.084558	1585.842903	3152.036801	1862.144608	2931.105137	2467.511365	1576.94985	1383.420906	3801.074334	4533.801711	3917.951963	4782.845359	4381.758525	5146.354878	4102.104037	4800.644119	4299.08227	4344.580401	3739.816357	3187.440439	4161.844618	4488.986739	5056.752532	4832.406298	4937.745283	3492.65718	4952.202943	4894.203654	4605.801798	4855.304533	4248.66804	3844.576465	1033.975668	1091.878515	1085.297444	745.6103618	1153.001734	992.1982348	818.5276348	1010.31373
2020.211697	2064.789153	1961.281483	2105.157278	1781.393819	1256.903013	1524.765248	2162.857247	1967.934408	2358.968849	1706.764982	1514.580985	3058.459106	1797.000109	2810.335819	2374.228945	1527.533414	1364.645869	3782.554809	4448.911951	3905.037987	4807.100426	4316.453078	5027.654591	4073.200086	4759.810678	4234.502908	4310.333126	3682.234638	3189.696625	4113.851352	4528.492647	4991.784355	4768.110241	4872.354614	3552.97257	4942.25161	4858.896024	4597.274427	4875.0009	4199.188125	3844.814616	966.2853228	1065.243963	1037.914016	738.7549936	1100.970779	952.1280184	795.1445683	955.9342433
1937.490618	2006.513974	1915.71892	2110.117712	1714.290302	1171.903269	1526.611889	2126.669145	1871.893954	2291.050414	1670.942237	1502.87324	2990.667563	1743.090082	2742.480904	2370.138523	1454.914363	1263.735706	3680.035326	4364.694354	3866.964527	4730.111988	4261.891908	4969.136792	3974.683042	4687.726508	4205.59846	4215.685025	3569.739003	3159.334496	4060.871532	4441.258374	4988.337611	4769.676695	4847.820684	3452.433114	4809.159309	4719.30398	4545.002319	4709.92672	4180.382047	3725.123564	997.0714749	989.4434447	985.2531006	709.4081326	1065.337603	926.901904	762.2643742	922.6214417
1949.339763	1960.83617	1885.939315	1984.092864	1704.89741	1172.422933	1512.310076	2056.364353	1873.915624	2246.941038	1624.307696	1446.62296	2985.632642	1723.893422	2614.400216	2279.840943	1451.475165	1225.272713	3650.239229	4344.658564	3866.453666	4734.631423	4255.869904	5023.689831	3954.76	4671.718168	4200.044161	4250.416877	3590.081785	3077.97385	4016.310123	4505.807723	4970.662148	4739.747532	4800.746369	3471.256401	4798.6939	4756.349343	4535.334147	4714.531119	4144.622195	3716.969821	963.72945	1030.896543	980.7118884	692.3406834	1036.458765	937.8765858	739.3073518	911.8406184
1895.483957	1931.146888	1847.995168	2012.665758	1633.416579	1109.653778	1480.066915	1973.562762	1798.717042	2186.875709	1601.987518	1414.710303	2875.738727	1683.611712	2558.647427	2240.815261	1440.722585	1215.383783	3642.405995	4341.473362	3848.641483	4690.912316	4242.877726	5003.217558	3962.232525	4667.381439	4156.707655	4181.804275	3517.937933	3009.25176	3974.370046	4383.291772	4946.412629	4696.410769	4811.358864	3430.734058	4738.94924	4758.402123	4537.386926	4712.22149	4187.039226	3676.132229	915.3007478	968.2906252	985.1386741	683.3686054	1048.193723	925.6994975	712.9614264	926.714801
1801.870701	1838.851602	1798.940249	1929.452049	1588.424035	1108.938595	1448.973975	1991.796232	1766.728555	2155.602815	1529.534972	1365.162852	2820.738606	1590.033633	2541.506982	2204.304706	1341.002153	1160.982277	3609.157565	4312.080707	3835.56493	4695.532401	4218.423852	4902.146631	3973.169406	4647.860598	4072.190205	4102.264371	3509.481366	2986.199187	3925.881876	4349.494678	4844.344541	4666.354928	4774.415248	3437.143935	4724.005694	4644.995938	4496.371116	4635.53762	4026.884986	3609.157565	912.2592519	939.7094018	947.3505038	617.8737494	988.265904	834.0404858	684.9948326	844.6655813
1758.950616	1812.652152	1794.161495	1880.233945	1572.731683	995.9015807	1443.369083	1912.247317	1737.85013	2049.419711	1469.45288	1344.287302	2784.756475	1565.949157	2427.576692	2118.218342	1286.110765	1099.086137	3563.750942	4222.605945	3776.960074	4654.930541	4183.455945	4859.383506	3829.588558	4565.289357	4022.757529	4042.988493	3411.933559	2900.931706	3916.354016	4315.528383	4845.772954	4650.543955	4755.527427	3341.28974	4709.464464	4626.00976	4430.872038	4555.063402	4012.606049	3578.23907	856.1206645	915.5577672	883.1667388	589.7484379	941.2860173	837.6624496	643.4150811	804.2964179
1752.233355	1730.869997	1725.496773	1861.247325	1545.935876	995.644225	1384.783682	1921.256873	1680.604292	2056.044263	1453.883807	1283.675134	2670.258759	1574.140482	2362.748842	2134.603504	1262.515517	1078.777907	3541.406232	4194.12766	3749.491804	4594.041999	4179.407182	4864.506145	3871.240123	4591.052539	4054.2505	4064.140915	3402.635246	2888.374867	3825.49995	4385.865366	4850.211799	4646.156512	4700.204304	3370.835267	4689.441499	4595.963271	4496.377493	4595.445263	3994.036896	3511.081037	853.049265	926.2822856	903.5236802	601.7837889	989.5789684	831.211997	644.9964125	849.5519232
1703.665045	1693.577768	1666.053909	1830.708997	1514.352671	957.0368051	1352.450391	1828.333282	1593.262598	1981.300825	1383.05538	1247.203162	2598.989928	1473.220768	2249.139259	2040.594078	1219.357063	1017.277946	3471.663681	4129.05451	3743.985244	4553.119159	4018.169348	4726.210648	3781.008677	4510.826642	3968.976963	3905.847652	3372.401816	2856.551662	3755.187416	4257.169682	4738.499177	4535.572514	4612.567389	3232.944518	4588.088747	4520.056075	4335.517454	4479.539255	3918.707108	3485.440477	794.3860159	839.8778601	845.8634531	539.3742702	922.0607707	806.9623314	607.5603578	737.2541038
1617.62858	1641.433268	1626.957929	1764.638294	1414.134731	939.5142878	1286.772717	1737.575362	1587.530244	1916.28835	1377.588083	1194.91505	2557.139983	1453.258218	2152.932816	1941.619275	1202.713039	954.7416361	3405.875606	4063.715997	3640.218656	4436.20642	4047.841986	4751.461238	3716.166789	4331.092314	3888.517648	3918.231074	3277.113676	2732.910539	3705.841628	4182.577151	4621.875314	4484.219769	4566.976268	3228.475057	4492.565521	4443.750469	4369.460692	4428.72818	3853.211523	3368.939213	774.028052	850.6573465	810.8261046	537.625727	893.6431057	779.9213284	575.2399225	712.8422569
1571.931251	1599.340242	1699.023464	1678.209086	1383.303964	845.6249951	1287.934996	1692.70756	1542.484663	1882.726961	1341.679803	1204.276418	2458.704427	1407.835333	2119.013736	1959.245232	1150.963369	974.1592985	3350.459682	4022.290889	3643.26218	4413.678032	4000.297168	4572.075807	3626.062735	4318.915175	3856.592028	3927.792422	3214.352125	2729.209563	3621.03333	4131.512234	4633.819416	4471.44003	4493.949779	3175.057143	4509.70831	4356.151226	4322.036436	4376.689975	3865.932128	3345.314545	806.6259177	811.994786	789.9653822	518.1601901	870.3229458	718.7232402	535.7749539	672.5654872
1525.576024	1542.45788	1547.36099	1719.980768	1351.107682	819.0879832	1214.195243	1639.2889	1475.345883	1807.114027	1279.907734	1146.203322	2389.701298	1372.239388	2071.600899	1855.12137	1071.402659	896.3406568	3287.79924	3939.346783	3537.058135	4414.716523	3962.32007	4618.254458	3671.717705	4280.226678	3808.287339	3778.313787	3172.276105	2624.637159	3593.146165	4054.356592	4615.967515	4418.412483	4390.16054	3111.965344	4386.893396	4337.58417	4223.122718	4293.043032	3778.313787	3266.654155	755.0071668	818.399608	772.2784732	496.2592064	811.1379168	709.7588523	518.7385709	666.251488
1451.363549	1481.483769	1523.859448	1651.659047	1349.067857	788.1612595	1200.373009	1618.774433	1421.683178	1717.433702	1212.491094	1074.11307	2334.533426	1259.843469	1923.341592	1814.63681	1033.089319	860.5945097	3203.154531	3904.015973	3535.720259	4328.987665	3936.988747	4491.48185	3552.763609	4193.532285	3742.83622	3807.778916	3176.710317	2561.648262	3499.201025	4024.177028	4555.15516	4412.582527	4394.472195	3053.848327	4351.50409	4287.355747	4202.697352	4222.637971	3697.367465	3187.748624	719.8502038	773.7778606	737.8746194	461.3341653	775.460291	679.5013027	513.4641356	627.1827882
1399.874044	1481.162557	1471.758972	1589.599476	1260.264831	736.6871375	1181.179193	1544.038498	1411.755791	1718.348074	1171.855043	1068.91044	2304.521726	1292.368438	1895.513886	1723.31426	1038.469824	849.1175965	3199.857719	3841.404307	3455.150498	4295.370773	3892.496548	4538.401494	3524.659046	4194.771193	3734.386061	3683.892155	3075.003183	2539.625924	3455.150498	4001.108752	4511.787106	4299.077138	4375.498927	3067.786756	4308.278963	4288.896772	4164.066162	4264.06661	3628.875612	3156.904273	702.7153559	766.7967539	712.0642261	431.2054353	748.3523097	644.6821901	497.582696	668.9405683
1385.799991	1412.812148	1463.089092	1562.044653	1246.887824	742.520004	1107.549254	1497.660834	1401.346673	1671.51594	1138.216224	1031.983748	2232.008727	1231.152832	1847.830472	1714.680749	1008.952604	805.5005445	3127.648185	3724.289992	3426.734663	4266.896368	3844.119368	4474.617539	3476.269404	4135.884927	3665.821707	3625.809675	2984.720677	2461.618072	3383.286226	3905.079697	4457.557994	4296.011202	4261.859097	2974.591917	4314.783004	4215.721729	4090.94954	4145.954274	3646.400973	3094.857941	679.9647622	754.0916605	650.9445599	434.2791966	740.6278297	641.8956674	467.5356736	564.1755554
1337.394693	1401.374307	1387.377099	1492.499978	1177.274766	659.2873004	1086.007111	1422.166857	1355.194904	1604.738904	1116.625651	971.4096119	2127.832333	1214.578244	1747.91864	1639.29953	931.3231232	778.9823626	3010.539279	3700.030575	3423.29763	4182.914572	3750.679609	4400.535261	3403.421295	4031.252404	3572.433384	3607.443911	2931.503631	2380.121737	3310.963609	3798.042551	4393.917023	4232.513663	4187.880039	2896.478683	4172.425341	4137.603328	4047.475516	4097.63268	3543.817932	3031.464266	657.6680395	708.7874896	679.95346	421.2772849	742.8811786	591.7999857	460.3708415	562.2112851
1360.869175	1332.346989	1382.01629	1412.705197	1092.200606	643.0851601	1058.728421	1403.595964	1286.031176	1504.793488	1055.095797	949.9787797	2073.218697	1120.752835	1697.850293	1592.192371	891.6853891	746.9654068	2988.745747	3619.218716	3278.755521	4137.043111	3719.43531	4319.30185	3327.403818	3969.688381	3511.054692	3496.032403	2878.070571	2342.6564	3231.530513	3792.409294	4272.875536	4156.977591	4152.18498	2901.251973	4116.989179	4071.821499	3981.580841	4031.939993	3471.771553	2963.439688	596.8474982	687.3215659	596.4575721	394.0729766	705.2401294	591.666998	432.9967879	528.3617318
1285.508454	1249.444753	1323.682885	1402.536963	1066.308657	642.6372147	956.4045161	1339.888465	1214.154212	1508.535835	1059.629389	913.926403	2018.148328	1127.48823	1663.088142	1517.027874	849.8205211	693.0784007	2926.266589	3621.073891	3220.373006	4063.261069	3686.598021	4270.373483	3262.662232	3894.878547	3477.085657	3442.805849	2788.42069	2257.844984	3183.084818	3706.196661	4229.329588	4088.764303	4103.577202	2785.438355	4088.90619	3993.462755	3968.395906	3973.593416	3427.783559	2903.362316	624.2319174	670.5211166	606.9313936	391.8125004	708.0190041	542.1791128	426.8128513	502.981267
1238.928134	1264.808253	1320.842082	1396.3858	1055.479762	631.9535231	953.5150314	1307.882587	1229.293267	1485.45462	1009.892383	895.0038521	1986.248562	1111.355938	1637.007661	1516.229219	867.2985366	750.7006162	2875.656788	3595.785187	3235.60012	4043.205387	3645.860611	4184.375524	3204.292259	3889.925816	3397.873607	3413.767012	2785.191478	2255.332928	3167.625321	3661.341456	4264.707409	4138.96135	4052.93648	2828.585244	4029.235433	3948.690894	3918.646315	3939.173226	3371.915756	2874.315556	630.3949371	671.1193949	602.3667116	397.9980023	679.6612979	571.8194032	451.0011231	514.4883776
1188.945835	1226.312254	1227.639601	1277.563673	1015.6352	620.5184005	928.1752281	1272.332208	1187.052158	1453.741875	984.2332267	854.5569507	1904.648562	1010.860084	1559.575432	1477.478787	801.4941333	688.8104526	2794.132386	3506.127116	3189.962443	3970.488399	3590.429494	4152.046572	3146.241378	3776.297772	3344.774369	3329.734259	2749.822795	2169.859232	3060.494041	3649.714489	4187.217465	3981.650546	4030.887281	2654.396652	3977.375334	3896.524238	3856.790726	3892.36813	3369.841218	2786.431421	573.6899307	639.330196	580.4658005	362.748915	648.8433535	506.6512168	416.0662369	484.032625
1154.914419	1169.697378	1201.079618	1251.413541	989.7377919	573.1653376	881.2687891	1235.617139	1096.445211	1346.273706	928.6297673	847.9086846	1834.550512	1018.023522	1517.892992	1394.02808	789.9501872	631.5700646	2740.044243	3432.856199	3111.912868	3922.354542	3500.733118	4118.753903	3087.319862	3727.547753	3366.874353	3243.652248	2761.88416	2133.348651	2978.607597	3558.281197	4098.742901	3993.877837	3947.318491	2636.808914	3909.6485	3793.414715	3742.412674	3803.429575	3241.540106	2726.919562	566.6104633	600.7960506	544.222196	332.1421133	640.3321289	495.1576277	401.3292347	467.4200976
1146.423751	1138.219517	1228.150999	1216.954463	928.5148418	531.1102966	889.2957712	1235.998582	1077.335197	1321.844112	917.60561	802.3336024	1808.015064	996.1425822	1467.139991	1369.763561	756.5821184	631.2373294	2646.33396	3376.956247	3077.378074	3860.700248	3504.551374	4066.914683	3028.687083	3674.442581	3221.360673	3195.212741	2605.446798	2065.738227	2963.954237	3521.923189	4026.930209	3912.385996	3910.011215	2599.461172	3838.668125	3731.16699	3756.26361	3767.17053	3235.3197	2621.821093	572.1907045	568.3290536	520.4746291	350.0837806	604.3583744	485.7735979	372.4392023	481.4767281
1102.961011	1115.868199	1216.746522	1231.768843	902.4463116	541.044456	856.1753726	1154.130192	1070.681671	1315.079593	894.2816142	813.5781532	1788.562968	944.7681769	1449.063294	1343.225669	736.2532698	611.990807	2612.958921	3321.078548	3020.849739	3835.588254	3412.961172	3980.900126	2959.980119	3699.440746	3237.949386	3178.797756	2561.420903	2008.684638	2827.744474	3434.128841	4016.869691	3837.800588	3779.806469	2576.787846	3759.247993	3711.880891	3626.136822	3686.297261	3183.81708	2656.519946	552.7110534	564.2779324	539.3845171	356.5202442	619.9740358	491.0907399	363.7013998	502.2515737
1058.956261	1071.865829	1092.221877	1142.135174	908.2967034	521.3021082	797.4292696	1091.290075	1037.574883	1237.827935	874.8872361	763.6680809	1690.575158	921.7328486	1360.85802	1248.059743	702.0790103	572.2063888	2539.587563	3291.585986	2958.218533	3698.597526	3367.055108	3940.152128	2881.462664	3523.676158	3111.680522	3024.928422	2503.620154	1972.164852	2782.456285	3328.078873	3930.065563	3781.312628	3753.09274	2448.295246	3722.695548	3651.694269	3589.733832	3585.369462	3032.588867	2516.594885	562.6794337	573.2250343	491.0219633	327.1120806	579.1595182	453.1311253	341.0657013	445.3028197
1009.360432	1045.249918	1046.686325	1107.662921	848.7659073	513.4304094	789.8542535	1067.130948	995.5284875	1198.921108	787.883964	757.3375968	1648.458346	871.6212646	1338.221624	1243.669858	680.8323338	548.8605315	2476.74652	3205.461618	2876.926536	3643.834926	3244.832527	3833.469475	2842.483993	3428.071795	3041.799731	3068.317636	2404.666128	1789.682314	2741.838906	3289.168689	3810.448678	3721.353933	3661.739862	2396.572402	3652.873434	3520.819138	3554.541651	3525.112059	3009.138712	2432.468354	518.466031	564.2492966	491.4292074	323.6468187	551.1132587	454.736042	345.9338027	422.7236571
968.6988999	981.1208484	1025.125904	1012.446813	812.2506669	464.6710168	714.1522879	1066.413255	935.4354216	1158.18713	738.5595433	712.9480798	1572.843652	827.9045134	1297.405463	1148.242964	674.8337223	533.5941453	2386.291709	3101.071145	2793.433307	3558.046011	3204.765367	3717.120957	2731.196035	3412.066125	2920.503929	2952.90179	2343.391935	1778.780836	2625.260642	3184.569259	3769.778326	3600.776079	3529.364732	2307.465289	3522.077749	3464.797331	3458.210204	3419.677002	2886.79508	2415.191944	475.6461439	470.9167175	477.0513117	317.9050499	531.1751977	410.4441627	317.4411344	403.5599819
937.0217006	989.5464721	1032.290045	1013.006077	807.8408961	480.3263777	697.1940657	961.7592963	918.927764	1125.636698	768.3472329	702.3895232	1481.449572	799.7538233	1211.045635	1161.207536	635.8954681	513.287934	2321.731652	3042.683733	2765.593069	3542.851638	3183.361651	3695.672085	2627.517725	3391.330058	2937.671437	2872.186907	2270.527501	1770.861202	2560.980374	3199.562535	3704.366925	3526.358584	3470.033403	2274.618555	3488.646772	3361.308954	3390.435011	3405.4573	2852.037821	2310.245706	489.0757481	499.9834513	463.1963227	304.7231871	575.5175766	444.5176681	327.3374433	427.9658878
943.8809976	922.0765306	999.6542202	1007.068836	776.6846041	403.4126257	673.9991919	959.4128619	886.1887812	1065.546648	739.92382	679.8380392	1486.425273	752.7318669	1170.45408	1120.49816	609.2283647	517.904877	2286.647448	2938.116943	2682.923473	3448.622439	3003.515956	3633.60284	2627.717746	3224.751851	2802.742995	2820.905336	2213.208171	1696.574908	2479.895843	3009.705285	3590.138259	3507.658048	3438.559889	2167.406556	3385.256855	3312.599394	3311.633464	3276.581455	2779.462892	2243.587772	436.7346362	493.35026	420.8424855	296.4644265	484.3387535	402.9956775	351.5718163	358.595198
867.3769249	890.0643808	912.0263477	966.3161135	739.8489578	452.8970617	661.4236463	931.9058316	867.6724813	1021.401341	732.567418	652.5184904	1444.714209	745.4597224	1152.91008	1030.080074	574.4937028	454.22345	2241.254568	2921.288666	2624.778206	3307.177949	3011.342598	3579.916478	2509.143585	3182.85442	2723.532041	2738.679965	2150.586576	1636.92468	2438.883976	3010.332737	3507.679346	3425.439764	3357.882353	2125.534518	3343.976942	3253.937262	3298.114475	3218.801994	2715.132595	2196.110015	463.193111	495.7098572	445.9774592	297.8467186	501.466187	418.4114184	325.7732059	411.6090414
821.025932	842.7669425	900.3355021	882.452306	703.8569357	428.6768977	633.7210607	899.9294639	796.5095707	982.1382946	676.4566629	621.228956	1339.240256	729.8480658	1088.713985	1012.182874	580.9245488	467.5371059	2108.561422	2839.427735	2574.571276	3250.378695	2896.31501	3494.236932	2428.291189	3121.471996	2647.440764	2639.107598	2092.228528	1582.067862	2356.671906	2881.037698	3408.223186	3296.542755	3273.554959	2045.669548	3199.768373	3161.502149	3164.24912	3152.640146	2659.280728	2123.87029	426.9491592	473.7933838	397.0921378	234.8464488	421.8774264	365.4343709	286.5858571	369.0537295
852.0158483	840.6933517	915.7793815	896.6823178	723.0088025	432.4680165	645.9164975	853.1514847	818.4740164	969.4122599	686.6687896	636.2156449	1349.976931	735.307575	1087.366374	1010.772561	563.7987537	469.7546262	2070.834254	2733.680974	2502.980121	3222.331954	2879.79749	3394.197136	2358.0441	3045.497532	2612.400317	2595.38771	2038.663851	1566.829555	2275.170461	2816.238107	3353.301014	3277.837435	3203.876018	2025.979965	3179.961713	3086.307697	3149.132792	3085.057331	2583.928502	2076.609943	409.1681745	467.7593638	419.9970535	277.2598442	484.8952145	378.6948614	281.7676433	359.2147316
781.0226788	821.293687	869.5632776	873.4882902	710.5529393	390.5393064	578.3891071	836.0732383	817.9907258	991.4954661	674.3446067	598.6323596	1286.933829	706.705221	1077.122517	1007.812678	527.8308858	467.2836236	2055.541723	2722.420737	2456.606049	3142.598906	2816.667719	3370.913268	2275.154299	2927.076516	2570.252849	2546.827174	1967.077622	1506.950494	2229.64001	2755.506297	3295.914697	3159.712604	3088.397208	1911.600433	3112.076912	3054.556577	3055.705725	3016.840282	2536.70437	2049.378253	411.2216612	445.0398679	402.730445	293.5113291	467.2228163	404.7612504	293.9987466	343.2363005
772.3452005	730.9329358	811.4844762	831.9811542	690.4172528	410.8975326	545.7601609	809.8201344	751.517255	901.9544624	650.147638	593.8440466	1271.161435	680.8473617	1013.786113	945.7498294	538.54098	438.2457031	1962.353475	2635.126864	2381.65088	3107.974649	2706.551219	3268.000239	2237.038224	2903.98038	2508.91985	2471.452198	1915.769932	1456.143318	2114.751972	2682.177397	3238.943709	3139.099496	3032.415576	1943.076045	3036.547806	2900.206572	2999.861984	2982.502967	2457.20255	1963.744427	432.5598014	425.1900468	402.5333377	250.0591824	467.8669929	376.7510887	279.4573288	333.3637096
794.7149452	781.5254836	831.0754797	823.4534927	647.2010735	424.5807049	577.0165465	808.273951	714.5952617	903.836401	623.933102	583.2818844	1249.472445	686.0169669	1008.115694	926.2743609	566.0694309	445.5671204	1889.135845	2568.879654	2322.055194	3015.088798	2666.008835	3217.910327	2186.011748	2848.280746	2461.042115	2455.962463	1861.226965	1429.847401	2124.271967	2680.926155	3170.256043	3095.926446	3006.343107	1830.974429	2952.127282	2899.157618	2967.945578	2922.771662	2409.344166	1924.820905	384.6448835	393.5638172	401.0333461	272.6137006	406.7663597	394.5582339	231.1424289	417.8624165
702.4470642	762.9335186	792.9924119	768.181862	628.7886576	391.3061945	546.5168221	784.2203752	720.9322252	902.2781522	612.5355063	569.3836129	1170.114266	636.5156872	944.8216147	928.4204921	516.0485445	422.8164539	1867.509828	2462.029205	2250.865121	2946.929695	2592.987732	3080.727243	2119.291736	2798.278803	2409.406247	2333.11977	1785.533965	1373.618067	2060.482989	2561.15545	3136.149353	2980.477944	2957.028311	1809.906032	2888.190407	2794.983258	2862.142147	2811.889224	2332.381021	1878.127497	381.3208522	373.613864	373.2550742	254.5807211	437.4827999	346.9977118	274.681821	352.6318278
[truncated: 36 more columns]
