# Supplementary material for: Layered feedback control overcomes performance trade-off in synthetic biomolecular networks
Source: Nat Commun. 2022 Sep 14;13:5393. doi: 10.1038/s41467-022-33058-6 (PMC9474519; doi:10.1038/s41467-022-33058-6)
Supplement: Supplementary file 4 — Source Data [file 41467_2022_33058_MOESM4_ESM.zip › Source_Data_and_Source_Code_Final_Revision/Figure_1&Supplementary_FigureS3/Simulation-FIGURE_1/Recovery.m]

function[recoverytime]=Recovery(Total_GFP,G_ss,DF,Time)
    
    index=find(abs(Total_GFP-G_ss)<=0.5);
%parameter perturbation 
    recoverytime=Time(min(index))-DF.first_interval-DF.pert_interval;
%initial condition perturbation    
%     recoverytime=Time(min(index))-DF.first_interval;

return
