# Supplementary material for: Layered feedback control overcomes performance trade-off in synthetic biomolecular networks
Source: Nat Commun. 2022 Sep 14;13:5393. doi: 10.1038/s41467-022-33058-6 (PMC9474519; doi:10.1038/s41467-022-33058-6)
Supplement: Supplementary file 4 — Source Data [file 41467_2022_33058_MOESM4_ESM.zip › Source_Data_and_Source_Code_Final_Revision/Figure_1&Supplementary_FigureS3/Simulation-FIGURE_1/MassbalanceEqns.m]

%  1& $\beta_{lac}$& production rate of A  & con./min & 1 \\ \hline
%  2& $K_R$ & repression constant of R & con. & 200\\ \hline
%  3& $d$ & degradation rate governed by cell division & 1/time & 0.03\\ \hline
%  4& $\beta_{Cin}$ & production rate of both R and B & con./min & 2\\ \hline
%  5& $K_{Cin}$ & activation constant of A & 1/min & 200\\ \hline
%  6& $d_R$ & degradation rate of R,always greater than or equals to $d$ & 1/min & 0.1\\ \hline

function f = MassbalanceEqns(t,x,P,CSTR_LV,ODE_size)

f = zeros(ODE_size,1);
    n=1;
    P(4)=5.*P(1);
    
    if CSTR_LV==4 %closed loop, layered fb
% $A$   & AHL       
    f(1)= P(7).*P(1).*(P(2)./(P(2)+x(2).^n))-P(3).*x(1);
% $R$   & regulator  
    f(2)= P(7).*P(4).*(x(1).^n./(P(5)+x(1).^n)).*(P(2)./(P(2)+x(2).^n))-P(6).*x(2);  
% $B$   & output protein
    f(3)= P(7).*P(4).*(x(1).^n./(P(5)+x(1).^n)).*(P(2)./(P(2)+x(2).^n))-P(3).*x(3);  
    end
    
    if CSTR_LV==2 % closed loop, cis loop only
% $A$   & AHL       
    f(1)= P(7).*P(1)-P(3).*x(1);
% $R$   & regulator  
    f(2)= P(7).*P(4).*(x(1).^n./(P(5)+x(1).^n)).*(P(2)./(P(2)+x(2).^n))-P(6).*x(2);  
% $B$   & output protein
    f(3)= P(7).*P(4).*(x(1).^n./(P(5)+x(1).^n)).*(P(2)./(P(2)+x(2).^n))-P(3).*x(3);  
    end
    
    if CSTR_LV==3 %closed loop, trans loop only
    % $A$   & AHL       
    f(1)= P(7).*P(1).*(P(2)./(P(2)+x(2).^n))-P(3).*x(1);
    % $R$   & regulator  
    f(2)= P(7).*P(4).*(x(1).^n./(P(5)+x(1).^n))-P(6).*x(2);  
    % $B$   & output protein
    f(3)= P(7).*P(4).*(x(1).^n./(P(5)+x(1).^n))-P(3).*x(3);  
    end
    
    if CSTR_LV==1 %open loop
    % $A$   & AHL       
    f(1)= P(7).*P(1)-P(3).*x(1);
    % $R$   & regulator  
    f(2)= P(7).*P(4).*(x(1).^n./(P(5)+x(1)).^n)-P(6).*x(2);  
    % $B$   & output protein
    f(3)= P(7).*P(4).*(x(1).^n./(P(5)+x(1).^n))-P(3).*x(3);  
    end
    
    
    
 end
