# Supplementary material for: Layered feedback control overcomes performance trade-off in synthetic biomolecular networks
Source: Nat Commun. 2022 Sep 14;13:5393. doi: 10.1038/s41467-022-33058-6 (PMC9474519; doi:10.1038/s41467-022-33058-6)
Supplement: Supplementary file 4 — Source Data [file 41467_2022_33058_MOESM4_ESM.zip › Source_Data_and_Source_Code_Final_Revision/Figure_1&Supplementary_FigureS3/Simulation-FIGURE_1/Heatmaps_Main.m]

close all
clear all
CSTR_LV=1;
t_interval=1;
loop_size=10 ; % search a 10x10 space
R=4;
for d_loop=1:loop_size
    d_loop
    CSTR_LV=1;
    for K_loop=1:loop_size
        K_loop
        CSTR_LV=1;
        [ DF ] = Datafile_perturbation_P_space(CSTR_LV,t_interval,K_loop,d_loop);
    while CSTR_LV<=R    
        
    [t,x] = Call_ODE(DF);%solves mass balance odes @ each construct level
    P=DF.Initial_Parameters;  
    t_inc=DF.t_inc; 
    nstep=DF.nstep;
    P_size=DF.Num_Parameters;  
    ODE_size=DF.ODE_size;

    k=nstep+1;
    for j=1:(P_size) %Solves dx/dp for all x and all p at time k
%             tspan=0:(t_inc):((k-1)*t_inc);
            [t,x] = Call_ODE(DF); %solve for all Xs in timeframe set by tspan
            [ A ] = Parameterization_Jacobian( P,x,k,CSTR_LV,ODE_size ); % get the jacobian matrix 
            [ B ] = TF_B_Mtrx(P,x,k,CSTR_LV,ODE_size);
            C=[0,0,1];
            D=0;
            sys(CSTR_LV)=ss(A,B,C,D);
            systf(CSTR_LV)=tf(sys(CSTR_LV));
    end
    
    %% Info for impulse response  
    [y,t]=impulse(sys(CSTR_LV));
%     figure (CSTR_LV)
%     plot(t,y)
    impls_amp(CSTR_LV)=max(y);
    loc=find (y<=0.01);  
    impls_set_time(CSTR_LV)=t(loc(1));
    impls_set_time_matrix(K_loop,d_loop,CSTR_LV)=impls_set_time(CSTR_LV);
    impls_mag(K_loop,d_loop,CSTR_LV)=impls_amp(CSTR_LV);

%% Info for step response  
    S=stepinfo(sys);
    step_set_time(CSTR_LV)=S(CSTR_LV).SettlingTime;
    step_peak(CSTR_LV)=S(CSTR_LV).Peak;
    step_set_time_matrix(K_loop,d_loop,CSTR_LV)=step_set_time(CSTR_LV);
    max_mag(K_loop,d_loop,CSTR_LV)= step_peak(CSTR_LV);

    CSTR_LV=CSTR_LV+1;
    
    end
    
    K_val(K_loop)=DF.Initial_Parameters(2);

    end
    d_val(d_loop)=DF.Initial_Parameters(6);

end


%% Heatmap
% impulse response
% plot the set time against parameter space
for k=1:R
    figure (k)
    Y=K_val;
    X=d_val;
    A= impls_set_time_matrix(:,:,k);
    imagesc(X,Y,A)
    caxis([100 220])
    xlabel('regulator deg'), ylabel('regulator strength K')
        axis('xy')
end

% plot the bode mag heatmaps against parameter space
for k=1:R
    figure (R+k)
    Y=K_val;
    X=d_val;
    A=impls_mag(:,:,k);
    imagesc(X,Y,A)
    caxis([0 1.25])
    xlabel('regulator deg'), ylabel('regulator strength K')
        axis('xy')
end

%% %% Heatmap
% %% step response
% 
% % plot the set time against parameter space
% for k=1:R
%     figure (k)
%     Y=K_val;
%     X=d_val;
%     A=step_set_time_matrix(:,:,k);
%     imagesc(X,Y,A)
%     caxis([115 170])
%     xlabel('regulator deg'), ylabel('regulator strength K')
%         axis('xy')
% end
% 
% % % % plot the peak against paramter space
% for k=1:R
%     figure (R+k)
%     Y=K_val;
%     X=d_val;
%     A=max_mag(:,:,k);
%     imagesc(X,Y,A)
%     caxis([10 70])
%     xlabel('regulator deg'), ylabel('regulator strength K')
%         axis('xy')
% end

%% output it into a trade-off plot
%impulse reponse
for CSTR_LV=1:R
    figure (9)
    robust=impls_mag(:,:,CSTR_LV);
    speed=impls_set_time_matrix(:,:,CSTR_LV);
    h=plot(speed,robust,'o');
    xlim([100 230])
    ylim([0 1.5])
    if CSTR_LV==1 % open loop
        set(h,{'color'},{[0, 0.4470, 0.7410]});
        name='open';
    elseif CSTR_LV==2 %cis loop closed
        set(h,{'color'},{[0.8500, 0.3250, 0.0980]});
        name='fast controller';
    elseif CSTR_LV==3 %trans loop closed      
        set(h,{'color'},{[0.9290, 0.6940, 0.1250]});
        name='slow controller';
    elseif CSTR_LV==4 %both loop closed
        set(h,{'color'},{[0.4940, 0.1840, 0.5560]});
        name='layered controller';
    end 

    hold on
end

%% output it into a trade-off plot
%step reponse
for CSTR_LV=1:R
    figure (10)
    robust=max_mag(:,:,CSTR_LV);
    speed=step_set_time_matrix(:,:,CSTR_LV);
    h=plot(speed,robust,'o');

    if CSTR_LV==1 % open loop
        set(h,{'color'},{[0, 0.4470, 0.7410]});
        name='open';
    elseif CSTR_LV==2 %cis loop closed
        set(h,{'color'},{[0.8500, 0.3250, 0.0980]});
        name='fast controller';
    elseif CSTR_LV==3 %trans loop closed 
        set(h,{'color'},{[0.9290, 0.6940, 0.1250]});
        name='slow controller';
    elseif CSTR_LV==4 %both loop closed
        set(h,{'color'},{[0.4940, 0.1840, 0.5560]});
        name='layered controller';
    end 

    hold on
end
