# Supplementary material for: Layered feedback control overcomes performance trade-off in synthetic biomolecular networks
Source: Nat Commun. 2022 Sep 14;13:5393. doi: 10.1038/s41467-022-33058-6 (PMC9474519; doi:10.1038/s41467-022-33058-6)
Supplement: Supplementary file 4 — Source Data [file 41467_2022_33058_MOESM4_ESM.zip › Source_Data_and_Source_Code_Final_Revision/Figure_1&Supplementary_FigureS3/Simulation-FIGURE_1/Datafile_perturbation_P_space.m]

%Datafile
function [ DF ] = Datafile_perturbation_P_space(CSTR_LV,t_interval,K_loop,d_loop)

t_i=0;
t_inc = 1; 
t_f=400;
initi_interval=t_f;
pert_interval=400;
recovery_interval=200;

if t_interval==2
t_i=t_f;    
t_f=t_i+pert_interval;

elseif t_interval==3
t_i=t_f+pert_interval;    
t_f=t_i+recovery_interval;
end

nstep = (t_f-t_i)/t_inc;               
tspan = t_i:t_inc:t_f;
exp_t_inc=1; % Time interval of the trajectory in the experiments, in min
f=exp_t_inc./t_inc;

%initial guess of all parameters
P_i= dlmread('guess.txt','\t'); 
P_size=size(P_i,1);


%paramter space for regulators, P6=d_s, P2=Kr
P_i(6)=P_i(6)./d_loop;
P_i(2)=P_i(2).*K_loop;
% P_i(7)=P_i(7)-(K_loop-1)*0.1;
% P_i(8)=P_i(8)-(d_loop-1)*0.1;

R=4; %R is your total number of constructs
ODE_size=3;
IC=zeros(ODE_size,1);


DF.Initial_Parameters=P_i;
DF.Initial_Conditions=IC;
DF.Initial_Conditions_osc=IC;
DF.Construct=CSTR_LV;
DF.Num_Parameters=P_size;
DF.t_i=t_i;
DF.t_f=t_f; 
DF.t_inc=t_inc; 
DF.nstep=nstep;               
DF.tspan=tspan;
DF.ODE_size=ODE_size;
DF.R=R;
DF.Timefactor=f;
DF.pert_interval=pert_interval;
DF.first_interval=initi_interval;
return;
