# Supplementary material for: Layered feedback control overcomes performance trade-off in synthetic biomolecular networks
Source: Nat Commun. 2022 Sep 14;13:5393. doi: 10.1038/s41467-022-33058-6 (PMC9474519; doi:10.1038/s41467-022-33058-6)
Supplement: Supplementary file 4 — Source Data [file 41467_2022_33058_MOESM4_ESM.zip › Source_Data_and_Source_Code_Final_Revision/Figure_1&Supplementary_FigureS3/Simulation-FIGURE_1/TF_B_Mtrx.m]

function [ B_mtrx ] = TF_B_Mtrx(P,x,k,CSTR_LV,ODE_size)
P_index=7;
u=P(P_index);
[m,n]=size(u);
B_mtrx=zeros(ODE_size,m);     % initialize the B matrix, nxq size
t=0;
Param=P; % hold P
X=x; % hold x
for i=1:ODE_size
    for j=1:m
        F=zeros(4,1);
        h=u(j).*0.01;       
        if h~=0
            %Gets x at time point k
            x=X(k,:);
            P=Param;
            %Gets O(4) central difference on dfj/dui
            P(P_index)=u(j)+2*h;
        	[f]= MassbalanceEqns(t,x,P,CSTR_LV,ODE_size);
            F(1)=f(i);
            P(P_index)=u(j)+h;
            [f] = MassbalanceEqns(t,x,P,CSTR_LV,ODE_size);
            F(2)=f(i); 
            P(P_index)=u(j)-h;
            [f] = MassbalanceEqns(t,x,P,CSTR_LV,ODE_size);
            F(3)=f(i);
            P(P_index)=u(j)-2*h;
            [f] = MassbalanceEqns(t,x,P,CSTR_LV,ODE_size);
            F(4)=f(i);
            %Stores appox. dfj/dxi into J matrix
            B_mtrx(i,j)= (-F(1)+8*F(2)-8*F(3)+F(4))./(12*h);   
        end
    end
end
end
