# Supplementary material for: Layered feedback control overcomes performance trade-off in synthetic biomolecular networks
Source: Nat Commun. 2022 Sep 14;13:5393. doi: 10.1038/s41467-022-33058-6 (PMC9474519; doi:10.1038/s41467-022-33058-6)
Supplement: Supplementary file 4 — Source Data [file 41467_2022_33058_MOESM4_ESM.zip › Source_Data_and_Source_Code_Final_Revision/Figure_1&Supplementary_FigureS3/Simulation-FIGURE_1/Sim_TF_Bode_Main.m]

% close all
clear all
CSTR_LV=1;
t_interval=1;
R=4;
% eig_mtrx=zeros(loop_size,loop_size,9);

[ DF ] = Datafile(CSTR_LV);
    while CSTR_LV<=R    
        
    [t,x] = Call_ODE(DF);%solves mass balance odes @ each construct level
    P=DF.Initial_Parameters;  
    t_inc=DF.t_inc; 
    nstep=DF.nstep;
    P_size=DF.Num_Parameters; 
    ODE_size=DF.ODE_size;

    k=nstep+1;
    for j=1:(P_size) %Solves dx/dp for all x and all p at time point k
            tspan=0:(t_inc):((k-1)*t_inc);
            [t,x] = Call_ODE(DF); %solve for all Xs in timeframe set by tspan
            [ A ] = Parameterization_Jacobian( P,x,k,CSTR_LV,ODE_size ); % get the jacobian matrix 
            [ B ] = TF_B_Mtrx(P,x,k,CSTR_LV,ODE_size);
            C=[0,0,1];
            D=0;
            sys(CSTR_LV)=ss(A,B,C,D);
            systf(CSTR_LV)=tf(sys(CSTR_LV));
    end
%% Info for step response  
    S=stepinfo(sys);
    settletime(CSTR_LV)=S(CSTR_LV).SettlingTime;
%     settletime_matrix(K_loop,d_loop,CSTR_LV)=settletime(CSTR_LV);

%% info for bode plot
    [mag,phase,wout]=bode(systf(CSTR_LV));
    
    [r,c,p]=size(mag);
    mag=reshape(mag,[p,1]);
    length=48;
    MAG(1:length,CSTR_LV)= mag(1:length);
    OMEGA(1:length,CSTR_LV)=wout(1:length);
%     max_mag(K_loop,d_loop,CSTR_LV)=max(MAG(1:length,CSTR_LV));

%% plot the "bode" mag plot with x-axis in log
    figure (1) 
    h=loglog(OMEGA(:,CSTR_LV),MAG(:,CSTR_LV),'-.'); %protein uses dashline
%     h=plot(OMEGA(:,CSTR_LV),MAG(:,CSTR_LV)); %RNA use solid line
    set(gca, 'XScale', 'log')
    if CSTR_LV==1 % open loop
        set(h,{'color'},{[0, 0.4470, 0.7410]});
        name='open';
    elseif CSTR_LV==2 %cis loop closed
        set(h,{'color'},{[0.8500, 0.3250, 0.0980]});
        name='fast controller';
    elseif CSTR_LV==3 %trans loop closed 
       
        set(h,{'color'},{[0.9290, 0.6940, 0.1250]});
        name='slow controller';
    elseif CSTR_LV==4 %both loop closed
        
        set(h,{'color'},{[0.4940, 0.1840, 0.5560]});
        name='layered controller';
    end 
    xlabel('input frquency (omega)'), ylabel('Output amplitude')
    hold all
%     figure (2)
%     loglog(OMEGA(:,CSTR_LV),MAG(:,CSTR_LV));

    hold all

    CSTR_LV=CSTR_LV+1;
    
    end
