# Supplementary material for: Layered feedback control overcomes performance trade-off in synthetic biomolecular networks
Source: Nat Commun. 2022 Sep 14;13:5393. doi: 10.1038/s41467-022-33058-6 (PMC9474519; doi:10.1038/s41467-022-33058-6)
Supplement: Supplementary file 4 — Source Data [file 41467_2022_33058_MOESM4_ESM.zip › Source_Data_and_Source_Code_Final_Revision/Figure_1&Supplementary_FigureS3/Simulation-FIGURE_1/Datafile.m]

%Datafile
function [ DF ] = Datafile(CSTR_LV)

t_i=0;
t_f= 100; 
t_inc = 1; 
nstep = (t_f-t_i)/t_inc;               
tspan = t_i:t_inc:t_f;

exp_t_inc=5; % Time interval of the trajectory in the experiments, in min
f=exp_t_inc./t_inc;

%initial guess of all parameters
P_i= dlmread('guess_Protein.txt','\t'); %load parameters to model R as protein
% P_i= dlmread('guess_RNA.txt','\t');  % load parameters to model R as RNA

P_size=size(P_i,1);
 
R=4; %R is your total number of constructs
ODE_size=3;
IC=zeros(ODE_size,1);


DF.Initial_Parameters=P_i;
DF.Initial_Conditions=IC;
DF.Initial_Conditions_osc=IC;
DF.Construct=CSTR_LV;
DF.Num_Parameters=P_size;
DF.t_i=t_i;
DF.t_f=t_f; 
DF.t_inc=t_inc; 
DF.nstep=nstep;               
DF.tspan=tspan;
DF.ODE_size=ODE_size;
DF.R=R;
DF.Timefactor=f;
return;
