# Supplementary material for: Layered feedback control overcomes performance trade-off in synthetic biomolecular networks
Source: Nat Commun. 2022 Sep 14;13:5393. doi: 10.1038/s41467-022-33058-6 (PMC9474519; doi:10.1038/s41467-022-33058-6)
Supplement: Supplementary file 4 — Source Data [file 41467_2022_33058_MOESM4_ESM.zip › Source_Data_and_Source_Code_Final_Revision/Figure_1&Supplementary_FigureS3/Simulation-FIGURE_1/Response_Time.m]

%This function takes the dynamic profile and analyze the time response
function[T_half, T_ss]=Response_Time(G_ss,Total_GFP,Time)

%is G_ss the max piont of the trajectory? 
max_val=max(Total_GFP);
if abs(max_val-G_ss)<=0.01 %no overshoot
    index=find(abs(Total_GFP-G_ss)<=0.1);
    T_ss=Time(min(index));
else %with overshoot
    index=find(abs(Total_GFP-G_ss)<=0.01); 
    for i=1:size(index)%check slop, starting from the earliest time piont
        slope=abs((-Total_GFP(index(i)+2)+8.*Total_GFP(index(i)+1)-8.*Total_GFP(index(i)-1)+Total_GFP(index(i)-2))./(12.*(Time(index(i)+1)-Time(index(i)))));
        if slope<=0.5 % 
            T_ss=Time(index(i));
            break
        end
    end    
end

index_half=find(abs(Total_GFP-0.5.*G_ss)<=G_ss.*0.05);
T_half=Time(min(index_half));

return
