# Supplementary material for: Layered feedback control overcomes performance trade-off in synthetic biomolecular networks
Source: Nat Commun. 2022 Sep 14;13:5393. doi: 10.1038/s41467-022-33058-6 (PMC9474519; doi:10.1038/s41467-022-33058-6)
Supplement: Supplementary file 4 — Source Data [file 41467_2022_33058_MOESM4_ESM.zip › Source_Data_and_Source_Code_Final_Revision/Figure_1&Supplementary_FigureS3/Simulation-FIGURE_1/README.txt]

To Generate 1C:
Open Sim_TF_Bode_Main.m and Datafile.m 
To model R as RNA, go to Datafile.m and comment out line 14, use line 15. Go to Sim_TF_Bode_Main.m comment out line 46, use line 45.
To model R as protein, go to Datafile.m and comment out line 15, use line 14. Go to Sim_TF_Bode_Main.m comment out line 45, use line 46.

To Generate 1D and 1E (Step)
Open Heatmaps_Main.m 
Comment out the impulse response heat map (line 64-88) and tradeoff plot and tradeoff plot line (117-141)


To Generate F and Figure 3S (Impulse)

Comment out the step response heat map (line 90-116) and tradeoff plot and tradeoff plot line (143-166)


Parameters used: 
1
10/100
0.03
5
100
0.3/0.03

P4=5*P1
u=P1

heatmaps:
K:10~100
d:0.04~0.4
