# Supplementary material for: Layered feedback control overcomes performance trade-off in synthetic biomolecular networks
Source: Nat Commun. 2022 Sep 14;13:5393. doi: 10.1038/s41467-022-33058-6 (PMC9474519; doi:10.1038/s41467-022-33058-6)
Supplement: Supplementary file 4 — Source Data [file 41467_2022_33058_MOESM4_ESM.zip › Source_Data_and_Source_Code_Final_Revision/Figure_1&Supplementary_FigureS3/Simulation-FIGURE_1/Test.m]

close all;
clear all;
clc;
% model variables (Area = V instead of A).
syms V rho g K;
% state variables
syms beta_lac beta_cin h m p phi_o;
% state vectors
u = [beta_lac; beta_cin];
x = [A;R;B]; 
y = [h; m; p; phi_o];
% non-linear system, dx(t)/dt = f(x,u,t)
F1  = rho * phi_i - rho * K * A_v * sqrt((g / V) * m);
F2  =
F3  =
F = [F1; F2; F3];
% non-linear system, y(t) = g(x,u,t)
G2 = m;
G1 = rho * V * G2;
G3 = (g * G2) / V;
G4 = K * A_v * sqrt(G3); 
G = [G1; G2; G3; G4];
% compute jacobian
A.symbolic = jacobian(F, x);
B.symbolic = jacobian(F, u);
C.symbolic = jacobian(G, x);
D.symbolic = jacobian(G, u);
% Algebraic value of operating point see ex1a.
m_0 = sym(8966455680130479/8796093022208);
% compute matrices A, B, C, D
A.algebraic = simplify(subs(A.symbolic, {A_v V rho g K m}, ...
                [sym(0.01) sym(1) sym(980) sym(9.81) sym(0.01) m_0]));
B.algebraic = simplify(subs(B.symbolic, {A_v V rho g K m}, ...
                [sym(0.01) sym(1) sym(980) sym(9.81) sym(0.01) m_0]));
C.algebraic = simplify(subs(C.symbolic, {A_v V rho g K m}, ...
                [sym(0.01) sym(1) sym(980) sym(9.81) sym(0.01) m_0]));
D.algebraic = simplify(subs(D.symbolic, {A_v V rho g K m}, ...
                [sym(0.01) sym(1) sym(980) sym(9.81) sym(0.01) m_0]));             
% compute numerical values            
A.eval = eval(A.algebraic);
B.eval = eval(B.algebraic);
C.eval = eval(C.algebraic);
D.eval = eval(D.algebraic);
% linearized system
linsys = ss(A.eval, B.eval, C.eval, D.eval);
