# Supplementary material for: Layered feedback control overcomes performance trade-off in synthetic biomolecular networks
Source: Nat Commun. 2022 Sep 14;13:5393. doi: 10.1038/s41467-022-33058-6 (PMC9474519; doi:10.1038/s41467-022-33058-6)
Supplement: Supplementary file 4 — Source Data [file 41467_2022_33058_MOESM4_ESM.zip › Source_Data_and_Source_Code_Final_Revision/Figure_1&Supplementary_FigureS3/Simulation-FIGURE_1/Disturbance_hold.m]

function[Disturb,time_disturb]=Disturbance_hold( Total_GFP,Time,G_ss_dist)
% disturbance could be a dip or a peak, check wether the extreme is going up or down relative to the steady state  
       i=find(Total_GFP==G_ss_dist);
       time_disturb=Time(i);
    end
    
return
