# Supplementary material for: Layered feedback control overcomes performance trade-off in synthetic biomolecular networks
Source: Nat Commun. 2022 Sep 14;13:5393. doi: 10.1038/s41467-022-33058-6 (PMC9474519; doi:10.1038/s41467-022-33058-6)
Supplement: Supplementary file 4 — Source Data [file 41467_2022_33058_MOESM4_ESM.zip › Source_Data_and_Source_Code_Final_Revision/Figure_1&Supplementary_FigureS3/Simulation-FIGURE_1/Disturbance.m]

function[Disturb]=Disturbance( Total_GFP,G_ss,Time)
% disturbance could be a dip or a peak, check wether the extreme is going up or down relative to the steady state  
    maxval=max(Total_GFP);
    minval=min(Total_GFP);
    Disturb_min=minval;
    Disturb_max=maxval;
    maxcheck=abs(maxval-G_ss); 
    mincheck=abs(minval-G_ss);
    if maxcheck==0 %if the max is G_ss, there is a dip
       Disturb= (minval-G_ss)./G_ss;
    elseif mincheck==0 %if the min is G_ss, there is a peak
       Disturb= (maxval-G_ss)./G_ss;
    end
    
return
