# Supplementary material for: Layered feedback control overcomes performance trade-off in synthetic biomolecular networks
Source: Nat Commun. 2022 Sep 14;13:5393. doi: 10.1038/s41467-022-33058-6 (PMC9474519; doi:10.1038/s41467-022-33058-6)
Supplement: Supplementary file 4 — Source Data [file 41467_2022_33058_MOESM4_ESM.zip › Source_Data_and_Source_Code_Final_Revision/Figure_3&Supplementary_FigureS1/Figure_3F/6.004R1-Source_Data.xlsx]

## Sheet: 6.004R1
Software Version	3.04.17
Experiment File Path:	C:\Users\Biotek1\Box\biocircuits\CYH\6.004R1.xpt
Protocol File Path:	C:\Users\Biotek4\Box\biocircuits\CYH\YFP.prt
Plate Number	Plate 1
Date	2020-07-16
Time	13:14:23
Reader Type:	Synergy H1
Reader Serial Number:	18060417
Reading Type	Reader
Procedure Details
Plate Type	96 WELL PLATE (Use plate lid)
Eject plate on completion
Set Temperature	Setpoint 37ｰC
	Preheat before moving to next step
Start Kinetic	Runtime 12:00:00 (HH:MM:SS), Interval 0:10:00, 73 Reads
Shake	Linear: Continuous
	Frequency: 1096 cpm (1 mm)
Read	sfYFP
	Fluorescence Endpoint
	A1..B12
	Filter Set 1
	Excitation: 503, Emission: 540
	Optics: Bottom, Gain: 61
	Filter Set 2
	Excitation: 503, Emission: 540
	Optics: Bottom, Gain: 100
	Light Source: Xenon Flash, Lamp Energy: High
	Read Speed: Normal, Delay: 100 msec, Measurements/Data Point: 10
	Read Height: 7 mm
Read	OD600
	Absorbance Endpoint
	A1..B12
	Wavelengths: 600
	Read Speed: Normal, Delay: 100 msec, Measurements/Data Point: 8
End Kinetic
Layout
	1	2	3	4	5	6	7	8	9	10	11	12
A	SPL1	SPL9	SPL17	SPL25	SPL33	SPL41	SPL49	SPL57	SPL65	SPL73	SPL81	SPL89	Well ID
B	SPL2	SPL10	SPL18	SPL26	SPL34	SPL42	SPL50	SPL58	SPL66	SPL74	SPL82	SPL90	Well ID
C	SPL3	SPL11	SPL19	SPL27	SPL35	SPL43	SPL51	SPL59	SPL67	SPL75	SPL83	SPL91	Well ID
D	SPL4	SPL12	SPL20	SPL28	SPL36	SPL44	SPL52	SPL60	SPL68	SPL76	SPL84	SPL92	Well ID
E	SPL5	SPL13	SPL21	SPL29	SPL37	SPL45	SPL53	SPL61	SPL69	SPL77	SPL85	SPL93	Well ID
F	SPL6	SPL14	SPL22	SPL30	SPL38	SPL46	SPL54	SPL62	SPL70	SPL78	SPL86	SPL94	Well ID
G	SPL7	SPL15	SPL23	SPL31	SPL39	SPL47	SPL55	SPL63	SPL71	SPL79	SPL87	SPL95	Well ID
H	SPL8	SPL16	SPL24	SPL32	SPL40	SPL48	SPL56	SPL64	SPL72	SPL80	SPL88	SPL96	Well ID
sfYFP:503,540
Time	Tｰ sfYFP:503,540	A1	A2	A3	A4	A5	A6	A7	A8	A9	A10	A11	A12	B1	B2	B3	B4	B5	B6	B7	B8	B9	B10	B11	B12	C1	C2	C3	C4	C5	C6	C7	C8	C9	C10	C11	C12	D1	D2	D3	D4	D5	D6	D7	D8	D9	D10	D11	D12
00:09:15	37	14	13	10	13	10	18	19	8	14	17	14	13	15	13	14	10	14	18	20	19	15	12	14	12
00:19:15	37	14	9	17	14	10	13	14	16	10	10	12	10	18	14	14	12	14	12	10	17	12	14	13	13
00:29:15	37	11	10	10	16	10	11	21	17	10	16	11	12	11	14	13	9	12	13	14	11	11	23	16	17
00:39:15	37	12	11	14	9	11	12	9	15	19	12	11	17	11	16	14	9	14	19	15	18	13	14	17	17
00:49:15	37	5	8	12	13	17	15	14	18	12	15	11	13	7	14	20	16	13	22	16	19	15	16	15	14
00:59:15	37	13	15	10	13	21	17	21	22	15	15	21	10	13	14	12	13	11	18	23	14	13	16	18	14
01:09:15	37	17	19	14	9	27	18	19	22	15	23	14	15	12	14	16	12	18	17	27	23	22	16	18	14
01:19:15	37	10	14	7	8	20	31	16	21	22	26	18	15	13	13	13	13	7	20	21	21	22	19	19	18
01:29:15	37	9	9	11	13	22	33	21	23	21	20	20	21	14	11	16	14	17	25	29	25	22	24	24	25
01:39:15	37	9	10	10	8	32	36	23	30	25	18	23	24	14	7	7	14	16	22	34	34	17	23	15	12
01:49:15	37	16	10	7	11	40	42	29	32	23	29	28	29	13	11	16	13	10	27	36	42	28	22	14	18
01:59:15	37	10	14	12	13	35	49	26	41	28	35	34	22	12	10	15	9	16	29	47	42	24	26	18	24
02:09:15	37	9	11	14	10	46	51	36	45	31	37	33	33	14	13	14	11	18	36	47	56	31	20	20	19
02:19:15	37	12	6	9	8	56	57	37	50	30	45	40	35	12	8	15	13	24	46	51	51	30	27	21	22
02:29:15	37	11	15	13	19	58	71	46	66	35	46	40	38	11	11	16	14	20	48	63	60	29	35	25	26
02:39:15	37	11	5	13	13	66	75	54	73	39	55	41	46	8	13	13	10	16	53	69	70	37	32	28	34
02:49:15	37	14	17	14	16	79	88	51	74	43	62	49	47	10	8	14	17	15	54	68	75	36	42	26	28
02:59:15	37	11	9	19	14	94	101	67	85	56	68	55	55	10	12	12	12	19	64	81	85	49	37	30	32
03:09:15	37	15	11	15	15	106	111	76	98	53	75	60	61	11	11	5	9	23	71	101	109	56	49	35	36
03:19:15	37	14	14	12	14	128	137	83	114	63	85	79	63	15	14	4	12	19	82	114	119	60	55	45	42
03:29:15	37	16	15	12	13	150	158	96	135	68	104	88	79	13	11	15	12	18	104	130	134	74	63	47	50
03:39:15	37	15	13	12	15	175	177	116	163	74	118	105	87	9	11	7	12	20	120	147	167	79	69	50	51
03:49:15	37	12	12	15	16	205	206	143	183	85	143	133	101	12	12	9	13	30	146	182	207	92	85	58	61
03:59:15	37	15	16	18	17	261	255	163	219	105	173	159	123	10	4	14	13	28	182	220	241	97	92	71	73
04:09:15	37	20	16	14	20	320	310	208	265	125	211	198	149	9	15	13	12	30	217	262	266	117	108	84	79
04:19:15	37	20	20	19	21	373	371	256	324	147	261	236	189	13	11	14	11	32	241	279	288	137	119	88	91
04:29:15	37	19	20	18	18	409	421	328	387	181	296	268	227	14	11	14	13	44	258	303	302	157	143	97	105
04:39:15	37	18	15	20	19	440	452	364	417	223	321	280	260	10	9	12	10	44	264	317	323	177	175	123	126
04:49:15	37	21	17	19	20	475	493	392	443	278	337	298	280	8	14	10	13	52	293	338	341	221	202	145	139
04:59:15	37	20	16	26	24	519	538	427	477	300	362	310	288	8	12	14	9	58	304	362	366	265	238	176	166
05:09:15	37	22	22	21	28	569	581	462	524	323	382	332	297	13	11	8	14	64	333	396	403	302	286	191	201
05:19:15	37	26	24	24	25	612	629	500	556	327	419	360	332	13	12	6	13	84	362	426	449	346	322	237	244
05:29:15	37	26	28	26	20	670	690	543	616	354	443	392	349	11	9	5	12	93	398	484	488	365	352	279	283
05:39:15	37	27	25	29	24	737	765	583	668	378	495	427	372	11	7	13	14	117	456	532	542	386	377	319	306
05:49:15	37	23	26	25	26	820	836	672	742	412	543	462	400	12	10	12	13	133	508	586	584	407	387	341	317
05:59:15	37	27	34	35	29	917	921	744	821	452	591	518	452	14	13	16	16	172	567	653	652	427	420	359	336
06:09:15	37	27	30	30	30	984	1006	818	890	499	654	588	499	18	18	15	14	213	628	678	666	461	442	380	353
06:19:15	37	29	31	32	30	1054	1075	901	979	542	733	655	547	22	12	13	19	260	645	713	681	492	466	400	379
06:29:15	37	32	28	35	30	1081	1119	995	1037	621	786	689	596	13	14	19	13	300	673	718	709	515	500	415	391
06:39:15	37	31	33	30	36	1100	1134	1050	1058	680	819	723	656	19	13	14	20	338	701	747	719	563	529	461	412
06:49:15	37	33	33	35	32	1127	1171	1057	1079	745	834	735	683	16	13	17	18	366	717	766	747	591	551	483	445
06:59:15	37	34	35	34	33	1191	1208	1109	1099	784	844	756	689	22	19	16	16	404	736	784	768	624	604	510	459
07:09:15	37	36	33	36	35	1178	1206	1136	1136	797	867	779	704	23	20	17	21	436	755	809	788	659	632	532	502
07:19:15	37	33	33	38	35	1223	1280	1146	1160	839	888	789	721	22	17	15	23	493	775	834	808	696	662	577	531
07:29:15	37	33	37	38	35	1227	1264	1202	1195	836	909	814	728	25	21	21	21	544	804	851	829	714	693	609	558
07:39:15	37	33	38	38	34	1289	1316	1235	1220	866	938	844	761	27	18	25	22	591	827	872	843	757	726	635	586
07:49:15	37	35	39	39	41	1311	1366	1254	1259	885	949	848	769	24	21	21	23	639	863	882	868	767	737	663	601
07:59:15	37	35	40	40	40	1371	1402	1249	1271	916	973	876	793	27	21	19	24	712	884	914	893	759	745	694	620
08:09:15	37	39	40	36	42	1424	1493	1305	1314	949	987	897	805	26	19	22	23	761	898	933	908	770	755	711	643
08:19:15	37	44	39	39	37	1537	1570	1346	1350	956	1021	926	826	25	20	25	24	819	913	958	925	783	759	711	625
08:29:15	37	38	37	43	43	1623	1703	1422	1418	988	1054	956	817	29	24	24	30	897	942	989	943	801	776	720	641
08:39:15	37	45	43	44	46	1705	1776	1504	1526	1026	1065	962	827	27	22	28	28	962	982	1015	975	820	788	729	648
08:49:15	37	43	46	45	41	1789	1812	1619	1618	1039	1083	978	844	30	30	28	29	990	1001	1074	998	834	812	747	657
08:59:15	37	37	48	43	43	1754	1845	1735	1702	1048	1126	1008	854	37	25	28	30	1015	1089	1144	1053	858	823	755	661
09:09:15	37	45	43	47	40	1759	1830	1778	1757	1078	1181	1036	867	27	27	27	28	1036	1183	1206	1147	886	843	768	681
09:19:15	37	45	47	44	45	1786	1856	1758	1756	1123	1261	1106	881	31	26	27	33	1069	1210	1232	1188	903	845	786	688
09:29:15	37	44	42	46	47	1838	1870	1749	1758	1197	1348	1186	888	36	30	28	33	1073	1216	1207	1184	933	881	791	706
09:39:15	37	47	49	43	47	1847	1891	1779	1776	1288	1381	1246	889	35	32	33	33	1105	1228	1241	1200	936	905	819	712
09:49:15	37	47	45	49	50	1895	1936	1809	1806	1374	1402	1276	907	40	33	38	33	1128	1262	1283	1225	957	929	830	715
09:59:15	37	54	52	53	51	1910	1988	1849	1832	1428	1384	1277	922	35	31	32	38	1162	1295	1321	1240	969	947	844	737
10:09:15	37	45	53	51	50	1947	2010	1879	1875	1437	1423	1283	936	35	31	37	35	1165	1323	1356	1273	1001	949	868	735
10:19:15	37	51	53	52	51	2016	2054	1944	1898	1410	1425	1299	983	35	38	38	34	1201	1384	1404	1307	1024	983	888	748
10:29:15	37	52	51	53	53	2069	2108	1964	1955	1419	1436	1296	1012	40	34	36	35	1223	1435	1430	1346	1051	977	897	751
10:39:15	37	52	54	58	57	2052	2106	2016	1986	1441	1484	1340	1056	41	36	36	35	1257	1473	1492	1384	1083	1007	912	759
10:49:15	37	51	54	55	53	2093	2146	2049	2021	1475	1510	1359	1116	39	35	38	44	1275	1522	1534	1392	1114	1029	932	762
10:59:15	37	56	59	58	61	2103	2173	2054	2031	1518	1554	1389	1125	43	35	38	36	1313	1552	1556	1440	1137	1070	951	790
11:09:15	37.1	52	54	56	57	2114	2194	2124	2051	1570	1598	1426	1118	45	33	41	40	1352	1594	1599	1482	1166	1088	962	792
11:19:15	37	53	56	57	54	2139	2209	2142	2070	1585	1622	1454	1105	47	34	44	40	1399	1631	1612	1513	1187	1112	974	788
11:29:15	37	54	57	58	64	2179	2210	2162	2086	1630	1670	1487	1090	47	39	47	44	1461	1646	1624	1534	1225	1132	993	797
11:39:15	37	56	59	60	60	2158	2217	2165	2093	1665	1671	1529	1075	43	39	45	42	1525	1673	1631	1556	1219	1182	1026	804
11:49:15	37	59	58	59	61	2159	2200	2161	2110	1701	1709	1547	1085	46	36	45	42	1566	1691	1656	1579	1268	1169	1053	809
11:59:15	37	57	62	59	61	2142	2214	2183	2110	1708	1703	1561	1073	40	38	47	46	1611	1732	1651	1584	1237	1196	1091	806
12:09:15	37	58	65	61	63	2142	2198	2185	2118	1730	1746	1562	1059	46	41	44	46	1618	1742	1654	1579	1202	1217	1081	823
sfYFP:503,540[2]
Time	Tｰ sfYFP:503,540[2]	A1	A2	A3	A4	A5	A6	A7	A8	A9	A10	A11	A12	B1	B2	B3	B4	B5	B6	B7	B8	B9	B10	B11	B12	C1	C2	C3	C4	C5	C6	C7	C8	C9	C10	C11	C12	D1	D2	D3	D4	D5	D6	D7	D8	D9	D10	D11	D12
00:09:29	37	392	409	383	401	413	437	465	435	473	460	435	457	435	364	467	446	489	444	476	482	505	497	460	459
00:19:29	37	381	407	398	406	415	443	442	460	455	465	456	453	429	397	411	408	468	476	465	482	488	477	431	430
00:29:29	37	355	398	409	412	438	447	430	433	434	450	421	410	402	349	449	429	451	444	463	492	534	508	462	474
00:39:29	37	387	381	386	407	447	484	445	501	507	445	448	409	384	394	439	430	480	460	552	526	556	499	472	456
00:49:29	37	352	410	364	427	485	567	473	545	503	477	463	436	395	353	439	418	500	493	536	558	544	534	486	467
00:59:29	37	384	401	381	433	545	636	496	592	525	535	475	475	381	368	441	392	450	517	668	598	580	557	484	495
01:09:29	37	375	379	372	408	664	738	532	649	557	637	529	520	378	361	425	439	446	575	732	704	600	601	520	498
01:19:29	37	374	395	388	410	721	837	569	799	607	674	619	565	407	378	445	408	492	680	825	800	624	626	540	547
01:29:29	37	354	378	377	394	819	975	687	903	646	823	667	630	359	353	441	376	470	720	932	983	724	656	530	572
01:39:29	37	389	363	363	400	1000	1183	775	1099	715	867	786	756	350	365	443	406	485	926	1072	1114	759	696	574	595
01:49:29	37	388	392	386	394	1162	1374	871	1229	819	966	884	773	352	370	445	375	516	1000	1245	1263	769	720	631	650
01:59:29	37	349	392	380	358	1401	1627	994	1478	892	1206	1031	937	340	378	453	406	526	1134	1537	1462	851	802	606	664
02:09:29	37	387	371	355	376	1605	1883	1203	1637	941	1313	1103	1042	365	375	450	389	502	1268	1721	1633	934	895	661	691
02:19:29	37	378	401	412	397	1853	2193	1284	1867	1101	1516	1249	1102	344	370	453	389	526	1464	1895	1972	1013	947	760	729
02:29:29	37	423	396	376	419	2127	2476	1546	2117	1258	1635	1393	1313	344	361	441	368	555	1602	2052	2143	1134	1070	771	782
02:39:29	37	408	408	384	423	2376	2680	1742	2339	1376	1908	1604	1502	380	356	460	382	575	1759	2322	2434	1288	1216	888	937
02:49:29	37	418	422	434	442	2871	3217	1954	2694	1467	2091	1752	1605	340	381	431	371	570	1988	2579	2648	1450	1371	1034	1048
02:59:29	37	428	428	457	447	3184	3480	2214	3091	1685	2329	1987	1866	360	348	412	362	592	2184	2933	3047	1639	1513	1172	1239
03:09:29	37	417	438	472	443	3652	4089	2528	3536	1892	2730	2260	2048	374	365	437	380	692	2559	3366	3502	1823	1812	1336	1316
03:19:29	37	479	489	469	498	4386	4487	2891	3966	2104	3025	2663	2316	352	363	430	371	704	3043	3848	4162	2037	1970	1468	1496
03:29:29	37	480	493	495	470	5242	5458	3297	4597	2440	3615	3079	2594	359	377	410	379	790	3518	4560	4847	2328	2330	1692	1689
03:39:29	37	492	518	549	550	6278	6328	4103	5648	2578	4309	3755	3029	379	361	440	386	877	4270	5245	5803	2671	2465	1858	1859
03:49:29	37	522	539	535	595	7288	7290	5003	6450	3109	5006	4493	3706	356	372	417	415	999	5183	6205	7056	3175	2905	2193	2135
03:59:29	37	579	601	611	598	9069	8824	5901	7649	3602	5778	5491	4351	377	391	423	402	1067	6221	7663	8551	3590	3303	2384	2499
04:09:29	37	628	618	635	653	11112	10541	7525	9139	4267	7211	6802	5228	382	357	407	396	1161	7564	9148	9402	3917	3847	2888	2834
04:19:29	37	665	653	640	697	13298	13078	9258	11340	5113	9041	8542	6646	391	382	424	433	1345	8486	9726	9762	4723	4269	3280	3326
04:29:29	37	642	678	685	681	14120	14963	11491	13524	6368	10583	9420	8030	386	408	435	417	1448	8997	10500	10429	5484	5066	3631	3656
04:39:29	37	721	702	750	721	15413	16159	12687	14744	7738	11347	9855	9172	405	397	446	461	1587	9485	11002	11263	6344	5911	4251	4318
04:49:29	37	759	741	776	728	16909	17127	13619	15793	9764	11884	10323	9678	419	372	427	428	1865	10087	12057	12054	7534	6827	4908	5166
04:59:29	37	797	790	748	817	18146	19144	15083	17019	10455	12484	11018	10157	416	403	455	450	2144	10882	12970	13068	9093	8427	5884	6113
05:09:29	37	818	785	827	878	20133	21007	16129	18408	11276	13437	11874	10711	465	446	457	469	2365	11558	14003	13988	10639	10021	6899	7318
05:19:29	37	828	860	852	848	21571	22553	17708	19752	11634	14655	12581	11354	491	415	471	465	2845	12984	15427	15533	12023	11404	8198	8663
05:29:29	37	895	915	903	911	23799	24962	19198	21583	12521	15881	13647	12372	511	453	472	506	3335	14184	16928	17167	12815	12553	9772	9626
05:39:29	37	955	949	939	945	26402	27164	20935	24166	13246	17117	15081	13311	522	481	499	529	4202	16172	19022	19120	13340	13088	11088	11039
05:49:29	37	959	939	1005	1008	28813	29943	24053	25970	14473	19146	16654	14378	583	467	483	529	4960	17765	20611	20954	14122	13709	12015	11515
05:59:29	37	967	1027	1037	1051	31575	31964	26008	28666	15523	21316	18636	15850	637	505	495	570	6157	20084	22869	22938	15301	14559	12650	11678
06:09:29	37	1001	1076	1069	1053	33827	35233	29081	31282	17325	23075	20648	17519	615	558	522	616	7600	22212	24027	23534	16446	15540	13330	12434
06:19:29	37	1043	1119	1050	1090	36737	37356	31769	33303	19174	25384	22537	19167	673	590	567	611	9309	22605	24538	24199	17147	16353	14110	13269
06:29:29	37	1121	1097	1107	1110	37073	38965	34669	36235	21458	27263	24701	21055	692	569	567	652	10902	23390	25554	25184	18544	17522	14817	13756
06:39:29	37	1132	1125	1219	1193	37699	39889	36477	37023	24003	28230	25044	22846	723	561	603	654	11864	24373	26051	25801	19479	18652	15820	14536
06:49:29	37	1163	1156	1158	1207	38484	39784	36399	37992	26306	28958	25236	24038	777	630	616	649	13017	24957	27176	26088	21155	19754	16853	15470
06:59:29	37	1161	1215	1255	1261	39799	41330	37487	38380	27433	29731	26150	24272	807	619	659	685	14013	25804	27645	26683	22075	20762	17988	16349
07:09:29	37	1192	1235	1251	1252	40729	42735	38339	39612	28303	29913	26945	24623	798	664	655	751	15568	26453	28202	27398	22917	22096	19344	17553
07:19:29	37	1247	1258	1267	1299	41743	44201	39207	39913	28852	31108	28432	25420	858	705	679	748	16999	27672	29195	28320	23950	23295	20143	18509
07:29:29	37	1241	1276	1271	1336	43258	45076	41071	41886	29446	32248	28367	26008	905	721	736	832	18802	28172	29430	28972	25110	24261	21109	19685
07:39:29	37	1303	1287	1319	1331	44513	46108	41744	42128	30308	32445	29157	26427	903	763	777	843	20576	28692	30502	29725	26418	25084	21854	20460
07:49:29	37	1273	1382	1326	1371	45858	48184	43331	43527	31126	33305	30011	26719	945	770	806	801	22699	29630	30940	30379	26709	26074	22988	21353
07:59:29	37	1341	1425	1374	1390	47051	50478	44284	44960	32190	34470	30871	27456	1035	775	788	884	24830	30584	31412	31396	26531	25801	23965	22065
08:09:29	37	1394	1424	1455	1447	50025	52984	45818	46255	33021	34838	31383	28099	998	832	878	885	26903	31791	32861	32177	27108	26375	25012	22588
08:19:29	37	1414	1447	1463	1469	53488	55613	47244	47197	33979	35763	31555	28686	1043	869	871	955	29474	32706	33502	32230	27936	26209	25520	22558
08:29:29	37	1476	1438	1538	1492	56442	59248	48415	49885	34396	36175	32463	28863	1091	838	945	994	31179	33327	34507	33651	28011	27061	25215	22225
08:39:29	37	1455	1518	1573	1534	59129	61002	52752	52163	34883	36977	33515	29318	1138	885	950	1002	33317	34299	35625	33899	28737	27677	25798	22954
08:49:29	37	1456	1509	1535	1581	61494	63582	56077	55976	36254	38505	34394	29363	1102	955	1004	1020	34100	35725	37725	34735	29352	28346	25712	23181
08:59:29	37	1529	1559	1592	1670	61643	65309	58957	58910	37210	39510	35145	29807	1158	959	1031	1084	35269	38561	40518	37519	29988	28660	26473	23454
09:09:29	37	1568	1642	1640	1717	62157	63337	61685	61123	37925	41388	36828	30231	1198	1010	1049	1103	36046	41298	42511	40294	30786	29183	27282	23524
09:19:29	37	1554	1711	1668	1686	62612	63413	60657	60553	39558	44640	38847	30517	1224	1035	1108	1184	37190	42848	42370	41494	31302	30424	27353	24039
09:29:29	37	1577	1696	1712	1747	63047	65117	60396	60118	42382	46787	41872	30862	1215	1048	1123	1201	38167	43309	43069	41425	32050	30989	27674	24688
09:39:29	37	1681	1658	1737	1772	64432	66232	62366	61508	44727	49370	44215	31010	1305	1094	1178	1192	38825	43177	43502	41421	32835	31414	28457	25057
09:49:29	37	1738	1772	1695	1894	66404	67532	63226	62383	47842	48891	44495	31556	1348	1122	1223	1273	39378	43908	44609	41989	33774	32006	28489	25509
09:59:29	37	1739	1756	1777	1760	66520	69612	65225	63807	49575	49135	44326	32259	1336	1123	1277	1273	40903	45242	45981	43484	34352	32469	29435	25651
10:09:29	37	1771	1777	1799	1818	68784	70820	66455	65217	50189	49777	45110	32962	1325	1165	1256	1262	40795	46216	46862	43963	35258	33221	30044	26177
10:19:29	37	1759	1852	1838	1900	70002	72168	67757	66194	49365	49705	45005	33715	1358	1238	1358	1293	42418	47730	48389	45775	35963	33667	30795	26461
10:29:29	37	1809	1880	1920	1893	71203	73403	69894	67438	49940	50992	45784	35203	1328	1172	1346	1356	42472	49380	50517	46885	36882	35025	31497	26645
10:39:29	37	1822	1910	1897	1976	71476	74371	69898	68076	50284	51990	46487	37489	1392	1282	1372	1416	43691	51735	51812	48408	38250	34909	32041	26923
10:49:29	37	1967	1941	1970	1967	72892	74449	71761	69852	51503	52889	47530	38608	1439	1277	1404	1388	45083	53622	53340	49567	38859	36272	32311	27402
10:59:29	37	1842	1953	1994	2043	73366	75592	72177	70824	52590	54380	48551	39892	1482	1324	1440	1442	45741	54171	54362	50587	39391	36904	32957	27744
11:09:29	37.1	1917	2063	1976	2000	74340	75931	73765	71334	54604	55623	49843	38792	1502	1276	1460	1412	46279	56736	56118	52236	40589	37589	33498	27776
11:19:29	37	1966	1961	2030	2075	74674	77113	74315	72029	55510	56270	51084	38569	1504	1376	1506	1425	48296	57436	55784	53159	41477	38297	34249	27704
11:29:29	37	1966	2058	2039	2125	75277	77655	74275	73457	56682	57652	51517	38361	1511	1398	1549	1443	50750	57348	56646	53767	42103	39729	35276	28223
11:39:29	37	1982	1985	2075	2162	74872	76883	76322	73223	57702	58281	53060	37747	1554	1413	1570	1472	53116	58677	57641	54703	42718	40673	35962	28640
11:49:29	37	1953	2136	2034	2102	74685	76783	76336	73749	58955	59725	53883	37964	1595	1408	1550	1523	54786	59242	57951	54431	42768	41399	36827	28180
11:59:29	37	1998	1983	2039	2097	75218	76908	76769	73574	60459	60171	55014	37175	1664	1435	1627	1506	56002	59929	58259	54998	42451	41958	37678	29141
12:09:29	37	2010	2093	2085	2117	74991	77472	76052	73693	61327	60196	55184	37627	1630	1439	1620	1576	58470	60048	57704	54989	42219	42323	37835	28225
OD600:600
Time	Tｰ OD600:600	A1	A2	A3	A4	A5	A6	A7	A8	A9	A10	A11	A12	B1	B2	B3	B4	B5	B6	B7	B8	B9	B10	B11	B12	C1	C2	C3	C4	C5	C6	C7	C8	C9	C10	C11	C12	D1	D2	D3	D4	D5	D6	D7	D8	D9	D10	D11	D12
00:09:44	37	0.091	0.123	0.126	0.093	0.107	0.105	0.095	0.096	0.085	0.1	0.092	0.087	0.084	0.088	0.083	0.085	0.079	0.105	0.095	0.093	0.084	0.082	0.084	0.08
00:19:44	36.9	0.091	0.116	0.094	0.102	0.104	0.097	0.085	0.091	0.084	0.088	0.09	0.087	0.08	0.083	0.082	0.085	0.08	0.092	0.096	0.095	0.084	0.083	0.081	0.081
00:29:44	37	0.098	0.103	0.091	0.1	0.104	0.094	0.086	0.092	0.085	0.088	0.087	0.087	0.08	0.084	0.082	0.085	0.079	0.091	0.097	0.095	0.084	0.083	0.081	0.082
00:39:44	37	0.094	0.093	0.094	0.096	0.106	0.095	0.089	0.092	0.085	0.089	0.088	0.088	0.081	0.084	0.082	0.085	0.079	0.091	0.097	0.096	0.084	0.083	0.081	0.081
00:49:44	37	0.097	0.114	0.095	0.099	0.107	0.097	0.088	0.094	0.086	0.091	0.089	0.089	0.081	0.085	0.082	0.086	0.079	0.094	0.099	0.098	0.085	0.083	0.082	0.082
00:59:44	37	0.1	0.101	0.104	0.103	0.11	0.099	0.09	0.096	0.087	0.092	0.092	0.091	0.082	0.085	0.082	0.087	0.08	0.095	0.102	0.102	0.086	0.085	0.083	0.083
01:09:44	37	0.106	0.108	0.116	0.107	0.113	0.102	0.092	0.098	0.089	0.095	0.094	0.093	0.083	0.087	0.082	0.089	0.08	0.099	0.105	0.105	0.087	0.086	0.084	0.084
01:19:44	37	0.112	0.109	0.11	0.113	0.116	0.105	0.095	0.102	0.091	0.098	0.097	0.096	0.083	0.09	0.083	0.09	0.081	0.103	0.109	0.111	0.088	0.087	0.084	0.085
01:29:44	37	0.119	0.116	0.116	0.12	0.12	0.109	0.101	0.105	0.093	0.101	0.101	0.099	0.084	0.089	0.083	0.092	0.081	0.107	0.114	0.116	0.089	0.088	0.085	0.086
01:39:44	37	0.128	0.125	0.129	0.129	0.125	0.113	0.102	0.11	0.096	0.105	0.105	0.102	0.086	0.091	0.084	0.094	0.082	0.112	0.119	0.122	0.091	0.09	0.086	0.087
01:49:44	37	0.14	0.136	0.134	0.138	0.131	0.118	0.106	0.115	0.099	0.11	0.11	0.106	0.087	0.093	0.084	0.096	0.083	0.118	0.126	0.128	0.093	0.092	0.087	0.089
01:59:44	37	0.152	0.146	0.143	0.15	0.137	0.125	0.111	0.12	0.103	0.116	0.116	0.111	0.089	0.095	0.085	0.1	0.083	0.124	0.133	0.136	0.097	0.095	0.089	0.091
02:09:44	37	0.164	0.157	0.155	0.161	0.145	0.132	0.118	0.127	0.107	0.123	0.123	0.117	0.091	0.098	0.086	0.102	0.084	0.133	0.142	0.145	0.1	0.098	0.091	0.093
02:19:44	37	0.177	0.171	0.169	0.174	0.154	0.141	0.125	0.135	0.113	0.131	0.131	0.123	0.093	0.101	0.086	0.105	0.086	0.142	0.152	0.156	0.102	0.101	0.094	0.096
02:29:44	37	0.194	0.183	0.182	0.187	0.163	0.149	0.133	0.144	0.12	0.139	0.139	0.131	0.096	0.104	0.088	0.109	0.087	0.152	0.164	0.169	0.106	0.105	0.097	0.099
02:39:44	37	0.213	0.202	0.201	0.206	0.175	0.161	0.142	0.154	0.127	0.15	0.149	0.14	0.1	0.108	0.098	0.114	0.089	0.165	0.177	0.184	0.11	0.109	0.1	0.102
02:49:44	37	0.236	0.224	0.222	0.228	0.188	0.174	0.153	0.166	0.135	0.161	0.162	0.15	0.103	0.113	0.091	0.119	0.091	0.18	0.188	0.197	0.116	0.114	0.103	0.107
02:59:44	37	0.26	0.247	0.245	0.252	0.2	0.184	0.165	0.178	0.144	0.175	0.175	0.162	0.108	0.117	0.092	0.125	0.094	0.193	0.204	0.215	0.122	0.12	0.108	0.112
03:09:44	37	0.288	0.274	0.271	0.277	0.216	0.2	0.177	0.191	0.154	0.186	0.188	0.176	0.114	0.123	0.093	0.132	0.097	0.211	0.223	0.236	0.129	0.127	0.113	0.118
03:19:44	37	0.316	0.301	0.298	0.304	0.236	0.217	0.193	0.208	0.166	0.203	0.205	0.187	0.121	0.129	0.095	0.139	0.101	0.232	0.244	0.255	0.139	0.135	0.119	0.124
03:29:44	37	0.345	0.329	0.327	0.333	0.255	0.237	0.21	0.227	0.178	0.223	0.225	0.203	0.128	0.136	0.097	0.146	0.104	0.251	0.262	0.277	0.149	0.143	0.126	0.131
03:39:44	37	0.37	0.358	0.355	0.361	0.273	0.254	0.239	0.246	0.193	0.242	0.245	0.222	0.137	0.143	0.1	0.154	0.109	0.274	0.286	0.302	0.159	0.153	0.134	0.139
03:49:44	37	0.381	0.376	0.375	0.381	0.297	0.274	0.255	0.263	0.211	0.261	0.268	0.241	0.148	0.15	0.102	0.162	0.115	0.3	0.311	0.328	0.172	0.165	0.143	0.149
03:59:44	37	0.392	0.386	0.386	0.391	0.321	0.298	0.277	0.287	0.232	0.286	0.291	0.262	0.16	0.159	0.105	0.172	0.121	0.326	0.337	0.353	0.182	0.176	0.153	0.16
04:09:44	37	0.409	0.398	0.398	0.405	0.345	0.322	0.3	0.311	0.251	0.31	0.317	0.284	0.171	0.168	0.108	0.18	0.128	0.351	0.36	0.369	0.197	0.188	0.166	0.172
04:19:44	37	0.426	0.415	0.413	0.418	0.365	0.345	0.329	0.335	0.274	0.335	0.342	0.309	0.188	0.175	0.114	0.19	0.135	0.366	0.372	0.38	0.21	0.204	0.175	0.183
04:29:44	37.1	0.446	0.433	0.43	0.434	0.374	0.361	0.347	0.355	0.298	0.356	0.358	0.333	0.207	0.186	0.117	0.202	0.144	0.376	0.383	0.392	0.228	0.222	0.189	0.199
04:39:44	37	0.461	0.454	0.454	0.453	0.385	0.37	0.362	0.365	0.323	0.365	0.366	0.35	0.228	0.198	0.123	0.215	0.154	0.389	0.398	0.406	0.247	0.241	0.205	0.215
04:49:44	37	0.481	0.472	0.468	0.473	0.399	0.384	0.376	0.376	0.347	0.377	0.378	0.359	0.253	0.208	0.128	0.23	0.166	0.403	0.412	0.42	0.267	0.259	0.222	0.233
04:59:44	37	0.502	0.493	0.489	0.494	0.412	0.397	0.499	0.389	0.36	0.39	0.392	0.37	0.279	0.221	0.134	0.245	0.176	0.418	0.426	0.433	0.289	0.282	0.24	0.252
05:09:44	37	0.522	0.513	0.51	0.514	0.425	0.412	0.51	0.404	0.37	0.404	0.405	0.383	0.306	0.236	0.141	0.261	0.192	0.431	0.441	0.449	0.313	0.305	0.258	0.273
05:19:44	37	0.539	0.533	0.53	0.534	0.44	0.425	0.523	0.417	0.382	0.418	0.418	0.393	0.332	0.252	0.149	0.28	0.208	0.446	0.458	0.466	0.335	0.329	0.279	0.295
05:29:44	37	0.551	0.547	0.547	0.548	0.456	0.443	0.554	0.432	0.396	0.43	0.433	0.408	0.356	0.267	0.157	0.296	0.228	0.463	0.476	0.484	0.35	0.348	0.302	0.32
05:39:44	37	0.562	0.557	0.556	0.559	0.474	0.461	0.525	0.447	0.409	0.445	0.447	0.422	0.368	0.283	0.166	0.313	0.247	0.48	0.495	0.503	0.36	0.358	0.324	0.34
05:49:44	37	0.572	0.569	0.567	0.569	0.491	0.477	0.798	0.462	0.422	0.462	0.465	0.437	0.383	0.299	0.174	0.33	0.268	0.498	0.514	0.522	0.372	0.368	0.342	0.349
05:59:44	37	0.58	0.578	0.577	0.579	0.508	0.494	0.844	0.48	0.436	0.481	0.482	0.454	0.402	0.314	0.185	0.347	0.29	0.517	0.534	0.54	0.385	0.381	0.351	0.358
06:09:44	37	0.59	0.588	0.586	0.589	0.525	0.513	0.928	0.497	0.452	0.499	0.501	0.472	0.421	0.331	0.196	0.363	0.313	0.535	0.547	0.55	0.398	0.393	0.363	0.369
06:19:44	37	0.598	0.596	0.596	0.598	0.54	0.531	0.73	0.515	0.47	0.517	0.52	0.488	0.435	0.346	0.213	0.379	0.334	0.545	0.556	0.558	0.412	0.406	0.374	0.381
06:29:44	37	0.606	0.605	0.604	0.606	0.553	0.541	0.807	0.531	0.488	0.535	0.536	0.504	0.445	0.362	0.223	0.392	0.35	0.555	0.566	0.566	0.425	0.42	0.387	0.392
06:39:44	37.1	0.613	0.613	0.613	0.615	0.557	0.549	0.841	0.54	0.505	0.544	0.544	0.518	0.462	0.375	0.239	0.405	0.36	0.563	0.571	0.573	0.439	0.434	0.397	0.403
06:49:44	37	0.621	0.621	0.62	0.623	0.563	0.556	0.718	0.549	0.523	0.553	0.553	0.53	0.48	0.388	0.261	0.42	0.371	0.57	0.579	0.58	0.454	0.448	0.41	0.414
06:59:44	37	0.628	0.628	0.628	0.63	0.57	0.562	0.555	0.555	0.537	0.56	0.559	0.537	0.499	0.4	0.275	0.433	0.382	0.577	0.585	0.586	0.47	0.461	0.427	0.427
07:09:44	37	0.634	0.636	0.636	0.637	0.575	0.569	0.585	0.562	0.547	0.567	0.566	0.544	0.518	0.414	0.294	0.449	0.392	0.583	0.597	0.592	0.486	0.477	0.442	0.444
07:19:44	37	0.64	0.643	0.644	0.644	0.581	0.575	0.663	0.569	0.555	0.573	0.572	0.549	0.538	0.426	0.311	0.463	0.403	0.589	0.596	0.597	0.502	0.494	0.457	0.453
07:29:44	37.1	0.646	0.651	0.651	0.652	0.587	0.581	0.806	0.575	0.561	0.579	0.578	0.554	0.559	0.44	0.33	0.477	0.417	0.595	0.602	0.602	0.518	0.509	0.469	0.471
07:39:44	37.1	0.652	0.661	0.66	0.66	0.592	0.585	0.81	0.58	0.568	0.584	0.583	0.559	0.562	0.453	0.351	0.492	0.431	0.6	0.618	0.607	0.534	0.524	0.482	0.488
07:49:44	37	0.66	0.671	0.671	0.671	0.597	0.591	0.851	0.585	0.574	0.589	0.587	0.563	0.572	0.466	0.365	0.507	0.445	0.604	0.612	0.611	0.544	0.537	0.497	0.501
07:59:44	37	0.669	0.682	0.682	0.682	0.601	0.596	0.733	0.589	0.579	0.594	0.592	0.568	0.58	0.48	0.378	0.521	0.461	0.612	0.616	0.616	0.553	0.552	0.514	0.514
08:09:44	37	0.679	0.69	0.69	0.691	0.607	0.603	0.589	0.595	0.585	0.597	0.596	0.571	0.588	0.491	0.389	0.533	0.476	0.613	0.62	0.619	0.56	0.555	0.526	0.523
08:19:44	37	0.686	0.7	0.701	0.701	0.614	0.61	0.629	0.6	0.589	0.602	0.6	0.574	0.595	0.504	0.401	0.539	0.491	0.617	0.646	0.623	0.568	0.563	0.538	0.53
08:29:44	37	0.695	0.71	0.711	0.712	0.622	0.621	0.692	0.604	0.594	0.606	0.604	0.578	0.602	0.514	0.413	0.545	0.505	0.621	0.628	0.628	0.573	0.568	0.553	0.538
08:39:44	37	0.705	0.719	0.72	0.721	0.628	0.634	0.666	0.61	0.598	0.609	0.607	0.58	0.609	0.521	0.428	0.549	0.518	0.625	0.632	0.63	0.579	0.574	0.555	0.551
08:49:44	37	0.713	0.729	0.73	0.731	0.634	0.633	0.619	0.618	0.602	0.613	0.611	0.583	0.616	0.525	0.442	0.553	0.527	0.629	0.637	0.634	0.583	0.579	0.556	0.547
08:59:44	37.1	0.722	0.74	0.74	0.741	0.639	0.637	0.62	0.625	0.606	0.616	0.614	0.585	0.622	0.527	0.457	0.556	0.534	0.634	0.642	0.639	0.588	0.584	0.562	0.551
09:09:44	37	0.73	0.748	0.749	0.75	0.644	0.641	0.653	0.631	0.61	0.62	0.617	0.587	0.628	0.53	0.469	0.56	0.539	0.641	0.677	0.644	0.592	0.589	0.567	0.559
09:19:44	37	0.739	0.757	0.758	0.759	0.649	0.647	0.63	0.636	0.613	0.625	0.62	0.588	0.633	0.535	0.494	0.561	0.545	0.646	0.655	0.65	0.596	0.592	0.572	0.563
09:29:44	37	0.747	0.764	0.765	0.768	0.652	0.651	0.641	0.641	0.617	0.63	0.624	0.59	0.639	0.539	0.506	0.564	0.55	0.653	0.66	0.656	0.601	0.597	0.576	0.569
09:39:44	37.1	0.755	0.772	0.774	0.776	0.657	0.658	0.656	0.646	0.622	0.636	0.63	0.592	0.643	0.543	0.514	0.567	0.556	0.657	0.665	0.661	0.604	0.6	0.581	0.573
09:49:44	37	0.762	0.779	0.781	0.783	0.661	0.662	0.653	0.65	0.629	0.64	0.634	0.593	0.648	0.549	0.525	0.57	0.559	0.662	0.669	0.665	0.607	0.603	0.585	0.573
09:59:44	37	0.768	0.787	0.788	0.79	0.664	0.663	0.65	0.652	0.634	0.645	0.639	0.594	0.653	0.548	0.537	0.57	0.564	0.666	0.721	0.668	0.61	0.606	0.588	0.569
10:09:44	37	0.775	0.792	0.794	0.797	0.668	0.667	0.659	0.657	0.638	0.649	0.644	0.597	0.658	0.55	0.548	0.571	0.568	0.67	0.677	0.673	0.612	0.609	0.59	0.573
10:19:44	37	0.78	0.798	0.8	0.802	0.673	0.674	0.66	0.66	0.643	0.653	0.646	0.597	0.663	0.552	0.542	0.574	0.571	0.674	0.699	0.676	0.616	0.611	0.594	0.573
10:29:44	37.1	0.785	0.805	0.806	0.809	0.676	0.676	0.667	0.665	0.648	0.656	0.65	0.598	0.67	0.548	0.548	0.576	0.575	0.679	0.685	0.68	0.619	0.614	0.597	0.58
10:39:44	37	0.791	0.809	0.81	0.813	0.679	0.68	0.669	0.667	0.652	0.66	0.652	0.599	0.677	0.555	0.552	0.581	0.578	0.682	0.69	0.683	0.626	0.617	0.598	0.58
10:49:44	37	0.795	0.813	0.815	0.818	0.682	0.683	0.675	0.671	0.656	0.663	0.655	0.601	0.684	0.551	0.565	0.579	0.582	0.687	0.695	0.687	0.624	0.619	0.601	0.581
10:59:44	37	0.799	0.818	0.82	0.823	0.686	0.687	0.678	0.675	0.659	0.666	0.657	0.602	0.69	0.555	0.56	0.579	0.586	0.691	0.698	0.69	0.628	0.622	0.603	0.581
11:09:44	37.1	0.802	0.821	0.823	0.826	0.69	0.69	0.682	0.678	0.663	0.669	0.66	0.605	0.697	0.553	0.573	0.585	0.595	0.695	0.731	0.694	0.631	0.624	0.605	0.581
11:19:44	37	0.805	0.824	0.826	0.829	0.694	0.703	0.69	0.682	0.666	0.672	0.663	0.607	0.701	0.555	0.567	0.582	0.596	0.699	0.706	0.699	0.634	0.627	0.607	0.582
11:29:44	37	0.808	0.827	0.829	0.832	0.696	0.698	0.684	0.684	0.671	0.675	0.665	0.608	0.705	0.557	0.571	0.586	0.601	0.702	0.708	0.701	0.636	0.629	0.609	0.585
11:39:44	37	0.81	0.83	0.833	0.836	0.7	0.701	0.691	0.688	0.672	0.677	0.668	0.61	0.71	0.556	0.573	0.585	0.607	0.705	0.713	0.707	0.641	0.632	0.612	0.585
11:49:44	37.1	0.812	0.831	0.834	0.838	0.703	0.703	0.729	0.692	0.674	0.679	0.671	0.61	0.715	0.559	0.589	0.59	0.613	0.708	0.714	0.708	0.642	0.635	0.614	0.587
11:59:44	37	0.813	0.833	0.837	0.84	0.705	0.707	0.694	0.693	0.677	0.682	0.673	0.61	0.72	0.566	0.594	0.591	0.618	0.711	0.716	0.711	0.644	0.638	0.616	0.584
12:09:44	37	0.814	0.834	0.838	0.842	0.709	0.713	0.725	0.696	0.68	0.685	0.675	0.61	0.724	0.561	0.58	0.594	0.62	0.714	0.726	0.713	0.647	0.64	0.618	0.585
Results
	1	2	3	4	5	6	7	8	9	10	11	12
A	-900	1200	1000	1100	11300	13300	11600	10800	9100	8700	8000	6000	Max V [sfYFP:503,540]
	1	1	1	1	1	1	1	1	1	1	1	1	R-Squared [sfYFP:503,540]
	10:04:15	02:44:15	05:54:15	02:24:15	08:14:15	08:24:15	08:54:15	08:34:15	09:34:15	09:24:15	09:24:15	06:34:15	t at Max V [sfYFP:503,540]
	10:43:42	02:45:55	05:34:15	02:23:48	06:04:07	06:22:33	06:31:19	06:18:42	07:19:15	06:56:16	07:02:45	04:52:05	Lagtime [sfYFP:503,540]
	14500	-15300	11200	-13400	346300	363500	433700	381300	311500	325200	302500	228600	Max V [sfYFP:503,540[2]]
	1	1	1	1	1	1	1	1	1	1	1	1	R-Squared [sfYFP:503,540[2]]
	10:44:29	11:54:29	06:34:29	09:54:29	08:14:29	08:24:29	08:34:29	08:44:29	09:44:29	09:14:29	09:24:29	10:34:29	t at Max V [sfYFP:503,540[2]]
	09:00:52	?????	05:24:50	11:40:54	05:46:13	05:47:42	06:38:55	06:23:49	07:17:25	07:03:38	07:12:30	07:57:29	Lagtime [sfYFP:503,540[2]]
	2.88	2.88	-3.22	2.89	2.43	2.41	27.32	2.42	2.47	2.51	2.54	2.48	Max V [OD600:600]
	1	1	1	1	1	1	1	1	1	1	1	1	R-Squared [OD600:600]
	03:24:44	03:24:44	00:14:44	03:24:44	04:04:44	03:54:44	05:44:44	03:54:44	04:34:44	04:14:44	04:04:44	04:14:44	t at Max V [OD600:600]
	02:01:37	02:18:04	00:09:44	02:06:27	02:31:40	02:39:44	05:23:59	02:40:48	03:03:13	02:46:04	02:41:11	02:50:25	Lagtime [OD600:600]
B	-1000	1100	1100	900	7800	9400	7000	9400	4900	5300	4600	4300	Max V [sfYFP:503,540]
	1	1	1	1	1	1	1	1	1	1	1	1	R-Squared [sfYFP:503,540]
	09:04:15	04:04:15	03:24:15	10:44:15	08:24:15	09:04:15	08:54:15	09:04:15	11:44:15	06:54:15	05:14:15	05:14:15	t at Max V [sfYFP:503,540]
	09:21:15	04:07:26	03:28:20	10:11:28	06:36:03	07:05:19	06:18:41	07:09:15	07:33:32	05:07:33	04:30:46	04:25:18	Lagtime [sfYFP:503,540]
	9000	11000	10200	8400	257100	283600	279300	278400	167600	160000	157400	141300	Max V [sfYFP:503,540[2]]
	1	1	1	1	1	1	1	1	1	1	1	1	R-Squared [sfYFP:503,540[2]]
	07:54:29	10:34:29	10:14:29	07:24:29	08:14:29	08:54:29	08:54:29	08:54:29	06:44:29	04:54:29	05:24:29	05:34:29	t at Max V [sfYFP:503,540[2]]
	06:52:49	09:16:02	08:52:08	06:43:32	06:26:45	06:45:05	06:36:07	06:46:27	04:46:16	04:09:55	04:30:19	04:24:36	Lagtime [sfYFP:503,540[2]]
	2.7	1.68	2.5	1.93	2.26	2.61	5.18	2.64	2.34	2.44	2.28	2.41	Max V [OD600:600]
	1	1	1	1	1	1	1	1	1	1	1	1	R-Squared [OD600:600]
	05:04:44	06:24:44	09:14:44	05:14:44	06:04:44	03:54:44	09:54:44	03:44:44	05:04:44	05:14:44	05:24:44	05:24:44	t at Max V [OD600:600]
	03:47:33	03:46:38	06:35:15	03:38:36	04:26:36	02:35:04	07:58:57	02:20:39	03:31:57	03:38:23	03:54:10	03:50:19	Lagtime [OD600:600]
C	?????	?????	?????	?????	?????	?????	?????	?????	?????	?????	?????	?????	Max V [sfYFP:503,540]
	?????	?????	?????	?????	?????	?????	?????	?????	?????	?????	?????	?????	R-Squared [sfYFP:503,540]
	?????	?????	?????	?????	?????	?????	?????	?????	?????	?????	?????	?????	t at Max V [sfYFP:503,540]
	?????	?????	?????	?????	?????	?????	?????	?????	?????	?????	?????	?????	Lagtime [sfYFP:503,540]
	?????	?????	?????	?????	?????	?????	?????	?????	?????	?????	?????	?????	Max V [sfYFP:503,540[2]]
	?????	?????	?????	?????	?????	?????	?????	?????	?????	?????	?????	?????	R-Squared [sfYFP:503,540[2]]
	?????	?????	?????	?????	?????	?????	?????	?????	?????	?????	?????	?????	t at Max V [sfYFP:503,540[2]]
	?????	?????	?????	?????	?????	?????	?????	?????	?????	?????	?????	?????	Lagtime [sfYFP:503,540[2]]
	?????	?????	?????	?????	?????	?????	?????	?????	?????	?????	?????	?????	Max V [OD600:600]
	?????	?????	?????	?????	?????	?????	?????	?????	?????	?????	?????	?????	R-Squared [OD600:600]
	?????	?????	?????	?????	?????	?????	?????	?????	?????	?????	?????	?????	t at Max V [OD600:600]
	?????	?????	?????	?????	?????	?????	?????	?????	?????	?????	?????	?????	Lagtime [OD600:600]
D	?????	?????	?????	?????	?????	?????	?????	?????	?????	?????	?????	?????	Max V [sfYFP:503,540]
	?????	?????	?????	?????	?????	?????	?????	?????	?????	?????	?????	?????	R-Squared [sfYFP:503,540]
	?????	?????	?????	?????	?????	?????	?????	?????	?????	?????	?????	?????	t at Max V [sfYFP:503,540]
	?????	?????	?????	?????	?????	?????	?????	?????	?????	?????	?????	?????	Lagtime [sfYFP:503,540]
	?????	?????	?????	?????	?????	?????	?????	?????	?????	?????	?????	?????	Max V [sfYFP:503,540[2]]
	?????	?????	?????	?????	?????	?????	?????	?????	?????	?????	?????	?????	R-Squared [sfYFP:503,540[2]]
	?????	?????	?????	?????	?????	?????	?????	?????	?????	?????	?????	?????	t at Max V [sfYFP:503,540[2]]
	?????	?????	?????	?????	?????	?????	?????	?????	?????	?????	?????	?????	Lagtime [sfYFP:503,540[2]]
	?????	?????	?????	?????	?????	?????	?????	?????	?????	?????	?????	?????	Max V [OD600:600]
	?????	?????	?????	?????	?????	?????	?????	?????	?????	?????	?????	?????	R-Squared [OD600:600]
	?????	?????	?????	?????	?????	?????	?????	?????	?????	?????	?????	?????	t at Max V [OD600:600]
	?????	?????	?????	?????	?????	?????	?????	?????	?????	?????	?????	?????	Lagtime [OD600:600]
E	?????	?????	?????	?????	?????	?????	?????	?????	?????	?????	?????	?????	Max V [sfYFP:503,540]
	?????	?????	?????	?????	?????	?????	?????	?????	?????	?????	?????	?????	R-Squared [sfYFP:503,540]
	?????	?????	?????	?????	?????	?????	?????	?????	?????	?????	?????	?????	t at Max V [sfYFP:503,540]
	?????	?????	?????	?????	?????	?????	?????	?????	?????	?????	?????	?????	Lagtime [sfYFP:503,540]
	?????	?????	?????	?????	?????	?????	?????	?????	?????	?????	?????	?????	Max V [sfYFP:503,540[2]]
	?????	?????	?????	?????	?????	?????	?????	?????	?????	?????	?????	?????	R-Squared [sfYFP:503,540[2]]
	?????	?????	?????	?????	?????	?????	?????	?????	?????	?????	?????	?????	t at Max V [sfYFP:503,540[2]]
	?????	?????	?????	?????	?????	?????	?????	?????	?????	?????	?????	?????	Lagtime [sfYFP:503,540[2]]
	?????	?????	?????	?????	?????	?????	?????	?????	?????	?????	?????	?????	Max V [OD600:600]
	?????	?????	?????	?????	?????	?????	?????	?????	?????	?????	?????	?????	R-Squared [OD600:600]
	?????	?????	?????	?????	?????	?????	?????	?????	?????	?????	?????	?????	t at Max V [OD600:600]
	?????	?????	?????	?????	?????	?????	?????	?????	?????	?????	?????	?????	Lagtime [OD600:600]
F	?????	?????	?????	?????	?????	?????	?????	?????	?????	?????	?????	?????	Max V [sfYFP:503,540]
	?????	?????	?????	?????	?????	?????	?????	?????	?????	?????	?????	?????	R-Squared [sfYFP:503,540]
	?????	?????	?????	?????	?????	?????	?????	?????	?????	?????	?????	?????	t at Max V [sfYFP:503,540]
	?????	?????	?????	?????	?????	?????	?????	?????	?????	?????	?????	?????	Lagtime [sfYFP:503,540]
	?????	?????	?????	?????	?????	?????	?????	?????	?????	?????	?????	?????	Max V [sfYFP:503,540[2]]
	?????	?????	?????	?????	?????	?????	?????	?????	?????	?????	?????	?????	R-Squared [sfYFP:503,540[2]]
	?????	?????	?????	?????	?????	?????	?????	?????	?????	?????	?????	?????	t at Max V [sfYFP:503,540[2]]
	?????	?????	?????	?????	?????	?????	?????	?????	?????	?????	?????	?????	Lagtime [sfYFP:503,540[2]]
	?????	?????	?????	?????	?????	?????	?????	?????	?????	?????	?????	?????	Max V [OD600:600]
	?????	?????	?????	?????	?????	?????	?????	?????	?????	?????	?????	?????	R-Squared [OD600:600]
	?????	?????	?????	?????	?????	?????	?????	?????	?????	?????	?????	?????	t at Max V [OD600:600]
	?????	?????	?????	?????	?????	?????	?????	?????	?????	?????	?????	?????	Lagtime [OD600:600]
G	?????	?????	?????	?????	?????	?????	?????	?????	?????	?????	?????	?????	Max V [sfYFP:503,540]
	?????	?????	?????	?????	?????	?????	?????	?????	?????	?????	?????	?????	R-Squared [sfYFP:503,540]
	?????	?????	?????	?????	?????	?????	?????	?????	?????	?????	?????	?????	t at Max V [sfYFP:503,540]
	?????	?????	?????	?????	?????	?????	?????	?????	?????	?????	?????	?????	Lagtime [sfYFP:503,540]
	?????	?????	?????	?????	?????	?????	?????	?????	?????	?????	?????	?????	Max V [sfYFP:503,540[2]]
	?????	?????	?????	?????	?????	?????	?????	?????	?????	?????	?????	?????	R-Squared [sfYFP:503,540[2]]
	?????	?????	?????	?????	?????	?????	?????	?????	?????	?????	?????	?????	t at Max V [sfYFP:503,540[2]]
	?????	?????	?????	?????	?????	?????	?????	?????	?????	?????	?????	?????	Lagtime [sfYFP:503,540[2]]
	?????	?????	?????	?????	?????	?????	?????	?????	?????	?????	?????	?????	Max V [OD600:600]
	?????	?????	?????	?????	?????	?????	?????	?????	?????	?????	?????	?????	R-Squared [OD600:600]
	?????	?????	?????	?????	?????	?????	?????	?????	?????	?????	?????	?????	t at Max V [OD600:600]
	?????	?????	?????	?????	?????	?????	?????	?????	?????	?????	?????	?????	Lagtime [OD600:600]
H	?????	?????	?????	?????	?????	?????	?????	?????	?????	?????	?????	?????	Max V [sfYFP:503,540]
	?????	?????	?????	?????	?????	?????	?????	?????	?????	?????	?????	?????	R-Squared [sfYFP:503,540]
	?????	?????	?????	?????	?????	?????	?????	?????	?????	?????	?????	?????	t at Max V [sfYFP:503,540]
	?????	?????	?????	?????	?????	?????	?????	?????	?????	?????	?????	?????	Lagtime [sfYFP:503,540]
	?????	?????	?????	?????	?????	?????	?????	?????	?????	?????	?????	?????	Max V [sfYFP:503,540[2]]
	?????	?????	?????	?????	?????	?????	?????	?????	?????	?????	?????	?????	R-Squared [sfYFP:503,540[2]]
	?????	?????	?????	?????	?????	?????	?????	?????	?????	?????	?????	?????	t at Max V [sfYFP:503,540[2]]
	?????	?????	?????	?????	?????	?????	?????	?????	?????	?????	?????	?????	Lagtime [sfYFP:503,540[2]]
	?????	?????	?????	?????	?????	?????	?????	?????	?????	?????	?????	?????	Max V [OD600:600]
	?????	?????	?????	?????	?????	?????	?????	?????	?????	?????	?????	?????	R-Squared [OD600:600]
	?????	?????	?????	?????	?????	?????	?????	?????	?????	?????	?????	?????	t at Max V [OD600:600]
	?????	?????	?????	?????	?????	?????	?????	?????	?????	?????	?????	?????	Lagtime [OD600:600]
[truncated: 48 more columns]

## Sheet: OD
Phi				A				E
0.091	0.123	0.126	0.093	0.107	0.105	0.095	0.096	0.084	0.082	0.084	0.08
0.091	0.116	0.094	0.102	0.104	0.097	0.085	0.091	0.084	0.083	0.081	0.081
0.098	0.103	0.091	0.1	0.104	0.094	0.086	0.092	0.084	0.083	0.081	0.082
0.094	0.093	0.094	0.096	0.106	0.095	0.089	0.092	0.084	0.083	0.081	0.081
0.097	0.114	0.095	0.099	0.107	0.097	0.088	0.094	0.085	0.083	0.082	0.082
0.1	0.101	0.104	0.103	0.11	0.099	0.09	0.096	0.086	0.085	0.083	0.083
0.106	0.108	0.116	0.107	0.113	0.102	0.092	0.098	0.087	0.086	0.084	0.084
0.112	0.109	0.11	0.113	0.116	0.105	0.095	0.102	0.088	0.087	0.084	0.085
0.119	0.116	0.116	0.12	0.12	0.109	0.101	0.105	0.089	0.088	0.085	0.086
0.128	0.125	0.129	0.129	0.125	0.113	0.102	0.11	0.091	0.09	0.086	0.087
0.14	0.136	0.134	0.138	0.131	0.118	0.106	0.115	0.093	0.092	0.087	0.089
0.152	0.146	0.143	0.15	0.137	0.125	0.111	0.12	0.097	0.095	0.089	0.091
0.164	0.157	0.155	0.161	0.145	0.132	0.118	0.127	0.1	0.098	0.091	0.093
0.177	0.171	0.169	0.174	0.154	0.141	0.125	0.135	0.102	0.101	0.094	0.096
0.194	0.183	0.182	0.187	0.163	0.149	0.133	0.144	0.106	0.105	0.097	0.099
0.213	0.202	0.201	0.206	0.175	0.161	0.142	0.154	0.11	0.109	0.1	0.102
0.236	0.224	0.222	0.228	0.188	0.174	0.153	0.166	0.116	0.114	0.103	0.107
0.26	0.247	0.245	0.252	0.2	0.184	0.165	0.178	0.122	0.12	0.108	0.112
0.288	0.274	0.271	0.277	0.216	0.2	0.177	0.191	0.129	0.127	0.113	0.118
0.316	0.301	0.298	0.304	0.236	0.217	0.193	0.208	0.139	0.135	0.119	0.124
0.345	0.329	0.327	0.333	0.255	0.237	0.21	0.227	0.149	0.143	0.126	0.131
0.37	0.358	0.355	0.361	0.273	0.254	0.239	0.246	0.159	0.153	0.134	0.139
0.381	0.376	0.375	0.381	0.297	0.274	0.255	0.263	0.172	0.165	0.143	0.149
0.392	0.386	0.386	0.391	0.321	0.298	0.277	0.287	0.182	0.176	0.153	0.16
0.409	0.398	0.398	0.405	0.345	0.322	0.3	0.311	0.197	0.188	0.166	0.172
0.426	0.415	0.413	0.418	0.365	0.345	0.329	0.335	0.21	0.204	0.175	0.183
0.446	0.433	0.43	0.434	0.374	0.361	0.347	0.355	0.228	0.222	0.189	0.199
0.461	0.454	0.454	0.453	0.385	0.37	0.362	0.365	0.247	0.241	0.205	0.215
0.481	0.472	0.468	0.473	0.399	0.384	0.376	0.376	0.267	0.259	0.222	0.233
0.502	0.493	0.489	0.494	0.412	0.397	0.499	0.389	0.289	0.282	0.24	0.252
0.522	0.513	0.51	0.514	0.425	0.412	0.51	0.404	0.313	0.305	0.258	0.273
0.539	0.533	0.53	0.534	0.44	0.425	0.523	0.417	0.335	0.329	0.279	0.295
0.551	0.547	0.547	0.548	0.456	0.443	0.554	0.432	0.35	0.348	0.302	0.32
0.562	0.557	0.556	0.559	0.474	0.461	0.525	0.447	0.36	0.358	0.324	0.34
0.572	0.569	0.567	0.569	0.491	0.477	0.798	0.462	0.372	0.368	0.342	0.349
0.58	0.578	0.577	0.579	0.508	0.494	0.844	0.48	0.385	0.381	0.351	0.358
0.59	0.588	0.586	0.589	0.525	0.513	0.928	0.497	0.398	0.393	0.363	0.369
0.598	0.596	0.596	0.598	0.54	0.531	0.73	0.515	0.412	0.406	0.374	0.381
0.606	0.605	0.604	0.606	0.553	0.541	0.807	0.531	0.425	0.42	0.387	0.392
0.613	0.613	0.613	0.615	0.557	0.549	0.841	0.54	0.439	0.434	0.397	0.403
0.621	0.621	0.62	0.623	0.563	0.556	0.718	0.549	0.454	0.448	0.41	0.414
0.628	0.628	0.628	0.63	0.57	0.562	0.555	0.555	0.47	0.461	0.427	0.427
0.634	0.636	0.636	0.637	0.575	0.569	0.585	0.562	0.486	0.477	0.442	0.444
0.64	0.643	0.644	0.644	0.581	0.575	0.663	0.569	0.502	0.494	0.457	0.453
0.646	0.651	0.651	0.652	0.587	0.581	0.806	0.575	0.518	0.509	0.469	0.471
0.652	0.661	0.66	0.66	0.592	0.585	0.81	0.58	0.534	0.524	0.482	0.488
0.66	0.671	0.671	0.671	0.597	0.591	0.851	0.585	0.544	0.537	0.497	0.501
0.669	0.682	0.682	0.682	0.601	0.596	0.733	0.589	0.553	0.552	0.514	0.514
0.679	0.69	0.69	0.691	0.607	0.603	0.589	0.595	0.56	0.555	0.526	0.523
0.686	0.7	0.701	0.701	0.614	0.61	0.629	0.6	0.568	0.563	0.538	0.53
0.695	0.71	0.711	0.712	0.622	0.621	0.692	0.604	0.573	0.568	0.553	0.538
0.705	0.719	0.72	0.721	0.628	0.634	0.666	0.61	0.579	0.574	0.555	0.551
0.713	0.729	0.73	0.731	0.634	0.633	0.619	0.618	0.583	0.579	0.556	0.547
0.722	0.74	0.74	0.741	0.639	0.637	0.62	0.625	0.588	0.584	0.562	0.551
0.73	0.748	0.749	0.75	0.644	0.641	0.653	0.631	0.592	0.589	0.567	0.559
0.739	0.757	0.758	0.759	0.649	0.647	0.63	0.636	0.596	0.592	0.572	0.563
0.747	0.764	0.765	0.768	0.652	0.651	0.641	0.641	0.601	0.597	0.576	0.569
0.755	0.772	0.774	0.776	0.657	0.658	0.656	0.646	0.604	0.6	0.581	0.573
0.762	0.779	0.781	0.783	0.661	0.662	0.653	0.65	0.607	0.603	0.585	0.573
0.768	0.787	0.788	0.79	0.664	0.663	0.65	0.652	0.61	0.606	0.588	0.569
0.775	0.792	0.794	0.797	0.668	0.667	0.659	0.657	0.612	0.609	0.59	0.573
0.78	0.798	0.8	0.802	0.673	0.674	0.66	0.66	0.616	0.611	0.594	0.573
0.785	0.805	0.806	0.809	0.676	0.676	0.667	0.665	0.619	0.614	0.597	0.58
0.791	0.809	0.81	0.813	0.679	0.68	0.669	0.667	0.626	0.617	0.598	0.58
0.795	0.813	0.815	0.818	0.682	0.683	0.675	0.671	0.624	0.619	0.601	0.581
0.799	0.818	0.82	0.823	0.686	0.687	0.678	0.675	0.628	0.622	0.603	0.581
0.802	0.821	0.823	0.826	0.69	0.69	0.682	0.678	0.631	0.624	0.605	0.581
0.805	0.824	0.826	0.829	0.694	0.703	0.69	0.682	0.634	0.627	0.607	0.582
0.808	0.827	0.829	0.832	0.696	0.698	0.684	0.684	0.636	0.629	0.609	0.585
0.81	0.83	0.833	0.836	0.7	0.701	0.691	0.688	0.641	0.632	0.612	0.585
0.812	0.831	0.834	0.838	0.703	0.703	0.729	0.692	0.642	0.635	0.614	0.587
0.813	0.833	0.837	0.84	0.705	0.707	0.694	0.693	0.644	0.638	0.616	0.584
0.814	0.834	0.838	0.842	0.709	0.713	0.725	0.696	0.647	0.64	0.618	0.585

## Sheet: FL
Phi				A				E
392	409	383	401	413	437	465	435	505	497	460	459
381	407	398	406	415	443	442	460	488	477	431	430
355	398	409	412	438	447	430	433	534	508	462	474
387	381	386	407	447	484	445	501	556	499	472	456
352	410	364	427	485	567	473	545	544	534	486	467
384	401	381	433	545	636	496	592	580	557	484	495
375	379	372	408	664	738	532	649	600	601	520	498
374	395	388	410	721	837	569	799	624	626	540	547
354	378	377	394	819	975	687	903	724	656	530	572
389	363	363	400	1000	1183	775	1099	759	696	574	595
388	392	386	394	1162	1374	871	1229	769	720	631	650
349	392	380	358	1401	1627	994	1478	851	802	606	664
387	371	355	376	1605	1883	1203	1637	934	895	661	691
378	401	412	397	1853	2193	1284	1867	1013	947	760	729
423	396	376	419	2127	2476	1546	2117	1134	1070	771	782
408	408	384	423	2376	2680	1742	2339	1288	1216	888	937
418	422	434	442	2871	3217	1954	2694	1450	1371	1034	1048
428	428	457	447	3184	3480	2214	3091	1639	1513	1172	1239
417	438	472	443	3652	4089	2528	3536	1823	1812	1336	1316
479	489	469	498	4386	4487	2891	3966	2037	1970	1468	1496
480	493	495	470	5242	5458	3297	4597	2328	2330	1692	1689
492	518	549	550	6278	6328	4103	5648	2671	2465	1858	1859
522	539	535	595	7288	7290	5003	6450	3175	2905	2193	2135
579	601	611	598	9069	8824	5901	7649	3590	3303	2384	2499
628	618	635	653	11112	10541	7525	9139	3917	3847	2888	2834
665	653	640	697	13298	13078	9258	11340	4723	4269	3280	3326
642	678	685	681	14120	14963	11491	13524	5484	5066	3631	3656
721	702	750	721	15413	16159	12687	14744	6344	5911	4251	4318
759	741	776	728	16909	17127	13619	15793	7534	6827	4908	5166
797	790	748	817	18146	19144	15083	17019	9093	8427	5884	6113
818	785	827	878	20133	21007	16129	18408	10639	10021	6899	7318
828	860	852	848	21571	22553	17708	19752	12023	11404	8198	8663
895	915	903	911	23799	24962	19198	21583	12815	12553	9772	9626
955	949	939	945	26402	27164	20935	24166	13340	13088	11088	11039
959	939	1005	1008	28813	29943	24053	25970	14122	13709	12015	11515
967	1027	1037	1051	31575	31964	26008	28666	15301	14559	12650	11678
1001	1076	1069	1053	33827	35233	29081	31282	16446	15540	13330	12434
1043	1119	1050	1090	36737	37356	31769	33303	17147	16353	14110	13269
1121	1097	1107	1110	37073	38965	34669	36235	18544	17522	14817	13756
1132	1125	1219	1193	37699	39889	36477	37023	19479	18652	15820	14536
1163	1156	1158	1207	38484	39784	36399	37992	21155	19754	16853	15470
1161	1215	1255	1261	39799	41330	37487	38380	22075	20762	17988	16349
1192	1235	1251	1252	40729	42735	38339	39612	22917	22096	19344	17553
1247	1258	1267	1299	41743	44201	39207	39913	23950	23295	20143	18509
1241	1276	1271	1336	43258	45076	41071	41886	25110	24261	21109	19685
1303	1287	1319	1331	44513	46108	41744	42128	26418	25084	21854	20460
1273	1382	1326	1371	45858	48184	43331	43527	26709	26074	22988	21353
1341	1425	1374	1390	47051	50478	44284	44960	26531	25801	23965	22065
1394	1424	1455	1447	50025	52984	45818	46255	27108	26375	25012	22588
1414	1447	1463	1469	53488	55613	47244	47197	27936	26209	25520	22558
1476	1438	1538	1492	56442	59248	48415	49885	28011	27061	25215	22225
1455	1518	1573	1534	59129	61002	52752	52163	28737	27677	25798	22954
1456	1509	1535	1581	61494	63582	56077	55976	29352	28346	25712	23181
1529	1559	1592	1670	61643	65309	58957	58910	29988	28660	26473	23454
1568	1642	1640	1717	62157	63337	61685	61123	30786	29183	27282	23524
1554	1711	1668	1686	62612	63413	60657	60553	31302	30424	27353	24039
1577	1696	1712	1747	63047	65117	60396	60118	32050	30989	27674	24688
1681	1658	1737	1772	64432	66232	62366	61508	32835	31414	28457	25057
1738	1772	1695	1894	66404	67532	63226	62383	33774	32006	28489	25509
1739	1756	1777	1760	66520	69612	65225	63807	34352	32469	29435	25651
1771	1777	1799	1818	68784	70820	66455	65217	35258	33221	30044	26177
1759	1852	1838	1900	70002	72168	67757	66194	35963	33667	30795	26461
1809	1880	1920	1893	71203	73403	69894	67438	36882	35025	31497	26645
1822	1910	1897	1976	71476	74371	69898	68076	38250	34909	32041	26923
1967	1941	1970	1967	72892	74449	71761	69852	38859	36272	32311	27402
1842	1953	1994	2043	73366	75592	72177	70824	39391	36904	32957	27744
1917	2063	1976	2000	74340	75931	73765	71334	40589	37589	33498	27776
1966	1961	2030	2075	74674	77113	74315	72029	41477	38297	34249	27704
1966	2058	2039	2125	75277	77655	74275	73457	42103	39729	35276	28223
1982	1985	2075	2162	74872	76883	76322	73223	42718	40673	35962	28640
1953	2136	2034	2102	74685	76783	76336	73749	42768	41399	36827	28180
1998	1983	2039	2097	75218	76908	76769	73574	42451	41958	37678	29141
2010	2093	2085	2117	74991	77472	76052	73693	42219	42323	37835	28225

## Sheet: FL OD
Phi				A				E					Phi	Time	A				E					Time	avg-ctrl	avg-trans	stdv-ctrl	stdv-trans
4307.69	3325.2	3039.68	4311.83	3859.81	4161.9	4894.74	4531.25	6011.9	6060.98	5476.19	5737.5		3746.1	0	113.712	415.803	1148.64	785.148	2265.8	2314.87	1730.09	1991.4		10	615.825	2075.54	448.956	270.738
4186.81	3508.62	4234.04	3980.39	3990.38	4567.01	5200	5054.95	5809.52	5746.99	5320.99	5308.64		3977.47	10	12.9175	589.543	1222.53	1077.48	1832.06	1769.52	1343.52	1331.17		20	725.618	1569.07	546.866	268.83
3622.45	3864.08	4494.51	4120	4211.54	4755.32	5000	4706.52	6357.14	6120.48	5703.7	5780.49		4025.26	20	186.28	730.061	974.742	681.264	2331.88	2095.22	1678.45	1755.23		30	643.087	1965.2	330.499	304.236
4117.02	4096.77	4106.38	4239.58	4216.98	5094.74	5000	5445.65	6619.05	6012.05	5827.16	5629.63		4139.94	30	77.0407	954.796	860.06	1305.71	2479.11	1872.11	1687.22	1489.69		40	799.402	1882.03	518.325	427.583
3628.87	3596.49	3831.58	4313.13	4532.71	5845.36	5375	5797.87	6400	6433.73	5926.83	5695.12		3842.52	40	690.193	2002.84	1532.48	1955.36	2557.48	2591.22	2084.31	1852.61		50	1545.22	2271.4	607.965	362.638
3840	3970.3	3663.46	4203.88	4954.55	6424.24	5511.11	6166.67	6744.19	6552.94	5831.33	5963.86		3919.41	50	1035.13	2504.83	1591.7	2247.26	2824.78	2633.53	1911.91	2044.44		60	1844.73	2353.67	662.629	443.858
3537.74	3509.26	3206.9	3813.08	5876.11	7235.29	5782.61	6622.45	6896.55	6988.37	6190.48	5928.57		3516.74	60	2359.36	3718.55	2265.86	3105.71	3379.81	3471.63	2673.73	2411.83		70	2862.37	2984.25	683.396	522.204
3339.29	3623.85	3527.27	3628.32	6215.52	7971.43	5989.47	7833.33	7090.91	7195.4	6428.57	6435.29		3529.68	70	2685.83	4441.75	2459.79	4303.65	3561.23	3665.72	2898.89	2905.61		80	3472.76	3257.86	1044.78	412.844
2974.79	3258.62	3250	3283.33	6825	8944.95	6801.98	8600	8134.83	7454.55	6235.29	6651.16		3191.69	80	3633.31	5753.27	3610.29	5408.31	4943.15	4262.86	3043.61	3459.48		90	4601.3	3927.27	1139.79	845.441
3039.06	2904	2813.95	3100.78	8000	10469	7598.04	9990.91	8340.66	7733.33	6674.42	6839.08		2964.45	90	5035.55	7504.58	4633.59	7026.46	5376.21	4768.89	3709.97	3874.63		100	6050.05	4432.43	1426.49	782.52
2771.43	2882.35	2880.6	2855.07	8870.23	11644.1	8216.98	10687	8268.82	7826.09	7252.87	7303.37		2847.36	100	6022.87	8796.71	5369.62	7839.59	5421.45	4978.72	4405.51	4456.01		110	7007.2	4815.42	1585.96	479.982
2296.05	2684.93	2657.34	2386.67	10226.3	13016	8954.95	12316.7	8773.2	8442.11	6808.99	7296.7		2506.25	110	7720.03	10509.8	6448.71	9810.42	6266.95	5935.86	4302.74	4790.45		120	8622.23	5324	1871.96	929.365
2359.76	2363.06	2290.32	2335.4	11069	14265.2	10194.9	12889.8	9340	9132.65	7263.74	7430.11		2337.13	120	8731.83	11928	7857.78	10552.6	7002.87	6795.52	4926.6	5092.97		130	9767.56	5954.49	1826.1	1096.23
2135.59	2345.03	2437.87	2281.61	12032.5	15553.2	10272	13829.6	9931.37	9376.24	8085.11	7593.75		2300.03	130	9732.44	13253.2	7971.97	11529.6	7631.35	7076.21	5785.08	5293.72		140	10621.8	6446.59	2277.48	1090.38
2180.41	2163.93	2065.93	2240.64	13049.1	16617.4	11624.1	14701.4	10698.1	10190.5	7948.45	7898.99		2162.73	140	10886.3	14454.7	9461.33	12538.7	8535.38	8027.75	5785.72	5736.26		150	11835.3	7021.28	2151.92	1470.07
1915.49	2019.8	1910.45	2053.4	13577.1	16646	12267.6	15188.3	11709.1	11156	8880	9186.27		1974.79	150	11602.4	14671.2	10292.8	13213.5	9734.31	9181.18	6905.21	7211.49		160	12445	8258.05	1905.12	1409.13
1771.19	1883.93	1954.95	1938.6	15271.3	18488.5	12771.2	16228.9	12500	12026.3	10038.8	9794.39		1887.17	160	13384.1	16601.3	10884.1	14341.7	10612.8	10139.1	8151.67	7907.23		170	13802.8	9202.72	2367.6	1372.14
1646.15	1732.79	1865.31	1773.81	15920	18913	13418.2	17365.2	13434.4	12608.3	10851.9	11062.5		1754.52	170	14165.5	17158.5	11663.7	15610.7	11679.9	10853.8	9097.34	9307.98		180	14649.6	10234.8	2335.84	1241.55
1447.92	1598.54	1741.7	1599.28	16907.4	20445	14282.5	18513.1	14131.8	14267.7	11823	11152.5		1596.86	180	15310.5	18848.1	12685.6	16916.2	12534.9	12670.9	10226.2	9555.68		190	15940.1	11246.9	2607.52	1590.47
1515.82	1624.58	1573.83	1638.16	18584.7	20677.4	14979.3	19067.3	14654.7	14592.6	12336.1	12064.5		1588.1	190	16996.6	19089.3	13391.2	17479.2	13066.6	13004.5	10748	10476.4		200	16739.1	11823.9	2404.59	1403.71
1391.3	1498.48	1513.76	1411.41	20556.9	23029.5	15700	20251.1	15624.2	16293.7	13428.6	12893.1		1453.74	200	19103.1	21575.8	14246.3	18797.4	14170.4	14840	11974.8	11439.4		210	18430.6	13106.2	3054.38	1652.95
1329.73	1446.93	1546.48	1523.55	22996.3	24913.4	17167.4	22959.3	16798.7	16111.1	13865.7	13374.1		1461.67	210	21534.7	23451.7	15705.7	21497.7	15337.1	14649.4	12404	11912.4		220	20547.4	13575.7	3354.35	1672.79
1370.08	1433.51	1426.67	1561.68	24538.7	26605.8	19619.6	24524.7	18459.3	17606.1	15335.7	14328.9		1447.98	220	23090.7	25157.9	18171.6	23076.7	17011.3	16158.1	13887.7	12880.9		230	22374.2	14984.5	2967.45	1924.71
1477.04	1556.99	1582.9	1529.41	28252.3	29610.7	21303.2	26651.6	19725.3	18767	15581.7	15618.8		1536.59	230	26715.7	28074.2	19766.7	25115	18188.7	17230.5	14045.1	14082.2		240	24917.9	15886.6	3640.89	2141.08
1535.45	1552.76	1595.48	1612.35	32208.7	32736	25083.3	29385.9	19883.2	20462.8	17397.6	16476.7		1574.01	240	30634.7	31162	23509.3	27811.8	18309.2	18888.8	15823.6	14902.7		250	28279.5	16981.1	3503.76	1920.29
1561.03	1573.49	1549.64	1667.46	36432.9	37907.2	28139.8	33850.7	22490.5	20926.5	18742.9	18174.9		1587.91	250	34845	36319.3	26551.9	32262.8	20902.6	19338.6	17155	16587		260	32494.8	18495.8	4302.02	1995.36
1439.46	1565.82	1593.02	1569.12	37754	41448.8	33115.3	38095.8	24052.6	22819.8	19211.6	18371.9		1541.86	260	36212.2	39906.9	31573.4	36553.9	22510.8	21278	17669.8	16830		270	36061.6	19572.1	3425.16	2749.77
1563.99	1546.26	1651.98	1591.61	40033.8	43673	35047	40394.5	25684.2	24527	20736.6	20083.7		1588.46	270	38445.3	42084.5	33458.5	38806.1	24095.8	22938.5	19148.1	18495.3		280	38198.6	21169.4	3558.97	2764.65
1577.96	1569.92	1658.12	1539.11	42378.4	44601.6	36220.7	42002.7	28217.2	26359.1	22108.1	22171.7		1586.28	280	40792.2	43015.3	34634.5	40416.4	26631	24772.8	20521.8	20585.4		290	39714.6	23127.7	3575.65	3067.73
1587.65	1602.43	1529.65	1653.85	44043.7	48221.7	30226.5	43750.6	31463.7	29883	24516.7	24257.9		1593.4	290	42450.3	46628.3	28633.1	42157.2	29870.3	28289.6	22923.3	22664.5		300	39967.2	25936.9	7827.19	3687.67
1567.05	1530.21	1621.57	1708.17	47371.8	50987.9	31625.5	45564.4	33990.4	32855.7	26740.3	26805.9		1606.75	300	45765	49381.1	30018.7	43957.6	32383.7	31249	25133.6	25199.1		310	42280.6	28491.3	8479.86	3867.31
1536.18	1613.51	1607.55	1588.01	49025	53065.9	33858.5	47366.9	35889.6	34662.6	29383.5	29366.1		1586.31	310	47438.7	51479.6	32272.2	45780.6	34303.2	33076.3	27797.2	27779.8		320	44242.8	30739.1	8331.56	3443.73
1624.32	1672.76	1650.82	1662.41	52190.8	56347.6	34653.4	49960.6	36614.3	36071.8	32357.6	30081.2		1652.58	320	50538.2	54695.1	33000.9	48308.1	34961.7	34419.3	30705	28428.7		330	46635.5	32128.7	9467.29	3108.57
1699.29	1703.77	1688.85	1690.52	55700.4	58924.1	39876.2	54062.6	37055.6	36558.7	34222.2	32467.6		1695.61	330	54004.8	57228.5	38180.6	52367	35359.9	34863.1	32526.6	30772		340	50445.2	33380.4	8422.15	2133.02
1676.57	1650.26	1772.49	1771.53	58682.3	62773.6	30141.6	56212.1	37962.4	37252.7	35131.6	32994.3		1717.71	340	56964.6	61055.9	28423.9	54494.4	36244.7	35535	33413.9	31276.6		350	50234.7	34117.5	14790.1	2243.52
1667.24	1776.82	1797.23	1815.2	62155.5	64704.5	30815.2	59720.8	39742.9	38212.6	36039.9	32620.1		1764.12	350	60391.4	62940.3	29051	57956.7	37978.7	36448.5	34275.8	30856		360	52584.9	34889.7	15820.6	3088.67
1696.61	1829.93	1824.23	1787.78	64432.4	68680.3	31337.3	62941.6	41321.6	39542	36721.8	33696.5		1784.64	360	62647.7	66895.7	29552.6	61157	39537	37757.3	34937.1	31911.8		370	55063.3	36035.8	17180	3338.47
1744.15	1877.52	1761.74	1822.74	68031.5	70350.3	43519.2	64666	41618.9	40278.3	37727.3	34826.8		1801.54	370	66229.9	68548.7	41717.6	62864.5	39817.4	38476.8	35925.7	33025.2		380	59840.2	36811.3	12305	2996.05
1849.83	1813.22	1832.78	1831.68	67039.8	72024	42960.3	68239.2	43632.9	41719	38286.8	35091.8		1831.88	380	65207.9	70192.1	41128.5	66407.3	41801.1	39887.2	36454.9	33260		390	60734	37850.8	13241.8	3776.05
1846.66	1835.24	1988.58	1939.84	67682.2	72657.6	43373.4	68561.1	44371.3	42977	39848.9	36069.5		1902.58	390	65779.6	70755	41470.8	66658.5	42468.7	41074.4	37946.3	34166.9		400	61166	38914.1	13307.9	3686.67
1872.79	1861.51	1867.74	1937.4	68355.2	71554	50695	69202.2	46596.9	44093.8	41104.9	37367.1		1884.86	400	66470.4	69669.1	48810.1	67317.3	44712.1	42208.9	39220	35482.3		410	63066.7	40405.8	9600.25	3976.68
1848.73	1934.71	1998.41	2001.59	69822.8	73540.9	67544.1	69153.2	46968.1	45036.9	42126.5	38288.1		1945.86	410	67876.9	71595.1	65598.3	67207.3	45022.2	43091	40180.6	36342.2		420	68069.4	41159	2537.52	3777.83
1880.13	1941.82	1966.98	1965.46	70833	75105.4	65536.8	70484	47154.3	46322.9	43764.7	39533.8		1938.6	420	68894.4	73166.8	63598.2	68545.4	45215.7	44384.3	41826.1	37595.2		430	68551.2	42255.3	3913.85	3425.27
1948.44	1956.45	1967.39	2017.08	71846.8	76871.3	59135.7	70145.9	47709.2	47155.9	44076.6	40858.7		1972.34	430	69874.5	74899	57163.4	68173.5	45736.8	45183.5	42104.2	38886.4		440	67527.6	42977.7	7476.15	3161.24
1921.05	1960.06	1952.38	2049.08	73693.4	77583.5	50956.6	72845.2	48474.9	47664	45008.5	41794.1		1970.64	440	71722.7	75612.8	48985.9	70874.6	46504.3	45693.4	43037.9	39823.4		450	66799	43764.7	12053.2	3015.91
1998.47	1947.05	1998.48	2016.67	75190.9	78817.1	51535.8	72634.5	49471.9	47870.2	45340.2	41926.2		1990.17	450	73200.7	76826.9	49545.6	70644.3	47481.7	45880.1	43350.1	39936.1		460	67554.4	44162	12270.9	3290.91
1928.79	2059.61	1976.15	2043.22	76814.1	81529.6	50917.7	74405.1	49097.4	48554.9	46253.5	42620.8		2001.94	460	74812.1	79527.7	48915.8	72403.2	47095.5	46553	44251.6	40618.8		470	68914.7	44629.7	13657	2944.45
2004.48	2089.44	2014.66	2038.12	78287.9	84694.6	60414.7	76332.8	47976.5	46740.9	46624.5	42928		2036.68	470	76251.2	82658	58378.1	74296.1	45939.8	44704.3	44587.8	40891.3		480	72895.8	44030.8	10316.4	2180.55
2053.02	2063.77	2108.7	2094.07	82413.5	87867.3	77789.5	77739.5	48407.1	47522.5	47551.3	43189.3		2079.89	480	80333.6	85787.4	75709.6	75659.6	46327.3	45442.6	45471.4	41109.4		490	79372.6	44587.7	4805.47	2354.89
2061.22	2067.14	2087.02	2095.58	87114	91168.9	75109.7	78661.7	49183.1	46552.4	47434.9	42562.3		2077.74	490	85036.3	89091.1	73032	76583.9	47105.4	44474.7	45357.2	40484.5		500	80935.8	44355.4	7410.18	2802.61
2123.74	2025.35	2163.15	2095.51	90742.8	95407.4	69963.9	82591.1	48884.8	47642.6	45596.7	41310.4		2101.94	500	88640.8	93305.5	67861.9	80489.1	46782.9	45540.7	43494.8	39208.5		510	82574.3	43756.7	11146.9	3321.41
2063.83	2111.27	2184.72	2127.6	94154.5	96217.7	79207.2	85513.1	49632.1	48217.8	46482.9	41658.8		2121.85	510	92032.6	94095.8	77085.4	83391.3	47510.3	46095.9	44361	39536.9		520	86651.3	44376	7884.89	3473.63
2042.08	2069.96	2102.74	2162.79	96993.7	100445	90592.9	90576.1	50346.5	48956.8	46244.6	42378.4		2094.39	520	94899.3	98351.1	88498.5	88481.7	48252.1	46862.4	44150.2	40284		530	92557.6	44887.2	4903.67	3509.81
2117.73	2106.76	2151.35	2253.71	96467.9	102526	95091.9	94256	51000	49075.3	47105	42566.2		2157.39	530	94310.5	100369	92934.5	92098.6	48842.6	46918	44947.6	40408.9		540	94928.1	45279.3	3739.86	3615.41
2147.95	2195.19	2189.59	2289.33	96517.1	98809.7	94464	96866.9	52003.4	49546.7	48116.4	42082.3		2205.51	540	94311.6	96604.2	92258.5	94661.4	49797.9	47341.2	45910.9	39876.8		550	94458.9	45731.7	1780.13	4220.44
2102.84	2260.24	2200.53	2221.34	96474.6	98010.8	96281	95209.1	52520.1	51391.9	47819.9	42698		2196.24	550	94278.3	95814.6	94084.7	93012.9	50323.9	49195.7	45623.7	40501.8		560	94297.6	46411.3	1154.33	4419.78
2111.11	2219.9	2237.91	2274.74	96697.9	100026	94221.5	93787.8	53327.8	51907.9	48045.1	43388.4		2210.91	560	94486.9	97815.2	92010.6	91576.9	51116.9	49697	45834.2	41177.5		570	93972.4	46956.4	2864.66	4452.54
2226.49	2147.67	2244.19	2283.51	98070	100657	95070.1	95213.6	54362.6	52356.7	48979.3	43729.5		2225.46	570	95844.6	98431.1	92844.7	92988.2	52137.1	50131.2	46753.9	41504		580	95027.1	47631.6	2656.79	4649.92
2280.84	2274.71	2170.29	2418.9	100460	102012	96823.9	95973.8	55640.9	53077.9	48699.1	44518.3		2286.19	580	98173.7	99725.9	94537.7	93687.7	53354.7	50791.8	46413	42232.1		590	96531.2	48197.9	2884.66	4902.27
2264.32	2231.26	2255.08	2227.85	100181	104995	100346	97863.5	56314.8	53579.2	50059.5	45080.8		2244.63	590	97936.1	102751	98101.5	95618.9	54070.1	51334.6	47814.9	42836.2		600	98601.8	49014	2989.2	4849.48
2285.16	2243.69	2265.74	2281.05	102970	106177	100842	99264.8	57611.1	54550.1	50922	45684.1		2268.91	600	100701	103908	98573.3	96995.9	55342.2	52281.2	48653.1	43415.2		610	100045	49922.9	2989.77	5128.11
2255.13	2320.8	2297.5	2369.08	104015	107074	102662	100294	58381.5	55101.5	51843.4	46179.8		2310.63	610	101704	104764	100351	97983.3	56070.9	52790.8	49532.8	43869.1		620	101201	50565.9	2829.62	5201.57
2304.46	2335.4	2382.13	2339.93	105330	108584	104789	101411	59583.2	57044	52758.8	45939.7		2340.48	620	102989	106244	102448	99070	57242.7	54703.5	50418.3	43599.2		630	102688	51490.9	2937.23	5967.52
2303.41	2360.94	2341.98	2430.5	105267	109369	104481	102063	61102.2	56578.6	53580.3	46419		2359.21	630	102907	107010	102122	99703.8	58743	54219.4	51221.1	44059.8		640	102936	52060.8	3039.04	6165.32
2474.21	2387.45	2417.18	2404.65	106880	109003	106313	104101	62274	58597.7	53762.1	47163.5		2420.87	640	104459	106582	103892	101680	59853.2	56176.9	51341.2	44742.6		650	104153	53028.5	2014.58	6531.74
2305.38	2387.53	2431.71	2482.38	106948	110032	106456	104924	62724.5	59331.2	54655.1	47752.2		2401.75	650	104546	107630	104054	102523	60322.8	56929.4	52253.3	45350.4		660	104688	53714	2142.25	6483.27
2390.27	2512.79	2400.97	2421.31	107739	110045	108160	105212	64324.9	60238.8	55368.6	47807.2		2431.34	660	105308	107614	105728	102781	61893.5	57807.4	52937.3	45375.9		670	105358	54503.5	1988.98	7101.53
2442.24	2379.85	2457.63	2503.02	107599	109691	107703	105614	65421.1	61079.7	56423.4	47601.4		2445.68	670	105154	107246	105257	103169	62975.5	58634.1	53977.7	45155.7		680	105206	55185.7	1664.95	7629.59
2433.17	2488.51	2459.59	2554.09	108157	111254	108589	107393	66199.7	63162.2	57924.5	48244.4		2483.84	680	105673	108770	106105	104909	63715.8	60678.3	55440.6	45760.6		690	106364	56398.9	1678.1	7872.8
2446.91	2391.57	2491	2586.12	106960	109676	110452	106429	66642.7	64356	58761.4	48957.3		2478.9	690	104481	107197	107973	103950	64163.8	61877.1	56282.5	46478.4		700	105900	57200.5	1982.84	7877.51
2405.17	2570.4	2438.85	2508.35	106238	109222	104713	106574	66616.8	65195.3	59978.8	48006.8		2480.69	700	103757	106741	102233	104093	64136.1	62714.6	57498.1	45526.1		710	104206	57468.7	1874.04	8457.74
2457.56	2380.55	2436.08	2496.43	106692	108781	110618	106167	65917.7	65764.9	61165.6	49899		2442.66	710	104250	106338	108175	103725	63475	63322.2	58722.9	47456.3		720	105622	58244.1	2042.58	7522.32
2469.29	2509.59	2488.07	2514.25	105770	108656	104899	105881	65253.5	66129.7	61221.7	48247.9		2495.3	720	103275	106161	102404	103385	62758.2	63634.4	58726.4	45752.6		730	103806	57717.9	1630.03	8258.24
