# Supplementary material for: Layered feedback control overcomes performance trade-off in synthetic biomolecular networks
Source: Nat Commun. 2022 Sep 14;13:5393. doi: 10.1038/s41467-022-33058-6 (PMC9474519; doi:10.1038/s41467-022-33058-6)
Supplement: Supplementary file 4 — Source Data [file 41467_2022_33058_MOESM4_ESM.zip › Source_Data_and_Source_Code_Final_Revision/Figure_3&Supplementary_FigureS1/Supplementary_FigureS1/6.002R1-Source_Data.xlsx]

## Sheet: 6.002R1
Software Version	3.09.07
Experiment File Path:	C:\Users\murraylab\Box\biocircuits\CYH\6.002R1.xpt
Protocol File Path:	C:\Users\Public\Documents\Protocols\CYH\YFP-COURSE.prt
Plate Number	Plate 1
Date	2020-02-15
Time	15:17:05
Reader Type:	Synergy H1
Reader Serial Number:	268449
Reading Type	Reader
Procedure Details
Plate Type	96 WELL PLATE (Use plate lid)
Eject plate on completion
Set Temperature	Setpoint 37∞C
	Preheat before moving to next step
Start Kinetic	Runtime 12:00:00 (HH:MM:SS), Interval 0:10:00, 73 Reads
Shake	Linear: Continuous
	Frequency: 1096 cpm (1 mm)
Read	sfYFP
	Fluorescence Endpoint
	E1..H12
	Filter Set 1
	Excitation: 503, Emission: 540
	Optics: Bottom, Gain: 61
	Filter Set 2
	Excitation: 503, Emission: 540
	Optics: Bottom, Gain: 100
	Light Source: Xenon Flash, Lamp Energy: High
	Read Speed: Normal, Delay: 100 msec, Measurements/Data Point: 10
	Read Height: 7 mm
Read	OD600
	Absorbance Endpoint
	E1..H12
	Wavelengths: 600
	Read Speed: Normal, Delay: 100 msec, Measurements/Data Point: 8
End Kinetic
Layout
	1	2	3	4	5	6	7	8	9	10	11	12
A	SPL1	SPL9	SPL17	SPL25	SPL33	SPL41	SPL49	SPL57	SPL65	SPL73	SPL81	SPL89	Well ID
B	SPL2	SPL10	SPL18	SPL26	SPL34	SPL42	SPL50	SPL58	SPL66	SPL74	SPL82	SPL90	Well ID
C	SPL3	SPL11	SPL19	SPL27	SPL35	SPL43	SPL51	SPL59	SPL67	SPL75	SPL83	SPL91	Well ID
D	SPL4	SPL12	SPL20	SPL28	SPL36	SPL44	SPL52	SPL60	SPL68	SPL76	SPL84	SPL92	Well ID
E	SPL5	SPL13	SPL21	SPL29	SPL37	SPL45	SPL53	SPL61	SPL69	SPL77	SPL85	SPL93	Well ID
F	SPL6	SPL14	SPL22	SPL30	SPL38	SPL46	SPL54	SPL62	SPL70	SPL78	SPL86	SPL94	Well ID
G	SPL7	SPL15	SPL23	SPL31	SPL39	SPL47	SPL55	SPL63	SPL71	SPL79	SPL87	SPL95	Well ID
H	SPL8	SPL16	SPL24	SPL32	SPL40	SPL48	SPL56	SPL64	SPL72	SPL80	SPL88	SPL96	Well ID
sfYFP:503,540
Time	T∞ sfYFP:503,540	A1	A2	A3	A4	A5	A6	A7	A8	A9	A10	A11	A12	B1	B2	B3	B4	B5	B6	B7	B8	B9	B10	B11	B12	C1	C2	C3	C4	C5	C6	C7	C8	C9	C10	C11	C12	D1	D2	D3	D4	D5	D6	D7	D8	D9	D10	D11	D12
00:08:38	37
00:18:38	37
00:28:38	37
00:38:38	37
00:48:38	37
00:58:38	37
01:08:38	37
01:18:38	37
01:28:38	37
01:38:38	37
01:48:38	37
01:58:38	37
02:08:38	37
02:18:38	37
02:28:38	37
02:38:38	37
02:48:38	37
02:58:38	37
03:08:38	37
03:18:38	37
03:28:38	37
03:38:38	37
03:48:38	37
03:58:38	37
04:08:38	37.1
04:18:38	37
04:28:38	37
04:38:38	37
04:48:38	37
04:58:38	37
05:08:38	37
05:18:38	37
05:28:38	37
05:38:38	37
05:48:38	37
05:58:38	37
06:08:38	37
06:18:38	37
06:28:38	37
06:38:38	37
06:48:38	37
06:58:38	37
07:08:38	37.1
07:18:38	37
07:28:38	37
07:38:38	37
07:48:38	37.1
07:58:38	37
08:08:38	37.1
08:18:38	37
08:28:38	37
08:38:38	37.1
08:48:38	37.1
08:58:38	37
09:08:38	37.1
09:18:38	37
09:28:38	37.1
09:38:38	37
09:48:38	37.1
09:58:38	37.1
10:08:38	37
10:18:38	37.1
10:28:38	37.1
10:38:38	37.1
10:48:38	37
10:58:38	37
11:08:38	37.1
11:18:38	37.1
11:28:38	37
11:38:38	37
11:48:38	37.1
11:58:38	37
12:08:38	37.1
sfYFP:503,540[2]
Time	T∞ sfYFP:503,540[2]	A1	A2	A3	A4	A5	A6	A7	A8	A9	A10	A11	A12	B1	B2	B3	B4	B5	B6	B7	B8	B9	B10	B11	B12	C1	C2	C3	C4	C5	C6	C7	C8	C9	C10	C11	C12	D1	D2	D3	D4	D5	D6	D7	D8	D9	D10	D11	D12
00:09:05	37
00:19:05	37
00:29:05	37
00:39:05	37
00:49:05	37
00:59:05	37
01:09:05	37
01:19:05	37
01:29:05	37
01:39:05	37
01:49:05	37
01:59:05	37
02:09:05	37
02:19:05	37
02:29:05	37
02:39:05	37
02:49:05	37
02:59:05	37
03:09:05	37
03:19:05	37
03:29:05	37
03:39:05	37
03:49:05	37
03:59:05	37
04:09:05	37.1
04:19:05	37
04:29:05	37
04:39:05	37
04:49:05	37
04:59:05	37
05:09:05	37
05:19:05	37
05:29:05	37
05:39:05	37
05:49:05	37
05:59:05	37
06:09:05	37
06:19:05	37
06:29:05	37
06:39:05	37
06:49:05	37
06:59:05	37
07:09:05	37.1
07:19:05	37
07:29:05	37
07:39:05	37
07:49:05	37.1
07:59:05	37
08:09:05	37.1
08:19:05	37
08:29:05	37
08:39:05	37.1
08:49:05	37.1
08:59:05	37
09:09:05	37.1
09:19:05	37
09:29:05	37.1
09:39:05	37
09:49:05	37.1
09:59:05	37.1
10:09:05	37
10:19:05	37.1
10:29:05	37.1
10:39:05	37.1
10:49:05	37
10:59:05	37
11:09:05	37.1
11:19:05	37.1
11:29:05	37
11:39:05	37
11:49:05	37.1
11:59:05	37
12:09:05	37.1
OD600:600
Time	T∞ OD600:600	A1	A2	A3	A4	A5	A6	A7	A8	A9	A10	A11	A12	B1	B2	B3	B4	B5	B6	B7	B8	B9	B10	B11	B12	C1	C2	C3	C4	C5	C6	C7	C8	C9	C10	C11	C12	D1	D2	D3	D4	D5	D6	D7	D8	D9	D10	D11	D12
00:09:31	37
00:19:31	37.1
00:29:31	37
00:39:31	37
00:49:31	37
00:59:31	37
01:09:31	37
01:19:31	37
01:29:31	37
01:39:31	37
01:49:31	37
01:59:31	37
02:09:31	37
02:19:31	37
02:29:31	37
02:39:31	37
02:49:31	37
02:59:31	37
03:09:31	37
03:19:31	37
03:29:31	37
03:39:31	37
03:49:31	37
03:59:31	37
04:09:31	37
04:19:31	37
04:29:31	37
04:39:31	37.1
04:49:31	37
04:59:31	37
05:09:31	37.1
05:19:31	37.1
05:29:31	37.1
05:39:31	37.1
05:49:31	37.1
05:59:31	37
06:09:31	37
06:19:31	37.1
06:29:31	37
06:39:31	37
06:49:31	37
06:59:31	37
07:09:31	37.1
07:19:31	37
07:29:31	37
07:39:31	37.1
07:49:31	37.1
07:59:31	37.1
08:09:31	37
08:19:31	37.1
08:29:31	37
08:39:31	37
08:49:31	37.1
08:59:31	37.1
09:09:31	37.1
09:19:31	37.1
09:29:31	37
09:39:31	37.1
09:49:31	37
09:59:31	37.1
10:09:31	37.1
10:19:31	37.1
10:29:31	37.1
10:39:31	37
10:49:31	37.1
10:59:31	37.1
11:09:31	37.1
11:19:31	37
11:29:31	37.1
11:39:31	37.1
11:49:31	37
11:59:31	37.1
12:09:31	37.1
Results
	1	2	3	4	5	6	7	8	9	10	11	12
A	?????	?????	?????	?????	?????	?????	?????	?????	?????	?????	?????	?????	Max V [sfYFP:503,540]
	?????	?????	?????	?????	?????	?????	?????	?????	?????	?????	?????	?????	R-Squared [sfYFP:503,540]
	?????	?????	?????	?????	?????	?????	?????	?????	?????	?????	?????	?????	t at Max V [sfYFP:503,540]
	?????	?????	?????	?????	?????	?????	?????	?????	?????	?????	?????	?????	Lagtime [sfYFP:503,540]
	?????	?????	?????	?????	?????	?????	?????	?????	?????	?????	?????	?????	Max V [sfYFP:503,540[2]]
	?????	?????	?????	?????	?????	?????	?????	?????	?????	?????	?????	?????	R-Squared [sfYFP:503,540[2]]
	?????	?????	?????	?????	?????	?????	?????	?????	?????	?????	?????	?????	t at Max V [sfYFP:503,540[2]]
	?????	?????	?????	?????	?????	?????	?????	?????	?????	?????	?????	?????	Lagtime [sfYFP:503,540[2]]
	?????	?????	?????	?????	?????	?????	?????	?????	?????	?????	?????	?????	Max V [OD600:600]
	?????	?????	?????	?????	?????	?????	?????	?????	?????	?????	?????	?????	R-Squared [OD600:600]
	?????	?????	?????	?????	?????	?????	?????	?????	?????	?????	?????	?????	t at Max V [OD600:600]
	?????	?????	?????	?????	?????	?????	?????	?????	?????	?????	?????	?????	Lagtime [OD600:600]
B	?????	?????	?????	?????	?????	?????	?????	?????	?????	?????	?????	?????	Max V [sfYFP:503,540]
	?????	?????	?????	?????	?????	?????	?????	?????	?????	?????	?????	?????	R-Squared [sfYFP:503,540]
	?????	?????	?????	?????	?????	?????	?????	?????	?????	?????	?????	?????	t at Max V [sfYFP:503,540]
	?????	?????	?????	?????	?????	?????	?????	?????	?????	?????	?????	?????	Lagtime [sfYFP:503,540]
	?????	?????	?????	?????	?????	?????	?????	?????	?????	?????	?????	?????	Max V [sfYFP:503,540[2]]
	?????	?????	?????	?????	?????	?????	?????	?????	?????	?????	?????	?????	R-Squared [sfYFP:503,540[2]]
	?????	?????	?????	?????	?????	?????	?????	?????	?????	?????	?????	?????	t at Max V [sfYFP:503,540[2]]
	?????	?????	?????	?????	?????	?????	?????	?????	?????	?????	?????	?????	Lagtime [sfYFP:503,540[2]]
	?????	?????	?????	?????	?????	?????	?????	?????	?????	?????	?????	?????	Max V [OD600:600]
	?????	?????	?????	?????	?????	?????	?????	?????	?????	?????	?????	?????	R-Squared [OD600:600]
	?????	?????	?????	?????	?????	?????	?????	?????	?????	?????	?????	?????	t at Max V [OD600:600]
	?????	?????	?????	?????	?????	?????	?????	?????	?????	?????	?????	?????	Lagtime [OD600:600]
C	?????	?????	?????	?????	?????	?????	?????	?????	?????	?????	?????	?????	Max V [sfYFP:503,540]
	?????	?????	?????	?????	?????	?????	?????	?????	?????	?????	?????	?????	R-Squared [sfYFP:503,540]
	?????	?????	?????	?????	?????	?????	?????	?????	?????	?????	?????	?????	t at Max V [sfYFP:503,540]
	?????	?????	?????	?????	?????	?????	?????	?????	?????	?????	?????	?????	Lagtime [sfYFP:503,540]
	?????	?????	?????	?????	?????	?????	?????	?????	?????	?????	?????	?????	Max V [sfYFP:503,540[2]]
	?????	?????	?????	?????	?????	?????	?????	?????	?????	?????	?????	?????	R-Squared [sfYFP:503,540[2]]
	?????	?????	?????	?????	?????	?????	?????	?????	?????	?????	?????	?????	t at Max V [sfYFP:503,540[2]]
	?????	?????	?????	?????	?????	?????	?????	?????	?????	?????	?????	?????	Lagtime [sfYFP:503,540[2]]
	?????	?????	?????	?????	?????	?????	?????	?????	?????	?????	?????	?????	Max V [OD600:600]
	?????	?????	?????	?????	?????	?????	?????	?????	?????	?????	?????	?????	R-Squared [OD600:600]
	?????	?????	?????	?????	?????	?????	?????	?????	?????	?????	?????	?????	t at Max V [OD600:600]
	?????	?????	?????	?????	?????	?????	?????	?????	?????	?????	?????	?????	Lagtime [OD600:600]
D	?????	?????	?????	?????	?????	?????	?????	?????	?????	?????	?????	?????	Max V [sfYFP:503,540]
	?????	?????	?????	?????	?????	?????	?????	?????	?????	?????	?????	?????	R-Squared [sfYFP:503,540]
	?????	?????	?????	?????	?????	?????	?????	?????	?????	?????	?????	?????	t at Max V [sfYFP:503,540]
	?????	?????	?????	?????	?????	?????	?????	?????	?????	?????	?????	?????	Lagtime [sfYFP:503,540]
	?????	?????	?????	?????	?????	?????	?????	?????	?????	?????	?????	?????	Max V [sfYFP:503,540[2]]
	?????	?????	?????	?????	?????	?????	?????	?????	?????	?????	?????	?????	R-Squared [sfYFP:503,540[2]]
	?????	?????	?????	?????	?????	?????	?????	?????	?????	?????	?????	?????	t at Max V [sfYFP:503,540[2]]
	?????	?????	?????	?????	?????	?????	?????	?????	?????	?????	?????	?????	Lagtime [sfYFP:503,540[2]]
	?????	?????	?????	?????	?????	?????	?????	?????	?????	?????	?????	?????	Max V [OD600:600]
	?????	?????	?????	?????	?????	?????	?????	?????	?????	?????	?????	?????	R-Squared [OD600:600]
	?????	?????	?????	?????	?????	?????	?????	?????	?????	?????	?????	?????	t at Max V [OD600:600]
	?????	?????	?????	?????	?????	?????	?????	?????	?????	?????	?????	?????	Lagtime [OD600:600]
E	1300	2100	-1300	4000	3000	4000	-1800	1100	2100	2200	1800	-1600	Max V [sfYFP:503,540]
	1	1	1	1	1	1	1	1	1	1	1	1	R-Squared [sfYFP:503,540]
	07:03:38	05:43:38	02:53:38	08:53:38	08:23:38	07:43:38	07:43:38	07:13:38	11:03:38	08:23:38	09:13:38	11:13:38	t at Max V [sfYFP:503,540]
	06:57:06	05:39:07	02:57:06	07:40:23	07:12:18	07:01:08	07:52:31	06:59:33	10:51:29	08:15:27	09:06:58	11:22:23	Lagtime [sfYFP:503,540]
	8100	6300	-5100	93700	105900	80700	5900	6900	-7000	6000	6400	7100	Max V [sfYFP:503,540[2]]
	1	1	1	1	1	1	1	1	1	1	1	1	R-Squared [sfYFP:503,540[2]]
	12:04:05	08:54:05	11:54:05	10:24:05	08:34:05	11:34:05	07:24:05	09:54:05	11:24:05	11:44:05	09:44:05	10:54:05	t at Max V [sfYFP:503,540[2]]
	11:15:08	08:15:26	?????	08:08:31	07:18:30	08:41:35	06:28:24	08:38:04	?????	09:51:45	08:24:33	09:44:01	Lagtime [sfYFP:503,540[2]]
	2.65	2.81	2.87	2.04	1.78	1.81	2.16	2.27	1.73	2.46	1.66	2.17	Max V [OD600:600]
	1	1	1	1	1	1	1	1	1	1	1	1	R-Squared [OD600:600]
	02:54:31	03:04:31	03:14:31	05:44:31	07:14:31	06:04:31	03:54:31	04:04:31	04:54:31	03:44:31	04:34:31	03:14:31	t at Max V [OD600:600]
	02:03:29	02:12:32	02:09:35	04:49:28	05:33:44	05:04:06	02:42:59	02:45:12	03:31:15	02:39:43	03:03:51	02:29:53	Lagtime [OD600:600]
F	-1900	2400	2300	2900	2800	5000	-1400	1800	2000	2000	1500	-1800	Max V [sfYFP:503,540]
	1	1	1	1	1	1	1	1	1	1	1	1	R-Squared [sfYFP:503,540]
	11:23:38	03:03:38	03:03:38	07:23:38	10:53:38	11:43:38	01:33:38	06:43:38	10:03:38	08:23:38	03:23:38	03:23:38	t at Max V [sfYFP:503,540]
	11:29:41	02:58:38	03:02:59	06:29:40	09:02:55	10:34:26	01:38:38	06:44:45	09:56:08	08:19:08	03:18:38	03:27:31	Lagtime [sfYFP:503,540]
	4100	4800	5000	78400	89100	104700	6300	5800	4100	5800	5800	5600	Max V [sfYFP:503,540[2]]
	1	1	1	1	1	1	1	1	1	1	1	1	R-Squared [sfYFP:503,540[2]]
	09:54:05	09:04:05	11:04:05	10:24:05	09:14:05	08:24:05	12:04:05	09:54:05	12:04:05	10:24:05	08:24:05	11:54:05	t at Max V [sfYFP:503,540[2]]
	08:45:55	08:11:23	09:56:29	08:00:47	07:35:15	07:28:50	10:45:26	08:49:36	10:04:27	09:02:42	07:32:42	10:22:07	Lagtime [sfYFP:503,540[2]]
	2.74	2.27	2.58	1.81	1.54	2.11	3.12	1.54	1.53	2.18	1.63	2.21	Max V [OD600:600]
	1	1	1	1	1	1	1	1	1	1	1	1	R-Squared [OD600:600]
	03:24:31	03:34:31	03:24:31	06:24:31	07:14:31	11:44:31	08:04:31	04:34:31	05:44:31	03:54:31	04:54:31	03:54:31	t at Max V [OD600:600]
	02:15:41	02:01:48	02:04:47	05:01:40	05:23:44	09:11:25	06:13:22	02:47:34	03:52:04	02:39:42	03:24:22	02:44:43	Lagtime [OD600:600]
G	-1700	1900	-1700	3900	3500	2700	-1700	-1700	-1800	3100	5000	2600	Max V [sfYFP:503,540]
	1	1	1	1	1	1	1	1	1	1	1	1	R-Squared [sfYFP:503,540]
	04:43:38	01:33:38	09:03:38	10:43:38	11:13:38	10:53:38	06:03:38	05:33:38	09:23:38	12:03:38	10:43:38	04:03:38	t at Max V [sfYFP:503,540]
	04:48:38	01:31:16	09:09:49	09:07:06	09:27:47	08:38:38	06:06:17	05:36:52	09:31:25	09:21:13	08:51:02	03:47:29	Lagtime [sfYFP:503,540]
	6000	5100	5000	78200	74500	97200	5600	8000	7900	76200	106500	77900	Max V [sfYFP:503,540[2]]
	1	1	1	1	1	1	1	1	1	1	1	1	R-Squared [sfYFP:503,540[2]]
	11:34:05	10:24:05	06:24:05	09:54:05	08:54:05	11:44:05	08:24:05	09:04:05	11:14:05	11:34:05	11:14:05	11:54:05	t at Max V [sfYFP:503,540[2]]
	10:32:05	09:24:58	05:52:29	07:25:19	07:06:52	09:22:52	07:16:24	08:09:28	09:51:44	07:58:50	08:00:00	09:13:21	Lagtime [sfYFP:503,540[2]]
	2.44	2.14	2.19	1.51	1.48	1.63	1.95	2.23	1.71	2.26	1.67	2.45	Max V [OD600:600]
	1	1	1	1	1	1	1	1	1	1	1	1	R-Squared [OD600:600]
	03:24:31	03:24:31	03:04:31	06:04:31	06:54:31	06:34:31	03:54:31	03:54:31	04:54:31	03:44:31	04:14:31	03:44:31	t at Max V [OD600:600]
	02:08:52	02:03:43	01:55:57	04:43:17	05:15:48	05:10:52	02:42:29	02:51:59	03:34:22	02:28:35	02:58:41	02:35:24	Lagtime [OD600:600]
H	-1600	-1400	1800	2600	2800	2800	1500	-2000	1100	3100	3400	2200	Max V [sfYFP:503,540]
	1	1	1	1	1	1	1	1	1	1	1	1	R-Squared [sfYFP:503,540]
	08:43:38	08:13:38	08:23:38	11:43:38	09:53:38	08:33:38	08:23:38	11:13:38	06:03:38	08:53:38	10:33:38	11:53:38	t at Max V [sfYFP:503,540]
	08:42:23	08:17:55	08:15:51	09:29:47	08:22:34	07:27:12	08:18:38	11:21:38	05:56:49	07:40:15	09:20:06	10:06:49	Lagtime [sfYFP:503,540]
	4600	4600	4800	59200	98100	67800	5300	4900	5900	54700	70200	43800	Max V [sfYFP:503,540[2]]
	1	1	1	1	1	1	1	1	1	1	1	1	R-Squared [sfYFP:503,540[2]]
	10:44:05	07:44:05	08:14:05	07:54:05	09:04:05	11:04:05	05:54:05	09:44:05	06:34:05	10:34:05	08:04:05	07:24:05	t at Max V [sfYFP:503,540[2]]
	09:49:57	07:10:23	07:34:43	06:21:06	07:54:30	08:25:17	05:23:48	08:28:53	06:06:43	07:43:03	06:23:40	05:29:26	Lagtime [sfYFP:503,540[2]]
	2.31	2.26	2.19	1.46	1.59	-1.94	1.93	1.89	3.19	-2.25	1.82	1.91	Max V [OD600:600]
	1	1	1	1	1	1	1	1	1	1	1	1	R-Squared [OD600:600]
	03:34:31	03:44:31	03:34:31	06:34:31	09:24:31	00:24:31	04:24:31	04:34:31	05:54:31	00:24:31	08:04:31	04:24:31	t at Max V [OD600:600]
	02:10:52	02:25:59	02:12:02	05:00:49	06:40:46	00:23:20	03:10:33	03:10:22	04:59:12	00:24:56	05:34:38	02:47:57	Lagtime [OD600:600]
[truncated: 48 more columns]

## Sheet: Sheet2
	1	2	3	4	5	6	7	8	9	10	11	12	1	2	3	4	5	6	7	8	9	10	11	12	1	2	3	4	5	6	7	8	9	10	11	12	1	2	3	4	5	6	7	8	9	10	11	12
OD	0.562	0.574	0.574	0.44	0.433	0.434	0.53	0.532	0.494	0.534	0.494	0.521	0.567	0.574	0.575	0.424	0.411	0.397	0.476	0.472	0.444	0.517	0.474	0.52	0.565	0.574	0.575	0.439	0.433	0.437	0.531	0.533	0.493	0.518	0.473	0.508	0.525	0.531	0.533	0.404	0.396	0.397	0.483	0.485	0.432	0.48	0.42	0.463
FL	475	426	419	15545	14730	14437	740	710	815	746	799	559	386	401	388	14301	13159	12723	584	536	564	630	610	553	411	401	399	14974	14111	14652	748	679	755	17880	22084	12409	329	347	354	12921	12183	12168	532	532	475	10162	9821	8128
FL/OD	845.196	742.16	729.965	35329.5	34018.5	33265	1396.23	1334.59	1649.8	1397	1617.41	1072.94	680.776	698.606	674.783	33728.8	32017	32047.9	1226.89	1135.59	1270.27	1218.57	1286.92	1063.46	727.434	698.606	693.913	34109.3	32588.9	33528.6	1408.66	1273.92	1531.44	34517.4	46689.2	24427.2	626.667	653.484	664.165	31982.7	30765.2	30649.9	1101.45	1096.91	1099.54	21170.8	23383.3	17555.1
	Phi			A			B			C
ctrl	845.196	742.16	729.965	35329.5	34018.5	33265	1396.23	1334.59	1649.8	1397	1617.41	1072.94
rhl	680.776	698.606	674.783	33728.8	32017	32047.9	1226.89	1135.59	1270.27	1218.57	1286.92	1063.46
cin	727.434	698.606	693.913	34109.3	32588.9	33528.6	1408.66	1273.92	1531.44	34517.4	46689.2	24427.2
rhl+cin	626.667	653.484	664.165	31982.7	30765.2	30649.9	1101.45	1096.91	1099.54	21170.8	23383.3	17555.1
	phi			A			B			C
ctrl	772.44		ctrl	34557.1	33246	32492.5	623.786	562.146	877.357	624.563	844.969	300.496
rhl	684.722		rhl	33044.1	31332.3	31363.1	542.169	450.872	585.549	533.847	602.198	378.74
cin	706.651		cin	33402.7	31882.3	32822	702.012	567.27	824.789	33810.7	45982.6	23720.5
rhl+cin	648.105		rhl+cin	31334.6	30117	30001.8	453.344	448.802	451.432	20522.7	22735.2	16907
			average	A	B	C		stdv	A	B	C			average	ctrl	rhl	cin	rhl+cin
			ctrl	33431.9	687.763	590.009		ctrl	1044.76	167.061	273.876			A	33431.9	31913.2	32702.3	30484.5
			rhl	31913.2	526.196	504.928		rhl	979.497	68.7446	114.502			B	687.763	526.196	698.024	451.193
			cin	32702.3	698.024	34504.6		cin	767.242	128.806	11147.2			C	590.009	504.928	34504.6	20055
			rhl+cin	30484.5	451.193	20055		rhl+cin	738.467	2.28046	2942.15
														stdv	ctrl	rhl	cin	rhl+cin
														A	1044.76	979.497	767.242	738.467
														B	167.061	68.7446	128.806	2.28046
														C	273.876	114.502	11147.2	2942.15
										A-ctrl	A+rhl	A+cin	A+2ahl	B-ctrl	B+rhl	B+cin	B+2ahl	C-ctrl	C+rhl	C+cin	C+2ahl
									A	34557.1	33044.1	33402.7	31334.6	623.786	542.169	702.012	453.344	624.563	533.847	33810.7	20522.7
										33246	31332.3	31882.3	30117	562.146	450.872	567.27	448.802	844.969	602.198	45982.6	22735.2
										32492.5	31363.1	32822	30001.8	877.357	585.549	824.789	451.432	300.496	378.74	23720.5	16907
