# Supplementary material for: Layered feedback control overcomes performance trade-off in synthetic biomolecular networks
Source: Nat Commun. 2022 Sep 14;13:5393. doi: 10.1038/s41467-022-33058-6 (PMC9474519; doi:10.1038/s41467-022-33058-6)
Supplement: Supplementary file 4 — Source Data [file 41467_2022_33058_MOESM4_ESM.zip › Source_Data_and_Source_Code_Final_Revision/Figure_3&Supplementary_FigureS1/Figure_3B/1.005R1_Source_Data.xlsx]

## Sheet: Data
Software Version	2.09.1
Experiment File Path:	C:\Users\Public\Documents\Experiments\CYH\1.005R1.xpt
Protocol File Path:	C:\Users\Public\Documents\Protocols\CYH\YFP-COURSE.prt
Plate Number	Plate 1
Date	2019-09-07
Time	16:30:56
Reader Type:	Synergy H1
Reader Serial Number:	268449
Reading Type	Reader
Procedure Details
Plate Type	96 WELL PLATE (Use plate lid)
Eject plate on completion
Set Temperature	Setpoint 37°C
	Preheat before moving to next step
Start Kinetic	Runtime 12:00:00 (HH:MM:SS), Interval 0:10:00, 73 Reads
Shake	Linear: Continuous
	Frequency: 1096 cpm (1 mm)
Read	sfYFP
	Fluorescence Endpoint
	Full Plate
	Filter Set 1
	Excitation: 503, Emission: 540
	Optics: Bottom, Gain: 61
	Filter Set 2
	Excitation: 503, Emission: 540
	Optics: Bottom, Gain: 100
	Light Source: Xenon Flash, Lamp Energy: High
	Read Speed: Normal, Delay: 100 msec, Measurements/Data Point: 10
	Read Height: 7 mm
Read	OD600
	Absorbance Endpoint
	Full Plate
	Wavelengths: 600
	Read Speed: Normal, Delay: 100 msec, Measurements/Data Point: 8
End Kinetic
Layout
		1	2	3	4	5	6	7	8	9	10	11	12
	A	SPL1	SPL9	SPL17	SPL25	SPL33	SPL41	SPL49	SPL57	SPL65	SPL73	SPL81	SPL89	Well ID
	B	SPL2	SPL10	SPL18	SPL26	SPL34	SPL42	SPL50	SPL58	SPL66	SPL74	SPL82	SPL90	Well ID
	C	SPL3	SPL11	SPL19	SPL27	SPL35	SPL43	SPL51	SPL59	SPL67	SPL75	SPL83	SPL91	Well ID
	D	SPL4	SPL12	SPL20	SPL28	SPL36	SPL44	SPL52	SPL60	SPL68	SPL76	SPL84	SPL92	Well ID
	E	SPL5	SPL13	SPL21	SPL29	SPL37	SPL45	SPL53	SPL61	SPL69	SPL77	SPL85	SPL93	Well ID
	F	SPL6	SPL14	SPL22	SPL30	SPL38	SPL46	SPL54	SPL62	SPL70	SPL78	SPL86	SPL94	Well ID
	G	SPL7	SPL15	SPL23	SPL31	SPL39	SPL47	SPL55	SPL63	SPL71	SPL79	SPL87	SPL95	Well ID
	H	SPL8	SPL16	SPL24	SPL32	SPL40	SPL48	SPL56	SPL64	SPL72	SPL80	SPL88	SPL96	Well ID
sfYFP:503,540
	Time	T° sfYFP:503,540	A1	A2	A3	A4	A5	A6	A7	A8	A9	A10	A11	A12	B1	B2	B3	B4	B5	B6	B7	B8	B9	B10	B11	B12	C1	C2	C3	C4	C5	C6	C7	C8	C9	C10	C11	C12	D1	D2	D3	D4	D5	D6	D7	D8	D9	D10	D11
	00:07:24	37	0	0	0	0	4	0	0	5	0	12	0	3	0	2	0	7	2	7	4	0	0	11	0	3	3	0	0	0	10	10	5	0	6	4	0	0	0	0	1	1	0	7	8	17	3	3	0
	00:17:24	37	1	0	0	2	0	3	8	9	3	5	3	15	3	2	0	1	4	1	10	0	3	2	0	2	0	1	0	10	9	2	3	0	3	5	0	0	4	5	0	9	3	19	1	0	7	10	0
	00:27:24	37	0	6	0	7	0	1	1	4	10	0	5	3	1	4	2	13	4	3	0	2	1	0	4	9	0	0	0	9	0	5	3	2	0	9	5	3	2	4	4	0	3	2	2	0	0	0	6
	00:37:24	37	4	0	5	0	5	0	2	4	5	1	0	8	8	0	13	16	12	5	0	9	11	0	4	0	0	0	8	3	3	3	15	11	10	3	2	0	0	0	0	18	0	3	0	0	5	1	4
	00:47:24	37	0	0	4	10	7	7	0	0	9	8	10	0	0	0	8	2	9	3	0	0	0	0	6	0	2	2	2	7	7	14	0	12	0	10	19	5	2	14	4	7	12	4	1	0	0	0	0
	00:57:24	37	5	2	0	8	6	21	7	2	2	3	6	7	16	7	10	4	11	13	7	0	0	0	11	27	6	2	0	9	5	0	0	4	7	1	1	4	0	4	0	9	0	0	0	0	9	1	1
	01:07:24	37	0	5	8	8	15	4	2	2	2	0	0	9	0	0	1	13	6	0	0	17	0	0	0	15	12	0	4	13	0	7	0	6	0	8	15	4	0	6	16	12	2	7	11	0	2	0	7
	01:17:24	37	8	11	3	12	12	3	0	0	5	16	0	0	0	2	5	7	8	2	0	1	5	19	7	9	15	0	1	0	11	15	0	0	10	8	0	0	0	2	4	19	13	9	5	12	7	3	0
	01:27:24	37	0	1	0	14	0	4	5	2	4	11	5	0	0	0	14	0	4	9	0	0	3	0	0	3	0	8	7	10	5	3	2	2	0	10	0	0	0	0	14	1	15	6	0	10	0	0	1
	01:37:24	37	0	6	0	21	6	7	0	4	0	0	0	5	0	13	0	1	11	5	0	0	1	3	5	6	1	10	0	9	8	5	4	7	5	12	5	0	5	0	1	13	9	17	7	9	0	0	2
	01:47:24	37	0	0	13	25	17	17	0	1	1	12	6	0	0	0	5	8	0	0	12	10	6	5	0	17	0	0	0	7	13	7	0	13	15	1	2	0	6	1	5	8	12	12	5	27	0	6	8
	01:57:24	37	8	1	0	0	9	22	3	3	0	3	3	8	6	6	0	3	11	6	0	0	0	8	0	11	2	0	13	11	8	0	18	6	0	12	10	5	11	0	11	15	8	20	15	11	1	0	0
	02:07:24	37	0	0	11	7	10	13	0	6	5	0	0	6	0	1	2	7	1	10	9	14	0	0	0	4	4	4	0	1	17	6	5	0	0	2	6	8	18	0	3	26	13	14	11	0	2	4	2
	02:17:24	37.1	18	14	0	22	14	20	0	0	6	11	0	4	6	0	5	3	7	11	1	1	2	13	10	6	4	15	8	12	26	4	6	4	2	7	4	1	0	2	6	0	14	0	2	12	5	0	0
	02:27:24	37.1	7	9	0	10	13	14	14	12	0	2	3	8	9	11	4	19	13	21	0	16	5	8	0	0	0	6	7	2	20	10	22	5	0	4	1	10	10	0	0	17	16	8	0	4	2	14	12
	02:37:24	37	0	8	4	29	17	10	7	0	16	10	1	6	12	9	2	29	21	14	2	0	11	0	6	0	5	0	4	27	11	33	7	0	0	5	8	1	0	0	0	12	9	25	6	0	0	5	0
	02:47:24	37.1	0	2	0	9	22	16	3	3	9	9	4	13	2	0	0	9	26	14	6	14	0	0	2	12	0	4	0	18	11	6	8	0	0	10	6	11	5	0	5	19	20	3	6	0	0	7	0
	02:57:24	37.1	8	0	6	21	19	22	0	0	0	11	10	6	12	12	5	19	29	32	2	0	0	0	6	14	0	5	13	30	26	9	10	14	0	8	9	7	0	0	8	24	31	15	0	9	0	20	14
	03:07:24	37.1	5	6	4	31	28	36	10	7	11	6	7	0	5	5	15	12	21	32	8	0	0	0	19	11	0	0	2	28	28	42	0	2	0	9	0	6	2	8	0	19	34	12	0	5	1	8	3
	03:17:24	37	7	5	3	33	36	41	8	6	6	10	18	5	6	3	5	27	27	46	12	14	10	0	10	9	14	0	0	31	28	23	5	3	8	12	18	4	0	7	0	33	31	19	3	10	0	0	15
	03:27:24	37	1	0	9	42	51	63	21	0	7	8	2	4	9	5	1	45	41	46	17	0	8	0	12	0	12	5	15	30	44	42	0	5	10	15	0	10	0	13	7	59	45	38	15	3	2	10	8
	03:37:24	37	5	0	13	52	52	50	7	0	0	0	15	16	4	8	7	44	58	47	5	11	0	13	5	0	6	8	2	48	52	42	7	2	10	26	0	3	5	0	11	42	56	46	3	6	12	0	0
	03:47:24	37	0	8	10	57	61	73	10	6	0	6	5	14	1	16	9	57	65	60	7	8	6	5	19	0	0	8	17	59	61	63	0	7	5	18	0	11	8	2	0	67	63	62	5	0	1	10	7
	03:57:24	37	0	9	1	67	69	75	14	0	1	11	14	8	0	11	1	68	72	62	2	9	8	4	12	12	19	8	10	75	63	72	16	12	0	11	1	0	0	6	8	81	69	70	5	7	6	10	9
	04:07:24	37.1	18	5	20	67	67	70	0	5	11	11	13	6	0	4	0	70	64	67	18	11	7	0	17	6	3	4	6	76	69	92	4	20	2	11	12	12	0	0	1	82	76	72	6	0	0	0	12
	04:17:24	37.1	13	8	2	71	70	77	5	0	0	10	0	12	5	2	1	88	80	68	12	12	2	10	2	26	6	15	11	74	72	79	3	11	12	0	13	1	1	5	5	80	81	76	0	8	4	6	2
	04:27:24	37.1	1	4	0	77	74	86	3	0	8	17	0	13	2	6	0	76	90	67	12	7	12	10	8	9	5	9	23	83	81	75	9	6	0	1	19	13	6	0	4	77	88	65	21	8	1	4	14
	04:37:24	37.1	13	2	5	76	72	85	9	1	0	12	4	0	7	18	8	81	88	92	0	0	6	0	16	20	18	7	6	75	91	90	5	8	0	11	14	6	4	0	0	89	95	92	15	3	8	6	14
	04:47:24	37	15	14	1	77	85	84	8	15	7	4	12	15	8	6	0	84	72	95	15	7	10	0	12	6	7	2	4	87	98	98	0	10	6	5	16	4	5	1	10	106	109	97	9	3	7	9	12
	04:57:24	37	7	7	0	101	88	77	13	0	8	19	13	16	2	7	9	96	94	95	6	4	11	6	11	15	0	4	1	101	90	90	6	11	9	9	2	21	2	10	0	92	107	95	20	10	1	16	6
	05:07:24	37	20	4	8	89	89	98	4	4	10	0	13	9	0	0	6	79	90	93	2	6	11	7	15	17	5	0	0	101	101	106	13	11	0	8	19	20	0	2	11	113	103	93	0	0	14	0	6
	05:17:24	37	14	9	15	96	114	106	13	11	0	10	2	11	3	12	0	103	99	98	0	6	6	5	7	0	0	5	7	101	92	109	3	7	11	15	19	15	0	8	22	120	107	100	5	4	9	17	16
	05:27:24	37	15	1	0	105	113	107	0	15	8	10	21	6	1	16	4	97	106	111	6	0	0	22	25	15	6	11	12	114	101	108	15	0	13	27	0	5	19	12	4	121	122	117	14	14	6	3	21
	05:37:24	37.1	0	0	21	115	109	107	2	7	0	2	14	9	0	3	5	119	95	114	2	3	5	11	11	22	14	10	2	113	114	119	13	14	6	16	7	19	2	7	11	124	114	112	11	0	12	7	7
	05:47:24	37.1	0	9	0	106	105	116	5	5	1	5	9	8	5	5	10	116	115	114	19	8	8	11	27	2	23	6	0	134	125	122	14	8	9	17	20	19	6	2	3	126	129	111	6	10	0	4	13
	05:57:24	37.1	15	11	3	126	123	108	5	8	5	15	21	13	14	0	10	128	131	126	11	6	9	16	27	8	0	6	4	110	123	123	1	6	17	7	0	17	5	10	4	111	128	118	11	9	11	3	8
	06:07:24	37	7	13	2	123	120	112	9	0	0	13	31	11	5	0	13	135	124	124	12	14	11	12	23	6	0	4	12	119	132	112	12	4	13	28	14	14	5	7	3	126	132	135	9	5	5	13	14
	06:17:24	37	0	11	0	113	116	140	15	0	25	1	14	18	2	10	13	125	121	127	22	0	0	0	19	4	14	8	6	134	144	140	7	20	14	12	12	13	0	17	0	145	139	138	0	2	1	3	7
	06:27:24	37	10	15	0	123	134	130	12	9	18	31	17	12	0	3	3	135	136	129	13	0	4	17	19	20	17	9	15	133	139	127	19	16	17	7	15	24	19	12	10	142	133	139	11	14	19	12	0
	06:37:24	37	2	11	5	126	129	139	6	3	11	18	4	0	0	5	3	136	134	143	23	12	11	18	11	7	5	0	5	144	145	143	14	14	10	17	20	18	5	0	12	137	144	140	7	13	0	10	13
	06:47:24	37	0	8	0	141	135	142	10	14	10	10	12	19	8	13	5	156	138	136	14	0	11	22	7	13	0	9	1	147	156	138	20	6	19	11	8	17	11	8	10	146	140	137	5	9	0	18	2
	06:57:24	37.1	15	3	0	138	143	129	19	16	0	1	22	17	13	3	0	138	145	149	10	11	18	12	22	19	20	9	6	137	156	149	10	2	8	13	26	11	3	17	0	161	153	148	11	11	4	0	28
	07:07:24	37.1	6	1	12	147	141	151	7	15	7	27	24	19	10	2	5	148	150	132	3	15	17	29	15	9	21	0	7	158	158	147	17	18	4	19	0	6	9	1	3	151	155	149	9	10	0	0	9
	07:17:24	37	8	3	0	143	150	148	17	4	14	20	31	21	16	4	9	157	156	147	12	9	7	20	7	31	9	4	9	151	161	159	22	12	6	19	23	12	12	7	0	158	156	166	6	12	13	0	13
	07:27:24	37	13	26	11	147	155	152	10	13	11	25	15	15	3	3	8	159	167	152	5	15	5	17	30	25	15	9	0	153	155	170	1	24	1	13	20	27	16	10	17	168	152	150	9	13	9	10	11
	07:37:24	37	5	0	0	123	144	159	15	6	23	11	17	12	17	13	13	159	152	157	9	14	18	15	20	12	6	20	14	180	157	162	12	16	15	12	10	20	17	9	20	159	158	159	8	2	5	12	12
	07:47:24	37	7	19	1	147	162	151	13	14	1	13	11	4	9	17	0	163	155	167	13	13	5	22	18	20	0	12	7	161	174	171	25	7	1	30	16	27	14	17	0	176	170	170	16	10	19	12	0
	07:57:24	37	10	12	0	155	150	161	8	5	3	0	3	18	18	0	14	166	161	154	11	8	8	20	6	18	2	14	6	182	190	186	13	21	0	29	0	23	0	18	7	184	157	163	8	14	6	11	18
	08:07:24	37	5	10	5	175	169	161	5	1	20	16	20	6	7	6	18	170	158	160	7	13	19	17	14	14	21	7	9	176	168	181	20	12	17	15	5	18	11	13	5	174	172	161	13	13	7	0	13
	08:17:24	37	3	9	1	160	160	164	16	18	20	22	24	21	6	1	10	165	170	158	9	12	9	11	7	24	7	5	17	177	172	161	0	24	8	22	19	23	0	5	12	190	181	164	1	1	16	14	24
	08:27:24	37.1	15	4	8	154	161	155	20	12	26	15	13	22	3	6	12	166	161	156	17	12	18	23	26	11	6	12	3	183	182	184	11	18	1	21	26	19	27	7	9	192	177	156	1	12	5	5	4
	08:37:24	37.1	6	12	10	182	178	172	0	8	0	13	10	0	0	3	15	171	165	178	24	7	13	10	18	27	4	12	17	176	182	190	3	8	12	18	13	23	1	9	2	177	196	157	12	5	25	18	18
	08:47:24	37.1	14	4	13	178	166	175	5	2	26	42	18	13	10	19	12	175	171	176	17	14	14	17	9	18	11	14	13	186	201	190	6	9	13	21	17	12	8	11	5	188	172	168	24	1	15	7	15
	08:57:24	37	10	3	8	178	176	172	32	10	13	10	24	26	9	10	4	184	186	173	10	13	17	21	14	17	0	11	6	187	181	180	22	11	18	21	18	16	4	14	5	184	200	175	8	7	6	26	0
	09:07:24	37	14	15	0	192	169	175	16	8	24	17	9	9	9	15	4	176	176	188	2	15	2	20	26	22	16	11	1	189	184	190	16	15	0	23	17	19	0	1	14	187	181	175	15	2	16	7	24
	09:17:24	37	0	9	17	162	169	185	19	24	8	13	20	10	21	18	2	185	191	186	9	12	17	23	15	12	1	11	29	186	198	189	33	17	16	31	15	18	0	5	9	177	189	169	0	12	6	0	12
	09:27:24	37	0	0	1	192	188	186	13	29	0	8	20	11	1	18	6	176	191	179	18	24	5	17	25	18	7	3	12	187	188	196	15	16	13	10	9	13	11	16	15	180	194	172	5	0	15	15	0
	09:37:24	37	12	21	20	183	179	172	14	9	17	8	23	19	6	5	0	185	192	171	14	22	3	15	16	28	11	7	13	194	182	200	27	35	5	33	23	19	8	8	14	185	183	163	21	4	15	21	12
	09:47:24	37	6	10	4	172	182	186	8	11	11	18	33	11	18	14	19	188	187	184	13	22	15	13	23	8	11	18	11	187	202	195	13	19	21	23	21	25	14	26	7	195	185	168	21	10	18	13	18
	09:57:24	37.1	23	15	0	179	185	180	8	7	12	18	24	19	11	18	8	184	176	177	7	13	11	14	8	27	20	16	7	204	193	196	11	15	6	11	26	5	4	13	17	189	179	166	16	11	6	5	24
	10:07:24	37.1	0	15	16	184	168	177	12	12	15	21	19	26	8	8	8	173	195	173	21	17	3	18	16	21	22	7	12	181	191	179	9	20	18	18	24	11	1	16	18	178	189	159	7	5	7	13	15
	10:17:24	37.1	6	7	2	188	174	191	19	0	15	12	28	26	30	12	11	186	174	176	21	15	22	18	15	11	12	4	16	191	192	203	11	10	14	25	17	26	11	5	12	190	177	164	12	15	6	18	22
	10:27:24	37	5	12	14	173	180	181	12	18	18	9	0	29	4	1	6	171	181	169	16	10	17	16	24	24	8	16	0	186	195	197	7	17	29	17	20	20	10	19	4	192	182	175	10	19	12	16	16
	10:37:24	37	17	10	23	146	187	184	20	17	13	27	6	25	5	4	17	186	194	174	18	9	21	14	22	24	10	10	9	190	199	187	26	14	17	15	34	16	5	11	0	193	182	170	18	11	19	14	7
	10:47:24	37	1	20	17	171	187	173	10	13	7	26	4	13	14	0	16	170	182	181	13	20	3	7	5	28	8	17	7	199	189	178	13	18	10	24	13	19	18	0	8	191	194	160	1	3	0	19	35
	10:57:24	37	10	5	9	181	174	167	23	14	9	14	17	16	1	20	24	178	194	191	18	19	21	23	21	21	15	14	10	181	185	188	16	26	1	27	10	6	17	26	1	183	186	171	9	18	12	18	16
	11:07:24	37	18	9	16	170	180	167	15	24	0	15	28	14	17	19	4	199	171	171	4	19	8	15	30	15	10	10	9	197	194	178	15	16	14	21	26	26	5	22	1	185	193	177	3	27	20	9	22
	11:17:24	37.1	1	18	13	177	179	175	13	28	21	15	17	26	15	21	6	177	179	185	7	17	23	36	21	25	10	9	15	174	184	194	17	8	28	21	26	16	9	12	17	194	183	178	4	1	17	19	14
	11:27:24	37.1	11	17	24	169	178	155	26	10	24	24	17	18	13	0	20	179	193	173	20	20	28	20	35	30	6	6	21	176	195	173	17	29	15	21	16	17	23	25	13	197	187	169	14	24	15	9	11
	11:37:24	37	18	8	16	187	174	183	15	14	21	18	33	20	10	8	13	168	192	173	27	10	17	31	16	25	8	11	34	193	213	195	23	9	11	22	21	28	18	19	12	188	184	178	21	19	6	20	12
	11:47:24	37.1	12	8	7	183	175	168	10	13	6	23	31	18	16	11	16	198	187	177	5	21	29	19	31	18	3	9	15	185	202	196	31	15	12	26	27	21	20	18	14	194	186	167	15	6	8	7	17
	11:57:24	37.1	23	17	15	177	180	177	19	12	15	24	24	28	17	0	2	165	178	160	13	26	16	24	19	12	13	9	18	183	180	182	11	3	20	25	22	25	11	7	26	182	178	152	13	4	12	23	13
	12:07:24	37	17	19	0	170	172	171	11	18	15	38	13	16	9	3	4	172	182	158	8	13	14	32	22	31	11	12	16	184	189	181	14	19	7	25	12	24	8	0	9	184	182	163	19	35	13	11	20
sfYFP:503,540[2]
	Time	T° sfYFP:503,540[2]	A1	A2	A3	A4	A5	A6	A7	A8	A9	A10	A11	A12	B1	B2	B3	B4	B5	B6	B7	B8	B9	B10	B11	B12	C1	C2	C3	C4	C5	C6	C7	C8	C9	C10	C11	C12	D1	D2	D3	D4	D5	D6	D7	D8	D9	D10	D11
	00:08:15	37	5	52	45	114	102	99	26	38	27	34	43	56	24	33	26	96	87	101	54	34	56	46	46	37	33	24	34	95	100	74	34	61	39	24	48	39	32	38	53	88	108	80	31	38	49	42	31
	00:18:15	37	36	22	30	95	97	101	30	32	21	48	38	42	33	32	31	116	101	109	28	21	54	45	23	38	31	40	33	71	99	88	39	42	23	33	45	28	47	49	30	114	76	110	40	47	26	41	45
	00:28:15	37	37	35	26	127	100	110	31	25	43	46	45	39	46	38	33	102	114	114	34	42	28	37	22	48	51	43	42	105	84	111	53	36	39	62	45	49	34	47	29	109	109	86	42	45	35	32	23
	00:38:15	37	44	38	34	130	138	124	35	34	34	26	28	41	36	38	38	99	105	113	29	34	25	59	52	40	33	36	32	116	114	110	22	29	18	39	45	49	54	40	30	129	119	80	38	28	29	30	41
	00:48:15	37	12	33	41	148	135	142	33	40	39	53	52	37	14	33	48	104	133	136	32	50	47	42	54	47	42	40	36	132	119	121	44	40	41	42	43	36	29	45	28	128	137	119	42	43	40	52	36
	00:58:15	37	41	48	27	145	143	127	39	48	31	49	53	60	37	31	43	142	157	135	32	42	15	42	59	38	34	51	35	143	123	115	40	31	35	32	42	50	37	32	16	140	137	133	27	39	35	58	42
	01:08:15	37	42	40	43	162	136	143	34	47	40	50	29	37	49	36	41	160	166	135	38	34	43	48	43	51	37	36	27	161	154	145	46	49	37	58	41	49	34	32	23	159	146	130	45	33	33	31	50
	01:18:15	37	38	44	31	170	165	174	34	35	32	67	38	67	39	44	51	160	173	140	42	56	34	47	72	51	38	51	25	175	167	169	52	44	43	53	62	58	44	46	38	177	171	151	34	48	43	52	37
	01:28:15	37	32	31	20	209	198	206	38	38	33	54	41	62	44	52	54	203	204	214	39	50	47	53	51	53	34	28	33	166	172	183	48	36	21	34	53	59	30	26	39	199	195	169	50	25	40	69	45
	01:38:15	37	45	47	30	235	216	227	45	29	47	76	58	62	31	57	27	207	232	237	55	39	56	68	52	57	31	29	49	211	216	213	36	42	30	59	41	69	29	40	29	235	239	212	37	33	35	55	41
	01:48:15	37	39	35	39	258	260	249	35	30	46	68	60	67	39	40	50	259	267	254	45	40	68	72	65	53	34	48	35	244	257	244	45	42	63	74	54	57	48	41	37	238	258	227	38	50	39	48	49
	01:58:15	37	40	30	43	302	278	274	55	57	42	74	77	55	42	46	59	295	312	322	42	50	51	70	64	53	25	40	47	259	277	282	49	44	52	70	56	75	23	41	25	317	324	279	40	55	48	44	58
	02:08:15	37	44	37	44	353	331	366	43	45	47	60	64	62	49	42	48	349	352	365	50	52	49	75	55	66	51	58	39	340	315	319	45	46	49	65	69	79	38	62	32	387	342	252	34	21	57	57	59
	02:18:15	37.1	48	54	41	421	387	388	40	41	48	76	81	93	66	42	63	425	379	427	50	43	57	91	78	82	40	36	30	348	391	394	47	48	50	102	88	94	29	23	54	426	391	317	48	45	49	64	66
	02:28:15	37.1	35	46	53	506	506	450	51	74	50	99	104	86	55	50	62	500	474	490	64	47	57	100	120	104	44	50	53	426	415	431	53	65	44	98	90	101	47	43	53	493	502	428	50	51	54	92	55
	02:38:15	37	60	48	36	571	534	578	90	58	61	131	102	94	45	36	67	592	563	621	52	54	71	120	88	117	48	53	61	520	507	497	62	36	54	126	104	120	50	52	59	577	613	491	34	63	66	60	77
	02:48:15	37.1	57	62	31	675	670	665	70	53	66	138	110	137	50	62	75	644	620	680	72	61	80	120	154	148	50	56	52	612	626	615	50	62	77	120	128	125	57	47	49	693	660	537	71	55	66	85	87
	02:58:15	37.1	63	74	72	804	808	822	66	87	69	155	146	172	35	55	67	814	789	937	64	95	82	150	147	135	64	49	61	749	752	696	87	71	78	133	146	152	45	57	78	825	821	677	72	60	77	78	88
	03:08:15	37.1	51	57	51	976	966	1021	86	65	78	165	153	150	53	78	75	974	954	1100	83	75	70	182	154	146	82	68	74	923	904	894	77	95	80	172	154	136	65	72	76	1049	1016	746	56	54	72	87	92
	03:18:15	37	76	82	76	1231	1164	1290	96	106	104	210	197	188	63	51	79	1198	1165	1342	101	93	88	197	206	184	75	67	69	1134	1058	1123	85	98	105	164	184	185	48	77	55	1232	1227	950	77	73	88	108	107
	03:28:15	37	68	60	60	1498	1431	1535	118	108	120	216	185	204	65	81	90	1484	1482	1639	102	100	110	247	213	212	71	70	75	1388	1424	1369	112	112	92	226	192	205	64	68	83	1567	1546	1139	75	81	72	117	114
	03:38:15	37	75	79	90	1809	1745	1854	113	126	125	240	221	248	84	69	103	1839	1852	1948	145	134	124	244	256	227	64	90	82	1631	1741	1737	109	132	123	256	241	233	78	85	85	1937	1854	1439	100	107	74	141	156
	03:48:15	37	79	85	68	2060	2038	2156	146	133	129	280	203	241	90	96	86	2090	2115	2202	154	159	120	261	257	274	79	85	94	1983	1961	2055	127	132	128	297	267	265	67	68	91	2335	2273	1724	84	89	118	146	126
	03:58:15	37	97	96	80	2204	2309	2247	178	162	135	290	277	255	68	93	118	2188	2400	2465	160	146	170	298	271	261	119	88	100	2297	2301	2315	147	147	158	310	297	275	79	90	95	2612	2584	2152	110	103	110	150	161
	04:08:15	37.1	86	98	95	2371	2427	2514	164	164	150	279	281	280	99	110	96	2418	2439	2592	156	176	174	300	279	278	79	88	105	2539	2630	2527	178	152	168	317	295	292	96	94	88	2918	2838	2429	123	111	129	159	148
	04:18:15	37.1	108	115	97	2531	2568	2586	161	165	186	310	310	290	107	116	91	2569	2696	2812	193	163	189	315	301	285	100	104	90	2781	2808	2719	171	196	167	331	336	310	100	107	109	3122	3121	2598	130	110	116	156	169
	04:28:15	37.1	104	114	133	2685	2714	2677	162	199	176	305	292	302	114	127	111	2616	2656	2823	189	149	170	336	359	316	110	134	97	2713	2851	2917	167	189	188	351	349	325	107	115	121	3138	3098	2869	142	118	163	182	183
	04:38:15	37.1	106	100	110	2819	2854	2898	183	175	195	349	304	325	140	114	116	2757	2845	2907	195	187	143	328	353	300	95	110	118	3003	2989	3089	186	196	189	340	329	318	123	112	115	3295	3327	3012	129	151	141	190	182
	04:48:15	37	124	116	90	2988	3054	2900	201	202	164	309	311	323	98	125	122	2860	2961	2948	190	193	183	324	330	292	120	127	104	3122	3061	3223	194	181	179	366	350	313	123	99	143	3496	3496	3131	171	157	144	172	198
	04:58:15	37	115	104	122	3130	3127	3139	183	200	197	343	340	309	116	120	115	3138	3102	3200	188	191	202	325	357	277	130	119	117	3284	3358	3288	189	204	195	390	364	337	124	109	121	3657	3783	3244	136	146	176	203	183
	05:08:15	37	121	124	125	3288	3285	3171	222	199	216	366	324	304	121	145	149	3288	3420	3323	220	232	194	346	330	332	126	111	120	3342	3452	3483	205	182	218	372	334	361	115	108	129	3687	3627	3535	173	163	167	197	209
	05:18:15	37	114	143	126	3311	3478	3503	210	213	220	334	344	341	123	141	136	3436	3501	3506	214	211	191	353	346	339	130	135	143	3499	3579	3604	229	235	256	386	370	350	129	149	151	3769	3842	3731	163	164	152	207	211
	05:28:15	37	145	149	142	3470	3497	3577	241	203	210	373	319	331	140	153	175	3558	3638	3692	242	208	218	361	362	340	139	149	129	3691	3844	3676	238	221	229	399	353	343	126	148	133	4004	4007	3667	178	180	176	188	214
	05:38:15	37.1	157	160	143	3682	3798	3737	228	210	206	401	349	292	140	144	172	3700	3826	3902	238	245	226	387	372	356	154	131	162	4075	3927	3907	221	213	237	391	392	394	132	155	131	4106	4091	4011	176	162	180	221	191
	05:48:15	37.1	132	147	154	3847	3788	3905	239	216	233	390	335	347	145	149	148	3939	4052	3972	260	225	224	394	403	340	157	160	128	4111	4259	4116	272	229	226	398	389	354	156	114	134	4330	4182	4039	191	149	212	215	210
	05:58:15	37.1	152	165	138	3960	3990	4147	238	250	243	418	388	396	168	156	157	4199	4121	4258	241	256	251	410	413	340	148	167	150	4222	4330	4280	247	252	228	382	398	370	176	155	138	4441	4606	4352	197	200	191	218	232
	06:08:15	37	161	154	168	4163	4159	4261	240	276	272	390	360	384	163	183	172	4298	4282	4357	273	268	261	391	394	389	162	164	182	4367	4600	4379	275	263	251	411	417	361	167	167	164	4652	4576	4513	180	202	193	249	231
	06:18:15	37	169	186	158	4215	4272	4393	255	268	236	395	399	406	174	197	187	4368	4403	4311	262	267	264	437	414	395	157	199	176	4499	4715	4712	280	250	288	405	413	405	154	179	163	4776	4955	4594	223	225	192	236	248
	06:28:15	37	186	172	178	4364	4409	4414	291	267	271	404	405	373	178	178	211	4663	4361	4485	290	285	277	441	403	400	183	173	171	4796	4784	4820	309	291	293	429	438	438	157	161	180	4840	4871	4740	201	212	232	259	215
	06:38:15	37	190	214	216	4440	4704	4602	279	313	261	414	406	385	164	182	211	4634	4697	4579	292	247	282	442	463	411	167	186	206	4913	4853	4982	315	292	274	472	449	427	177	196	168	5062	5026	4784	223	241	215	244	240
	06:48:15	37	178	220	212	4552	4692	4830	296	316	291	433	460	424	162	195	189	4749	4730	4821	293	307	300	481	460	443	197	181	230	5013	5034	4966	307	300	290	468	445	429	174	223	182	5055	5064	4968	245	239	236	269	253
	06:58:15	37.1	227	170	200	4661	4898	4885	299	319	296	411	435	432	206	239	241	4863	4870	4853	328	327	294	465	453	441	207	197	218	5142	5208	5189	323	325	314	491	449	463	231	184	177	5333	5425	5131	260	224	227	255	274
	07:08:15	37.1	214	212	191	4772	4853	4911	316	332	286	455	431	425	215	217	209	4957	5143	5014	336	322	322	472	452	413	213	235	215	5123	5210	5342	321	326	318	486	513	465	192	199	184	5269	5555	5443	255	235	218	294	271
	07:18:15	37	219	210	204	4860	5046	5093	311	352	318	435	474	430	216	200	231	5129	5270	5215	316	319	315	501	458	413	237	222	245	5435	5399	5383	357	344	348	518	538	479	207	196	223	5389	5678	5374	247	252	256	300	299
	07:28:15	37	200	223	234	5053	5091	5157	307	318	311	510	438	474	208	248	261	5151	5409	5265	327	341	351	488	441	456	222	203	239	5615	5637	5544	355	344	332	542	484	474	204	206	218	5484	5513	5518	265	260	255	292	301
	07:38:15	37	224	224	214	5228	5185	5253	349	324	331	511	487	428	218	241	212	5338	5452	5405	360	314	398	501	502	466	235	249	247	5619	5872	5567	334	362	362	546	505	502	221	200	212	5767	5589	5628	325	267	275	275	286
	07:48:15	37	226	221	241	5350	5257	5212	360	346	358	522	523	449	236	239	248	5615	5479	5317	341	357	377	510	488	472	238	266	272	5769	5854	5885	362	381	366	537	476	492	217	206	237	5742	5864	5434	288	289	270	314	322
	07:58:15	37	245	245	235	5279	5454	5525	357	377	367	494	504	465	214	252	245	5554	5538	5594	403	343	367	540	522	506	243	241	258	5876	5959	5919	356	363	363	567	543	523	240	246	231	5876	5830	5677	284	303	301	314	351
	08:08:15	37	227	257	253	5494	5584	5630	359	359	366	522	476	488	255	232	271	5595	5485	5600	391	364	388	499	489	503	246	254	242	5873	6264	5951	424	368	374	564	540	519	225	222	236	5917	6110	5743	305	313	295	289	289
	08:18:15	37	260	271	257	5491	5619	5691	375	363	373	544	510	484	291	285	284	5788	5957	5697	373	385	389	515	523	506	284	254	265	6076	6261	6226	384	400	378	588	560	512	228	260	260	6308	6324	5578	283	312	296	319	301
	08:28:15	37.1	256	277	266	5713	5772	5592	389	370	379	510	538	497	269	282	264	5737	5982	5770	378	364	410	566	566	499	305	250	285	5920	6184	6246	402	413	386	578	572	551	266	270	240	6119	6279	5703	318	338	339	325	348
	08:38:15	37.1	297	301	244	5765	5550	5758	405	372	378	521	505	518	300	288	280	5988	5837	5812	428	408	406	587	549	541	276	302	267	6326	6398	6284	423	398	407	580	564	530	251	260	261	6347	6288	5682	325	331	298	343	300
	08:48:15	37.1	270	260	282	5687	5777	5886	382	421	425	532	487	501	263	259	303	5987	5904	5967	432	440	415	582	584	535	304	289	280	6352	6623	6331	404	434	410	589	537	520	273	259	293	6230	6618	5642	316	322	355	339	323
	08:58:15	37	262	306	270	5698	5805	5796	398	420	410	549	503	482	273	271	298	6149	6028	6027	439	414	405	582	549	500	292	281	290	6336	6510	6393	443	453	436	605	549	572	275	309	289	6635	6381	5594	358	323	313	354	349
	09:08:15	37	280	299	270	6088	5911	5962	374	416	382	577	519	460	297	312	299	6028	6199	6111	458	428	418	560	552	523	280	285	302	6282	6593	6633	433	444	408	644	584	590	289	282	272	6531	6260	5641	300	338	343	374	379
	09:18:15	37	299	287	271	5781	6178	5918	379	422	410	581	560	518	284	300	335	6288	6202	5975	422	427	442	613	559	522	305	305	320	6496	6640	6643	468	403	473	645	555	584	258	264	280	6203	6370	5766	364	381	348	344	368
	09:28:15	37	279	304	317	6114	6211	6126	439	414	443	610	522	503	306	301	311	6420	6402	5817	444	455	460	598	583	565	315	343	344	6523	6648	6739	488	445	426	653	605	574	289	316	309	6356	6364	5717	348	349	320	369	372
	09:38:15	37	316	290	265	5996	6121	5964	458	421	453	605	620	526	313	311	328	6130	6452	6128	486	461	436	663	585	551	336	323	316	6559	6543	6650	481	500	460	660	631	645	299	273	291	6481	6434	6003	341	364	385	406	393
	09:48:15	37	307	319	309	5923	6304	6065	435	438	438	612	585	513	324	336	356	6270	6435	5878	463	464	482	617	577	576	324	329	330	6532	6561	6496	442	456	441	651	611	588	289	297	288	6260	6457	5727	392	346	350	411	392
	09:58:15	37.1	307	330	314	6152	6154	5993	465	424	437	606	570	551	339	332	342	6235	6337	6057	481	434	478	615	615	577	330	349	343	6650	6815	6625	465	476	456	633	623	608	309	310	312	6325	6537	5774	361	337	369	393	367
	10:08:15	37.1	335	330	336	6100	6084	6114	488	463	437	629	563	553	332	346	343	6364	6394	6002	462	480	483	608	587	548	377	338	380	6382	6562	6628	544	508	483	676	643	594	316	306	337	6413	6389	5887	393	370	383	398	369
	10:18:15	37.1	286	347	361	6080	6201	6123	483	478	439	621	595	591	346	334	352	6341	6368	5853	489	463	463	645	588	575	331	368	385	6543	6609	6605	510	490	503	664	659	587	321	288	337	6490	6513	5684	395	387	385	369	421
	10:28:15	37	314	335	317	6172	6078	6142	479	458	467	597	593	552	335	347	346	6280	6334	6036	502	480	485	674	636	588	397	354	337	6702	6671	6685	445	519	500	644	652	583	345	302	328	6519	6561	5766	401	401	374	426	408
	10:38:15	37	337	317	353	5916	6246	6116	462	431	472	666	616	570	352	340	389	6181	6438	5938	503	473	510	633	641	577	400	338	382	6639	6532	6496	504	487	484	665	668	628	340	312	342	6398	6349	5668	421	403	418	437	414
	10:48:15	37	362	375	341	6014	6220	6106	496	497	500	647	619	556	368	364	363	6478	6292	5929	529	523	494	606	622	589	367	407	368	6583	6544	6528	503	503	490	692	696	619	341	353	361	6366	6415	6100	400	352	401	421	419
	10:58:15	37	378	367	365	6048	6219	6038	484	470	502	695	609	582	336	358	353	6284	6387	5841	500	500	520	675	643	624	389	382	395	6479	6606	6618	542	522	518	673	676	653	353	353	355	6507	6512	5934	408	406	398	434	448
	11:08:15	37	357	384	383	5993	6277	6138	524	484	501	655	617	581	399	372	410	6175	6276	6024	544	512	502	658	639	612	381	397	398	6472	6656	6620	567	497	529	698	690	642	365	351	338	6503	6320	5722	400	415	401	453	411
	11:18:15	37.1	359	370	386	6274	6008	6134	501	540	505	671	600	647	417	387	379	6301	6436	5927	534	495	501	695	717	644	379	403	426	6580	6681	6578	536	529	475	697	688	633	356	366	393	6469	6606	5753	434	429	414	428	424
	11:28:15	37.1	339	362	379	5942	6153	5944	495	526	502	640	659	571	402	409	422	6286	6124	6026	521	533	532	679	647	612	412	392	393	6600	6581	6500	497	526	537	697	691	639	340	371	367	6484	6639	5697	408	418	423	437	459
	11:38:15	37	354	384	385	5982	6015	6090	481	503	500	641	602	630	397	398	391	6184	6321	5880	530	514	511	666	658	599	416	401	439	6409	6582	6529	556	548	514	704	655	631	340	360	389	6626	6408	5652	437	418	410	454	462
	11:48:15	37.1	382	375	383	5896	6166	5917	508	522	525	634	652	618	386	395	405	6308	6098	5852	517	514	511	739	691	610	416	401	411	6340	6432	6545	556	546	528	775	688	635	387	353	359	6482	6427	5916	469	461	430	443	454
	11:58:15	37.1	391	384	394	5925	6108	5937	505	513	497	678	634	611	417	409	443	6052	6397	5902	563	507	545	686	678	604	434	425	404	6569	6610	6483	499	543	515	718	708	646	374	357	376	6284	6481	5649	456	445	443	441	426
	12:08:15	37	393	420	405	5769	6023	5850	533	520	511	684	628	660	403	412	428	6220	6175	5905	524	538	547	706	674	682	421	419	423	6508	6363	6618	516	528	559	690	719	639	375	420	381	6491	6223	5554	467	454	440	466	428
OD600:600
	Time	T° OD600:600	A1	A2	A3	A4	A5	A6	A7	A8	A9	A10	A11	A12	B1	B2	B3	B4	B5	B6	B7	B8	B9	B10	B11	B12	C1	C2	C3	C4	C5	C6	C7	C8	C9	C10	C11	C12	D1	D2	D3	D4	D5	D6	D7	D8	D9	D10	D11
	00:09:06	37	0.083	0.084	0.083	0.085	0.085	0.085	0.086	0.086	0.085	0.086	0.085	0.086	0.085	0.085	0.086	0.085	0.086	0.085	0.088	0.085	0.085	0.086	0.086	0.085	0.084	0.084	0.083	0.083	0.083	0.085	0.085	0.085	0.085	0.085	0.084	0.085	0.083	0.083	0.082	0.084	0.084	0.084	0.084	0.085	0.084	0.084	0.083
	00:19:06	37	0.084	0.085	0.084	0.086	0.085	0.086	0.087	0.086	0.086	0.087	0.086	0.086	0.086	0.086	0.088	0.086	0.087	0.086	0.086	0.086	0.086	0.087	0.087	0.086	0.085	0.085	0.084	0.084	0.084	0.085	0.086	0.086	0.085	0.085	0.085	0.086	0.084	0.084	0.083	0.085	0.085	0.084	0.085	0.085	0.084	0.084	0.084
	00:29:06	37	0.086	0.086	0.085	0.087	0.087	0.087	0.088	0.088	0.087	0.088	0.086	0.088	0.087	0.087	0.09	0.087	0.088	0.088	0.088	0.087	0.087	0.087	0.088	0.087	0.086	0.086	0.085	0.085	0.085	0.086	0.086	0.087	0.086	0.086	0.085	0.087	0.085	0.085	0.084	0.086	0.086	0.085	0.086	0.086	0.086	0.085	0.085
	00:39:06	37	0.087	0.087	0.087	0.088	0.088	0.089	0.09	0.09	0.089	0.09	0.088	0.089	0.089	0.089	0.091	0.089	0.089	0.089	0.089	0.089	0.089	0.089	0.09	0.089	0.088	0.088	0.087	0.086	0.086	0.088	0.088	0.088	0.088	0.088	0.087	0.089	0.086	0.086	0.086	0.087	0.088	0.087	0.087	0.089	0.087	0.087	0.086
	00:49:06	37	0.09	0.09	0.089	0.091	0.091	0.092	0.092	0.092	0.092	0.093	0.091	0.092	0.091	0.092	0.094	0.092	0.092	0.092	0.092	0.092	0.091	0.092	0.092	0.091	0.09	0.09	0.089	0.088	0.089	0.09	0.091	0.091	0.09	0.091	0.089	0.091	0.088	0.089	0.088	0.09	0.09	0.089	0.089	0.091	0.089	0.089	0.089
	00:59:06	37	0.094	0.094	0.093	0.095	0.094	0.096	0.096	0.096	0.096	0.096	0.094	0.095	0.095	0.095	0.098	0.095	0.095	0.095	0.096	0.095	0.095	0.095	0.095	0.094	0.094	0.094	0.092	0.092	0.092	0.094	0.094	0.095	0.094	0.094	0.092	0.094	0.091	0.092	0.091	0.094	0.093	0.091	0.092	0.092	0.093	0.092	0.092
	01:09:06	37	0.098	0.098	0.097	0.099	0.099	0.1	0.1	0.101	0.1	0.1	0.098	0.1	0.1	0.1	0.102	0.1	0.1	0.099	0.1	0.1	0.1	0.099	0.099	0.098	0.098	0.098	0.097	0.096	0.096	0.098	0.099	0.098	0.098	0.098	0.096	0.098	0.094	0.096	0.096	0.098	0.097	0.095	0.095	0.095	0.096	0.096	0.095
	01:19:06	37	0.105	0.104	0.102	0.105	0.105	0.106	0.106	0.107	0.106	0.106	0.103	0.105	0.106	0.106	0.107	0.105	0.106	0.105	0.106	0.106	0.105	0.105	0.104	0.103	0.104	0.103	0.102	0.101	0.102	0.103	0.104	0.104	0.103	0.103	0.101	0.103	0.099	0.102	0.101	0.103	0.102	0.099	0.1	0.099	0.101	0.101	0.1
	01:29:06	37	0.11	0.11	0.109	0.111	0.11	0.112	0.112	0.113	0.112	0.112	0.109	0.11	0.112	0.112	0.113	0.111	0.112	0.111	0.112	0.112	0.111	0.111	0.11	0.109	0.11	0.109	0.108	0.107	0.108	0.109	0.11	0.11	0.109	0.109	0.106	0.109	0.103	0.107	0.107	0.109	0.108	0.104	0.105	0.105	0.106	0.106	0.105
	01:39:06	37	0.118	0.116	0.115	0.118	0.117	0.119	0.119	0.12	0.118	0.118	0.115	0.117	0.119	0.119	0.119	0.118	0.118	0.118	0.119	0.118	0.118	0.117	0.117	0.115	0.116	0.116	0.115	0.113	0.114	0.115	0.116	0.117	0.115	0.115	0.112	0.114	0.109	0.113	0.113	0.115	0.114	0.109	0.11	0.11	0.112	0.112	0.11
	01:49:06	37	0.126	0.124	0.123	0.125	0.125	0.127	0.126	0.128	0.126	0.126	0.122	0.124	0.127	0.127	0.128	0.126	0.127	0.126	0.127	0.126	0.126	0.124	0.123	0.122	0.124	0.123	0.123	0.121	0.122	0.123	0.124	0.124	0.123	0.123	0.118	0.122	0.116	0.121	0.12	0.123	0.122	0.116	0.117	0.116	0.119	0.119	0.117
	01:59:06	37	0.137	0.134	0.133	0.136	0.135	0.138	0.137	0.138	0.136	0.136	0.131	0.133	0.138	0.137	0.137	0.136	0.136	0.135	0.137	0.135	0.135	0.133	0.132	0.131	0.133	0.131	0.131	0.129	0.13	0.132	0.133	0.134	0.132	0.132	0.126	0.131	0.123	0.13	0.129	0.131	0.131	0.123	0.125	0.124	0.128	0.127	0.125
	02:09:06	37	0.149	0.146	0.145	0.147	0.146	0.149	0.148	0.15	0.148	0.147	0.141	0.144	0.15	0.15	0.149	0.147	0.147	0.147	0.149	0.147	0.147	0.145	0.143	0.141	0.145	0.143	0.143	0.14	0.141	0.143	0.145	0.144	0.143	0.142	0.137	0.141	0.132	0.141	0.141	0.143	0.142	0.133	0.136	0.132	0.138	0.137	0.135
	02:19:06	37	0.163	0.159	0.158	0.162	0.161	0.165	0.163	0.164	0.162	0.161	0.154	0.157	0.165	0.166	0.164	0.163	0.162	0.162	0.164	0.162	0.161	0.158	0.156	0.154	0.16	0.157	0.157	0.154	0.156	0.158	0.159	0.158	0.156	0.157	0.149	0.154	0.144	0.154	0.154	0.157	0.155	0.145	0.147	0.143	0.15	0.149	0.147
	02:29:06	37	0.18	0.175	0.174	0.178	0.177	0.181	0.181	0.181	0.178	0.176	0.169	0.172	0.181	0.182	0.18	0.177	0.178	0.178	0.18	0.178	0.178	0.173	0.172	0.17	0.175	0.172	0.173	0.169	0.171	0.173	0.175	0.174	0.172	0.172	0.163	0.17	0.157	0.17	0.17	0.173	0.171	0.159	0.161	0.157	0.166	0.164	0.161
	02:39:06	37.1	0.2	0.194	0.193	0.197	0.197	0.201	0.199	0.201	0.197	0.196	0.187	0.19	0.202	0.203	0.201	0.197	0.197	0.197	0.2	0.197	0.197	0.192	0.189	0.186	0.194	0.191	0.193	0.189	0.19	0.193	0.195	0.194	0.191	0.191	0.18	0.187	0.174	0.189	0.188	0.191	0.189	0.174	0.177	0.172	0.183	0.181	0.178
	02:49:06	37.1	0.22	0.215	0.212	0.215	0.215	0.218	0.218	0.217	0.215	0.214	0.206	0.209	0.221	0.22	0.217	0.213	0.216	0.217	0.217	0.216	0.215	0.211	0.208	0.206	0.211	0.208	0.208	0.206	0.207	0.209	0.211	0.211	0.207	0.209	0.2	0.205	0.194	0.207	0.207	0.209	0.207	0.192	0.193	0.187	0.201	0.199	0.197
	02:59:06	37.1	0.242	0.238	0.231	0.235	0.235	0.24	0.237	0.241	0.235	0.233	0.223	0.226	0.245	0.245	0.239	0.234	0.234	0.236	0.238	0.236	0.235	0.229	0.226	0.223	0.232	0.227	0.228	0.224	0.225	0.228	0.231	0.229	0.226	0.225	0.215	0.22	0.217	0.225	0.225	0.228	0.225	0.206	0.206	0.198	0.217	0.215	0.212
	03:09:06	37	0.268	0.263	0.256	0.261	0.261	0.267	0.262	0.267	0.26	0.257	0.245	0.249	0.269	0.275	0.267	0.261	0.259	0.261	0.262	0.259	0.258	0.253	0.249	0.249	0.256	0.251	0.252	0.247	0.25	0.254	0.256	0.254	0.25	0.248	0.235	0.243	0.237	0.248	0.248	0.25	0.248	0.225	0.223	0.221	0.24	0.236	0.233
	03:19:06	37	0.291	0.288	0.287	0.291	0.293	0.301	0.299	0.304	0.295	0.29	0.276	0.289	0.29	0.301	0.29	0.285	0.285	0.291	0.292	0.289	0.29	0.283	0.28	0.283	0.284	0.28	0.279	0.273	0.274	0.276	0.279	0.276	0.274	0.271	0.259	0.269	0.258	0.275	0.271	0.274	0.274	0.245	0.245	0.239	0.264	0.26	0.256
	03:29:06	37	0.311	0.308	0.308	0.312	0.319	0.321	0.322	0.326	0.32	0.32	0.31	0.315	0.311	0.323	0.311	0.305	0.31	0.313	0.316	0.313	0.314	0.309	0.309	0.307	0.305	0.305	0.306	0.299	0.301	0.302	0.305	0.3	0.299	0.297	0.286	0.299	0.275	0.3	0.298	0.3	0.298	0.276	0.275	0.262	0.289	0.285	0.281
	03:39:06	37	0.331	0.331	0.329	0.333	0.338	0.341	0.341	0.343	0.34	0.343	0.331	0.334	0.329	0.342	0.331	0.326	0.33	0.332	0.335	0.332	0.334	0.328	0.328	0.327	0.326	0.33	0.331	0.328	0.33	0.332	0.339	0.336	0.332	0.329	0.322	0.332	0.286	0.325	0.326	0.329	0.324	0.309	0.295	0.294	0.314	0.309	0.308
	03:49:06	37	0.343	0.342	0.341	0.346	0.352	0.356	0.356	0.358	0.353	0.354	0.343	0.351	0.346	0.357	0.346	0.341	0.346	0.351	0.353	0.349	0.35	0.345	0.346	0.344	0.344	0.344	0.349	0.347	0.351	0.354	0.357	0.359	0.359	0.352	0.349	0.352	0.302	0.346	0.348	0.35	0.352	0.326	0.309	0.309	0.343	0.338	0.336
	03:59:06	37	0.357	0.356	0.352	0.357	0.367	0.366	0.366	0.369	0.368	0.371	0.362	0.366	0.359	0.371	0.36	0.359	0.362	0.365	0.37	0.364	0.368	0.364	0.366	0.361	0.362	0.364	0.364	0.362	0.367	0.369	0.373	0.371	0.37	0.365	0.367	0.367	0.316	0.363	0.365	0.367	0.368	0.343	0.32	0.335	0.364	0.361	0.356
	04:09:06	37.1	0.366	0.367	0.366	0.37	0.377	0.373	0.375	0.372	0.379	0.382	0.37	0.374	0.37	0.377	0.368	0.367	0.377	0.374	0.38	0.374	0.376	0.374	0.378	0.373	0.372	0.376	0.376	0.374	0.381	0.382	0.384	0.385	0.386	0.38	0.375	0.383	0.331	0.378	0.38	0.384	0.385	0.354	0.339	0.339	0.38	0.377	0.374
	04:19:06	37.1	0.376	0.373	0.372	0.377	0.383	0.382	0.38	0.382	0.385	0.389	0.377	0.381	0.376	0.388	0.374	0.373	0.383	0.385	0.388	0.382	0.384	0.382	0.389	0.378	0.382	0.387	0.388	0.386	0.392	0.392	0.393	0.394	0.395	0.391	0.387	0.392	0.344	0.389	0.391	0.395	0.398	0.368	0.351	0.353	0.394	0.392	0.389
	04:29:06	37	0.381	0.384	0.376	0.381	0.394	0.383	0.384	0.385	0.389	0.393	0.385	0.388	0.387	0.396	0.378	0.38	0.389	0.386	0.395	0.388	0.39	0.388	0.396	0.387	0.393	0.393	0.396	0.395	0.4	0.4	0.399	0.4	0.401	0.397	0.399	0.398	0.357	0.397	0.399	0.405	0.406	0.379	0.359	0.362	0.406	0.4	0.399
	04:39:06	37.1	0.393	0.392	0.389	0.394	0.398	0.397	0.394	0.394	0.394	0.401	0.391	0.395	0.393	0.403	0.387	0.387	0.395	0.393	0.401	0.395	0.395	0.391	0.403	0.394	0.397	0.399	0.396	0.401	0.406	0.401	0.403	0.401	0.406	0.402	0.404	0.404	0.366	0.405	0.404	0.412	0.41	0.393	0.367	0.372	0.41	0.414	0.411
	04:49:06	37.1	0.4	0.399	0.397	0.403	0.408	0.404	0.399	0.4	0.4	0.41	0.399	0.403	0.402	0.412	0.393	0.392	0.401	0.402	0.404	0.399	0.396	0.403	0.41	0.399	0.407	0.408	0.406	0.403	0.407	0.405	0.403	0.408	0.404	0.409	0.409	0.406	0.374	0.408	0.405	0.414	0.415	0.396	0.376	0.379	0.415	0.417	0.417
	04:59:06	37	0.409	0.41	0.405	0.411	0.416	0.411	0.408	0.409	0.406	0.413	0.403	0.405	0.409	0.421	0.401	0.4	0.408	0.412	0.414	0.406	0.406	0.406	0.412	0.402	0.419	0.417	0.415	0.412	0.417	0.415	0.412	0.408	0.41	0.41	0.411	0.407	0.383	0.417	0.414	0.42	0.42	0.409	0.386	0.387	0.411	0.423	0.422
	05:09:06	37	0.418	0.419	0.414	0.418	0.423	0.42	0.418	0.418	0.417	0.422	0.41	0.414	0.415	0.427	0.411	0.408	0.416	0.42	0.423	0.414	0.414	0.414	0.422	0.412	0.427	0.424	0.421	0.418	0.424	0.421	0.415	0.416	0.415	0.416	0.418	0.415	0.391	0.422	0.42	0.426	0.427	0.416	0.393	0.399	0.417	0.422	0.424
	05:19:06	37	0.426	0.425	0.422	0.427	0.431	0.427	0.425	0.426	0.423	0.43	0.42	0.424	0.423	0.436	0.422	0.419	0.426	0.431	0.435	0.425	0.426	0.424	0.427	0.418	0.435	0.432	0.427	0.425	0.429	0.427	0.423	0.423	0.423	0.422	0.424	0.422	0.401	0.431	0.427	0.431	0.432	0.425	0.399	0.403	0.424	0.426	0.426
	05:29:06	37	0.434	0.436	0.43	0.432	0.438	0.438	0.435	0.437	0.432	0.439	0.429	0.433	0.433	0.444	0.431	0.428	0.434	0.441	0.443	0.433	0.435	0.434	0.438	0.427	0.439	0.438	0.434	0.431	0.435	0.434	0.433	0.431	0.431	0.43	0.43	0.431	0.41	0.435	0.433	0.438	0.439	0.436	0.408	0.412	0.435	0.433	0.436
	05:39:06	37	0.443	0.444	0.437	0.443	0.448	0.447	0.444	0.448	0.443	0.451	0.438	0.442	0.444	0.454	0.443	0.438	0.443	0.45	0.451	0.442	0.444	0.444	0.449	0.439	0.445	0.446	0.443	0.441	0.445	0.444	0.442	0.441	0.441	0.44	0.439	0.442	0.42	0.445	0.444	0.449	0.45	0.447	0.418	0.422	0.444	0.444	0.444
	05:49:06	37.1	0.452	0.456	0.448	0.451	0.458	0.457	0.454	0.455	0.454	0.461	0.448	0.453	0.454	0.464	0.453	0.449	0.454	0.46	0.462	0.451	0.454	0.453	0.461	0.449	0.455	0.455	0.453	0.45	0.455	0.455	0.452	0.451	0.45	0.451	0.449	0.452	0.422	0.457	0.455	0.46	0.46	0.456	0.425	0.432	0.454	0.454	0.453
	05:59:06	37.1	0.462	0.467	0.457	0.462	0.468	0.468	0.464	0.465	0.462	0.47	0.458	0.462	0.463	0.473	0.463	0.461	0.464	0.471	0.472	0.462	0.464	0.465	0.471	0.459	0.465	0.467	0.465	0.462	0.467	0.466	0.463	0.462	0.46	0.46	0.458	0.461	0.431	0.465	0.464	0.469	0.471	0.465	0.433	0.438	0.464	0.463	0.462
	06:09:06	37	0.472	0.477	0.467	0.472	0.477	0.477	0.473	0.474	0.471	0.481	0.467	0.47	0.471	0.483	0.471	0.47	0.473	0.48	0.481	0.47	0.473	0.473	0.479	0.467	0.474	0.478	0.475	0.472	0.477	0.475	0.473	0.472	0.47	0.469	0.467	0.471	0.439	0.473	0.473	0.477	0.478	0.475	0.441	0.447	0.472	0.473	0.472
	06:19:06	37.1	0.48	0.486	0.477	0.48	0.486	0.486	0.482	0.482	0.479	0.488	0.476	0.482	0.479	0.492	0.48	0.479	0.482	0.489	0.491	0.479	0.481	0.481	0.489	0.476	0.482	0.486	0.483	0.481	0.486	0.486	0.482	0.482	0.48	0.479	0.476	0.48	0.447	0.482	0.481	0.491	0.486	0.481	0.447	0.454	0.48	0.481	0.481
	06:29:06	37	0.488	0.494	0.485	0.488	0.495	0.495	0.491	0.492	0.487	0.495	0.485	0.487	0.488	0.501	0.489	0.487	0.491	0.498	0.5	0.488	0.49	0.49	0.497	0.484	0.491	0.495	0.493	0.49	0.496	0.495	0.491	0.49	0.489	0.487	0.485	0.488	0.456	0.492	0.491	0.495	0.496	0.489	0.454	0.46	0.489	0.49	0.489
	06:39:06	37	0.497	0.502	0.494	0.497	0.503	0.503	0.499	0.5	0.495	0.503	0.491	0.493	0.496	0.509	0.498	0.495	0.499	0.506	0.508	0.495	0.498	0.498	0.504	0.49	0.499	0.503	0.502	0.499	0.505	0.503	0.501	0.499	0.498	0.496	0.491	0.495	0.463	0.501	0.499	0.503	0.504	0.497	0.461	0.468	0.496	0.498	0.497
	06:49:06	37	0.505	0.51	0.503	0.505	0.512	0.512	0.507	0.508	0.502	0.511	0.5	0.502	0.504	0.518	0.505	0.504	0.507	0.515	0.516	0.503	0.506	0.506	0.514	0.499	0.507	0.512	0.51	0.508	0.514	0.512	0.507	0.507	0.506	0.505	0.5	0.502	0.469	0.508	0.507	0.512	0.513	0.506	0.467	0.474	0.505	0.506	0.505
	06:59:06	37.1	0.512	0.517	0.51	0.514	0.52	0.52	0.516	0.516	0.51	0.519	0.507	0.509	0.512	0.526	0.513	0.511	0.515	0.522	0.524	0.51	0.513	0.513	0.521	0.506	0.515	0.52	0.518	0.515	0.522	0.52	0.515	0.515	0.514	0.512	0.508	0.51	0.476	0.516	0.515	0.52	0.521	0.513	0.472	0.481	0.513	0.514	0.513
	07:09:06	37.1	0.519	0.524	0.517	0.521	0.527	0.527	0.523	0.523	0.517	0.527	0.514	0.515	0.519	0.534	0.52	0.518	0.522	0.53	0.532	0.518	0.521	0.52	0.529	0.513	0.523	0.527	0.526	0.523	0.53	0.528	0.522	0.522	0.522	0.52	0.516	0.517	0.483	0.524	0.523	0.528	0.529	0.52	0.478	0.487	0.52	0.521	0.52
	07:19:06	37.1	0.526	0.532	0.524	0.528	0.534	0.535	0.53	0.53	0.524	0.534	0.524	0.522	0.527	0.541	0.527	0.525	0.53	0.538	0.539	0.525	0.528	0.529	0.536	0.52	0.529	0.534	0.533	0.53	0.537	0.534	0.529	0.529	0.529	0.528	0.524	0.525	0.489	0.532	0.53	0.535	0.537	0.527	0.484	0.494	0.528	0.529	0.528
	07:29:06	37.1	0.532	0.539	0.531	0.536	0.541	0.542	0.537	0.537	0.531	0.541	0.528	0.53	0.533	0.548	0.534	0.532	0.536	0.546	0.546	0.531	0.534	0.536	0.544	0.527	0.537	0.542	0.54	0.537	0.544	0.541	0.536	0.536	0.535	0.535	0.532	0.531	0.493	0.538	0.537	0.542	0.544	0.531	0.489	0.498	0.535	0.536	0.534
	07:39:06	37	0.538	0.546	0.538	0.543	0.549	0.549	0.544	0.544	0.538	0.548	0.535	0.535	0.541	0.556	0.542	0.54	0.544	0.553	0.554	0.539	0.542	0.543	0.552	0.533	0.543	0.549	0.547	0.545	0.552	0.549	0.542	0.542	0.542	0.542	0.538	0.538	0.5	0.546	0.543	0.548	0.55	0.534	0.496	0.503	0.541	0.542	0.541
	07:49:06	37	0.544	0.552	0.543	0.549	0.555	0.556	0.55	0.55	0.544	0.555	0.543	0.543	0.547	0.562	0.548	0.547	0.55	0.56	0.56	0.545	0.548	0.549	0.558	0.54	0.549	0.555	0.554	0.551	0.558	0.556	0.549	0.548	0.549	0.549	0.545	0.545	0.504	0.551	0.55	0.555	0.556	0.537	0.5	0.508	0.548	0.549	0.548
	07:59:06	37	0.55	0.558	0.55	0.555	0.562	0.562	0.556	0.556	0.55	0.561	0.548	0.548	0.554	0.569	0.554	0.552	0.557	0.565	0.565	0.55	0.553	0.555	0.565	0.546	0.555	0.561	0.56	0.558	0.565	0.562	0.555	0.555	0.554	0.556	0.552	0.55	0.509	0.558	0.556	0.561	0.562	0.539	0.505	0.514	0.554	0.556	0.554
	08:09:06	37	0.556	0.563	0.555	0.56	0.568	0.568	0.562	0.562	0.557	0.567	0.554	0.554	0.56	0.575	0.56	0.558	0.563	0.572	0.572	0.557	0.559	0.561	0.571	0.552	0.562	0.568	0.566	0.565	0.572	0.568	0.561	0.56	0.56	0.562	0.558	0.556	0.513	0.565	0.562	0.567	0.567	0.539	0.509	0.517	0.56	0.561	0.559
	08:19:06	37.1	0.562	0.569	0.562	0.567	0.574	0.574	0.568	0.568	0.562	0.576	0.562	0.56	0.566	0.581	0.565	0.564	0.568	0.578	0.578	0.562	0.565	0.567	0.577	0.558	0.569	0.574	0.572	0.57	0.578	0.574	0.566	0.565	0.565	0.568	0.564	0.561	0.517	0.571	0.568	0.574	0.574	0.541	0.514	0.522	0.567	0.568	0.565
	08:29:06	37.1	0.566	0.574	0.566	0.572	0.58	0.58	0.573	0.573	0.568	0.579	0.566	0.565	0.572	0.586	0.572	0.571	0.575	0.585	0.584	0.567	0.571	0.573	0.583	0.565	0.574	0.581	0.579	0.577	0.583	0.58	0.572	0.57	0.57	0.573	0.57	0.566	0.523	0.576	0.573	0.578	0.579	0.54	0.517	0.526	0.571	0.573	0.571
	08:39:06	37.1	0.571	0.581	0.572	0.578	0.586	0.585	0.578	0.578	0.573	0.583	0.573	0.57	0.576	0.591	0.577	0.576	0.579	0.59	0.589	0.572	0.575	0.578	0.588	0.569	0.579	0.585	0.583	0.582	0.588	0.585	0.577	0.576	0.575	0.578	0.576	0.572	0.526	0.58	0.578	0.584	0.585	0.541	0.521	0.53	0.575	0.579	0.576
	08:49:06	37.1	0.576	0.585	0.577	0.584	0.591	0.59	0.583	0.583	0.578	0.589	0.577	0.574	0.581	0.597	0.582	0.581	0.585	0.596	0.594	0.577	0.581	0.583	0.593	0.574	0.585	0.591	0.59	0.588	0.594	0.591	0.581	0.581	0.58	0.584	0.582	0.577	0.532	0.586	0.583	0.588	0.59	0.541	0.525	0.534	0.581	0.584	0.581
	08:59:06	37.1	0.581	0.591	0.581	0.588	0.595	0.594	0.588	0.588	0.583	0.594	0.583	0.58	0.586	0.601	0.587	0.586	0.59	0.601	0.599	0.582	0.585	0.588	0.598	0.578	0.59	0.597	0.594	0.593	0.598	0.595	0.587	0.585	0.585	0.589	0.587	0.582	0.533	0.59	0.587	0.59	0.592	0.542	0.528	0.539	0.584	0.589	0.586
	09:09:06	37	0.585	0.594	0.585	0.593	0.6	0.599	0.592	0.593	0.588	0.599	0.585	0.583	0.59	0.606	0.591	0.591	0.594	0.604	0.603	0.586	0.589	0.592	0.603	0.582	0.595	0.601	0.599	0.597	0.6	0.599	0.591	0.59	0.589	0.593	0.592	0.585	0.537	0.591	0.589	0.591	0.592	0.543	0.532	0.54	0.589	0.594	0.59
	09:19:06	37	0.589	0.597	0.59	0.597	0.604	0.604	0.596	0.597	0.592	0.604	0.59	0.588	0.594	0.61	0.595	0.595	0.599	0.606	0.605	0.59	0.593	0.597	0.607	0.586	0.599	0.605	0.603	0.599	0.601	0.6	0.595	0.594	0.593	0.597	0.596	0.589	0.537	0.591	0.59	0.591	0.592	0.542	0.532	0.538	0.593	0.598	0.595
	09:29:06	37	0.594	0.603	0.594	0.602	0.608	0.606	0.6	0.601	0.596	0.607	0.595	0.592	0.599	0.615	0.599	0.599	0.603	0.605	0.606	0.594	0.597	0.602	0.612	0.591	0.604	0.609	0.604	0.601	0.602	0.602	0.598	0.598	0.597	0.601	0.601	0.594	0.539	0.591	0.59	0.591	0.593	0.543	0.531	0.539	0.595	0.601	0.6
	09:39:06	37	0.598	0.607	0.598	0.604	0.611	0.606	0.604	0.605	0.6	0.612	0.599	0.595	0.602	0.618	0.602	0.601	0.605	0.605	0.606	0.597	0.601	0.605	0.616	0.594	0.604	0.609	0.605	0.601	0.602	0.602	0.602	0.601	0.601	0.604	0.605	0.598	0.537	0.592	0.59	0.591	0.592	0.543	0.532	0.538	0.595	0.606	0.605
	09:49:06	37	0.601	0.61	0.602	0.606	0.612	0.606	0.606	0.606	0.603	0.615	0.602	0.599	0.606	0.622	0.606	0.602	0.605	0.605	0.606	0.601	0.605	0.61	0.62	0.598	0.605	0.61	0.605	0.6	0.601	0.601	0.603	0.602	0.602	0.609	0.609	0.601	0.537	0.591	0.59	0.59	0.591	0.551	0.531	0.539	0.594	0.61	0.609
	09:59:06	37	0.602	0.613	0.606	0.606	0.612	0.607	0.606	0.607	0.607	0.62	0.607	0.602	0.609	0.625	0.606	0.601	0.605	0.605	0.605	0.605	0.607	0.613	0.624	0.6	0.605	0.61	0.605	0.6	0.601	0.602	0.603	0.603	0.603	0.611	0.613	0.605	0.536	0.591	0.589	0.591	0.591	0.544	0.53	0.538	0.595	0.614	0.612
	10:09:06	37.1	0.602	0.612	0.605	0.605	0.612	0.606	0.607	0.607	0.608	0.623	0.61	0.605	0.61	0.629	0.607	0.601	0.605	0.605	0.605	0.607	0.607	0.616	0.626	0.605	0.605	0.61	0.605	0.6	0.601	0.601	0.603	0.603	0.604	0.615	0.615	0.609	0.536	0.591	0.589	0.59	0.59	0.545	0.53	0.537	0.595	0.613	0.613
	10:19:06	37	0.602	0.612	0.605	0.605	0.612	0.605	0.605	0.606	0.608	0.627	0.614	0.607	0.609	0.63	0.606	0.6	0.604	0.604	0.605	0.607	0.607	0.62	0.626	0.608	0.605	0.61	0.604	0.6	0.601	0.601	0.602	0.603	0.603	0.618	0.619	0.613	0.537	0.591	0.589	0.59	0.591	0.543	0.528	0.535	0.592	0.613	0.613
	10:29:06	37	0.602	0.613	0.605	0.604	0.611	0.605	0.605	0.605	0.608	0.629	0.616	0.611	0.609	0.63	0.606	0.6	0.603	0.604	0.604	0.606	0.607	0.623	0.627	0.61	0.605	0.61	0.604	0.6	0.601	0.601	0.602	0.602	0.603	0.62	0.622	0.615	0.537	0.59	0.588	0.59	0.59	0.552	0.528	0.535	0.593	0.612	0.612
	10:39:06	37	0.601	0.613	0.604	0.603	0.61	0.605	0.605	0.605	0.607	0.631	0.619	0.612	0.608	0.63	0.605	0.599	0.603	0.604	0.604	0.606	0.606	0.625	0.626	0.614	0.605	0.61	0.603	0.599	0.601	0.6	0.602	0.602	0.603	0.622	0.623	0.617	0.536	0.59	0.588	0.589	0.59	0.545	0.527	0.533	0.592	0.611	0.612
	10:49:06	37	0.6	0.612	0.604	0.603	0.611	0.605	0.605	0.604	0.606	0.633	0.621	0.613	0.608	0.629	0.605	0.599	0.603	0.603	0.604	0.605	0.605	0.626	0.626	0.615	0.605	0.61	0.604	0.6	0.601	0.601	0.601	0.6	0.602	0.621	0.624	0.617	0.537	0.59	0.587	0.588	0.59	0.545	0.526	0.533	0.592	0.611	0.611
	10:59:06	37	0.6	0.612	0.603	0.603	0.61	0.604	0.604	0.605	0.606	0.633	0.623	0.614	0.607	0.628	0.605	0.599	0.602	0.604	0.604	0.605	0.605	0.627	0.625	0.616	0.604	0.61	0.603	0.599	0.601	0.6	0.6	0.6	0.601	0.621	0.623	0.617	0.536	0.589	0.587	0.588	0.589	0.544	0.526	0.532	0.591	0.609	0.611
	11:09:06	37.1	0.599	0.611	0.603	0.603	0.61	0.604	0.604	0.604	0.604	0.632	0.623	0.613	0.607	0.628	0.603	0.599	0.602	0.603	0.604	0.604	0.605	0.627	0.624	0.617	0.604	0.609	0.603	0.6	0.602	0.6	0.6	0.599	0.601	0.62	0.622	0.617	0.536	0.589	0.586	0.587	0.589	0.545	0.524	0.531	0.59	0.608	0.609
	11:19:06	37.1	0.599	0.611	0.602	0.602	0.609	0.604	0.603	0.602	0.604	0.632	0.622	0.612	0.606	0.628	0.604	0.598	0.601	0.603	0.604	0.603	0.604	0.626	0.624	0.617	0.604	0.609	0.603	0.599	0.601	0.599	0.599	0.599	0.6	0.62	0.622	0.616	0.534	0.588	0.586	0.587	0.588	0.545	0.525	0.532	0.59	0.608	0.609
	11:29:06	37.1	0.597	0.61	0.602	0.602	0.609	0.604	0.602	0.602	0.603	0.631	0.621	0.611	0.606	0.626	0.602	0.598	0.601	0.602	0.603	0.602	0.603	0.625	0.623	0.617	0.604	0.608	0.602	0.599	0.601	0.599	0.598	0.599	0.6	0.619	0.621	0.615	0.534	0.588	0.586	0.587	0.589	0.545	0.523	0.53	0.589	0.607	0.608
	11:39:06	37.1	0.597	0.61	0.601	0.602	0.608	0.603	0.602	0.602	0.602	0.63	0.62	0.61	0.606	0.626	0.602	0.598	0.601	0.603	0.603	0.602	0.603	0.624	0.623	0.616	0.604	0.608	0.603	0.599	0.601	0.599	0.598	0.599	0.6	0.618	0.62	0.616	0.532	0.587	0.585	0.587	0.588	0.545	0.524	0.529	0.589	0.606	0.607
	11:49:06	37.1	0.597	0.61	0.601	0.601	0.608	0.603	0.601	0.602	0.602	0.63	0.62	0.609	0.605	0.626	0.601	0.597	0.6	0.602	0.603	0.601	0.602	0.623	0.622	0.614	0.604	0.608	0.603	0.599	0.601	0.599	0.597	0.598	0.599	0.618	0.62	0.614	0.532	0.587	0.585	0.587	0.587	0.544	0.531	0.528	0.589	0.605	0.607
	11:59:06	37	0.596	0.608	0.601	0.6	0.607	0.602	0.601	0.601	0.601	0.629	0.619	0.608	0.605	0.625	0.601	0.597	0.6	0.602	0.603	0.6	0.602	0.622	0.622	0.613	0.603	0.608	0.602	0.598	0.601	0.599	0.597	0.597	0.599	0.617	0.618	0.613	0.532	0.587	0.584	0.585	0.587	0.544	0.521	0.527	0.586	0.604	0.605
	12:09:06	37	0.596	0.609	0.6	0.601	0.607	0.602	0.601	0.601	0.601	0.629	0.618	0.607	0.604	0.624	0.601	0.597	0.6	0.602	0.603	0.6	0.602	0.622	0.621	0.612	0.603	0.607	0.602	0.598	0.601	0.598	0.596	0.597	0.598	0.616	0.618	0.612	0.531	0.586	0.584	0.586	0.587	0.545	0.52	0.528	0.587	0.604	0.604
Results
		1	2	3	4	5	6	7	8	9	10	11	12
	A	-2300	-2600	2100	-3000	2500	2800	2700	-2000	-2600	-3200	-2800	-2200	Max V [sfYFP:503,540]
		1	1	1	1	1	1	1	1	1	1	1	1	R-Squared [sfYFP:503,540]
		10:02:24	07:32:24	05:32:24	09:12:24	05:12:24	06:12:24	08:52:24	09:32:24	08:32:24	08:52:24	10:22:24	08:32:24	t at Max V [sfYFP:503,540]
		10:07:24	07:37:24	05:27:24	10:11:24	04:33:24	05:27:24	08:45:33	09:39:24	08:37:24	08:56:47	10:27:24	08:36:02	Lagtime [sfYFP:503,540]
		4900	5800	-5200	39000	31400	33200	6000	6600	4700	7500	9800	-7600	Max V [sfYFP:503,540[2]]
		1	1	1	1	1	1	1	1	1	1	1	1	R-Squared [sfYFP:503,540[2]]
		06:53:15	10:43:15	09:33:15	09:03:15	03:33:15	05:13:15	09:23:15	10:43:15	08:43:15	07:23:15	09:33:15	11:23:15	t at Max V [sfYFP:503,540[2]]
		06:12:57	09:52:34	10:20:33	06:35:04	02:45:56	03:35:43	08:19:25	09:38:42	07:23:34	06:24:47	08:39:22	?????	Lagtime [sfYFP:503,540[2]]
		2.62	2.51	3.07	3.09	3.19	3.39	3.72	3.67	3.52	3.37	3.43	3.97	Max V [OD600:600]
		1	1	1	1	1	1	1	1	1	1	1	1	R-Squared [OD600:600]
		03:04:06	03:04:06	03:14:06	03:14:06	03:14:06	03:14:06	03:14:06	03:14:06	03:14:06	03:14:06	03:24:06	03:14:06	t at Max V [OD600:600]
		01:58:36	01:57:38	02:12:33	02:12:20	02:13:48	02:15:30	02:21:42	02:19:42	02:19:26	02:18:39	02:23:20	02:27:56	Lagtime [OD600:600]
	B	-2600	-2100	-2000	-3300	-2300	2500	-2200	1700	1900	2100	2300	2700	Max V [sfYFP:503,540]
		1	1	1	1	1	1	1	1	1	1	1	1	R-Squared [sfYFP:503,540]
		10:22:24	11:22:24	11:02:24	11:52:24	11:02:24	04:32:24	11:42:24	01:02:24	10:12:24	11:12:24	07:22:24	00:52:24	t at Max V [sfYFP:503,540]
		10:28:56	11:26:27	11:09:24	?????	?????	04:03:24	11:47:51	00:57:24	10:05:49	11:05:30	07:14:21	00:48:31	Lagtime [sfYFP:503,540]
		6300	5300	5700	35500	47200	31100	6200	6000	5000	7300	7800	7800	Max V [sfYFP:503,540[2]]
		1	1	1	1	1	1	1	1	1	1	1	1	R-Squared [sfYFP:503,540[2]]
		11:03:15	08:13:15	11:03:15	03:33:15	08:13:15	09:33:15	07:53:15	06:43:15	03:53:15	11:43:15	11:13:15	12:03:15	t at Max V [sfYFP:503,540[2]]
		10:08:44	07:30:42	10:00:53	02:49:09	06:13:53	06:24:27	07:01:58	06:02:45	03:35:27	10:13:19	09:52:13	10:45:33	Lagtime [sfYFP:503,540[2]]
		2.38	3.06	2.76	2.73	2.59	2.96	3.01	3.07	3.18	3.08	3.07	3.4	Max V [OD600:600]
		1	1	1	1	1	1	1	1	1	1	1	1	R-Squared [OD600:600]
		02:54:06	03:04:06	03:04:06	03:04:06	03:14:06	03:14:06	03:14:06	03:14:06	03:14:06	03:14:06	03:14:06	03:14:06	t at Max V [OD600:600]
		01:51:47	02:06:59	02:03:42	02:04:47	02:02:21	02:09:45	02:11:22	02:12:35	02:14:36	02:14:49	02:15:54	02:20:55	Lagtime [OD600:600]
	C	-2300	1200	2800	2700	-2200	3300	-2100	2100	-1800	2300	-2600	-2000	Max V [sfYFP:503,540]
		1	1	1	1	1	1	1	1	1	1	1	1	R-Squared [sfYFP:503,540]
		05:52:24	10:22:24	09:12:24	07:32:24	08:02:24	03:02:24	07:22:24	11:22:24	09:02:24	09:32:24	07:02:24	09:52:24	t at Max V [sfYFP:503,540]
		05:56:06	10:14:04	09:07:03	06:30:44	09:19:13	02:57:42	07:25:30	11:13:35	09:04:04	09:24:47	07:07:24	09:59:54	Lagtime [sfYFP:503,540]
		6600	6900	-4800	40600	36600	36800	7900	5500	6500	7100	6700	7100	Max V [sfYFP:503,540[2]]
		1	1	1	1	1	1	1	1	1	1	1	1	R-Squared [sfYFP:503,540[2]]
		10:23:15	10:43:15	10:23:15	08:33:15	03:23:15	03:33:15	10:03:15	09:33:15	09:13:15	11:43:15	07:53:15	09:33:15	t at Max V [sfYFP:503,540[2]]
		09:33:06	09:52:45	11:31:23	06:04:47	02:52:05	02:53:04	09:03:42	08:18:26	08:11:29	10:02:29	06:44:22	08:12:54	Lagtime [sfYFP:503,540[2]]
		2.79	2.85	2.68	2.92	2.94	3.02	3.41	3.6	3.38	3.19	3.57	3.31	Max V [OD600:600]
		1	1	1	1	1	1	1	1	1	1	1	1	R-Squared [OD600:600]
		03:14:06	03:14:06	03:14:06	03:34:06	03:34:06	03:34:06	03:34:06	03:34:06	03:34:06	03:34:06	03:34:06	03:34:06	t at Max V [OD600:600]
		02:07:29	02:10:26	02:06:07	02:15:04	02:15:01	02:17:07	02:24:32	02:29:19	02:25:49	02:22:35	02:32:38	02:24:36	Lagtime [OD600:600]
	D	2700	2600	-2000	-2600	2800	2700	2100	3100	2000	1900	2800	2200	Max V [sfYFP:503,540]
		1	1	1	1	1	1	1	1	1	1	1	1	R-Squared [sfYFP:503,540]
		08:22:24	10:52:24	07:42:24	02:12:24	08:52:24	04:32:24	04:22:24	12:02:24	08:32:24	08:52:24	10:42:24	07:22:24	t at Max V [sfYFP:503,540]
		08:17:24	10:47:24	07:46:54	02:17:01	07:45:58	04:05:55	04:21:13	12:01:36	08:26:24	08:45:18	10:34:54	07:20:08	Lagtime [sfYFP:503,540]
		5700	6300	5500	40500	42400	43200	6400	5400	6500	5700	-6200	6400	Max V [sfYFP:503,540[2]]
		1	1	1	1	1	1	1	1	1	1	1	1	R-Squared [sfYFP:503,540[2]]
		06:53:15	12:03:15	11:13:15	08:53:15	05:53:15	10:43:15	09:13:15	10:53:15	09:33:15	10:23:15	08:03:15	11:23:15	t at Max V [sfYFP:503,540[2]]
		06:23:20	11:07:37	10:16:26	06:16:36	04:12:10	08:28:54	08:26:13	09:50:06	08:46:33	09:20:53	08:49:52	10:24:49	Lagtime [sfYFP:503,540[2]]
		2.28	2.72	2.79	2.88	2.81	3.22	2.99	3.2	2.92	2.89	2.81	3.04	Max V [OD600:600]
		1	1	1	1	1	1	1	1	1	1	1	1	R-Squared [OD600:600]
		02:54:06	03:14:06	03:34:06	03:34:06	03:44:06	03:34:06	03:24:06	03:34:06	03:44:06	03:44:06	03:44:06	03:34:06	t at Max V [OD600:600]
		02:00:30	02:08:31	02:11:52	02:14:06	02:13:50	02:29:13	02:25:29	02:33:44	02:20:10	02:20:58	02:19:06	02:22:55	Lagtime [OD600:600]
	E	2000	2100	-2000	-3100	2400	3200	3200	-2800	1800	3100	-2400	-2700	Max V [sfYFP:503,540]
		1	1	1	1	1	1	1	1	1	1	1	1	R-Squared [sfYFP:503,540]
		06:12:24	08:32:24	07:12:24	10:22:24	05:12:24	08:42:24	08:22:24	08:02:24	09:12:24	03:22:24	05:12:24	01:32:24	t at Max V [sfYFP:503,540]
		06:08:54	08:27:53	07:19:24	11:19:59	04:31:59	07:48:02	08:17:24	08:08:50	09:01:51	03:17:24	05:30:44	01:37:24	Lagtime [sfYFP:503,540]
		-6900	5500	4900	38600	37700	37100	-7400	7900	10200	23000	15700	19100	Max V [sfYFP:503,540[2]]
		1	1	1	1	1	1	1	1	1	1	1	1	R-Squared [sfYFP:503,540[2]]
		11:43:15	10:53:15	08:13:15	03:23:15	10:23:15	07:53:15	08:03:15	09:43:15	08:33:15	05:33:15	03:13:15	04:33:15	t at Max V [sfYFP:503,540[2]]
		?????	09:54:59	07:21:43	02:49:37	07:35:31	05:25:41	09:26:21	08:14:42	07:31:11	04:18:57	02:25:42	03:23:17	Lagtime [sfYFP:503,540[2]]
		2.27	2.27	2.62	2.39	2.37	2.39	2.42	2.37	2.32	2.46	2.55	2.53	Max V [OD600:600]
		1	1	1	1	1	1	1	1	1	1	1	1	R-Squared [OD600:600]
		03:04:06	03:04:06	03:04:06	03:04:06	03:04:06	03:04:06	03:04:06	02:54:06	03:04:06	03:04:06	03:04:06	03:04:06	t at Max V [OD600:600]
		01:49:27	01:49:48	01:54:15	01:50:36	01:49:39	01:47:21	01:47:22	01:43:17	01:45:57	01:49:04	01:51:44	01:49:42	Lagtime [OD600:600]
	F	-2300	-1900	-2500	-2300	-3200	3000	-2600	2300	-2400	3300	-5100	-3200	Max V [sfYFP:503,540]
		1	1	1	1	1	1	1	1	1	1	1	1	R-Squared [sfYFP:503,540]
		12:02:24	06:12:24	12:02:24	08:42:24	11:22:24	06:02:24	05:22:24	04:02:24	02:42:24	02:12:24	10:12:24	09:32:24	t at Max V [sfYFP:503,540]
		12:00:27	06:12:08	12:06:12	09:51:45	?????	05:28:04	05:32:24	03:50:27	02:47:49	02:06:11	10:35:26	10:05:50	Lagtime [sfYFP:503,540]
		5400	6200	6800	47600	40400	30100	13600	12200	11600	-32000	26200	33000	Max V [sfYFP:503,540[2]]
		1	1	1	1	1	1	1	1	1	1	1	1	R-Squared [sfYFP:503,540[2]]
		11:33:15	10:43:15	09:43:15	07:43:15	09:43:15	03:13:15	06:23:15	07:03:15	08:53:15	10:13:15	03:53:15	03:23:15	t at Max V [sfYFP:503,540[2]]
		10:29:33	09:51:00	09:02:49	05:54:13	07:11:31	02:35:59	04:52:49	05:09:19	06:44:53	?????	02:30:00	02:34:51	Lagtime [sfYFP:503,540[2]]
		2.42	2.29	2.31	2.37	2.34	2.48	2.38	2.3	2.25	2.17	2.29	2.13	Max V [OD600:600]
		1	1	1	1	1	1	1	1	1	1	1	1	R-Squared [OD600:600]
		03:04:06	03:04:06	03:04:06	03:04:06	03:04:06	03:04:06	03:04:06	03:04:06	02:54:06	03:04:06	03:04:06	03:04:06	t at Max V [OD600:600]
		01:56:10	01:55:21	01:53:34	01:55:13	01:55:43	01:51:29	01:53:38	01:51:29	01:48:10	01:47:38	01:53:12	01:46:51	Lagtime [OD600:600]
	G	-2200	2200	-2000	-2400	3300	2600	2200	-3000	2900	2500	2700	-3000	Max V [sfYFP:503,540]
		1	1	1	1	1	1	1	1	1	1	1	1	R-Squared [sfYFP:503,540]
		12:02:24	09:52:24	02:12:24	11:22:24	07:32:24	10:32:24	08:32:24	07:42:24	03:52:24	03:22:24	01:52:24	04:52:24	t at Max V [sfYFP:503,540]
		?????	09:45:35	02:17:24	?????	06:49:13	09:20:52	07:55:08	08:04:04	03:44:59	03:04:36	01:57:46	05:19:24	Lagtime [sfYFP:503,540]
		5800	5500	4900	35800	40900	39400	22000	18300	19400	33300	34400	35400	Max V [sfYFP:503,540[2]]
		1	1	1	1	1	1	1	1	1	1	1	1	R-Squared [sfYFP:503,540[2]]
		11:33:15	07:13:15	08:33:15	06:43:15	08:13:15	06:03:15	03:43:15	10:53:15	07:23:15	03:23:15	03:43:15	03:43:15	t at Max V [sfYFP:503,540[2]]
		10:45:09	06:50:26	07:51:55	04:43:54	05:58:31	04:31:31	03:10:42	08:22:37	05:26:51	02:33:05	02:47:33	02:42:36	Lagtime [sfYFP:503,540[2]]
		2.05	2.1	2.17	2.25	2.19	2.14	2.16	2.12	2.14	2.25	2.18	2.47	Max V [OD600:600]
		1	1	1	1	1	1	1	1	1	1	1	1	R-Squared [OD600:600]
		03:24:06	03:24:06	03:24:06	03:34:06	03:34:06	03:14:06	03:04:06	03:34:06	03:34:06	03:44:06	03:24:06	03:44:06	t at Max V [OD600:600]
		01:55:03	02:00:06	01:59:53	02:04:21	02:01:09	01:59:28	01:54:28	01:57:41	01:58:41	02:01:35	02:07:27	02:09:35	Lagtime [OD600:600]
	H	-2000	1600	2100	3900	2400	2500	3100	2400	-2600	-1800	2500	2600	Max V [sfYFP:503,540]
		1	1	1	1	1	1	1	1	1	1	1	1	R-Squared [sfYFP:503,540]
		11:52:24	08:42:24	05:52:24	06:12:24	05:02:24	10:32:24	03:52:24	03:02:24	05:32:24	04:22:24	07:52:24	02:22:24	t at Max V [sfYFP:503,540]
		11:58:54	08:37:24	05:51:41	05:44:50	04:32:49	09:31:24	03:45:47	02:54:04	05:45:06	05:09:37	06:56:12	02:18:33	Lagtime [sfYFP:503,540]
		-4800	-4100	5900	45100	33100	34300	17800	22500	18600	28800	41000	29300	Max V [sfYFP:503,540[2]]
		1	1	1	1	1	1	1	1	1	1	1	1	R-Squared [sfYFP:503,540[2]]
		10:53:15	02:13:15	10:33:15	06:33:15	03:53:15	03:43:15	06:13:15	07:23:15	06:03:15	03:43:15	03:43:15	03:33:15	t at Max V [sfYFP:503,540[2]]
		11:41:23	02:17:02	09:58:35	04:59:57	03:05:48	03:02:44	04:33:22	05:52:52	04:34:13	02:27:42	02:49:24	02:30:20	Lagtime [sfYFP:503,540[2]]
		2.07	2.27	2.25	2.25	2.83	2.33	2.3	2.22	2.25	2.17	2.56	2.13	Max V [OD600:600]
		1	1	1	1	1	1	1	1	1	1	1	1	R-Squared [OD600:600]
		03:34:06	03:34:06	03:24:06	03:24:06	03:14:06	03:14:06	03:14:06	03:14:06	03:24:06	03:14:06	03:44:06	03:14:06	t at Max V [OD600:600]
		02:05:23	02:02:11	02:05:51	02:00:05	02:15:19	02:02:29	02:02:03	02:00:16	02:02:55	02:00:57	02:15:21	01:59:20	Lagtime [OD600:600]
[truncated: 49 more columns]

## Sheet: Analysis
	1	2	3	4	5	6	7	8	9	10	11	12	1	2	3	4	5	6	7	8	9	10	11	12	1	2	3	4	5	6	7	8	9	10	11	12	1	2	3	4	5	6	7	8	9	10	11	12	1
OD	0.596	0.609	0.6	0.601	0.607	0.602	0.601	0.601	0.601	0.629	0.618	0.607	0.604	0.624	0.601	0.597	0.6	0.602	0.603	0.6	0.602	0.622	0.621	0.612	0.603	0.607	0.602	0.598	0.601	0.598	0.596	0.597	0.598	0.616	0.618	0.612	0.531	0.586	0.584	0.586	0.587	0.545	0.52	0.528	0.587	0.604	0.604	0.594	0.6
FL	393	420	405	5769	6023	5850	533	520	511	684	628	660	403	412	428	6220	6175	5905	524	538	547	706	674	682	421	419	423	6508	6363	6618	516	528	559	690	719	639	375	420	381	6491	6223	5554	467	454	440	466	428	415	391
FL/OD	659.396	689.655	675	9599	9922.57	9717.61	886.855	865.225	850.25	1087.44	1016.18	1087.31	667.219	660.256	712.146	10418.8	10291.7	9808.97	868.988	896.667	908.638	1135.05	1085.35	1114.38	698.176	690.28	702.658	10882.9	10587.4	11066.9	865.772	884.422	934.783	1120.13	1163.43	1044.12	706.215	716.724	652.397	11076.8	10601.4	10190.8	898.077	859.848	749.574	771.523	708.609	698.653	651.667
	Phi			A			B			C
A	659.396	689.655	675	9599	9922.57	9717.61	886.855	865.225	850.25	1087.44	1016.18	1087.31
B	667.219	660.256	712.146	10418.8	10291.7	9808.97	868.988	896.667	908.638	1135.05	1085.35	1114.38
C	698.176	690.28	702.658	10882.9	10587.4	11066.9	865.772	884.422	934.783	1120.13	1163.43	1044.12
D	706.215	716.724	652.397	11076.8	10601.4	10190.8	898.077	859.848	749.574	771.523	708.609	698.653
E	651.667	618.487	636.22	10521.8	10470.6	10615.4	1290	1321.07	1321.07	3405.49	3311.9	3324.59
F	724.662	645.161	704.392	10319.7	10125.2	10291.5	2621.21	2708.82	2644.78	7243.51	6888.71	6459.37
G	602.812	601.411	630.931	10274	10153.8	9821.99	4714.78	4739.05	4758.74	9047.3	8493.24	7703.64
H	519.266	580.589	560.209	9467.94	9886.36	9481.15	4111.7	4046.76	4001.75	7971.38	7797.39	7505.17
	CHM023	phi	A	B	C		CHM023	phi	Pcon	Prhl	Prhl/lacO
	uninduced	674.684	9746.39	867.443	1063.65		uninduced	15.1321	163.694	18.4034	41.1052
	induced	635.458	10535.9	1310.71	3347.33		induced	16.6028	73.4231	17.9384	50.7715
	CHM039	phi	A	B	C		CHM039	phi	Pcon	Prhl	Prhl/lacO
	uninduced	679.874	10173.1	891.431	1111.59		uninduced	28.1649	321.712	20.3367	24.968
	induced	691.405	10245.5	2658.27	6863.86		induced	41.3109	105.098	45.3343	392.658
	CHM040	phi	A	B	C		CHM040	phi	Pcon	Prhl	Prhl/lacO
	uninduced	697.038	10845.7	894.992	1109.23		uninduced	6.26684	241.924	35.699	60.3991
	induced	611.718	10083.3	4737.53	8414.73		induced	16.654	234.121	22.0191	675.26
	CY027	phi	A	B	C		CY027	phi	Pcon	Prhl	Prhl/lacO
	uninduced	691.778	10623	835.833	726.262		uninduced	34.5075	443.379	77.1092	39.5123
	induced	553.355	9611.82	4053.4	7757.98		induced	31.2309	237.856	55.2784	235.589
	CHM023	Pcon	Prhl	Prhl/lacO
	uninduced	9071.71	192.759	388.962
	induced	9900.47	675.255	2711.87
	CHM039	Pcon	Prhl	Prhl/lacO
	uninduced	9493.26	211.557	431.717
	induced	9554.06	1966.87	6172.46
	CHM040	Pcon	Prhl	Prhl/lacO
	uninduced	10148.7	197.954	412.188
	induced	9471.56	4125.81	7803.01
	CY027	Pcon	Prhl	Prhl/lacO
	uninduced	9931.21	144.055	34.4834
	induced	9058.46	3500.05	7204.62
for datagraph:
	CHM040	uninduced	induced
	Pcon	10148.7	9471.56
	Prhl	197.954	4125.81
	Prhl/lacO	412.188	7803.01
	CHM040	uninduced	induced
	Pcon	241.924	234.121
	Prhl	35.699	22.0191
	Prhl/lacO	60.3991	675.26
[truncated: 47 more columns]
