# Supplementary material for: Layered feedback control overcomes performance trade-off in synthetic biomolecular networks
Source: Nat Commun. 2022 Sep 14;13:5393. doi: 10.1038/s41467-022-33058-6 (PMC9474519; doi:10.1038/s41467-022-33058-6)
Supplement: Supplementary file 4 — Source Data [file 41467_2022_33058_MOESM4_ESM.zip › Source_Data_and_Source_Code_Final_Revision/Figure_3&Supplementary_FigureS1/Figure_3E/2.012R1-Source_Data.xlsx]

## Sheet: Plate 1 - Sheet1
Software Version	2.09.1
Experiment File Path:	C:\Users\murraylab\Box\biocircuits\CYH\2.012R1.xpt
Protocol File Path:	C:\Users\Public\Documents\Protocols\CYH\YFP-COURSE.prt
Plate Number	Plate 1
Date	2020-03-17
Time	19:15:57
Reader Type:	Synergy H1
Reader Serial Number:	268449
Reading Type	Reader
Procedure Details
Plate Type	96 WELL PLATE (Use plate lid)
Eject plate on completion
Set Temperature	Setpoint 37°C
	Preheat before moving to next step
Start Kinetic	Runtime 12:00:00 (HH:MM:SS), Interval 0:10:00, 73 Reads
Shake	Linear: Continuous
	Frequency: 1096 cpm (1 mm)
Read	sfYFP
	Fluorescence Endpoint
	A1..D12
	Filter Set 1
	Excitation: 503, Emission: 540
	Optics: Bottom, Gain: 61
	Filter Set 2
	Excitation: 503, Emission: 540
	Optics: Bottom, Gain: 100
	Light Source: Xenon Flash, Lamp Energy: High
	Read Speed: Normal, Delay: 100 msec, Measurements/Data Point: 10
	Read Height: 7 mm
Read	OD600
	Absorbance Endpoint
	A1..D12
	Wavelengths: 600
	Read Speed: Normal, Delay: 100 msec, Measurements/Data Point: 8
End Kinetic
Layout
		1	2	3	4	5	6	7	8	9	10	11	12
	A	SPL1	SPL9	SPL17	SPL25	SPL33	SPL41	SPL49	SPL57	SPL65	SPL73	SPL81	SPL89	Well ID
	B	SPL2	SPL10	SPL18	SPL26	SPL34	SPL42	SPL50	SPL58	SPL66	SPL74	SPL82	SPL90	Well ID
	C	SPL3	SPL11	SPL19	SPL27	SPL35	SPL43	SPL51	SPL59	SPL67	SPL75	SPL83	SPL91	Well ID
	D	SPL4	SPL12	SPL20	SPL28	SPL36	SPL44	SPL52	SPL60	SPL68	SPL76	SPL84	SPL92	Well ID
	E	SPL5	SPL13	SPL21	SPL29	SPL37	SPL45	SPL53	SPL61	SPL69	SPL77	SPL85	SPL93	Well ID
	F	SPL6	SPL14	SPL22	SPL30	SPL38	SPL46	SPL54	SPL62	SPL70	SPL78	SPL86	SPL94	Well ID
	G	SPL7	SPL15	SPL23	SPL31	SPL39	SPL47	SPL55	SPL63	SPL71	SPL79	SPL87	SPL95	Well ID
	H	SPL8	SPL16	SPL24	SPL32	SPL40	SPL48	SPL56	SPL64	SPL72	SPL80	SPL88	SPL96	Well ID
sfYFP:503,540
	Time	T° sfYFP:503,540	A1	A2	A3	A4	A5	A6	A7	A8	A9	A10	A11	A12	B1	B2	B3	B4	B5	B6	B7	B8	B9	B10	B11	B12	C1	C2	C3	C4	C5	C6	C7	C8	C9	C10	C11	C12	D1	D2	D3	D4	D5	D6	D7	D8	D9	D10	D11
	00:08:38	37	0	1	3	0	0	9	2	0	0	2	1	0	7	2	0	1	7	0	10	3	1	2	1	1	0	0	0	2	5	2	7	0	8	0	4	6	15	5	4	3	2	2	2	9	2	0	0
	00:18:38	37	0	0	0	0	5	2	0	1	0	6	18	0	0	5	1	10	0	10	1	1	1	15	8	0	10	6	7	2	5	2	1	5	0	0	8	4	0	2	0	3	2	1	7	1	3	5	6
	00:28:38	37	1	4	1	5	4	0	0	2	2	5	0	0	0	0	0	1	1	0	1	13	11	7	3	8	9	2	1	4	5	11	8	1	5	0	0	0	2	5	1	5	2	2	4	9	4	8	7
	00:38:38	37	2	3	0	2	0	5	0	0	0	2	1	0	1	0	0	3	1	5	1	0	0	4	2	0	0	6	0	0	0	3	4	5	1	0	1	0	3	0	0	0	2	3	2	4	9	0	2
	00:48:38	37	0	0	5	0	4	2	0	7	9	0	1	1	1	1	3	1	6	3	2	3	8	2	2	8	13	0	3	2	0	1	3	1	0	4	5	0	4	0	8	3	2	2	6	0	6	0	0
	00:58:38	37	0	0	4	7	3	0	9	4	3	2	5	0	5	1	3	1	3	3	3	2	6	0	5	0	1	2	3	0	3	0	4	5	0	6	1	8	4	2	3	7	0	5	2	2	2	3	0
	01:08:38	37	6	0	1	0	10	12	2	4	1	0	1	0	2	2	0	2	5	7	4	5	1	0	2	4	0	2	0	1	0	0	10	0	0	2	0	6	4	3	2	9	0	0	7	1	8	16	3
	01:18:38	37	3	3	3	4	0	1	0	0	0	0	0	10	5	0	0	12	0	3	1	4	1	3	12	0	1	2	0	0	10	5	4	10	7	6	0	0	0	2	6	4	3	5	2	6	5	2	4
	01:28:38	37	0	6	2	1	0	4	3	7	0	0	0	4	3	6	0	0	9	3	0	8	0	0	5	0	1	0	9	8	3	6	9	1	1	6	6	3	3	0	17	0	4	2	12	3	7	15	2
	01:38:38	37	4	4	0	0	9	0	3	4	0	0	0	4	4	5	5	5	0	0	0	2	5	0	3	2	1	0	2	2	5	1	9	7	9	8	1	2	8	4	3	2	4	0	4	9	0	12	8
	01:48:38	37	11	0	4	3	4	4	0	0	0	2	5	1	0	0	2	0	0	10	4	0	5	2	1	0	6	2	2	5	0	9	0	2	4	7	2	4	10	5	10	2	4	0	8	2	8	5	10
	01:58:38	37	3	12	1	0	0	2	3	7	0	0	0	0	0	2	3	8	0	0	0	0	0	6	0	0	5	2	2	0	3	10	3	10	6	6	0	3	3	5	2	5	3	2	16	11	12	9	8
	02:08:38	37	0	3	4	2	2	0	0	0	6	0	4	2	7	1	2	16	1	8	0	4	6	2	1	2	8	2	11	15	1	6	0	4	8	1	1	6	10	3	6	6	5	0	13	15	26	7	5
	02:18:38	37	4	0	6	12	0	0	3	10	11	0	0	1	0	4	4	10	11	0	10	5	3	0	6	0	0	0	1	2	1	1	2	4	4	9	8	4	0	0	0	4	10	1	17	14	11	14	16
	02:28:38	37	4	10	0	2	2	1	2	1	3	7	3	0	3	5	2	3	0	0	5	0	0	1	0	2	8	3	0	0	1	9	2	3	2	4	2	7	11	3	13	2	9	6	17	17	12	15	8
	02:38:38	37	0	0	4	12	4	3	0	0	4	2	4	5	9	13	4	9	5	0	3	5	0	3	2	1	1	12	0	0	8	2	8	5	0	8	7	2	8	5	3	8	0	0	18	16	25	19	12
	02:48:38	37	6	5	5	0	4	5	3	6	4	1	5	0	0	5	5	11	5	6	0	1	1	7	1	0	3	1	7	7	7	5	0	0	7	0	5	4	1	2	5	0	16	10	18	25	23	18	22
	02:58:38	37	4	0	0	0	3	3	10	0	4	0	6	2	1	0	0	8	20	13	6	10	0	8	2	3	4	4	5	4	11	10	0	10	2	2	0	4	0	4	0	10	16	4	24	27	33	29	26
	03:08:38	37	4	0	6	5	0	0	1	0	2	8	1	3	0	0	4	18	20	2	6	1	6	3	4	3	0	1	1	3	5	3	0	0	3	2	5	5	0	1	1	13	0	12	25	28	40	23	30
	03:18:38	37	0	3	0	2	3	0	2	0	4	0	8	0	2	0	0	21	22	4	7	2	8	0	2	3	4	1	4	8	3	0	1	0	8	2	7	3	0	0	1	10	14	1	32	33	35	25	24
	03:28:38	37	1	5	10	16	1	0	9	0	13	11	0	3	0	0	0	16	23	11	2	4	4	2	0	6	4	0	2	1	9	8	2	7	1	5	1	10	5	2	7	16	11	5	39	35	33	30	33
	03:38:38	37	8	3	3	2	3	0	3	5	8	6	0	2	0	0	14	7	24	0	5	5	5	4	0	1	1	4	4	0	4	7	4	6	3	6	4	10	0	0	0	13	18	11	42	40	45	26	18
	03:48:38	37	8	5	5	9	6	4	3	4	0	7	8	0	0	0	5	37	23	11	0	1	10	6	1	0	0	1	5	7	3	1	3	7	0	0	14	2	6	2	2	15	17	7	54	46	54	44	35
	03:58:38	37	4	9	14	3	3	3	0	0	0	9	4	4	3	7	1	36	37	14	2	5	0	5	4	5	2	1	0	0	14	0	3	9	7	5	5	6	9	0	8	19	16	10	63	63	56	47	46
	04:08:38	37	3	0	1	6	2	8	0	7	4	17	5	0	3	4	5	27	35	6	15	6	3	6	4	9	1	0	6	0	4	4	3	3	0	1	7	5	5	2	2	24	30	6	73	74	69	57	64
	04:18:38	37	2	3	4	4	0	3	1	12	6	9	5	1	0	11	15	52	45	10	13	10	12	6	1	0	1	6	14	5	2	2	8	9	14	5	5	4	4	0	8	16	20	0	75	69	79	67	67
	04:28:38	37	9	2	2	13	6	8	11	9	4	13	9	5	0	0	6	51	49	15	7	15	6	4	15	4	0	4	4	6	0	0	8	1	5	11	0	6	4	3	5	27	23	12	97	93	94	74	79
	04:38:38	37	6	0	4	10	14	5	4	1	6	9	6	8	6	1	5	50	59	9	18	20	0	7	7	4	6	4	4	1	5	4	4	13	2	0	4	8	3	6	3	30	30	12	91	97	113	92	98
	04:48:38	37	8	9	6	3	6	4	0	17	3	7	7	7	0	0	3	60	68	18	23	18	0	7	15	5	4	0	0	7	7	10	7	5	5	1	5	4	0	7	0	31	46	11	123	116	131	101	101
	04:58:38	37	2	11	7	9	3	2	11	0	8	6	8	17	1	7	4	57	73	20	19	19	5	4	8	2	6	1	3	0	7	0	8	3	2	4	6	4	2	5	4	26	35	12	132	137	129	108	112
	05:08:38	37	5	4	5	7	11	4	1	3	4	8	4	13	3	5	4	58	80	18	13	23	5	8	0	8	7	0	3	3	5	1	12	6	0	6	3	0	4	1	9	45	50	18	141	139	141	125	130
	05:18:38	37	8	3	4	1	7	5	13	7	7	6	5	4	6	4	2	75	88	18	15	20	6	9	6	6	11	3	7	0	5	0	6	3	6	8	6	12	5	12	6	42	46	18	145	149	136	126	126
	05:28:38	37	0	4	6	7	3	2	7	8	17	9	8	8	0	3	2	74	93	20	24	20	6	18	4	5	5	8	1	6	1	12	7	5	9	4	6	6	5	3	6	50	54	26	150	156	149	142	140
	05:38:38	37	7	0	13	3	11	4	0	5	2	13	8	8	6	6	2	78	99	29	21	32	7	14	9	9	9	0	0	7	4	5	13	7	9	10	7	10	5	0	2	55	55	18	166	162	158	152	156
	05:48:38	37	10	11	11	9	10	4	6	7	5	8	6	9	0	3	0	76	99	29	23	32	9	1	6	3	10	0	0	7	8	0	16	8	8	0	16	9	9	7	6	61	64	28	177	170	175	153	151
	05:58:38	37	10	10	0	11	9	7	12	0	11	7	8	1	1	11	9	84	110	35	23	21	2	4	9	5	6	6	8	3	10	2	7	10	12	6	2	8	0	6	6	59	59	32	183	172	179	157	167
	06:08:38	37	8	4	16	0	13	5	14	6	14	12	21	15	0	7	0	80	124	37	23	32	12	6	6	11	2	5	10	9	10	2	9	10	13	3	8	11	10	7	12	56	63	30	183	185	189	172	181
	06:18:38	37	8	2	8	6	14	7	1	9	13	10	16	5	8	0	6	86	120	42	25	26	2	8	11	11	5	14	13	15	9	0	4	6	9	6	13	7	5	2	4	43	71	30	188	190	190	183	173
	06:28:38	37	9	9	8	6	8	10	9	6	14	8	1	10	6	10	3	94	127	48	29	25	6	23	10	0	0	2	0	9	5	5	16	7	9	13	14	11	4	10	2	65	69	52	203	194	195	189	191
	06:38:38	37	2	5	1	10	10	0	9	12	5	12	19	6	9	0	4	95	138	50	32	27	8	11	14	9	5	6	21	10	7	5	15	7	13	3	8	7	19	7	4	58	63	38	204	204	201	195	185
	06:48:38	37	2	6	8	10	9	10	15	6	15	11	7	11	1	4	3	102	141	54	35	29	3	14	13	4	11	7	3	7	6	9	6	10	9	8	2	3	3	8	9	61	72	34	200	211	217	188	193
	06:58:38	37.1	3	8	9	11	13	8	6	16	11	14	16	15	2	9	3	98	140	55	32	28	11	8	9	10	9	7	4	6	9	6	17	10	12	11	10	8	6	4	5	66	67	53	218	226	216	209	213
	07:08:38	37.1	2	6	9	12	5	10	0	11	6	12	11	9	0	10	5	102	142	60	36	34	10	9	14	8	6	14	0	8	8	14	6	8	5	1	11	23	0	4	8	67	65	46	232	213	221	218	208
	07:18:38	37.1	4	8	18	6	15	7	10	7	10	12	13	12	7	7	8	113	150	73	37	28	14	12	8	8	5	14	9	7	11	8	9	9	6	10	10	16	2	9	4	70	73	58	212	227	239	222	217
	07:28:38	37	8	6	0	13	30	11	10	16	8	12	8	11	8	0	6	99	150	73	40	37	15	14	7	11	7	6	12	7	8	9	10	9	11	10	5	11	1	9	6	65	72	59	232	244	232	230	225
	07:38:38	37	2	5	3	11	11	4	6	14	18	18	8	11	14	9	5	115	157	72	39	27	3	14	14	0	4	7	13	13	3	4	16	23	11	12	13	10	10	2	18	76	78	61	238	241	246	243	241
	07:48:38	37.1	13	7	15	11	1	6	12	10	12	11	14	13	6	13	8	108	160	71	38	39	14	18	16	13	9	5	5	9	9	9	13	12	17	15	11	9	3	5	6	78	83	69	253	263	241	244	248
	07:58:38	37	10	4	6	15	5	15	15	15	13	17	13	11	4	6	8	107	161	74	42	38	17	25	10	15	8	5	7	13	8	2	17	3	10	10	5	11	7	8	4	77	82	69	280	259	261	265	249
	08:08:38	37.1	4	1	9	18	15	18	19	13	10	13	13	18	11	9	10	105	163	91	41	42	13	13	22	19	4	10	0	12	21	7	14	10	12	9	5	17	12	14	2	74	75	69	260	271	247	255	247
	08:18:38	37.1	12	18	9	6	11	15	21	21	9	16	15	13	8	5	16	113	177	90	52	38	13	7	16	10	9	3	11	1	11	6	14	7	12	8	13	0	12	13	12	81	87	78	269	265	263	278	254
	08:28:38	37	14	3	7	12	11	6	16	10	19	15	14	16	6	17	7	109	175	99	48	59	15	11	12	10	1	10	6	10	9	10	9	3	22	23	7	13	8	7	15	83	84	72	288	270	284	279	264
	08:38:38	37.1	11	7	13	19	20	5	12	13	11	24	13	9	5	10	18	113	184	100	52	48	14	14	6	9	7	10	10	12	13	0	13	9	24	14	10	12	10	6	7	75	90	71	287	287	280	286	289
	08:48:38	37.1	8	10	0	17	14	8	14	13	18	16	14	11	3	12	2	129	198	103	55	50	20	15	13	14	7	14	13	9	10	18	8	11	14	11	11	11	15	10	6	92	87	96	301	265	285	286	286
	08:58:38	37	13	14	10	14	24	10	19	10	13	20	13	13	8	12	3	113	201	104	59	48	13	15	6	21	8	0	11	15	5	9	12	21	12	16	11	14	10	16	12	80	94	85	302	302	288	304	296
	09:08:38	37.1	5	8	9	11	20	11	14	17	16	26	15	10	10	9	8	122	200	113	59	57	19	10	17	14	8	11	9	10	15	7	3	12	15	3	17	14	6	10	15	66	103	84	310	308	306	314	303
	09:18:38	37	9	9	6	15	18	10	15	11	15	11	13	10	8	10	7	134	205	118	65	41	19	8	13	15	15	10	12	16	15	9	16	16	28	19	15	16	10	7	10	87	92	88	306	306	307	315	310
	09:28:38	37	10	3	14	15	29	14	18	10	14	15	17	11	19	8	6	136	200	123	68	60	16	17	13	19	13	10	4	20	16	11	10	15	18	12	13	14	2	8	10	93	91	94	312	320	302	313	310
	09:38:38	37.1	11	11	9	16	17	7	14	12	18	31	15	20	11	7	21	137	214	119	53	68	18	13	9	12	13	22	10	23	9	22	16	15	19	16	14	18	9	13	10	87	98	104	324	322	315	329	314
	09:48:38	37.1	7	4	16	16	16	8	13	17	14	22	19	12	11	10	12	141	209	134	66	66	21	6	16	12	5	7	8	16	4	11	21	12	15	14	13	28	7	10	12	93	102	102	335	337	317	326	320
	09:58:38	37.1	9	16	11	14	12	12	19	18	17	18	9	16	6	11	8	129	220	128	70	59	12	24	13	26	9	15	6	17	14	15	13	10	19	17	19	18	12	3	0	93	104	101	344	336	347	344	347
	10:08:38	37.1	12	3	11	15	20	12	20	17	21	21	17	21	14	13	8	128	222	147	72	65	18	17	17	16	12	7	3	8	5	13	12	14	15	16	15	15	11	5	15	98	106	103	345	336	340	351	346
	10:18:38	37	18	10	14	13	26	8	19	20	21	20	17	14	13	18	14	133	232	144	78	68	21	17	18	13	13	28	11	13	6	12	24	11	33	18	15	16	0	8	16	97	105	106	364	347	347	368	339
	10:28:38	37.1	7	12	7	9	31	4	17	14	17	21	9	14	11	8	10	143	232	144	74	72	19	19	29	21	6	16	10	16	14	4	26	29	19	15	15	9	17	8	13	95	114	105	359	359	339	362	344
	10:38:38	37.1	12	12	15	14	20	7	21	11	12	15	20	25	14	9	24	149	239	148	78	64	25	21	8	14	11	21	7	10	13	20	13	21	22	16	4	22	13	7	10	106	94	117	361	377	367	366	356
	10:48:38	37.1	15	8	9	14	24	12	20	20	20	10	21	21	11	8	11	155	245	156	83	68	22	26	20	15	8	15	12	9	18	15	17	17	23	15	21	15	12	5	11	104	102	117	377	356	358	382	385
	10:58:38	37	12	2	16	21	22	10	12	20	23	25	20	20	11	6	13	142	236	169	80	73	25	17	20	21	16	12	21	20	16	10	16	17	18	17	10	21	22	7	14	106	114	120	377	374	370	399	380
	11:08:38	37.1	15	12	17	15	23	13	29	24	17	34	17	16	14	11	10	163	249	171	85	77	27	21	6	18	13	7	18	17	9	17	7	18	27	18	9	16	8	16	9	106	112	128	382	373	370	408	373
	11:18:38	37.1	11	13	0	14	20	15	22	16	18	19	15	12	10	14	20	156	244	170	91	77	29	19	19	15	25	18	13	28	23	14	19	17	27	11	10	21	5	11	12	101	106	119	390	384	375	413	386
	11:28:38	37.1	0	10	14	15	14	17	24	19	20	26	20	15	13	11	0	165	249	169	88	82	17	21	17	21	17	11	17	11	7	23	21	12	27	16	19	23	16	12	11	103	118	119	399	385	386	417	397
	11:38:38	37.1	9	10	25	10	11	23	25	17	18	27	12	18	13	16	11	165	267	178	93	85	24	14	18	26	8	12	11	17	9	15	26	21	13	19	22	21	11	9	12	104	112	127	416	390	394	434	411
	11:48:38	37.1	29	8	9	21	22	16	29	21	27	23	20	15	11	10	12	163	265	177	92	85	15	25	26	20	8	16	20	20	16	13	22	16	17	19	15	17	18	14	7	106	127	134	425	398	403	421	420
	11:58:38	37	11	10	16	23	20	19	18	25	21	25	20	23	15	8	10	172	279	187	105	89	24	18	22	24	8	14	11	15	17	16	24	31	14	17	24	23	11	13	15	107	118	138	424	411	408	448	413
	12:08:38	37	11	10	9	17	21	17	20	18	14	30	21	17	7	6	8	178	271	193	99	83	28	25	16	29	15	15	13	9	15	19	24	23	16	20	23	21	16	13	18	105	120	136	407	407	412	436	404
sfYFP:503,540[2]
	Time	T° sfYFP:503,540[2]	A1	A2	A3	A4	A5	A6	A7	A8	A9	A10	A11	A12	B1	B2	B3	B4	B5	B6	B7	B8	B9	B10	B11	B12	C1	C2	C3	C4	C5	C6	C7	C8	C9	C10	C11	C12	D1	D2	D3	D4	D5	D6	D7	D8	D9	D10	D11
	00:09:05	37	43	35	40	31	46	24	48	43	44	41	43	46	34	41	32	40	52	29	39	41	37	37	59	47	38	39	45	57	76	91	88	59	60	54	42	49	96	95	74	93	95	73	91	95	97	93	95
	00:19:05	37	45	31	38	46	41	60	41	49	30	36	47	47	30	39	40	37	43	41	61	31	53	44	46	57	51	38	53	58	79	111	74	58	41	46	43	32	74	101	70	91	82	73	74	103	103	95	96
	00:29:05	37	36	47	51	32	49	40	51	33	42	52	31	52	30	40	34	52	30	41	38	47	40	33	53	42	35	47	49	49	85	97	72	79	52	46	56	48	90	75	85	92	86	76	80	87	100	92	99
	00:39:05	37	41	45	39	41	36	42	44	24	50	49	44	37	47	37	35	43	44	36	44	31	45	42	40	41	50	46	57	56	74	100	84	71	69	60	45	42	83	99	76	86	91	85	93	99	107	89	102
	00:49:05	37	31	42	58	24	40	45	41	43	46	51	49	34	40	27	34	43	36	52	38	52	46	38	46	32	44	27	44	55	75	102	87	73	75	58	39	43	91	88	82	93	89	113	119	114	117	104	106
	00:59:05	37	38	40	36	23	41	47	61	44	42	51	51	47	59	36	51	56	67	30	36	48	43	38	36	53	41	33	54	48	72	97	77	86	70	74	41	35	80	85	71	105	88	84	125	137	116	107	128
	01:09:05	37	35	34	37	35	56	33	40	50	38	68	48	41	36	29	34	74	60	33	32	51	49	42	36	44	48	55	37	44	77	85	78	73	68	46	46	48	94	84	89	105	132	91	118	149	145	126	154
	01:19:05	37	39	39	34	52	58	41	51	40	50	70	49	42	44	44	48	94	78	43	32	46	47	51	42	55	59	44	54	51	97	84	90	75	61	59	38	41	90	74	87	96	122	95	161	166	164	150	159
	01:29:05	37	41	45	33	40	50	38	25	46	38	54	47	53	29	47	45	112	83	43	56	45	44	46	46	44	51	45	50	63	65	96	90	77	57	51	49	43	73	86	84	127	124	90	190	189	210	176	175
	01:39:05	37	36	42	44	42	60	46	52	49	59	59	40	46	37	32	48	119	104	47	48	62	50	43	41	57	41	41	59	64	73	102	106	51	61	59	38	47	101	92	99	166	128	91	210	209	233	202	220
	01:49:05	37	46	59	58	42	53	34	45	52	50	60	53	58	50	42	43	137	124	51	60	44	57	65	52	60	42	47	43	45	70	97	82	77	75	47	34	43	93	95	64	150	145	92	248	305	267	234	270
	01:59:05	37	29	54	34	45	64	33	54	51	44	76	60	59	42	42	34	167	144	46	50	43	62	44	45	40	35	42	50	63	82	86	80	67	83	52	61	44	93	87	84	156	169	91	336	341	352	265	334
	02:09:05	37	46	47	47	48	61	46	52	53	50	80	54	49	38	41	53	173	184	44	63	59	50	45	50	49	50	36	42	54	85	90	88	65	66	44	56	62	86	91	86	157	168	104	388	406	400	385	377
	02:19:05	37	49	47	41	48	58	40	61	41	48	74	53	66	34	52	47	224	249	57	73	72	61	48	54	46	42	63	47	59	92	90	76	95	52	61	67	46	88	92	94	199	196	99	434	472	426	427	468
	02:29:05	37	50	48	52	51	40	38	40	61	62	68	58	70	49	51	49	286	284	55	84	83	51	56	42	68	50	45	53	53	96	90	92	75	67	69	56	54	88	85	86	230	207	109	495	546	534	508	533
	02:39:05	37	38	42	33	60	50	44	53	61	68	93	64	58	46	48	39	296	328	72	81	83	58	54	70	58	45	42	54	52	72	107	108	76	75	64	57	58	96	111	90	267	223	102	643	636	676	529	615
	02:49:05	37	50	38	47	46	69	38	60	69	65	91	58	66	37	47	47	346	379	74	118	96	58	65	71	71	65	46	57	57	81	84	94	83	63	59	64	59	88	75	95	276	283	121	753	771	708	628	668
	02:59:05	37	51	41	42	46	68	49	60	77	68	105	71	72	55	54	44	389	442	100	110	118	48	79	64	55	47	47	49	65	90	102	79	65	85	61	69	57	78	83	84	302	325	132	849	897	872	691	759
	03:09:05	37	60	51	61	62	74	37	52	70	90	98	77	89	44	44	50	490	552	104	108	107	66	62	72	59	55	61	68	78	77	88	91	103	77	96	83	71	90	101	95	346	328	123	978	986	1028	804	822
	03:19:05	37	51	56	57	89	92	49	68	95	85	123	81	84	55	42	69	574	651	88	107	111	98	68	72	72	65	57	63	77	81	71	100	90	87	89	77	77	88	104	109	367	424	148	1117	1169	1144	963	969
	03:29:05	37	59	61	71	79	93	49	80	95	92	131	84	103	65	56	58	705	790	119	130	131	92	96	81	62	80	50	60	63	114	91	98	92	107	98	84	68	101	94	94	405	438	166	1254	1347	1315	996	1028
	03:39:05	37	62	66	76	75	118	32	106	89	107	139	102	100	60	60	56	695	878	135	177	134	83	88	92	74	62	74	58	67	77	86	119	107	95	89	89	111	112	95	95	441	509	191	1473	1459	1511	1116	1194
	03:49:05	37	80	74	58	101	120	56	99	96	109	147	99	111	58	69	65	907	1081	188	222	204	98	95	99	89	64	71	74	93	121	75	123	113	95	104	111	117	86	94	102	552	557	189	1675	1759	1764	1283	1468
	03:59:05	37	82	66	68	92	143	54	121	130	117	168	123	125	67	66	80	968	1159	194	271	270	126	120	110	117	80	58	75	99	119	102	123	99	111	117	95	97	120	111	96	670	645	241	2064	2126	2082	1502	1655
	04:09:05	37	83	76	83	114	134	41	128	157	128	190	130	130	87	86	84	1176	1386	262	378	393	125	130	105	102	89	78	79	100	109	92	117	107	135	122	123	122	125	116	108	667	743	277	2436	2451	2571	1898	2034
	04:19:05	37	88	67	73	104	145	47	140	150	145	206	158	130	79	80	83	1438	1477	287	488	474	162	135	121	119	80	100	71	87	120	94	146	120	132	123	125	107	115	110	130	799	873	306	2833	2992	2974	2337	2469
	04:29:05	37	101	83	72	124	151	67	140	162	156	223	174	168	94	99	97	1631	1757	347	568	534	163	145	133	135	90	89	85	106	131	90	153	142	142	131	130	152	109	120	113	957	1015	321	3269	3249	3177	2633	2767
	04:39:05	37	98	79	107	124	196	65	169	170	176	236	176	175	91	94	102	1855	2027	371	635	588	170	159	144	138	90	111	90	127	132	87	180	163	158	173	151	155	107	110	125	957	1121	363	3660	3764	3660	3029	3179
	04:49:05	37	91	111	101	140	174	64	178	172	194	225	187	175	114	103	121	1994	2329	454	613	647	179	165	159	145	99	97	103	147	158	102	195	184	173	160	149	172	126	149	142	1174	1233	424	4043	3973	4049	3344	3530
	04:59:05	37	114	102	117	162	207	73	219	201	213	242	201	199	113	124	103	2177	2623	564	731	676	181	202	206	199	113	112	109	150	179	96	214	187	179	190	186	165	125	149	135	1311	1384	455	4423	4398	4370	3854	3830
	05:09:05	37	110	110	113	182	221	74	199	219	197	239	214	194	103	105	121	2333	2756	579	726	708	212	182	173	199	117	106	120	166	196	97	197	191	194	202	202	179	125	134	149	1418	1586	545	4599	4790	4660	4173	4135
	05:19:05	37	121	122	110	210	240	91	237	220	206	276	214	227	126	127	131	2354	3082	737	712	741	208	213	205	185	113	120	115	177	199	82	219	211	202	215	184	215	126	149	165	1463	1752	599	5038	5030	4803	4547	4492
	05:29:05	37	135	130	127	177	232	107	246	208	245	263	233	200	129	129	120	2554	3264	833	731	767	230	214	219	207	117	137	136	199	198	104	220	202	206	217	206	220	149	159	171	1616	1816	662	5220	5232	5364	4754	4787
	05:39:05	37	124	144	139	192	257	102	245	255	247	248	238	250	121	134	138	2603	3508	920	730	775	242	240	235	180	134	161	140	199	193	128	235	230	220	229	221	227	153	168	178	1711	1955	744	5710	5712	5496	5150	5090
	05:49:05	37	121	148	153	205	240	117	254	265	285	312	249	255	146	141	142	2700	3691	1035	837	817	231	259	242	235	148	144	162	205	232	99	238	244	236	225	217	225	158	163	162	1839	2007	821	6016	5907	5911	5392	5298
	05:59:05	37	146	151	163	217	281	147	271	289	249	289	266	263	139	142	169	2913	4155	1181	888	887	279	262	237	236	138	127	147	221	210	147	250	256	277	273	213	219	145	161	162	2025	2124	962	6170	6315	6180	5650	5838
	06:09:05	37	150	182	159	224	258	149	270	296	276	337	262	253	144	142	172	2995	4427	1336	813	883	314	275	270	255	155	156	170	237	234	132	246	251	235	230	253	253	185	177	169	2192	2161	1100	6459	6380	6281	5923	6134
	06:19:05	37	141	178	169	255	308	158	313	278	284	375	269	281	152	161	175	3118	4475	1461	891	839	291	258	267	254	156	167	165	262	258	149	292	278	267	260	265	267	173	185	179	2061	2183	1165	6798	6751	6700	6283	6146
	06:29:05	37	152	171	168	255	322	166	290	296	276	381	271	315	175	170	173	3156	4544	1604	980	915	307	257	294	256	167	151	182	268	235	154	297	261	273	317	280	248	188	178	181	2058	2269	1252	7168	6979	6787	6559	6423
	06:39:05	37	170	181	178	257	285	188	305	309	279	367	289	302	185	178	168	3283	4711	1637	1089	939	296	318	271	259	193	169	178	270	301	159	294	324	338	287	271	273	204	201	218	2205	2320	1392	7217	6890	6995	6586	6745
	06:49:05	37	185	162	170	278	319	209	303	314	292	399	299	316	192	200	185	3487	4649	1839	1101	951	302	313	302	263	168	158	177	271	269	188	296	282	294	312	294	297	227	204	195	2132	2386	1489	7176	7358	7368	6857	6693
	06:59:05	37.1	183	196	202	284	340	219	333	329	295	416	325	315	192	192	196	3648	4917	2075	1192	1069	321	320	295	267	174	192	179	274	285	182	277	329	290	302	272	287	206	213	213	2231	2415	1622	7579	7384	7627	7081	7065
	07:09:05	37.1	167	186	201	270	330	220	342	336	322	419	319	307	190	180	204	3750	5043	2213	1229	1062	335	333	316	315	176	201	213	305	326	195	310	310	305	316	292	291	215	198	236	2234	2423	1770	7909	7742	7773	7571	7376
	07:19:05	37.1	196	202	204	275	365	210	336	337	353	418	354	312	199	209	224	3819	5305	2232	1256	1182	363	350	339	288	183	190	207	284	311	220	329	349	295	327	325	297	223	221	207	2345	2584	1978	8002	7828	7872	7771	7688
	07:29:05	37	199	210	219	325	349	228	373	355	352	432	385	359	216	191	208	3955	5294	2438	1321	1148	362	384	369	349	223	216	201	272	318	223	344	354	311	347	335	342	241	200	226	2351	2658	2012	8255	8135	8183	7887	7533
	07:39:05	37	202	204	205	316	382	259	377	361	375	399	396	353	216	220	225	3954	5289	2557	1369	1281	407	350	373	328	215	202	202	301	342	243	370	363	365	335	325	366	242	213	228	2550	2664	2155	8637	8483	8430	8338	8131
	07:49:05	37.1	219	228	223	300	384	238	418	389	403	437	389	372	213	226	223	3506	5662	2662	1388	1300	396	377	378	339	223	213	220	311	363	246	351	345	340	359	359	341	230	221	254	2485	2761	2259	8577	8590	8414	8491	8157
	07:59:05	37	202	231	213	339	418	253	436	393	402	454	405	391	225	233	214	3558	5698	2806	1413	1398	439	383	367	336	244	214	236	329	340	245	393	357	370	354	384	362	252	263	233	2547	2892	2420	8925	8753	8705	8521	8559
	08:09:05	37.1	185	237	228	313	427	289	427	404	421	462	421	400	204	239	239	3668	6094	3014	1407	1362	438	423	384	383	243	209	237	318	346	274	376	378	339	388	383	362	253	242	255	2623	2857	2499	9330	8978	9081	9171	8682
	08:19:05	37.1	224	241	248	364	424	284	441	416	447	484	446	388	236	235	218	3697	6040	3330	1525	1415	466	426	377	368	238	276	251	346	354	290	429	398	376	400	389	366	265	260	260	2589	2924	2587	9156	9349	9193	9340	9005
	08:29:05	37	233	250	263	368	467	298	473	480	474	499	436	397	258	220	270	4143	6078	3360	1524	1462	475	405	472	386	225	273	258	360	376	298	433	413	445	404	373	385	266	276	294	2647	2978	2636	9513	9570	9599	9618	9461
	08:39:05	37.1	243	250	274	395	467	320	506	449	476	490	458	435	239	255	257	4111	6449	3396	1654	1628	525	429	479	411	257	286	252	372	356	280	421	408	431	456	413	439	272	278	274	2743	3090	2845	9399	9733	9607	9797	9648
	08:49:05	37.1	245	251	232	380	471	325	473	477	510	492	483	469	237	255	267	4363	6513	3605	1733	1694	492	452	469	407	251	264	258	370	412	315	442	417	434	420	402	438	283	277	295	2759	3071	2874	10605	9789	9584	10289	9867
	08:59:05	37	265	259	274	389	477	348	501	440	500	564	465	463	305	270	283	4557	6546	3768	1699	1750	545	517	475	424	272	251	270	422	365	307	492	485	444	491	450	448	280	285	298	2871	3187	2949	10266	9914	10350	10584	10527
	09:09:05	37.1	242	279	293	404	499	332	519	492	521	543	497	451	251	292	300	4594	6963	3907	1830	1765	566	503	493	443	246	272	276	409	382	302	451	463	489	443	479	432	295	276	280	2980	3177	3110	10468	10302	10351	10554	10330
	09:19:05	37	260	273	279	402	536	344	528	512	482	541	475	487	268	265	300	4569	6966	4058	2023	1824	534	522	497	463	290	291	285	416	431	335	472	450	462	473	459	474	289	299	304	2983	3299	3141	10700	10747	10321	10943	10945
	09:29:05	37	257	262	298	445	534	356	538	519	534	595	521	469	284	319	277	4692	7444	4295	2051	1989	576	536	483	485	297	304	280	438	428	336	494	480	504	476	497	457	288	320	315	2979	3295	3269	11076	10751	10939	11242	11025
	09:39:05	37.1	265	307	313	432	514	369	535	509	545	573	517	492	255	297	296	4555	7300	4357	2208	2038	577	532	527	491	292	292	297	443	461	381	494	480	513	484	455	494	314	304	318	2969	3194	3471	11443	11075	10896	11090	11101
	09:49:05	37.1	266	300	347	450	521	367	498	505	528	589	511	489	301	316	305	4747	7438	4545	2174	2125	609	539	527	463	303	323	323	462	473	354	541	515	523	498	487	467	312	303	298	3131	3333	3486	11962	11255	11327	11625	11324
	09:59:05	37.1	281	322	317	466	508	402	532	566	545	638	539	520	287	316	332	4991	7669	4721	2196	2156	595	580	527	470	308	323	311	439	449	372	526	513	498	527	517	491	317	311	310	3167	3393	3544	11891	11727	11757	12280	11916
	10:09:05	37.1	304	335	337	459	540	403	580	579	541	568	543	511	323	357	323	5169	7828	4806	2203	2217	586	624	536	533	302	301	343	447	461	382	541	554	565	513	534	506	309	346	360	3217	3547	3628	11992	11643	11587	12494	11680
	10:19:05	37	302	321	324	450	553	425	582	600	552	610	580	528	309	340	338	5100	7935	4886	2276	2305	648	654	559	559	316	307	330	465	476	383	513	537	530	538	551	526	320	328	336	3315	3565	3731	12244	11900	12011	12333	12094
	10:29:05	37.1	325	343	326	465	595	410	624	621	601	618	547	546	334	345	340	5415	7868	5221	2403	2372	636	596	568	548	341	333	333	470	492	391	548	560	517	515	541	518	333	349	371	3337	3622	3778	12456	12263	12175	12724	12603
	10:39:05	37.1	316	357	358	491	623	443	634	599	606	696	573	519	329	344	362	5111	7920	5164	2541	2489	672	601	555	566	337	325	346	493	521	381	549	547	544	571	512	554	312	357	382	3370	3744	3885	12462	12657	12461	12993	12383
	10:49:05	37.1	353	340	348	508	586	414	624	608	587	693	632	560	348	342	349	5257	8214	5642	2531	2534	680	707	601	582	336	363	343	521	531	423	553	574	588	576	581	540	330	328	351	3567	3734	4015	13042	12404	12505	13708	12809
	10:59:05	37	312	342	361	513	606	460	670	665	612	699	610	557	342	393	378	5434	8408	5643	2659	2508	726	654	615	602	363	362	346	508	507	436	573	594	598	568	584	512	364	355	362	3551	3811	3958	12989	12691	12774	13912	13196
	11:09:05	37.1	328	377	364	554	575	435	623	595	616	715	600	592	364	362	381	5501	8459	5694	2779	2707	748	720	608	574	378	380	384	503	536	438	628	591	568	572	572	569	329	381	384	3538	3880	4165	13345	13135	13119	14128	13223
	11:19:05	37.1	359	374	401	512	600	453	660	611	655	692	612	597	366	344	391	5549	8886	5647	2930	2696	722	702	661	657	362	358	362	507	557	431	579	583	614	566	585	571	393	396	408	3626	4070	4154	13810	12919	13401	13903	13794
	11:29:05	37.1	377	359	373	553	630	478	643	641	703	723	644	581	353	397	382	5635	8847	5902	2913	2908	743	755	657	581	366	369	409	527	525	465	647	614	623	638	622	615	364	373	382	3547	4188	4386	13666	13395	13873	13838	14031
	11:39:05	37.1	359	371	392	543	631	512	706	671	647	741	641	623	353	384	412	5671	8998	6008	2930	2791	821	711	682	611	389	392	360	543	576	443	639	645	610	624	631	602	373	401	378	3734	4127	4346	13767	13636	13596	15238	14764
	11:49:05	37.1	352	374	388	562	630	496	694	688	656	742	686	601	407	393	401	5641	9349	6314	3122	3039	760	828	643	633	368	389	369	574	554	487	683	642	632	621	623	620	383	376	387	3614	4187	4296	14599	13732	14207	14781	14847
	11:59:05	37	340	376	400	592	608	504	705	741	731	798	697	640	384	430	417	5883	9480	6629	3134	3032	787	722	689	644	366	385	420	552	614	509	686	621	662	671	627	632	391	412	401	3820	4067	4420	15170	14179	13882	15006	15095
	12:09:05	37	387	376	379	644	666	507	758	691	690	769	641	628	387	397	414	5941	9648	6939	3104	3131	829	774	729	650	407	405	401	551	588	481	680	646	622	669	642	593	400	382	410	3761	4219	4630	14906	14320	14608	15696	15412
OD600:600
	Time	T° OD600:600	A1	A2	A3	A4	A5	A6	A7	A8	A9	A10	A11	A12	B1	B2	B3	B4	B5	B6	B7	B8	B9	B10	B11	B12	C1	C2	C3	C4	C5	C6	C7	C8	C9	C10	C11	C12	D1	D2	D3	D4	D5	D6	D7	D8	D9	D10	D11
	00:09:32	37	0.086	0.085	0.085	0.081	0.086	0.078	0.083	0.085	0.083	0.093	0.085	0.085	0.087	0.085	0.085	0.08	0.081	0.077	0.082	0.082	0.081	0.082	0.082	0.082	0.087	0.084	0.085	0.08	0.079	0.078	0.083	0.081	0.082	0.083	0.082	0.083	0.086	0.089	0.088	0.082	0.08	0.078	0.083	0.083	0.084	0.083	0.084
	00:19:32	37	0.086	0.086	0.085	0.081	0.086	0.078	0.084	0.085	0.083	0.094	0.085	0.085	0.086	0.086	0.086	0.081	0.082	0.078	0.083	0.083	0.082	0.082	0.082	0.082	0.087	0.084	0.085	0.08	0.08	0.078	0.083	0.081	0.083	0.083	0.082	0.083	0.086	0.092	0.085	0.082	0.081	0.078	0.083	0.083	0.084	0.082	0.083
	00:29:32	37	0.086	0.086	0.086	0.081	0.087	0.078	0.084	0.086	0.084	0.094	0.086	0.086	0.087	0.088	0.086	0.081	0.083	0.078	0.083	0.084	0.082	0.083	0.083	0.083	0.088	0.085	0.085	0.08	0.08	0.078	0.084	0.082	0.083	0.084	0.082	0.084	0.086	0.091	0.086	0.081	0.081	0.079	0.084	0.083	0.084	0.083	0.084
	00:39:32	37	0.087	0.087	0.087	0.082	0.088	0.079	0.085	0.086	0.085	0.098	0.087	0.087	0.088	0.089	0.087	0.082	0.084	0.078	0.084	0.084	0.083	0.084	0.083	0.084	0.089	0.086	0.086	0.081	0.08	0.078	0.085	0.082	0.084	0.085	0.083	0.085	0.088	0.09	0.087	0.082	0.082	0.079	0.085	0.084	0.084	0.084	0.085
	00:49:32	37	0.089	0.089	0.088	0.083	0.09	0.079	0.086	0.088	0.086	0.099	0.088	0.088	0.09	0.09	0.089	0.083	0.085	0.078	0.085	0.085	0.084	0.084	0.084	0.085	0.091	0.087	0.087	0.082	0.081	0.078	0.086	0.083	0.085	0.086	0.084	0.086	0.089	0.091	0.088	0.082	0.082	0.08	0.085	0.085	0.085	0.085	0.086
	00:59:32	37	0.091	0.09	0.09	0.084	0.092	0.079	0.088	0.089	0.088	0.102	0.09	0.09	0.092	0.092	0.091	0.084	0.086	0.078	0.086	0.087	0.085	0.086	0.086	0.086	0.093	0.089	0.089	0.082	0.082	0.078	0.087	0.085	0.086	0.087	0.085	0.087	0.091	0.092	0.09	0.084	0.083	0.079	0.087	0.086	0.087	0.086	0.087
	01:09:32	37	0.094	0.093	0.093	0.086	0.095	0.079	0.09	0.091	0.09	0.106	0.092	0.092	0.095	0.094	0.094	0.085	0.087	0.079	0.089	0.088	0.087	0.087	0.087	0.087	0.096	0.092	0.092	0.084	0.083	0.078	0.089	0.086	0.088	0.089	0.087	0.089	0.094	0.093	0.093	0.084	0.084	0.08	0.089	0.088	0.089	0.088	0.089
	01:19:32	37	0.098	0.097	0.097	0.088	0.098	0.08	0.093	0.094	0.092	0.111	0.095	0.095	0.1	0.097	0.098	0.088	0.091	0.079	0.091	0.091	0.09	0.089	0.089	0.089	0.1	0.096	0.096	0.085	0.084	0.079	0.091	0.088	0.09	0.091	0.089	0.091	0.097	0.096	0.096	0.087	0.086	0.079	0.091	0.091	0.091	0.09	0.091
	01:29:32	37	0.103	0.103	0.102	0.089	0.103	0.08	0.096	0.097	0.095	0.118	0.097	0.098	0.105	0.102	0.103	0.088	0.093	0.079	0.094	0.095	0.093	0.091	0.091	0.092	0.105	0.102	0.101	0.086	0.086	0.079	0.094	0.09	0.092	0.094	0.092	0.094	0.101	0.101	0.1	0.087	0.087	0.079	0.094	0.094	0.095	0.093	0.095
	01:39:32	37	0.109	0.108	0.107	0.092	0.107	0.081	0.1	0.1	0.099	0.127	0.101	0.102	0.112	0.107	0.11	0.091	0.096	0.079	0.097	0.098	0.096	0.094	0.095	0.095	0.11	0.106	0.106	0.088	0.088	0.079	0.097	0.094	0.096	0.097	0.095	0.097	0.106	0.104	0.105	0.089	0.089	0.08	0.097	0.097	0.098	0.096	0.098
	01:49:32	37	0.117	0.114	0.114	0.094	0.113	0.081	0.105	0.104	0.103	0.136	0.105	0.108	0.118	0.112	0.117	0.093	0.097	0.079	0.1	0.102	0.1	0.097	0.098	0.098	0.117	0.112	0.112	0.09	0.09	0.08	0.102	0.097	0.099	0.101	0.098	0.101	0.113	0.11	0.112	0.091	0.092	0.08	0.102	0.101	0.103	0.1	0.102
	01:59:32	37	0.126	0.122	0.123	0.099	0.118	0.083	0.11	0.111	0.109	0.143	0.111	0.116	0.126	0.12	0.126	0.096	0.102	0.08	0.107	0.106	0.105	0.103	0.102	0.103	0.124	0.12	0.12	0.093	0.092	0.08	0.106	0.101	0.104	0.105	0.102	0.106	0.119	0.117	0.118	0.093	0.094	0.08	0.105	0.105	0.106	0.104	0.106
	02:09:32	37	0.136	0.131	0.133	0.101	0.124	0.084	0.117	0.115	0.113	0.152	0.116	0.119	0.135	0.129	0.135	0.103	0.106	0.081	0.113	0.111	0.111	0.107	0.108	0.107	0.134	0.13	0.129	0.096	0.095	0.081	0.112	0.106	0.108	0.11	0.107	0.11	0.128	0.123	0.126	0.096	0.097	0.081	0.11	0.109	0.111	0.108	0.11
	02:19:32	37	0.144	0.139	0.144	0.105	0.131	0.085	0.125	0.122	0.12	0.164	0.125	0.129	0.151	0.143	0.144	0.107	0.11	0.081	0.119	0.117	0.116	0.112	0.113	0.113	0.149	0.14	0.139	0.099	0.099	0.082	0.117	0.111	0.114	0.115	0.112	0.116	0.136	0.132	0.134	0.099	0.1	0.082	0.116	0.116	0.117	0.114	0.117
	02:29:32	37	0.158	0.156	0.155	0.111	0.141	0.087	0.136	0.131	0.129	0.176	0.135	0.138	0.151	0.147	0.147	0.111	0.113	0.082	0.126	0.125	0.124	0.119	0.12	0.119	0.157	0.15	0.149	0.103	0.104	0.083	0.124	0.117	0.121	0.122	0.119	0.123	0.146	0.141	0.143	0.103	0.105	0.083	0.122	0.121	0.123	0.12	0.123
	02:39:32	37	0.171	0.162	0.167	0.117	0.15	0.089	0.142	0.141	0.139	0.19	0.143	0.147	0.165	0.16	0.158	0.117	0.119	0.083	0.136	0.134	0.132	0.125	0.127	0.127	0.172	0.161	0.163	0.107	0.108	0.084	0.13	0.124	0.128	0.129	0.126	0.129	0.157	0.152	0.154	0.107	0.109	0.083	0.128	0.128	0.129	0.126	0.129
	02:49:32	37	0.183	0.182	0.182	0.122	0.158	0.091	0.153	0.15	0.149	0.196	0.154	0.162	0.178	0.181	0.173	0.123	0.126	0.084	0.148	0.145	0.141	0.134	0.136	0.138	0.186	0.179	0.179	0.112	0.114	0.086	0.139	0.132	0.135	0.137	0.134	0.141	0.169	0.164	0.166	0.111	0.114	0.084	0.136	0.136	0.138	0.134	0.138
	02:59:32	37	0.198	0.193	0.192	0.13	0.181	0.094	0.164	0.162	0.162	0.22	0.168	0.17	0.196	0.188	0.185	0.13	0.132	0.085	0.16	0.158	0.154	0.147	0.147	0.148	0.198	0.195	0.192	0.117	0.119	0.087	0.148	0.141	0.146	0.149	0.146	0.152	0.179	0.175	0.178	0.117	0.12	0.086	0.145	0.145	0.147	0.144	0.149
	03:09:32	37	0.212	0.212	0.218	0.139	0.195	0.097	0.179	0.177	0.176	0.232	0.185	0.188	0.211	0.211	0.205	0.138	0.14	0.086	0.174	0.174	0.167	0.157	0.162	0.161	0.217	0.206	0.209	0.124	0.127	0.089	0.159	0.152	0.158	0.16	0.159	0.164	0.195	0.189	0.192	0.123	0.128	0.087	0.156	0.155	0.158	0.155	0.159
	03:19:32	37	0.235	0.227	0.235	0.155	0.203	0.1	0.195	0.195	0.189	0.247	0.188	0.201	0.235	0.228	0.223	0.148	0.15	0.088	0.187	0.186	0.183	0.172	0.168	0.17	0.237	0.227	0.225	0.133	0.136	0.092	0.174	0.164	0.17	0.174	0.173	0.176	0.214	0.206	0.209	0.13	0.136	0.088	0.167	0.167	0.169	0.166	0.172
	03:29:32	37	0.256	0.249	0.254	0.165	0.215	0.103	0.207	0.201	0.209	0.261	0.209	0.213	0.258	0.249	0.247	0.158	0.159	0.089	0.193	0.202	0.198	0.18	0.18	0.183	0.258	0.242	0.25	0.142	0.145	0.094	0.185	0.177	0.182	0.187	0.191	0.199	0.235	0.227	0.229	0.137	0.145	0.09	0.177	0.179	0.181	0.18	0.184
	03:39:32	37	0.276	0.27	0.275	0.172	0.23	0.11	0.225	0.226	0.218	0.275	0.227	0.233	0.279	0.271	0.264	0.167	0.173	0.092	0.213	0.209	0.207	0.19	0.193	0.198	0.276	0.266	0.271	0.154	0.158	0.098	0.199	0.191	0.2	0.204	0.211	0.205	0.255	0.247	0.25	0.146	0.155	0.093	0.187	0.189	0.191	0.19	0.196
	03:49:32	37	0.297	0.291	0.295	0.187	0.25	0.112	0.237	0.242	0.235	0.289	0.235	0.243	0.299	0.293	0.289	0.185	0.184	0.094	0.229	0.23	0.225	0.212	0.211	0.218	0.295	0.284	0.286	0.167	0.17	0.101	0.214	0.208	0.217	0.22	0.216	0.225	0.274	0.266	0.268	0.157	0.166	0.094	0.2	0.201	0.204	0.204	0.211
	03:59:32	37	0.312	0.308	0.312	0.196	0.264	0.116	0.256	0.255	0.26	0.302	0.257	0.264	0.316	0.311	0.303	0.19	0.203	0.096	0.251	0.249	0.25	0.226	0.235	0.238	0.311	0.299	0.304	0.177	0.185	0.105	0.23	0.222	0.231	0.24	0.234	0.248	0.292	0.284	0.287	0.167	0.178	0.098	0.215	0.216	0.22	0.222	0.227
	04:09:32	37	0.329	0.324	0.327	0.215	0.281	0.128	0.271	0.269	0.272	0.314	0.269	0.277	0.333	0.327	0.322	0.204	0.215	0.099	0.267	0.271	0.263	0.248	0.252	0.252	0.327	0.315	0.319	0.193	0.198	0.11	0.249	0.239	0.252	0.251	0.258	0.261	0.309	0.301	0.304	0.178	0.19	0.101	0.232	0.232	0.235	0.236	0.243
	04:19:32	37	0.343	0.338	0.341	0.227	0.295	0.138	0.284	0.281	0.284	0.326	0.283	0.288	0.345	0.343	0.337	0.22	0.233	0.103	0.29	0.286	0.276	0.265	0.266	0.27	0.341	0.33	0.332	0.206	0.217	0.115	0.262	0.258	0.267	0.266	0.268	0.274	0.324	0.317	0.319	0.19	0.205	0.104	0.246	0.246	0.249	0.252	0.256
	04:29:32	37.1	0.354	0.351	0.353	0.238	0.308	0.138	0.295	0.29	0.294	0.336	0.294	0.299	0.359	0.355	0.348	0.24	0.25	0.106	0.303	0.297	0.286	0.279	0.278	0.28	0.353	0.344	0.345	0.221	0.232	0.121	0.278	0.261	0.275	0.277	0.275	0.28	0.335	0.331	0.332	0.209	0.219	0.108	0.259	0.258	0.26	0.265	0.27
	04:39:32	37	0.366	0.363	0.366	0.258	0.321	0.152	0.306	0.299	0.303	0.345	0.304	0.311	0.369	0.367	0.361	0.256	0.271	0.11	0.317	0.31	0.299	0.292	0.292	0.291	0.363	0.355	0.355	0.232	0.248	0.126	0.289	0.279	0.286	0.29	0.288	0.292	0.345	0.339	0.341	0.217	0.238	0.112	0.271	0.27	0.272	0.276	0.282
	04:49:32	37.1	0.378	0.376	0.377	0.267	0.332	0.158	0.317	0.31	0.314	0.356	0.315	0.321	0.381	0.378	0.375	0.272	0.299	0.116	0.327	0.322	0.309	0.304	0.301	0.3	0.375	0.366	0.366	0.244	0.268	0.132	0.298	0.288	0.295	0.299	0.297	0.301	0.355	0.35	0.352	0.234	0.257	0.116	0.283	0.281	0.285	0.289	0.293
	04:59:32	37	0.389	0.39	0.388	0.277	0.342	0.168	0.325	0.32	0.324	0.366	0.326	0.33	0.393	0.389	0.377	0.286	0.311	0.121	0.334	0.329	0.319	0.311	0.311	0.312	0.385	0.378	0.377	0.255	0.275	0.138	0.308	0.295	0.304	0.31	0.307	0.313	0.367	0.361	0.361	0.251	0.274	0.122	0.293	0.29	0.293	0.299	0.304
	05:09:32	37	0.39	0.4	0.39	0.286	0.351	0.179	0.331	0.329	0.333	0.374	0.336	0.341	0.392	0.39	0.385	0.299	0.328	0.127	0.339	0.336	0.33	0.325	0.324	0.324	0.386	0.382	0.384	0.266	0.297	0.153	0.318	0.306	0.314	0.321	0.319	0.322	0.378	0.375	0.373	0.273	0.293	0.129	0.302	0.3	0.303	0.31	0.313
	05:19:32	37	0.4	0.402	0.399	0.296	0.359	0.194	0.344	0.337	0.34	0.379	0.344	0.348	0.403	0.401	0.406	0.311	0.339	0.134	0.35	0.348	0.337	0.336	0.335	0.333	0.397	0.389	0.389	0.279	0.307	0.162	0.327	0.315	0.323	0.329	0.327	0.331	0.391	0.386	0.384	0.28	0.307	0.136	0.311	0.308	0.312	0.319	0.322
	05:29:32	37.1	0.409	0.412	0.416	0.303	0.367	0.209	0.352	0.346	0.347	0.385	0.353	0.356	0.414	0.418	0.415	0.322	0.347	0.143	0.358	0.354	0.346	0.343	0.343	0.339	0.41	0.4	0.403	0.287	0.316	0.168	0.335	0.322	0.33	0.337	0.336	0.34	0.399	0.394	0.394	0.295	0.323	0.143	0.32	0.317	0.32	0.327	0.329
	05:39:32	37.1	0.42	0.426	0.429	0.313	0.376	0.226	0.357	0.353	0.353	0.4	0.363	0.367	0.427	0.43	0.422	0.333	0.363	0.152	0.368	0.359	0.356	0.354	0.351	0.347	0.427	0.414	0.411	0.296	0.325	0.178	0.341	0.332	0.339	0.345	0.343	0.348	0.41	0.405	0.405	0.3	0.334	0.152	0.328	0.325	0.327	0.335	0.338
	05:49:32	37	0.431	0.43	0.44	0.324	0.384	0.241	0.37	0.362	0.367	0.409	0.372	0.377	0.433	0.441	0.432	0.343	0.373	0.163	0.379	0.37	0.356	0.361	0.353	0.36	0.435	0.428	0.427	0.303	0.333	0.19	0.348	0.338	0.345	0.353	0.352	0.354	0.419	0.413	0.413	0.31	0.341	0.162	0.335	0.332	0.334	0.342	0.345
	05:59:32	37	0.437	0.44	0.45	0.327	0.392	0.256	0.378	0.369	0.373	0.421	0.38	0.385	0.442	0.445	0.446	0.352	0.38	0.174	0.387	0.382	0.372	0.369	0.369	0.364	0.446	0.428	0.434	0.31	0.34	0.204	0.355	0.344	0.351	0.362	0.355	0.364	0.426	0.421	0.421	0.322	0.353	0.172	0.343	0.339	0.342	0.349	0.352
	06:09:32	37	0.446	0.462	0.46	0.333	0.4	0.271	0.385	0.377	0.381	0.426	0.386	0.393	0.451	0.457	0.456	0.361	0.388	0.183	0.383	0.39	0.379	0.378	0.378	0.375	0.454	0.447	0.445	0.318	0.348	0.22	0.362	0.35	0.358	0.37	0.369	0.372	0.433	0.429	0.43	0.331	0.36	0.182	0.35	0.346	0.348	0.355	0.357
	06:19:32	37	0.455	0.458	0.468	0.34	0.408	0.285	0.391	0.383	0.389	0.434	0.387	0.395	0.464	0.459	0.465	0.369	0.396	0.194	0.398	0.387	0.384	0.378	0.386	0.382	0.462	0.448	0.449	0.323	0.355	0.235	0.368	0.357	0.365	0.378	0.377	0.379	0.441	0.438	0.438	0.347	0.371	0.194	0.355	0.352	0.353	0.36	0.365
	06:29:32	37	0.463	0.467	0.476	0.347	0.414	0.296	0.397	0.388	0.394	0.439	0.395	0.406	0.468	0.476	0.468	0.377	0.403	0.208	0.407	0.395	0.394	0.383	0.389	0.381	0.471	0.455	0.458	0.332	0.363	0.249	0.372	0.364	0.372	0.387	0.383	0.386	0.449	0.445	0.446	0.357	0.378	0.207	0.36	0.359	0.359	0.364	0.366
	06:39:32	37	0.47	0.475	0.483	0.356	0.417	0.308	0.399	0.393	0.4	0.448	0.403	0.411	0.48	0.488	0.479	0.386	0.409	0.221	0.418	0.402	0.395	0.392	0.392	0.392	0.478	0.463	0.473	0.338	0.364	0.265	0.38	0.367	0.374	0.385	0.392	0.386	0.456	0.452	0.454	0.358	0.384	0.22	0.366	0.363	0.365	0.37	0.375
	06:49:32	37.1	0.478	0.484	0.493	0.362	0.417	0.319	0.407	0.398	0.402	0.454	0.41	0.413	0.482	0.484	0.48	0.393	0.418	0.236	0.427	0.409	0.4	0.4	0.4	0.399	0.486	0.47	0.469	0.344	0.374	0.274	0.382	0.378	0.385	0.394	0.393	0.39	0.462	0.46	0.46	0.364	0.394	0.233	0.371	0.366	0.369	0.373	0.377
	06:59:32	37.1	0.486	0.491	0.502	0.357	0.423	0.328	0.416	0.405	0.41	0.461	0.422	0.421	0.49	0.492	0.489	0.398	0.422	0.25	0.435	0.418	0.407	0.412	0.407	0.405	0.483	0.478	0.478	0.349	0.382	0.285	0.386	0.382	0.387	0.399	0.399	0.399	0.469	0.468	0.467	0.368	0.402	0.246	0.375	0.37	0.373	0.379	0.382
	07:09:32	37	0.492	0.499	0.497	0.362	0.43	0.327	0.422	0.411	0.415	0.468	0.434	0.428	0.499	0.5	0.497	0.405	0.424	0.268	0.439	0.421	0.414	0.42	0.414	0.412	0.49	0.486	0.486	0.356	0.389	0.296	0.391	0.391	0.391	0.407	0.403	0.404	0.475	0.474	0.475	0.376	0.408	0.259	0.377	0.375	0.376	0.384	0.387
	07:19:32	37.1	0.499	0.506	0.504	0.364	0.437	0.336	0.431	0.421	0.422	0.476	0.437	0.43	0.506	0.508	0.503	0.411	0.43	0.281	0.443	0.435	0.424	0.423	0.421	0.418	0.498	0.494	0.493	0.363	0.393	0.307	0.398	0.391	0.395	0.418	0.41	0.414	0.482	0.481	0.481	0.385	0.413	0.275	0.382	0.376	0.38	0.39	0.391
	07:29:32	37	0.502	0.51	0.508	0.368	0.443	0.346	0.437	0.425	0.427	0.481	0.443	0.436	0.511	0.514	0.51	0.416	0.431	0.294	0.452	0.438	0.435	0.435	0.428	0.426	0.503	0.503	0.499	0.366	0.397	0.316	0.404	0.392	0.4	0.423	0.416	0.418	0.488	0.486	0.488	0.388	0.42	0.288	0.385	0.381	0.384	0.392	0.395
	07:39:32	37.1	0.505	0.514	0.511	0.374	0.451	0.354	0.441	0.428	0.442	0.485	0.449	0.442	0.515	0.518	0.514	0.42	0.434	0.306	0.456	0.441	0.441	0.437	0.434	0.436	0.506	0.504	0.502	0.364	0.4	0.324	0.409	0.398	0.408	0.429	0.423	0.423	0.493	0.492	0.492	0.395	0.426	0.302	0.388	0.384	0.387	0.395	0.398
	07:49:32	37	0.508	0.518	0.517	0.389	0.461	0.361	0.449	0.437	0.446	0.491	0.455	0.448	0.518	0.521	0.516	0.416	0.439	0.319	0.462	0.444	0.441	0.446	0.442	0.442	0.511	0.507	0.505	0.367	0.401	0.332	0.414	0.405	0.413	0.433	0.426	0.434	0.496	0.496	0.495	0.396	0.433	0.313	0.392	0.393	0.391	0.399	0.402
	07:59:32	37.1	0.514	0.522	0.522	0.388	0.466	0.369	0.457	0.441	0.455	0.494	0.46	0.453	0.522	0.524	0.522	0.42	0.444	0.331	0.467	0.456	0.452	0.454	0.448	0.44	0.514	0.51	0.51	0.374	0.405	0.333	0.417	0.412	0.419	0.443	0.438	0.442	0.498	0.498	0.497	0.402	0.439	0.323	0.394	0.393	0.392	0.403	0.407
	08:09:32	37.1	0.518	0.528	0.527	0.398	0.468	0.377	0.459	0.444	0.458	0.5	0.465	0.459	0.527	0.529	0.525	0.424	0.449	0.339	0.472	0.458	0.457	0.46	0.458	0.449	0.519	0.516	0.515	0.385	0.409	0.34	0.424	0.415	0.425	0.443	0.449	0.446	0.5	0.5	0.501	0.406	0.443	0.335	0.397	0.392	0.396	0.407	0.408
	08:19:32	37.1	0.524	0.533	0.533	0.398	0.472	0.384	0.466	0.453	0.459	0.503	0.469	0.462	0.533	0.536	0.532	0.431	0.454	0.352	0.476	0.46	0.464	0.466	0.463	0.458	0.526	0.521	0.521	0.391	0.414	0.349	0.428	0.418	0.428	0.451	0.454	0.454	0.504	0.504	0.505	0.411	0.448	0.347	0.4	0.394	0.399	0.41	0.412
	08:29:32	37.1	0.526	0.539	0.534	0.404	0.478	0.39	0.471	0.452	0.468	0.504	0.472	0.468	0.537	0.541	0.536	0.438	0.457	0.36	0.48	0.463	0.47	0.466	0.461	0.453	0.53	0.525	0.525	0.395	0.418	0.354	0.432	0.425	0.434	0.453	0.462	0.454	0.508	0.508	0.512	0.414	0.458	0.354	0.404	0.399	0.402	0.417	0.417
	08:39:32	37	0.528	0.54	0.539	0.4	0.483	0.396	0.472	0.467	0.471	0.503	0.479	0.471	0.54	0.544	0.538	0.436	0.466	0.371	0.486	0.468	0.47	0.477	0.472	0.46	0.532	0.529	0.528	0.394	0.425	0.36	0.434	0.433	0.441	0.457	0.464	0.459	0.513	0.513	0.515	0.418	0.464	0.363	0.406	0.4	0.405	0.417	0.419
	08:49:32	37.1	0.532	0.542	0.549	0.415	0.483	0.401	0.478	0.468	0.474	0.506	0.485	0.477	0.543	0.546	0.54	0.443	0.47	0.38	0.487	0.476	0.478	0.473	0.476	0.462	0.534	0.532	0.53	0.401	0.428	0.367	0.442	0.433	0.446	0.46	0.462	0.463	0.516	0.517	0.517	0.422	0.465	0.374	0.409	0.405	0.408	0.426	0.42
	08:59:32	37.1	0.536	0.547	0.553	0.411	0.486	0.407	0.482	0.466	0.48	0.507	0.487	0.481	0.547	0.549	0.545	0.449	0.475	0.389	0.491	0.477	0.482	0.488	0.477	0.472	0.539	0.536	0.536	0.398	0.434	0.373	0.442	0.436	0.442	0.465	0.467	0.47	0.518	0.519	0.52	0.427	0.471	0.384	0.413	0.406	0.41	0.426	0.424
	09:09:32	37	0.542	0.552	0.552	0.417	0.486	0.412	0.484	0.473	0.485	0.508	0.493	0.485	0.552	0.554	0.55	0.447	0.476	0.397	0.497	0.485	0.49	0.492	0.485	0.473	0.545	0.541	0.541	0.406	0.438	0.379	0.448	0.438	0.447	0.47	0.467	0.474	0.52	0.521	0.524	0.43	0.475	0.388	0.414	0.407	0.412	0.426	0.426
	09:19:32	37.1	0.544	0.555	0.555	0.414	0.492	0.417	0.489	0.473	0.49	0.511	0.496	0.488	0.555	0.559	0.555	0.448	0.482	0.407	0.503	0.483	0.494	0.496	0.492	0.48	0.547	0.546	0.545	0.41	0.441	0.383	0.451	0.446	0.454	0.474	0.473	0.478	0.524	0.525	0.528	0.432	0.479	0.396	0.417	0.41	0.415	0.428	0.428
	09:29:32	37.1	0.544	0.556	0.557	0.418	0.497	0.422	0.493	0.481	0.493	0.515	0.503	0.492	0.557	0.561	0.556	0.451	0.483	0.414	0.504	0.488	0.496	0.499	0.493	0.481	0.549	0.548	0.546	0.406	0.445	0.389	0.453	0.449	0.455	0.477	0.473	0.484	0.528	0.529	0.532	0.436	0.481	0.402	0.421	0.413	0.418	0.434	0.434
	09:39:32	37	0.546	0.559	0.56	0.415	0.496	0.427	0.493	0.484	0.497	0.518	0.505	0.493	0.559	0.562	0.559	0.451	0.484	0.421	0.507	0.493	0.496	0.496	0.5	0.493	0.551	0.55	0.549	0.411	0.448	0.397	0.456	0.448	0.457	0.48	0.478	0.486	0.53	0.532	0.533	0.437	0.484	0.409	0.422	0.415	0.42	0.433	0.433
	09:49:32	37	0.549	0.563	0.563	0.416	0.496	0.433	0.496	0.486	0.496	0.52	0.506	0.493	0.562	0.566	0.563	0.454	0.485	0.427	0.508	0.494	0.5	0.501	0.503	0.49	0.554	0.553	0.552	0.414	0.451	0.398	0.459	0.452	0.461	0.485	0.482	0.489	0.531	0.533	0.536	0.439	0.486	0.414	0.424	0.417	0.42	0.437	0.437
	09:59:32	37.1	0.553	0.566	0.564	0.418	0.502	0.437	0.498	0.49	0.495	0.521	0.505	0.493	0.566	0.57	0.566	0.458	0.492	0.435	0.507	0.493	0.499	0.504	0.51	0.492	0.558	0.556	0.554	0.415	0.455	0.402	0.462	0.455	0.464	0.488	0.488	0.488	0.533	0.535	0.538	0.441	0.49	0.42	0.427	0.419	0.423	0.438	0.44
	10:09:32	37.1	0.553	0.567	0.566	0.42	0.5	0.442	0.497	0.485	0.498	0.525	0.507	0.496	0.568	0.572	0.568	0.461	0.497	0.443	0.5	0.494	0.492	0.505	0.508	0.499	0.559	0.558	0.555	0.417	0.457	0.406	0.465	0.457	0.468	0.491	0.489	0.494	0.535	0.539	0.542	0.446	0.493	0.427	0.429	0.422	0.427	0.442	0.444
	10:19:32	37.1	0.552	0.567	0.566	0.42	0.506	0.446	0.495	0.486	0.491	0.527	0.499	0.496	0.568	0.574	0.568	0.46	0.498	0.446	0.502	0.496	0.493	0.504	0.51	0.494	0.56	0.558	0.556	0.419	0.458	0.411	0.468	0.46	0.47	0.493	0.491	0.498	0.539	0.542	0.543	0.445	0.494	0.433	0.43	0.425	0.428	0.442	0.441
	10:29:32	37.1	0.552	0.568	0.566	0.422	0.493	0.45	0.499	0.487	0.492	0.529	0.501	0.497	0.569	0.574	0.569	0.47	0.499	0.453	0.505	0.501	0.493	0.502	0.51	0.494	0.561	0.559	0.556	0.423	0.458	0.415	0.471	0.464	0.474	0.494	0.494	0.495	0.54	0.543	0.544	0.446	0.498	0.437	0.432	0.428	0.429	0.445	0.443
	10:39:32	37.1	0.55	0.567	0.568	0.425	0.496	0.454	0.501	0.49	0.495	0.531	0.505	0.499	0.569	0.573	0.569	0.464	0.501	0.457	0.507	0.502	0.496	0.503	0.51	0.496	0.56	0.559	0.557	0.425	0.461	0.419	0.474	0.466	0.477	0.494	0.494	0.496	0.54	0.543	0.545	0.448	0.5	0.445	0.434	0.431	0.433	0.451	0.445
	10:49:32	37	0.551	0.567	0.566	0.427	0.499	0.458	0.502	0.493	0.498	0.532	0.506	0.501	0.569	0.574	0.569	0.465	0.504	0.464	0.508	0.505	0.499	0.505	0.503	0.497	0.561	0.56	0.557	0.426	0.462	0.426	0.475	0.47	0.479	0.495	0.493	0.5	0.539	0.543	0.545	0.45	0.501	0.448	0.439	0.431	0.433	0.452	0.452
	10:59:32	37.1	0.55	0.567	0.568	0.428	0.501	0.462	0.502	0.494	0.499	0.533	0.508	0.502	0.569	0.574	0.569	0.468	0.505	0.47	0.51	0.503	0.501	0.508	0.504	0.502	0.561	0.56	0.558	0.428	0.469	0.426	0.475	0.47	0.479	0.497	0.496	0.499	0.539	0.543	0.546	0.452	0.504	0.452	0.439	0.431	0.437	0.457	0.447
	11:09:32	37	0.55	0.568	0.568	0.43	0.504	0.464	0.503	0.495	0.499	0.536	0.509	0.502	0.569	0.574	0.569	0.469	0.508	0.474	0.51	0.504	0.503	0.511	0.507	0.503	0.561	0.56	0.558	0.428	0.469	0.43	0.475	0.471	0.479	0.497	0.497	0.499	0.54	0.543	0.545	0.454	0.507	0.46	0.443	0.434	0.437	0.453	0.45
	11:19:32	37.1	0.55	0.567	0.567	0.432	0.506	0.469	0.506	0.497	0.501	0.539	0.51	0.504	0.569	0.574	0.569	0.469	0.509	0.481	0.513	0.506	0.503	0.515	0.508	0.504	0.561	0.56	0.558	0.425	0.466	0.433	0.475	0.471	0.481	0.5	0.497	0.501	0.539	0.543	0.545	0.454	0.507	0.46	0.44	0.434	0.439	0.459	0.463
	11:29:32	37.1	0.549	0.568	0.567	0.436	0.507	0.471	0.508	0.5	0.503	0.54	0.512	0.504	0.568	0.574	0.569	0.474	0.511	0.487	0.514	0.508	0.504	0.513	0.509	0.507	0.561	0.561	0.558	0.423	0.468	0.439	0.476	0.47	0.479	0.501	0.501	0.503	0.539	0.543	0.546	0.456	0.509	0.465	0.451	0.437	0.442	0.455	0.465
	11:39:32	37.1	0.549	0.568	0.567	0.434	0.507	0.473	0.51	0.5	0.505	0.539	0.514	0.506	0.568	0.573	0.569	0.473	0.511	0.494	0.517	0.51	0.506	0.514	0.509	0.504	0.561	0.561	0.559	0.428	0.472	0.441	0.478	0.472	0.481	0.502	0.502	0.504	0.539	0.544	0.546	0.457	0.511	0.47	0.451	0.445	0.442	0.459	0.463
	11:49:32	37	0.549	0.568	0.567	0.436	0.508	0.476	0.51	0.502	0.507	0.539	0.516	0.507	0.568	0.574	0.57	0.474	0.518	0.493	0.518	0.512	0.509	0.517	0.511	0.506	0.561	0.561	0.559	0.423	0.47	0.444	0.48	0.473	0.482	0.504	0.501	0.505	0.539	0.543	0.545	0.458	0.512	0.472	0.447	0.441	0.45	0.465	0.469
	11:59:32	37.1	0.548	0.567	0.568	0.438	0.509	0.478	0.511	0.502	0.507	0.541	0.515	0.507	0.568	0.573	0.569	0.476	0.521	0.5	0.517	0.511	0.51	0.519	0.512	0.51	0.56	0.561	0.559	0.43	0.472	0.447	0.481	0.474	0.484	0.503	0.501	0.504	0.539	0.543	0.545	0.459	0.514	0.476	0.451	0.444	0.445	0.461	0.468
	12:09:32	37.1	0.548	0.568	0.566	0.437	0.509	0.48	0.513	0.503	0.508	0.541	0.517	0.508	0.568	0.574	0.569	0.479	0.523	0.508	0.52	0.514	0.512	0.524	0.515	0.513	0.562	0.562	0.559	0.428	0.475	0.45	0.482	0.476	0.487	0.506	0.503	0.501	0.538	0.543	0.545	0.459	0.513	0.478	0.449	0.449	0.454	0.465	0.466
Results
		1	2	3	4	5	6	7	8	9	10	11	12
	A	2000	1700	-1800	1400	-1900	1200	1700	-1700	-1500	1600	-1800	1400	Max V [sfYFP:503,540]
		1	1	1	1	1	1	1	1	1	1	1	1	R-Squared [sfYFP:503,540]
		11:43:38	08:13:38	07:23:38	03:23:38	07:33:38	01:03:38	11:03:38	04:53:38	05:33:38	09:33:38	00:23:38	06:03:38	t at Max V [sfYFP:503,540]
		11:34:08	08:08:38	07:26:58	03:17:12	07:44:25	01:06:08	10:52:45	04:58:38	05:39:58	09:20:31	00:28:05	05:57:55	Lagtime [sfYFP:503,540]
		4700	4500	-4200	5200	5800	4600	6300	-7000	7500	7800	5900	5000	Max V [sfYFP:503,540[2]]
		1	1	1	1	1	1	1	1	1	1	1	1	R-Squared [sfYFP:503,540[2]]
		12:04:05	09:34:05	08:44:05	12:04:05	12:04:05	10:54:05	11:34:05	11:04:05	11:54:05	10:34:05	10:44:05	05:34:05	t at Max V [sfYFP:503,540[2]]
		10:55:54	08:38:38	09:34:48	10:11:12	10:22:11	09:24:18	09:54:38	?????	10:27:29	09:15:07	09:09:15	04:58:17	Lagtime [sfYFP:503,540[2]]
		2.36	2.26	2.59	1.97	2.27	1.71	1.92	2.54	2.5	2.41	2.19	2.1	Max V [OD600:600]
		1	1	1	1	1	1	1	1	1	1	1	1	R-Squared [OD600:600]
		03:14:32	03:24:32	03:04:32	04:04:32	02:54:32	05:34:32	03:54:32	03:34:32	03:54:32	02:54:32	03:54:32	03:54:32	t at Max V [OD600:600]
		02:16:11	02:16:55	02:18:16	03:01:06	02:17:44	04:13:03	02:29:26	02:43:52	02:48:56	02:06:53	02:41:08	02:33:58	Lagtime [OD600:600]
	B	1100	1200	-2000	3000	1800	1900	-1500	2100	-1200	1800	-2100	1400	Max V [sfYFP:503,540]
		1	1	1	1	1	1	1	1	1	1	1	1	R-Squared [sfYFP:503,540]
		09:23:38	08:23:38	11:23:38	03:43:38	11:33:38	10:03:38	09:33:38	08:23:38	07:33:38	09:53:38	10:33:38	09:53:38	t at Max V [sfYFP:503,540]
		09:17:43	08:16:08	11:28:38	03:36:38	09:14:11	08:51:16	10:07:18	08:01:58	07:40:18	09:46:25	10:41:58	09:40:47	Lagtime [sfYFP:503,540]
		6800	5400	5200	-44800	47800	47800	19300	24800	7800	11700	9500	8300	Max V [sfYFP:503,540[2]]
		1	1	1	1	1	1	1	1	1	1	1	1	R-Squared [sfYFP:503,540[2]]
		08:54:05	09:24:05	08:24:05	07:44:05	09:24:05	10:44:05	09:14:05	11:44:05	11:34:05	11:44:05	08:24:05	11:14:05	t at Max V [sfYFP:503,540[2]]
		08:19:14	08:37:36	07:43:19	09:06:27	06:54:26	08:51:39	07:36:17	09:48:12	09:58:34	10:41:29	07:45:37	10:05:35	Lagtime [sfYFP:503,540[2]]
		2.4	2.33	2.48	2.02	2.81	1.83	2.3	2.22	2.54	2.29	2.37	2.03	Max V [OD600:600]
		1	1	1	1	1	1	1	1	1	1	1	1	R-Squared [OD600:600]
		03:14:32	03:04:32	03:44:32	04:24:32	04:44:32	07:04:32	04:14:32	04:04:32	03:54:32	04:04:32	03:54:32	03:54:32	t at Max V [OD600:600]
		02:17:50	02:15:40	02:27:21	03:10:22	03:31:38	05:25:13	02:49:06	02:44:40	02:53:02	02:56:50	02:55:04	02:42:38	Lagtime [OD600:600]
	C	1300	2100	2100	-1700	-1600	1800	1300	1800	1800	1600	1700	-1700	Max V [sfYFP:503,540]
		1	1	1	1	1	1	1	1	1	1	1	1	R-Squared [sfYFP:503,540]
		00:43:38	10:13:38	06:33:38	11:23:38	11:23:38	08:43:38	09:13:38	10:23:38	10:13:38	09:13:38	10:43:38	08:13:38	t at Max V [sfYFP:503,540]
		00:38:38	10:05:18	06:28:38	11:33:56	11:29:53	08:39:45	09:11:43	10:12:31	10:04:45	09:06:46	10:38:38	08:15:06	Lagtime [sfYFP:503,540]
		4400	6700	5100	5200	6600	4800	6800	6800	6900	7200	6900	5700	Max V [sfYFP:503,540[2]]
		1	1	1	1	1	1	1	1	1	1	1	1	R-Squared [sfYFP:503,540[2]]
		09:14:05	08:14:05	11:54:05	08:54:05	06:34:05	05:54:05	11:24:05	08:54:05	08:24:05	11:24:05	10:44:05	11:04:05	t at Max V [sfYFP:503,540[2]]
		08:21:49	07:43:43	10:45:33	07:48:53	06:05:00	05:47:25	10:06:53	07:56:26	07:33:17	10:07:58	09:30:58	09:37:51	Lagtime [sfYFP:503,540[2]]
		2.1	2.39	2.54	1.59	2.16	1.53	1.88	1.9	2.16	2.04	2.48	2.23	Max V [OD600:600]
		1	1	1	1	1	1	1	1	1	1	1	1	R-Squared [OD600:600]
		03:24:32	03:34:32	03:24:32	04:04:32	05:04:32	06:04:32	04:04:32	04:14:32	04:04:32	03:54:32	04:04:32	03:54:32	t at Max V [OD600:600]
		02:08:15	02:23:36	02:24:23	02:58:28	03:28:48	04:36:43	02:41:14	02:46:26	02:50:53	02:42:40	02:58:27	02:45:49	Lagtime [OD600:600]
	D	1700	1100	1500	2200	-2000	2500	3200	3700	3000	2700	2900	2600	Max V [sfYFP:503,540]
		1	1	1	1	1	1	1	1	1	1	1	1	R-Squared [sfYFP:503,540]
		10:23:38	05:13:38	10:03:38	06:23:38	10:33:38	08:43:38	04:43:38	08:53:38	09:53:38	11:53:38	10:43:38	10:53:38	t at Max V [sfYFP:503,540]
		10:27:27	05:12:16	10:01:18	06:00:27	11:24:38	08:11:02	04:10:49	07:39:27	08:03:38	09:12:42	08:35:52	08:46:43	Lagtime [sfYFP:503,540]
		6400	4200	5000	21700	20200	23200	120600	54100	76600	140000	73300	98200	Max V [sfYFP:503,540[2]]
		1	1	1	1	1	1	1	1	1	1	1	1	R-Squared [sfYFP:503,540[2]]
		11:14:05	07:54:05	10:04:05	04:44:05	05:04:05	11:24:05	08:44:05	04:14:05	08:54:05	11:34:05	11:34:05	10:44:05	t at Max V [sfYFP:503,540[2]]
		10:32:41	07:19:05	09:11:53	03:59:16	03:55:16	08:23:11	07:21:54	03:25:32	06:45:14	09:50:54	08:18:58	08:46:20	Lagtime [sfYFP:503,540[2]]
		2.09	2.08	2.05	2.12	1.95	1.56	1.68	1.58	1.58	1.8	1.6	1.92	Max V [OD600:600]
		1	1	1	1	1	1	1	1	1	1	1	1	R-Squared [OD600:600]
		03:24:32	03:24:32	03:34:32	05:04:32	05:04:32	07:14:32	04:04:32	04:04:32	03:54:32	03:54:32	03:54:32	04:04:32	t at Max V [OD600:600]
		02:18:17	02:23:11	02:20:48	03:39:49	03:20:15	05:13:34	02:40:54	02:35:18	02:33:20	02:42:15	02:29:43	02:48:58	Lagtime [OD600:600]
	E	?????	?????	?????	?????	?????	?????	?????	?????	?????	?????	?????	?????	Max V [sfYFP:503,540]
		?????	?????	?????	?????	?????	?????	?????	?????	?????	?????	?????	?????	R-Squared [sfYFP:503,540]
		?????	?????	?????	?????	?????	?????	?????	?????	?????	?????	?????	?????	t at Max V [sfYFP:503,540]
		?????	?????	?????	?????	?????	?????	?????	?????	?????	?????	?????	?????	Lagtime [sfYFP:503,540]
		?????	?????	?????	?????	?????	?????	?????	?????	?????	?????	?????	?????	Max V [sfYFP:503,540[2]]
		?????	?????	?????	?????	?????	?????	?????	?????	?????	?????	?????	?????	R-Squared [sfYFP:503,540[2]]
		?????	?????	?????	?????	?????	?????	?????	?????	?????	?????	?????	?????	t at Max V [sfYFP:503,540[2]]
		?????	?????	?????	?????	?????	?????	?????	?????	?????	?????	?????	?????	Lagtime [sfYFP:503,540[2]]
		?????	?????	?????	?????	?????	?????	?????	?????	?????	?????	?????	?????	Max V [OD600:600]
		?????	?????	?????	?????	?????	?????	?????	?????	?????	?????	?????	?????	R-Squared [OD600:600]
		?????	?????	?????	?????	?????	?????	?????	?????	?????	?????	?????	?????	t at Max V [OD600:600]
		?????	?????	?????	?????	?????	?????	?????	?????	?????	?????	?????	?????	Lagtime [OD600:600]
	F	?????	?????	?????	?????	?????	?????	?????	?????	?????	?????	?????	?????	Max V [sfYFP:503,540]
		?????	?????	?????	?????	?????	?????	?????	?????	?????	?????	?????	?????	R-Squared [sfYFP:503,540]
		?????	?????	?????	?????	?????	?????	?????	?????	?????	?????	?????	?????	t at Max V [sfYFP:503,540]
		?????	?????	?????	?????	?????	?????	?????	?????	?????	?????	?????	?????	Lagtime [sfYFP:503,540]
		?????	?????	?????	?????	?????	?????	?????	?????	?????	?????	?????	?????	Max V [sfYFP:503,540[2]]
		?????	?????	?????	?????	?????	?????	?????	?????	?????	?????	?????	?????	R-Squared [sfYFP:503,540[2]]
		?????	?????	?????	?????	?????	?????	?????	?????	?????	?????	?????	?????	t at Max V [sfYFP:503,540[2]]
		?????	?????	?????	?????	?????	?????	?????	?????	?????	?????	?????	?????	Lagtime [sfYFP:503,540[2]]
		?????	?????	?????	?????	?????	?????	?????	?????	?????	?????	?????	?????	Max V [OD600:600]
		?????	?????	?????	?????	?????	?????	?????	?????	?????	?????	?????	?????	R-Squared [OD600:600]
		?????	?????	?????	?????	?????	?????	?????	?????	?????	?????	?????	?????	t at Max V [OD600:600]
		?????	?????	?????	?????	?????	?????	?????	?????	?????	?????	?????	?????	Lagtime [OD600:600]
	G	?????	?????	?????	?????	?????	?????	?????	?????	?????	?????	?????	?????	Max V [sfYFP:503,540]
		?????	?????	?????	?????	?????	?????	?????	?????	?????	?????	?????	?????	R-Squared [sfYFP:503,540]
		?????	?????	?????	?????	?????	?????	?????	?????	?????	?????	?????	?????	t at Max V [sfYFP:503,540]
		?????	?????	?????	?????	?????	?????	?????	?????	?????	?????	?????	?????	Lagtime [sfYFP:503,540]
		?????	?????	?????	?????	?????	?????	?????	?????	?????	?????	?????	?????	Max V [sfYFP:503,540[2]]
		?????	?????	?????	?????	?????	?????	?????	?????	?????	?????	?????	?????	R-Squared [sfYFP:503,540[2]]
		?????	?????	?????	?????	?????	?????	?????	?????	?????	?????	?????	?????	t at Max V [sfYFP:503,540[2]]
		?????	?????	?????	?????	?????	?????	?????	?????	?????	?????	?????	?????	Lagtime [sfYFP:503,540[2]]
		?????	?????	?????	?????	?????	?????	?????	?????	?????	?????	?????	?????	Max V [OD600:600]
		?????	?????	?????	?????	?????	?????	?????	?????	?????	?????	?????	?????	R-Squared [OD600:600]
		?????	?????	?????	?????	?????	?????	?????	?????	?????	?????	?????	?????	t at Max V [OD600:600]
		?????	?????	?????	?????	?????	?????	?????	?????	?????	?????	?????	?????	Lagtime [OD600:600]
	H	?????	?????	?????	?????	?????	?????	?????	?????	?????	?????	?????	?????	Max V [sfYFP:503,540]
		?????	?????	?????	?????	?????	?????	?????	?????	?????	?????	?????	?????	R-Squared [sfYFP:503,540]
		?????	?????	?????	?????	?????	?????	?????	?????	?????	?????	?????	?????	t at Max V [sfYFP:503,540]
		?????	?????	?????	?????	?????	?????	?????	?????	?????	?????	?????	?????	Lagtime [sfYFP:503,540]
		?????	?????	?????	?????	?????	?????	?????	?????	?????	?????	?????	?????	Max V [sfYFP:503,540[2]]
		?????	?????	?????	?????	?????	?????	?????	?????	?????	?????	?????	?????	R-Squared [sfYFP:503,540[2]]
		?????	?????	?????	?????	?????	?????	?????	?????	?????	?????	?????	?????	t at Max V [sfYFP:503,540[2]]
		?????	?????	?????	?????	?????	?????	?????	?????	?????	?????	?????	?????	Lagtime [sfYFP:503,540[2]]
		?????	?????	?????	?????	?????	?????	?????	?????	?????	?????	?????	?????	Max V [OD600:600]
		?????	?????	?????	?????	?????	?????	?????	?????	?????	?????	?????	?????	R-Squared [OD600:600]
		?????	?????	?????	?????	?????	?????	?????	?????	?????	?????	?????	?????	t at Max V [OD600:600]
		?????	?????	?????	?????	?????	?????	?????	?????	?????	?????	?????	?????	Lagtime [OD600:600]
[truncated: 97 more columns]
