# Supplementary material for: Layered feedback control overcomes performance trade-off in synthetic biomolecular networks
Source: Nat Commun. 2022 Sep 14;13:5393. doi: 10.1038/s41467-022-33058-6 (PMC9474519; doi:10.1038/s41467-022-33058-6)
Supplement: Supplementary file 4 — Source Data [file 41467_2022_33058_MOESM4_ESM.zip › Source_Data_and_Source_Code_Final_Revision/Figure_3&Supplementary_FigureS1/Figure_3D/A3.05R2-Source_Data.xlsx]

## Sheet: A3.05R2
Software Version	3.04.17
Experiment File Path:	C:\Users\Biotek4\Box\biocircuits\CYH\A3.05R2.xpt
Protocol File Path:	C:\Users\Biotek4\Box\biocircuits\CYH\YFP.prt
Plate Number	Plate 1
Date	2022-04-17
Time	15:35:49
Reader Type:	Synergy H1
Reader Serial Number:	18060417
Reading Type	Reader
Procedure Details
Plate Type	96 WELL PLATE (Use plate lid)
Eject plate on completion
Set Temperature	Setpoint 37∞C
	Preheat before moving to next step
Start Kinetic	Runtime 12:00:00 (HH:MM:SS), Interval 0:10:00, 73 Reads
Shake	Linear: Continuous
	Frequency: 1096 cpm (1 mm)
Read	YFP
	Fluorescence Endpoint
	C1..F12
	Filter Set 1
	Excitation: 503, Emission: 540
	Optics: Bottom, Gain: 61
	Filter Set 2
	Excitation: 503, Emission: 540
	Optics: Bottom, Gain: 100
	Light Source: Xenon Flash, Lamp Energy: High
	Read Speed: Normal, Delay: 100 msec, Measurements/Data Point: 10
	Read Height: 7 mm
Read	OD600
	Absorbance Endpoint
	C1..F12
	Wavelengths: 600
	Read Speed: Normal, Delay: 100 msec, Measurements/Data Point: 8
End Kinetic
Layout
	1	2	3	4	5	6	7	8	9	10	11	12
A	SPL1	SPL9	SPL17	SPL25	SPL33	SPL41	SPL49	SPL57	SPL65	SPL73	SPL81	SPL89	Well ID
B	SPL2	SPL10	SPL18	SPL26	SPL34	SPL42	SPL50	SPL58	SPL66	SPL74	SPL82	SPL90	Well ID
C	SPL3	SPL11	SPL19	SPL27	SPL35	SPL43	SPL51	SPL59	SPL67	SPL75	SPL83	SPL91	Well ID
D	SPL4	SPL12	SPL20	SPL28	SPL36	SPL44	SPL52	SPL60	SPL68	SPL76	SPL84	SPL92	Well ID
E	SPL5	SPL13	SPL21	SPL29	SPL37	SPL45	SPL53	SPL61	SPL69	SPL77	SPL85	SPL93	Well ID
F	SPL6	SPL14	SPL22	SPL30	SPL38	SPL46	SPL54	SPL62	SPL70	SPL78	SPL86	SPL94	Well ID
G	SPL7	SPL15	SPL23	SPL31	SPL39	SPL47	SPL55	SPL63	SPL71	SPL79	SPL87	SPL95	Well ID
H	SPL8	SPL16	SPL24	SPL32	SPL40	SPL48	SPL56	SPL64	SPL72	SPL80	SPL88	SPL96	Well ID
YFP:503,540
Time	T∞ YFP:503,540	A1	A2	A3	A4	A5	A6	A7	A8	A9	A10	A11	A12	B1	B2	B3	B4	B5	B6	B7	B8	B9	B10	B11	B12	C1	C2	C3	C4	C5	C6	C7	C8	C9	C10	C11	C12	D1	D2	D3	D4	D5	D6	D7	D8	D9	D10	D11	D12
00:08:38	37																									0	6	9	3	3	4	3	0	0	7	9	7	1	12	2	3	12	0	2	2	9	2	7	12
00:18:38	37																									6	1	3	0	1	1	4	0	0	0	0	10	9	5	7	11	0	9	12	6	1	10	8	7
00:28:38	37																									7	1	0	8	9	5	0	9	6	0	8	5	3	7	14	4	5	5	6	2	0	4	10	9
00:38:38	37																									1	0	0	3	7	8	0	8	5	7	4	2	11	9	7	6	4	5	2	8	4	8	12	10
00:48:38	37.1																									1	8	4	3	11	0	6	9	1	1	0	6	2	0	4	13	1	14	13	3	4	4	13	5
00:58:38	37																									7	0	6	2	6	4	13	6	5	7	3	5	2	7	7	7	11	10	12	6	1	5	7	16
01:08:38	37																									0	6	3	2	0	1	5	3	0	5	7	2	12	9	0	9	8	11	5	11	7	5	7	7
01:18:38	37																									5	5	1	3	4	4	2	6	8	11	0	6	11	8	7	8	12	12	7	12	12	3	15	6
01:28:38	37																									6	3	4	1	10	5	4	5	5	1	11	4	15	12	10	7	15	5	13	7	5	11	9	12
01:38:38	37																									5	1	1	2	7	6	8	12	1	4	11	8	12	13	13	12	13	10	10	11	15	12	11	9
01:48:38	37																									6	5	3	7	5	10	7	10	3	4	8	15	10	10	12	12	16	15	11	17	9	15	12	13
01:58:38	37																									2	13	8	5	0	6	7	2	4	6	10	7	15	11	10	14	12	12	17	20	14	14	14	14
02:08:38	37																									4	6	9	4	2	3	7	2	4	7	2	12	10	12	7	15	10	21	22	18	14	13	18	20
02:18:38	37																									5	4	4	7	8	5	6	10	9	8	9	17	15	16	13	19	16	23	15	17	16	12	19	16
02:28:38	37																									8	9	7	7	11	7	7	9	3	4	14	15	22	23	14	16	11	18	18	23	15	14	24	19
02:38:38	37																									5	9	8	10	0	1	4	11	5	6	3	15	17	21	17	24	19	23	27	30	17	14	22	25
02:48:38	37																									12	9	9	7	11	12	12	10	10	4	13	13	25	25	20	30	25	29	34	30	17	15	25	24
02:58:38	37																									3	10	10	3	8	7	9	6	12	6	13	24	29	31	22	30	29	26	33	38	28	22	30	34
03:08:38	37																									10	10	13	10	4	11	8	11	9	9	11	20	34	33	24	32	26	41	40	36	29	26	28	31
03:18:38	37																									10	14	11	12	8	11	11	9	12	12	18	24	39	33	22	37	29	40	42	38	36	30	38	34
03:28:38	37																									19	13	16	9	9	9	9	16	6	4	11	22	40	42	22	43	33	44	43	44	31	36	42	37
03:38:38	37																									13	13	18	13	8	5	9	17	13	10	19	31	47	46	27	47	38	55	49	51	36	36	51	45
03:48:38	37																									16	20	14	15	7	11	7	3	13	10	20	30	47	45	32	49	49	51	53	51	43	44	47	48
03:58:38	37																									16	19	22	13	2	11	15	18	10	13	21	28	55	57	39	55	44	50	58	53	52	42	50	47
04:08:38	37																									16	21	17	13	8	16	16	9	16	16	19	43	57	50	46	56	56	61	60	60	54	51	66	59
04:18:38	37																									20	14	21	12	12	13	15	9	17	11	24	43	57	63	48	62	54	68	70	67	58	47	56	55
04:28:38	37																									17	33	23	13	7	20	19	17	20	17	22	47	64	62	49	72	59	68	65	75	53	56	68	70
04:38:38	37																									25	26	22	16	8	19	16	18	21	19	25	55	67	65	54	65	74	67	76	71	65	59	66	67
04:48:38	37																									18	24	23	21	2	15	22	22	22	20	32	57	72	76	63	72	69	67	74	76	62	63	73	71
04:58:38	37																									19	26	29	19	16	21	27	24	18	23	39	58	70	76	73	73	67	79	79	80	71	67	78	73
05:08:38	37																									22	27	26	30	8	19	25	23	21	22	42	70	78	77	74	77	73	78	79	83	75	76	77	75
05:18:38	37																									26	25	28	23	14	24	27	26	21	25	43	71	76	80	85	87	84	84	89	81	77	78	79	75
05:28:38	37																									28	37	38	25	15	28	26	28	28	20	46	69	81	88	94	82	85	85	82	88	80	76	81	80
05:38:38	37																									35	26	29	25	18	27	29	29	26	25	52	77	76	85	87	82	91	88	90	88	77	80	80	77
05:48:38	37																									28	36	37	28	11	29	30	30	29	29	54	79	82	85	96	96	90	85	90	86	87	75	83	80
05:58:38	37																									30	29	34	25	13	35	32	29	31	34	59	84	88	90	100	93	91	83	92	90	81	81	86	77
06:08:38	37																									30	32	35	29	21	34	35	35	31	31	61	90	89	86	101	90	88	89	93	97	84	84	81	79
06:18:38	37																									36	31	46	32	15	32	32	37	33	32	67	87	82	90	109	99	96	101	92	88	89	87	91	83
06:28:38	37																									28	40	33	32	26	40	37	33	29	32	83	85	97	96	115	97	98	103	97	93	94	89	91	94
06:38:38	37																									31	38	39	35	28	36	37	36	32	39	69	91	92	101	108	103	98	96	90	95	93	87	89	90
06:48:38	37																									37	36	40	31	24	33	36	41	34	42	79	95	95	96	117	101	101	92	100	95	90	90	89	94
06:58:38	37																									36	36	45	29	23	32	35	36	40	37	84	96	99	104	123	100	98	101	97	98	100	88	93	94
07:08:38	37																									39	42	36	35	26	38	40	36	45	32	81	93	98	104	123	111	104	105	100	107	102	92	103	90
07:18:38	37																									39	40	44	37	29	35	43	48	35	38	85	99	104	109	131	109	111	100	101	104	96	94	100	95
07:28:38	37																									38	42	45	40	29	41	45	48	43	43	90	94	103	110	136	118	102	102	109	105	100	94	105	92
07:38:38	37																									42	45	39	46	32	44	46	49	39	38	83	99	109	115	139	119	118	104	103	110	96	96	101	95
07:48:38	37																									45	39	45	43	35	39	46	47	44	45	84	105	114	116	141	121	113	110	105	106	102	97	101	96
07:58:38	37																									45	46	45	46	40	42	53	46	48	44	90	102	116	116	141	125	118	107	106	112	101	107	102	97
08:08:38	37																									49	45	45	45	37	45	51	50	38	42	98	104	116	126	148	125	119	118	119	115	106	101	105	104
08:18:38	37																									49	47	47	51	40	44	59	47	51	42	94	117	118	122	147	131	114	120	113	117	111	101	113	107
08:28:38	37																									46	54	46	47	44	42	58	52	45	53	96	121	119	119	154	129	128	123	120	123	110	103	111	108
08:38:38	37																									52	48	46	43	41	45	59	52	47	41	103	123	125	129	157	136	127	115	116	118	110	110	120	108
08:48:38	37																									44	50	52	50	48	49	69	53	49	42	96	120	124	132	155	135	132	123	125	122	119	109	115	109
08:58:38	37																									52	59	53	51	42	49	60	47	53	49	100	129	125	131	157	135	132	119	127	117	111	105	116	111
09:08:38	37																									51	56	52	46	45	54	65	48	43	54	110	119	138	133	159	146	142	121	121	129	118	111	115	112
09:18:38	37																									53	54	60	48	47	49	74	55	55	51	108	125	134	133	168	137	136	126	139	129	120	113	118	117
09:28:38	37																									53	56	60	54	53	51	74	47	49	52	107	134	132	136	169	140	140	134	134	136	124	112	124	116
09:38:38	37																									55	55	58	57	52	53	75	59	49	51	117	136	137	143	167	147	145	143	135	131	117	111	129	116
09:48:38	37																									54	59	57	56	51	53	80	56	54	55	117	140	147	144	168	151	144	140	132	142	126	118	135	124
09:58:38	37																									51	61	59	53	45	52	79	55	61	57	116	143	141	143	175	158	147	138	133	137	132	123	135	129
10:08:38	37																									55	57	63	60	57	56	77	51	53	57	120	145	146	150	182	157	149	144	140	143	124	122	127	119
10:18:38	37																									63	60	65	57	47	60	81	62	62	56	117	145	148	143	180	153	152	143	141	141	131	122	138	126
10:28:38	37																									63	64	70	61	55	69	82	59	54	64	120	147	149	149	182	164	154	142	151	145	132	131	137	122
10:38:38	37																									61	60	68	64	57	66	79	63	62	56	125	155	147	156	193	163	157	145	153	149	126	127	141	132
10:48:38	37																									60	64	61	66	57	70	85	57	58	64	129	161	150	155	188	172	162	158	146	150	138	127	133	133
10:58:38	37																									66	60	66	68	64	67	79	68	61	61	131	149	155	161	197	168	150	149	149	149	143	133	135	134
11:08:38	37																									59	69	72	69	55	63	87	66	59	57	132	158	160	163	204	167	159	155	153	159	136	129	139	122
11:18:38	37																									73	71	67	68	65	62	86	70	65	68	132	162	153	164	198	171	159	153	149	154	138	138	142	128
11:28:38	37																									65	65	70	62	56	72	80	64	59	65	135	161	159	165	200	174	178	154	151	155	141	135	144	130
11:38:38	37																									70	72	74	69	61	68	88	62	73	63	137	160	168	170	200	187	170	160	153	156	145	131	145	133
11:48:38	37																									62	72	74	69	66	69	87	67	67	71	141	160	167	166	210	172	174	157	155	163	145	135	144	131
11:58:38	37																									70	77	74	70	64	71	85	72	74	64	133	168	163	174	212	176	175	159	156	156	141	138	144	135
12:08:38	37																									73	69	76	69	66	74	86	77	71	69	141	161	171	175	208	185	168	167	157	159	145	143	150	138
YFP:503,540[2]
Time	T∞ YFP:503,540[2]	A1	A2	A3	A4	A5	A6	A7	A8	A9	A10	A11	A12	B1	B2	B3	B4	B5	B6	B7	B8	B9	B10	B11	B12	C1	C2	C3	C4	C5	C6	C7	C8	C9	C10	C11	C12	D1	D2	D3	D4	D5	D6	D7	D8	D9	D10	D11	D12
00:09:05	37																									171	143	166	161	181	141	172	147	156	142	173	211	264	254	190	241	231	274	272	319	229	241	280	310
00:19:05	37																									180	174	164	199	153	141	186	183	167	167	171	214	223	252	241	258	239	291	282	293	240	219	292	304
00:29:05	37																									163	162	162	171	160	170	171	167	151	153	191	199	271	289	211	256	230	300	301	293	263	213	320	290
00:39:05	37																									186	170	158	175	159	151	165	154	166	160	184	221	271	282	219	271	235	322	324	292	257	213	303	336
00:49:05	37.1																									172	167	186	154	167	165	163	156	174	175	176	213	289	308	210	316	251	316	336	333	277	240	337	360
00:59:05	37																									181	178	163	194	162	147	175	145	158	191	183	200	310	306	219	310	281	350	369	363	274	254	346	385
01:09:05	37																									180	152	161	178	168	168	159	175	193	168	183	228	339	310	244	373	273	364	347	364	294	280	352	402
01:19:05	37																									170	161	167	168	155	156	192	167	142	199	204	241	330	359	242	351	266	393	412	397	268	280	383	382
01:29:05	37																									170	181	204	173	151	169	201	162	158	175	205	273	368	357	266	393	329	371	452	425	303	302	415	426
01:39:05	37																									174	176	179	203	167	154	182	172	168	201	204	290	396	433	265	431	354	454	424	491	332	296	455	499
01:49:05	37																									189	193	214	197	170	192	188	195	202	180	219	328	415	427	280	525	399	482	524	487	382	365	460	494
01:59:05	37																									193	175	199	171	149	194	182	221	184	170	215	365	507	483	332	492	425	502	583	558	331	395	526	562
02:09:05	37																									193	183	188	198	169	171	164	185	198	191	236	381	564	578	316	555	497	598	630	613	462	416	604	622
02:19:05	37																									199	208	223	211	151	185	217	207	207	201	251	444	611	624	378	647	538	677	644	666	497	444	639	685
02:29:05	37																									214	215	233	206	158	214	222	201	205	201	287	488	630	683	428	721	654	723	712	697	543	527	689	704
02:39:05	37																									247	243	235	203	163	233	212	239	209	194	267	537	791	708	500	824	699	822	852	819	614	560	847	794
02:49:05	37																									245	274	267	226	153	222	228	250	229	242	287	611	842	900	517	895	774	914	991	928	639	674	908	889
02:59:05	37																									289	298	302	256	180	238	266	261	264	242	341	633	951	981	615	1075	911	1089	1092	1044	854	741	1025	994
03:09:05	37																									290	334	355	254	167	277	301	278	292	247	372	700	1022	1107	710	1156	994	1228	1127	1240	936	865	1172	1156
03:19:05	37																									335	345	355	268	168	263	299	291	285	279	408	880	1248	1372	819	1371	1176	1373	1378	1358	979	961	1251	1302
03:29:05	37																									403	401	377	272	174	295	322	332	303	328	454	882	1413	1468	890	1493	1307	1450	1466	1497	1128	1099	1461	1380
03:39:05	37																									469	458	489	326	187	299	356	327	348	317	546	1021	1557	1568	1033	1691	1334	1626	1673	1622	1286	1303	1559	1481
03:49:05	37																									433	465	471	347	206	359	358	359	380	350	651	1118	1663	1659	1119	1678	1637	1660	1698	1722	1419	1329	1665	1647
03:59:05	37																									516	513	547	352	205	393	430	397	433	397	703	1231	1835	1797	1246	1939	1708	1850	1837	1909	1633	1480	1773	1763
04:09:05	37																									540	554	621	415	210	489	464	452	446	428	721	1515	2003	1986	1438	2103	1758	1965	1956	1965	1742	1582	1974	1841
04:19:05	37																									595	661	651	451	239	509	503	511	489	464	938	1521	2017	2098	1660	2188	2075	2156	2225	2129	1905	1786	2124	2011
04:29:05	37																									615	698	715	529	265	508	546	559	550	511	965	1677	2298	2320	1796	2403	2060	2303	2318	2310	1881	1967	2280	2119
04:39:05	37																									717	769	758	600	256	568	610	546	576	571	1110	1781	2281	2359	1942	2358	2342	2573	2505	2555	2053	2031	2347	2323
04:49:05	37																									762	817	844	565	287	589	634	629	649	611	1207	1964	2461	2325	2199	2524	2442	2644	2559	2628	2183	2200	2452	2493
04:59:05	37																									848	871	897	675	282	672	681	711	661	665	1383	2062	2463	2596	2388	2632	2426	2777	2622	2712	2421	2325	2570	2453
05:09:05	37																									874	905	921	677	303	730	769	717	728	747	1529	2202	2573	2687	2545	2785	2585	2760	2757	2801	2578	2300	2573	2433
05:19:05	37																									922	919	961	722	331	749	841	819	806	758	1499	2247	2670	2861	2801	2841	2752	2906	2859	2850	2597	2543	2689	2642
05:29:05	37																									1021	980	1049	831	425	821	822	827	847	806	1695	2434	2718	2760	2991	3046	2752	2958	2894	2986	2617	2576	2777	2788
05:39:05	37																									989	1040	1055	883	431	916	915	902	960	836	1756	2529	2852	2945	3140	3086	2887	2956	3042	2996	2902	2625	2918	2749
05:49:05	37																									1012	1064	1077	968	509	917	962	938	924	944	2007	2668	2833	2908	3465	3109	2903	3101	3098	2988	2841	2752	2971	2876
05:59:05	37																									1031	1118	1116	962	519	1008	1053	999	994	947	2132	2722	2955	3030	3537	3172	3064	3149	3075	3122	2915	2805	2977	2877
06:09:05	37																									1128	1150	1169	1034	526	1090	1107	1088	1055	973	2137	2810	2938	3078	3699	3262	3180	3164	3161	3148	2936	2915	3087	2943
06:19:05	37																									1112	1146	1228	1121	638	1061	1156	1098	1149	1074	2250	2932	3168	3113	3865	3330	3097	3187	3258	3199	2956	2907	3072	3003
06:29:05	37																									1189	1211	1247	1193	659	1151	1251	1138	1132	1110	2445	2960	3107	3362	3923	3388	3398	3274	3243	3312	3153	2927	3103	3021
06:39:05	37																									1163	1251	1346	1207	745	1149	1217	1248	1225	1182	2521	3105	3380	3242	4021	3451	3444	3361	3345	3390	3039	2963	3131	2981
06:49:05	37																									1266	1254	1288	1243	779	1194	1276	1211	1260	1215	2637	3179	3354	3361	4176	3554	3543	3251	3454	3499	3102	3046	3221	3111
06:59:05	37																									1239	1293	1270	1234	867	1281	1359	1265	1269	1198	2790	3301	3443	3520	4270	3734	3525	3358	3480	3488	3155	3042	3265	3101
07:09:05	37																									1309	1406	1403	1294	940	1298	1327	1284	1288	1253	2778	3385	3364	3583	4351	3760	3508	3480	3451	3510	3341	3173	3290	3215
07:19:05	37																									1319	1306	1365	1289	929	1288	1427	1351	1341	1311	2872	3423	3637	3719	4423	3860	3761	3501	3536	3603	3457	3309	3417	3145
07:29:05	37																									1315	1421	1416	1427	1065	1407	1470	1374	1403	1363	2885	3492	3735	3863	4503	4090	3776	3646	3582	3714	3402	3246	3341	3323
07:39:05	37																									1322	1454	1489	1403	1076	1463	1521	1420	1471	1421	3024	3557	3757	3861	4610	4053	3905	3706	3714	3700	3403	3320	3447	3358
07:49:05	37																									1393	1507	1479	1445	1130	1451	1539	1435	1462	1440	3084	3638	3888	3894	4748	4190	4002	3598	3680	3724	3396	3354	3613	3427
07:59:05	37																									1399	1463	1466	1430	1207	1486	1654	1433	1508	1399	3162	3731	4019	4015	4844	4281	4113	3899	3860	3826	3489	3417	3603	3420
08:09:05	37																									1478	1577	1563	1579	1254	1495	1780	1447	1556	1491	3207	3741	3984	4212	5106	4315	4086	3871	3942	3891	3630	3520	3712	3467
08:19:05	37																									1504	1534	1628	1581	1334	1569	1809	1515	1529	1534	3247	3893	4187	4234	5108	4517	4237	3996	4067	4058	3680	3550	3710	3553
08:29:05	37																									1565	1634	1664	1566	1313	1600	2002	1569	1658	1534	3404	4024	4085	4356	5086	4514	4444	4275	4185	4210	3683	3631	3827	3691
08:39:05	37																									1554	1678	1774	1598	1407	1554	2008	1631	1661	1616	3438	4217	4240	4461	5248	4616	4544	4156	4178	4209	3957	3664	3992	3837
08:49:05	37																									1545	1722	1818	1630	1490	1593	2111	1696	1624	1666	3439	4173	4379	4539	5368	4795	4633	4258	4347	4225	3865	3827	4019	3734
08:59:05	37																									1632	1708	1816	1543	1471	1718	2237	1677	1664	1612	3525	4325	4573	4575	5580	4881	4576	4335	4279	4397	3949	3765	4061	3886
09:09:05	37																									1717	1774	1845	1651	1508	1636	2272	1675	1671	1730	3576	4373	4376	4731	5600	4903	4839	4378	4455	4482	3939	3865	4213	3952
09:19:05	37																									1736	1869	1839	1690	1588	1698	2386	1767	1685	1751	3666	4597	4585	4820	5846	5116	4782	4490	4372	4374	4080	3982	4141	4054
09:29:05	37																									1746	1895	1936	1723	1591	1756	2447	1788	1723	1693	3728	4544	4729	4778	5861	5134	4744	4529	4440	4666	4114	3940	4236	4026
09:39:05	37																									1830	1802	2018	1782	1650	1706	2488	1832	1862	1743	3772	4764	4790	4947	5830	5158	4893	4648	4880	4625	4176	3989	4402	4003
09:49:05	37																									1858	1908	2029	1853	1615	1882	2650	1909	1832	1785	3970	4672	4811	4980	5925	5281	5046	4734	4868	4821	4109	4076	4402	4207
09:59:05	37																									1804	2035	2035	1866	1757	1923	2694	1901	1757	1779	3963	4971	4830	5086	6050	5318	5047	4755	4727	4829	4342	4046	4482	4150
10:09:05	37																									2019	1978	2095	1972	1704	1802	2786	1905	1926	1867	4147	5010	4978	5106	6122	5469	5224	4829	4847	4970	4296	4332	4615	4260
10:19:05	37																									1951	2041	2090	1914	1836	1972	2779	1992	1935	1908	4210	5073	5189	5299	6314	5491	5362	4843	4935	4940	4339	4335	4647	4355
10:29:05	37																									2058	2045	2139	2044	1866	1981	2773	1930	2042	1975	4183	5259	5120	5408	6415	5505	5314	5002	4994	4974	4585	4274	4730	4455
10:39:05	37																									2008	2102	2255	2105	1879	2113	2856	2101	2030	1924	4301	5346	5166	5359	6446	5751	5535	5095	5088	5046	4463	4484	4552	4392
10:49:05	37																									2047	2152	2260	2126	1877	2085	2893	2115	2075	2116	4432	5330	5183	5540	6477	5706	5547	5154	5159	5164	4605	4538	4747	4412
10:59:05	37																									2156	2244	2232	2095	1858	2086	2926	2192	2190	2044	4482	5346	5487	5676	6694	5862	5550	5096	5185	5212	4683	4490	4872	4499
11:09:05	37																									2115	2331	2454	2178	1947	2257	3020	2124	2205	2112	4661	5387	5451	5619	6842	5726	5730	5378	5279	5167	4765	4585	4850	4559
11:19:05	37																									2270	2317	2439	2281	2029	2198	2891	2272	2163	2203	4743	5518	5505	5660	6776	5998	5682	5311	5267	5374	4798	4490	4878	4534
11:29:05	37																									2170	2394	2450	2194	2049	2282	2952	2346	2328	2277	4655	5592	5510	5730	6888	5937	5830	5408	5357	5423	4869	4638	4993	4676
11:39:05	37																									2264	2401	2499	2297	2187	2308	2937	2282	2268	2166	4844	5688	5652	5809	6980	6089	5820	5404	5307	5387	4830	4531	5004	4742
11:49:05	37																									2276	2415	2512	2407	2100	2313	3070	2389	2285	2199	4982	5732	5775	5973	7065	6270	5934	5503	5213	5385	4802	4705	4967	4702
11:59:05	37																									2346	2479	2488	2465	2190	2412	3085	2428	2345	2288	4915	5687	5734	6038	7039	6280	6058	5476	5374	5544	5039	4756	5046	4685
12:09:05	37																									2319	2620	2518	2466	2178	2452	3111	2443	2406	2384	5066	5810	5757	6045	7249	6446	6086	5444	5519	5322	4997	4771	4984	4708
OD600:600
Time	T∞ OD600:600	A1	A2	A3	A4	A5	A6	A7	A8	A9	A10	A11	A12	B1	B2	B3	B4	B5	B6	B7	B8	B9	B10	B11	B12	C1	C2	C3	C4	C5	C6	C7	C8	C9	C10	C11	C12	D1	D2	D3	D4	D5	D6	D7	D8	D9	D10	D11	D12
00:09:31	37																									0.095	0.097	0.097	0.087	0.08	0.088	0.089	0.093	0.09	0.091	0.081	0.088	0.096	0.098	0.089	0.098	0.092	0.102	0.103	0.105	0.095	0.09	0.102	0.104
00:19:31	37																									0.098	0.099	0.099	0.089	0.08	0.089	0.09	0.094	0.091	0.093	0.082	0.089	0.097	0.098	0.091	0.1	0.094	0.105	0.106	0.112	0.101	0.092	0.105	0.104
00:29:31	37																									0.101	0.102	0.102	0.09	0.08	0.09	0.092	0.096	0.093	0.094	0.082	0.09	0.1	0.1	0.093	0.102	0.096	0.108	0.11	0.116	0.106	0.093	0.109	0.108
00:39:31	37																									0.105	0.107	0.107	0.092	0.081	0.093	0.095	0.098	0.095	0.096	0.083	0.093	0.104	0.104	0.096	0.106	0.099	0.112	0.114	0.124	0.106	0.096	0.114	0.113
00:49:31	37																									0.111	0.113	0.113	0.096	0.082	0.096	0.098	0.102	0.1	0.104	0.084	0.096	0.109	0.109	0.099	0.111	0.102	0.118	0.12	0.132	0.108	0.101	0.121	0.12
00:59:31	37																									0.119	0.121	0.122	0.1	0.082	0.1	0.102	0.106	0.104	0.108	0.085	0.099	0.116	0.116	0.103	0.118	0.108	0.128	0.128	0.139	0.118	0.106	0.129	0.127
01:09:31	37																									0.127	0.13	0.132	0.105	0.083	0.106	0.108	0.111	0.11	0.112	0.09	0.105	0.123	0.122	0.107	0.125	0.115	0.136	0.136	0.147	0.124	0.112	0.136	0.138
01:19:31	37.1																									0.134	0.141	0.144	0.11	0.085	0.111	0.114	0.117	0.116	0.115	0.092	0.11	0.132	0.131	0.111	0.134	0.122	0.146	0.147	0.158	0.13	0.119	0.145	0.146
01:29:31	37																									0.144	0.151	0.159	0.117	0.088	0.118	0.123	0.124	0.123	0.122	0.092	0.116	0.142	0.14	0.115	0.144	0.13	0.157	0.159	0.17	0.135	0.126	0.156	0.155
01:39:31	37																									0.154	0.162	0.175	0.123	0.092	0.125	0.129	0.132	0.131	0.129	0.095	0.123	0.153	0.151	0.119	0.156	0.14	0.17	0.172	0.182	0.144	0.134	0.168	0.166
01:49:31	37																									0.168	0.176	0.192	0.132	0.095	0.135	0.139	0.142	0.141	0.143	0.097	0.131	0.167	0.166	0.125	0.17	0.152	0.185	0.194	0.194	0.155	0.145	0.187	0.189
01:59:31	37																									0.184	0.191	0.211	0.143	0.099	0.146	0.153	0.153	0.153	0.154	0.101	0.141	0.187	0.186	0.133	0.19	0.167	0.201	0.215	0.21	0.169	0.159	0.21	0.216
02:09:31	37																									0.21	0.21	0.229	0.155	0.102	0.16	0.165	0.168	0.168	0.165	0.109	0.153	0.21	0.209	0.143	0.216	0.184	0.218	0.234	0.229	0.189	0.171	0.231	0.242
02:19:31	37																									0.231	0.239	0.251	0.173	0.105	0.175	0.181	0.183	0.185	0.177	0.113	0.169	0.24	0.234	0.154	0.246	0.204	0.237	0.247	0.248	0.201	0.191	0.243	0.263
02:29:31	37																									0.252	0.263	0.278	0.198	0.11	0.193	0.2	0.2	0.207	0.194	0.119	0.184	0.261	0.256	0.164	0.266	0.226	0.256	0.264	0.269	0.222	0.214	0.264	0.287
02:39:31	37																									0.278	0.289	0.304	0.218	0.114	0.229	0.238	0.232	0.236	0.221	0.127	0.205	0.29	0.281	0.178	0.297	0.248	0.285	0.298	0.294	0.235	0.23	0.289	0.309
02:49:31	37																									0.307	0.31	0.34	0.239	0.119	0.249	0.256	0.254	0.255	0.246	0.137	0.234	0.322	0.311	0.195	0.328	0.282	0.314	0.324	0.322	0.257	0.255	0.318	0.334
02:59:31	37																									0.343	0.358	0.373	0.257	0.124	0.278	0.287	0.288	0.288	0.277	0.148	0.258	0.355	0.344	0.21	0.361	0.316	0.347	0.359	0.36	0.293	0.276	0.354	0.368
03:09:31	37																									0.383	0.398	0.415	0.284	0.131	0.305	0.316	0.318	0.318	0.31	0.158	0.293	0.392	0.386	0.231	0.396	0.352	0.384	0.392	0.399	0.319	0.301	0.391	0.402
03:19:31	37																									0.419	0.427	0.433	0.313	0.138	0.332	0.347	0.349	0.355	0.343	0.169	0.326	0.436	0.419	0.255	0.43	0.39	0.419	0.427	0.432	0.353	0.333	0.42	0.424
03:29:31	37																									0.433	0.445	0.451	0.341	0.15	0.367	0.382	0.386	0.399	0.377	0.187	0.365	0.451	0.457	0.283	0.461	0.424	0.436	0.438	0.448	0.383	0.378	0.438	0.442
03:39:31	37																									0.456	0.466	0.475	0.382	0.157	0.398	0.426	0.426	0.43	0.423	0.22	0.408	0.466	0.463	0.314	0.47	0.464	0.455	0.463	0.471	0.426	0.412	0.461	0.464
03:49:31	37																									0.485	0.491	0.499	0.414	0.172	0.429	0.447	0.452	0.445	0.45	0.248	0.443	0.48	0.481	0.351	0.486	0.473	0.479	0.49	0.494	0.447	0.435	0.486	0.488
03:59:31	37																									0.51	0.507	0.527	0.439	0.183	0.441	0.454	0.455	0.454	0.46	0.266	0.461	0.502	0.503	0.38	0.508	0.478	0.505	0.514	0.521	0.462	0.449	0.511	0.513
04:09:31	37																									0.524	0.536	0.541	0.452	0.203	0.447	0.458	0.458	0.462	0.47	0.296	0.474	0.524	0.523	0.407	0.528	0.497	0.529	0.536	0.549	0.49	0.47	0.538	0.541
04:19:31	37																									0.554	0.568	0.584	0.473	0.216	0.472	0.488	0.485	0.489	0.479	0.323	0.478	0.547	0.545	0.424	0.552	0.518	0.56	0.567	0.579	0.512	0.496	0.569	0.57
04:29:31	37																									0.584	0.595	0.595	0.493	0.238	0.5	0.513	0.514	0.513	0.509	0.359	0.493	0.572	0.57	0.439	0.576	0.54	0.589	0.596	0.608	0.534	0.527	0.596	0.599
04:39:31	37																									0.613	0.607	0.607	0.516	0.263	0.523	0.537	0.538	0.538	0.531	0.404	0.515	0.584	0.588	0.456	0.585	0.562	0.612	0.62	0.63	0.557	0.543	0.62	0.619
04:49:31	37																									0.618	0.621	0.616	0.54	0.289	0.545	0.561	0.56	0.561	0.553	0.438	0.539	0.608	0.598	0.478	0.603	0.586	0.625	0.633	0.645	0.588	0.578	0.639	0.631
04:59:31	37																									0.628	0.628	0.626	0.566	0.321	0.569	0.586	0.584	0.588	0.58	0.464	0.564	0.615	0.617	0.497	0.619	0.59	0.635	0.644	0.657	0.618	0.608	0.646	0.643
05:09:31	37																									0.637	0.634	0.633	0.577	0.352	0.58	0.593	0.592	0.591	0.595	0.472	0.573	0.628	0.629	0.515	0.629	0.608	0.645	0.655	0.667	0.629	0.618	0.655	0.653
05:19:31	37																									0.639	0.646	0.641	0.594	0.384	0.601	0.611	0.614	0.616	0.611	0.476	0.597	0.639	0.64	0.534	0.638	0.621	0.654	0.664	0.676	0.642	0.632	0.665	0.662
05:29:31	37																									0.657	0.65	0.649	0.605	0.406	0.603	0.618	0.616	0.617	0.622	0.488	0.624	0.647	0.65	0.55	0.647	0.63	0.665	0.674	0.684	0.651	0.642	0.674	0.671
05:39:31	37																									0.655	0.658	0.657	0.618	0.423	0.614	0.633	0.627	0.628	0.624	0.512	0.624	0.656	0.658	0.566	0.654	0.639	0.673	0.683	0.695	0.662	0.655	0.683	0.681
05:49:31	37																									0.664	0.666	0.665	0.633	0.435	0.623	0.635	0.636	0.637	0.634	0.534	0.636	0.665	0.669	0.578	0.663	0.646	0.682	0.692	0.703	0.672	0.663	0.693	0.69
05:59:31	37																									0.671	0.673	0.673	0.635	0.456	0.631	0.644	0.656	0.644	0.642	0.554	0.648	0.673	0.674	0.588	0.671	0.655	0.69	0.7	0.71	0.677	0.672	0.702	0.698
06:09:31	37																									0.678	0.682	0.68	0.642	0.478	0.639	0.668	0.651	0.652	0.65	0.578	0.66	0.681	0.682	0.598	0.679	0.663	0.698	0.708	0.718	0.686	0.682	0.71	0.706
06:19:31	37																									0.685	0.689	0.688	0.653	0.499	0.646	0.666	0.659	0.659	0.658	0.59	0.669	0.688	0.691	0.608	0.686	0.671	0.706	0.716	0.727	0.695	0.69	0.717	0.714
06:29:31	37																									0.692	0.695	0.695	0.658	0.518	0.653	0.675	0.667	0.667	0.665	0.618	0.679	0.696	0.698	0.615	0.694	0.679	0.714	0.724	0.735	0.703	0.697	0.726	0.721
06:39:31	37																									0.699	0.702	0.7	0.664	0.535	0.661	0.679	0.673	0.674	0.673	0.62	0.687	0.702	0.705	0.622	0.701	0.686	0.72	0.731	0.743	0.711	0.706	0.733	0.729
06:49:31	37																									0.705	0.709	0.707	0.67	0.552	0.667	0.687	0.682	0.68	0.679	0.632	0.695	0.709	0.711	0.628	0.708	0.693	0.728	0.739	0.75	0.717	0.713	0.74	0.736
06:59:31	37																									0.711	0.715	0.713	0.676	0.569	0.685	0.697	0.686	0.686	0.687	0.64	0.704	0.715	0.718	0.635	0.715	0.7	0.735	0.746	0.756	0.726	0.721	0.747	0.742
07:09:31	37																									0.717	0.721	0.72	0.682	0.58	0.678	0.705	0.691	0.692	0.692	0.649	0.711	0.722	0.725	0.641	0.721	0.707	0.742	0.752	0.764	0.733	0.728	0.753	0.749
07:19:31	37																									0.723	0.727	0.725	0.688	0.587	0.683	0.715	0.697	0.698	0.698	0.657	0.719	0.727	0.731	0.647	0.729	0.714	0.748	0.759	0.77	0.739	0.735	0.76	0.755
07:29:31	37																									0.729	0.732	0.731	0.693	0.593	0.689	0.736	0.702	0.704	0.703	0.666	0.727	0.734	0.738	0.653	0.735	0.72	0.754	0.765	0.776	0.746	0.742	0.767	0.76
07:39:31	37																									0.734	0.739	0.738	0.698	0.6	0.694	0.766	0.708	0.709	0.709	0.672	0.732	0.742	0.745	0.658	0.743	0.727	0.761	0.772	0.783	0.753	0.748	0.773	0.767
07:49:31	37																									0.74	0.745	0.747	0.704	0.606	0.7	0.787	0.713	0.714	0.713	0.68	0.738	0.748	0.752	0.664	0.749	0.734	0.767	0.778	0.789	0.759	0.754	0.779	0.772
07:59:31	37																									0.746	0.753	0.757	0.708	0.611	0.704	0.81	0.718	0.719	0.719	0.688	0.746	0.756	0.76	0.67	0.753	0.742	0.774	0.785	0.795	0.766	0.76	0.786	0.778
08:09:31	37																									0.752	0.764	0.768	0.713	0.616	0.709	0.845	0.722	0.724	0.723	0.695	0.751	0.759	0.764	0.673	0.759	0.746	0.782	0.791	0.802	0.772	0.766	0.792	0.784
08:19:31	37																									0.759	0.773	0.776	0.718	0.621	0.714	0.883	0.727	0.728	0.728	0.7	0.757	0.764	0.767	0.678	0.765	0.753	0.794	0.804	0.813	0.778	0.772	0.803	0.79
08:29:31	37																									0.769	0.782	0.783	0.722	0.625	0.717	0.907	0.731	0.732	0.732	0.706	0.764	0.769	0.774	0.685	0.771	0.759	0.804	0.815	0.824	0.786	0.779	0.814	0.802
08:39:31	37																									0.778	0.788	0.789	0.727	0.631	0.722	0.921	0.735	0.737	0.737	0.712	0.774	0.775	0.78	0.69	0.774	0.765	0.811	0.821	0.831	0.793	0.784	0.823	0.812
08:49:31	37																									0.786	0.794	0.794	0.731	0.635	0.726	0.942	0.739	0.74	0.741	0.718	0.782	0.781	0.784	0.694	0.777	0.767	0.817	0.828	0.838	0.799	0.79	0.829	0.819
08:59:31	37																									0.792	0.799	0.799	0.736	0.639	0.73	0.962	0.743	0.745	0.744	0.724	0.79	0.783	0.787	0.701	0.781	0.77	0.822	0.833	0.843	0.812	0.8	0.835	0.824
09:09:31	37																									0.796	0.804	0.806	0.74	0.643	0.734	0.98	0.748	0.749	0.749	0.73	0.797	0.785	0.79	0.705	0.789	0.776	0.828	0.838	0.85	0.819	0.811	0.84	0.829
09:19:31	37																									0.801	0.811	0.813	0.744	0.647	0.739	0.995	0.752	0.752	0.753	0.736	0.801	0.791	0.797	0.709	0.794	0.782	0.833	0.844	0.855	0.826	0.819	0.845	0.833
09:29:31	37																									0.806	0.816	0.82	0.748	0.651	0.745	1.007	0.756	0.757	0.758	0.743	0.808	0.797	0.803	0.714	0.795	0.784	0.84	0.85	0.86	0.833	0.825	0.852	0.839
09:39:31	37																									0.811	0.823	0.826	0.754	0.656	0.749	1.017	0.762	0.761	0.761	0.75	0.813	0.8	0.805	0.72	0.799	0.787	0.847	0.858	0.868	0.838	0.831	0.859	0.845
09:49:31	37																									0.816	0.829	0.832	0.758	0.658	0.753	1.025	0.768	0.766	0.766	0.755	0.82	0.802	0.808	0.724	0.804	0.793	0.852	0.862	0.874	0.843	0.835	0.866	0.851
09:59:31	37																									0.824	0.835	0.841	0.764	0.662	0.758	1.034	0.771	0.771	0.771	0.761	0.827	0.806	0.812	0.727	0.809	0.798	0.86	0.869	0.879	0.849	0.839	0.872	0.856
10:09:31	37																									0.828	0.843	0.846	0.767	0.665	0.762	1.045	0.776	0.775	0.775	0.767	0.833	0.811	0.818	0.732	0.811	0.801	0.865	0.876	0.887	0.854	0.844	0.879	0.863
10:19:31	37																									0.833	0.849	0.852	0.771	0.669	0.765	1.044	0.78	0.779	0.779	0.772	0.837	0.814	0.822	0.737	0.814	0.803	0.869	0.879	0.891	0.861	0.851	0.882	0.867
10:29:31	37																									0.84	0.854	0.858	0.776	0.672	0.771	1.056	0.784	0.783	0.783	0.776	0.843	0.815	0.822	0.74	0.818	0.806	0.874	0.884	0.895	0.865	0.857	0.888	0.871
10:39:31	37																									0.845	0.861	0.863	0.779	0.676	0.773	1.056	0.786	0.786	0.787	0.779	0.849	0.819	0.826	0.744	0.823	0.812	0.88	0.891	0.901	0.871	0.862	0.894	0.877
10:49:31	37																									0.85	0.864	0.868	0.781	0.678	0.775	1.067	0.789	0.789	0.79	0.781	0.852	0.823	0.831	0.749	0.825	0.815	0.883	0.894	0.906	0.877	0.868	0.897	0.881
10:59:31	37																									0.855	0.869	0.872	0.785	0.682	0.779	1.067	0.792	0.791	0.793	0.787	0.857	0.827	0.834	0.753	0.827	0.817	0.888	0.898	0.909	0.881	0.874	0.901	0.884
11:09:31	37																									0.859	0.874	0.877	0.789	0.685	0.783	1.058	0.797	0.794	0.796	0.792	0.863	0.828	0.835	0.755	0.829	0.819	0.892	0.903	0.913	0.886	0.877	0.906	0.888
11:19:31	37																									0.863	0.878	0.88	0.793	0.687	0.786	1.067	0.799	0.797	0.799	0.795	0.867	0.83	0.837	0.759	0.834	0.823	0.896	0.907	0.918	0.891	0.883	0.91	0.893
11:29:31	37																									0.868	0.881	0.885	0.795	0.69	0.788	1.06	0.802	0.801	0.805	0.796	0.87	0.834	0.842	0.765	0.838	0.827	0.899	0.911	0.923	0.895	0.888	0.913	0.896
11:39:31	37.1																									0.87	0.886	0.889	0.799	0.694	0.792	1.062	0.807	0.804	0.805	0.801	0.874	0.837	0.846	0.768	0.838	0.829	0.903	0.914	0.925	0.899	0.891	0.918	0.898
11:49:31	37																									0.874	0.89	0.893	0.804	0.696	0.798	1.06	0.811	0.807	0.813	0.806	0.878	0.838	0.846	0.771	0.841	0.831	0.907	0.918	0.929	0.902	0.894	0.921	0.901
11:59:31	37																									0.877	0.893	0.897	0.808	0.699	0.8	1.063	0.814	0.811	0.812	0.809	0.882	0.839	0.848	0.775	0.844	0.834	0.91	0.922	0.933	0.907	0.899	0.925	0.906
12:09:31	37																									0.88	0.896	0.9	0.809	0.703	0.802	1.063	0.816	0.814	0.816	0.81	0.885	0.842	0.851	0.779	0.847	0.838	0.913	0.925	0.936	0.91	0.902	0.927	0.908
Results
	1	2	3	4	5	6	7	8	9	10	11	12
A	?????	?????	?????	?????	?????	?????	?????	?????	?????	?????	?????	?????	Max V [YFP:503,540]
	?????	?????	?????	?????	?????	?????	?????	?????	?????	?????	?????	?????	R-Squared [YFP:503,540]
	?????	?????	?????	?????	?????	?????	?????	?????	?????	?????	?????	?????	t at Max V [YFP:503,540]
	?????	?????	?????	?????	?????	?????	?????	?????	?????	?????	?????	?????	Lagtime [YFP:503,540]
	?????	?????	?????	?????	?????	?????	?????	?????	?????	?????	?????	?????	Max V [YFP:503,540[2]]
	?????	?????	?????	?????	?????	?????	?????	?????	?????	?????	?????	?????	R-Squared [YFP:503,540[2]]
	?????	?????	?????	?????	?????	?????	?????	?????	?????	?????	?????	?????	t at Max V [YFP:503,540[2]]
	?????	?????	?????	?????	?????	?????	?????	?????	?????	?????	?????	?????	Lagtime [YFP:503,540[2]]
	?????	?????	?????	?????	?????	?????	?????	?????	?????	?????	?????	?????	Max V [OD600:600]
	?????	?????	?????	?????	?????	?????	?????	?????	?????	?????	?????	?????	R-Squared [OD600:600]
	?????	?????	?????	?????	?????	?????	?????	?????	?????	?????	?????	?????	t at Max V [OD600:600]
	?????	?????	?????	?????	?????	?????	?????	?????	?????	?????	?????	?????	Lagtime [OD600:600]
B	?????	?????	?????	?????	?????	?????	?????	?????	?????	?????	?????	?????	Max V [YFP:503,540]
	?????	?????	?????	?????	?????	?????	?????	?????	?????	?????	?????	?????	R-Squared [YFP:503,540]
	?????	?????	?????	?????	?????	?????	?????	?????	?????	?????	?????	?????	t at Max V [YFP:503,540]
	?????	?????	?????	?????	?????	?????	?????	?????	?????	?????	?????	?????	Lagtime [YFP:503,540]
	?????	?????	?????	?????	?????	?????	?????	?????	?????	?????	?????	?????	Max V [YFP:503,540[2]]
	?????	?????	?????	?????	?????	?????	?????	?????	?????	?????	?????	?????	R-Squared [YFP:503,540[2]]
	?????	?????	?????	?????	?????	?????	?????	?????	?????	?????	?????	?????	t at Max V [YFP:503,540[2]]
	?????	?????	?????	?????	?????	?????	?????	?????	?????	?????	?????	?????	Lagtime [YFP:503,540[2]]
	?????	?????	?????	?????	?????	?????	?????	?????	?????	?????	?????	?????	Max V [OD600:600]
	?????	?????	?????	?????	?????	?????	?????	?????	?????	?????	?????	?????	R-Squared [OD600:600]
	?????	?????	?????	?????	?????	?????	?????	?????	?????	?????	?????	?????	t at Max V [OD600:600]
	?????	?????	?????	?????	?????	?????	?????	?????	?????	?????	?????	?????	Lagtime [OD600:600]
C	1400	1900	-1300	1100	1400	1100	1000	1500	1400	-1200	1600	1500	Max V [YFP:503,540]
	1	1	1	1	1	1	1	1	1	1	1	1	R-Squared [YFP:503,540]
	11:13:38	04:23:38	06:23:38	05:03:38	04:53:38	02:43:38	08:43:38	03:53:38	11:33:38	08:33:38	06:23:38	04:03:38	t at Max V [YFP:503,540]
	10:26:29	04:14:25	06:47:06	04:44:05	04:49:21	02:41:22	07:42:38	03:46:38	10:46:29	09:06:58	05:42:23	03:44:38	Lagtime [YFP:503,540]
	21500	14100	22200	14900	14200	17600	19300	17100	16900	19200	25100	29900	Max V [YFP:503,540[2]]
	1	1	1	1	1	1	1	1	1	1	1	1	R-Squared [YFP:503,540[2]]
	10:04:05	12:04:05	11:04:05	08:04:05	09:54:05	09:44:05	08:24:05	10:34:05	10:04:05	10:44:05	05:44:05	09:54:05	t at Max V [YFP:503,540[2]]
	08:43:08	09:13:25	09:26:01	06:33:55	08:08:06	08:10:10	06:54:16	08:44:49	08:24:21	09:06:16	04:36:01	07:19:53	Lagtime [YFP:503,540[2]]
	4.01	4.81	4.31	4.11	3.22	3.58	4.39	4.01	4.45	4.57	4.56	4.35	Max V [OD600:600]
	1	1	1	1	1	1	1	1	1	1	1	1	R-Squared [OD600:600]
	03:04:31	02:54:31	04:14:31	03:34:31	04:54:31	02:34:31	03:34:31	03:34:31	03:24:31	03:34:31	04:34:31	03:34:31	t at Max V [OD600:600]
	01:57:49	02:05:09	02:26:30	02:27:44	03:44:29	02:00:06	02:22:41	02:16:28	02:20:06	02:26:53	03:28:42	02:25:50	Lagtime [OD600:600]
D	1500	1300	1100	-1500	1900	1500	1800	1200	1200	1000	1600	1500	Max V [YFP:503,540]
	1	1	1	1	1	1	1	1	1	1	1	1	R-Squared [YFP:503,540]
	06:23:38	04:13:38	05:13:38	11:43:38	11:23:38	03:03:38	09:13:38	09:03:38	04:33:38	07:53:38	04:03:38	04:23:38	t at Max V [YFP:503,540]
	05:24:38	03:39:24	04:03:11	?????	10:01:16	02:41:18	08:02:31	07:22:48	03:51:58	06:13:38	03:31:46	03:49:58	Lagtime [YFP:503,540]
	30400	27100	32500	27200	31700	30100	44000	29200	28500	28600	21000	20900	Max V [YFP:503,540[2]]
	1	1	1	1	1	1	1	1	1	1	1	1	R-Squared [YFP:503,540[2]]
	10:54:05	04:54:05	05:44:05	11:14:05	04:14:05	07:54:05	09:34:05	09:24:05	05:34:05	10:04:05	03:24:05	05:14:05	t at Max V [YFP:503,540[2]]
	08:07:16	03:32:40	04:08:19	07:47:26	03:20:55	05:58:39	07:54:21	07:00:13	04:05:18	07:46:02	02:32:51	03:27:30	Lagtime [YFP:503,540[2]]
	4.45	4.14	3.71	3.5	3.96	3.65	3.48	3.86	4.23	4.49	3.68	3.43	Max V [OD600:600]
	1	1	1	1	1	1	1	1	1	1	1	1	R-Squared [OD600:600]
	03:14:31	03:04:31	03:44:31	03:04:31	03:34:31	03:04:31	02:54:31	03:04:31	03:34:31	03:24:31	03:04:31	03:04:31	t at Max V [OD600:600]
	02:03:01	01:59:56	02:39:02	01:44:24	02:05:38	01:52:15	01:46:11	01:53:19	02:21:20	02:25:32	01:51:09	01:42:28	Lagtime [OD600:600]
E	1600	1000	900	-800	-1100	1000	1000	1100	-1300	1300	5500	5900	Max V [YFP:503,540]
	1	1	1	1	1	1	1	1	1	1	1	1	R-Squared [YFP:503,540]
	06:23:38	04:23:38	03:23:38	00:23:38	03:03:38	02:23:38	10:43:38	02:53:38	01:13:38	06:43:38	06:53:38	05:43:38	t at Max V [YFP:503,540]
	06:06:08	04:15:38	03:16:25	00:21:08	03:07:43	02:18:38	09:54:38	02:58:38	01:14:01	06:24:47	04:42:38	03:48:48	Lagtime [YFP:503,540]
	11100	17300	17500	13300	12100	9800	13200	-12400	16500	15000	196300	206400	Max V [YFP:503,540[2]]
	1	1	1	1	1	1	1	1	1	1	1	1	R-Squared [YFP:503,540[2]]
	07:34:05	11:34:05	12:04:05	11:14:05	11:54:05	11:24:05	06:34:05	11:24:05	07:44:05	09:24:05	06:54:05	05:44:05	t at Max V [YFP:503,540[2]]
	06:01:26	09:41:38	10:02:55	09:13:31	09:44:47	08:29:29	05:37:30	?????	06:40:32	07:58:41	04:46:20	03:49:07	Lagtime [YFP:503,540[2]]
	3.79	3.48	3.37	3.21	2.77	3.09	3.23	3.16	2.92	3.13	3.26	3.41	Max V [OD600:600]
	1	1	1	1	1	1	1	1	1	1	1	1	R-Squared [OD600:600]
	03:04:31	03:04:31	02:54:31	03:44:31	05:34:31	03:34:31	03:34:31	03:34:31	03:24:31	03:34:31	04:44:31	03:54:31	t at Max V [OD600:600]
	02:04:40	01:56:02	01:49:22	02:28:55	03:57:32	02:18:09	02:16:48	02:14:08	02:08:19	02:14:49	03:29:24	02:26:40	Lagtime [OD600:600]
F	6800	5500	7400	6400	6800	6300	5900	6500	6100	6100	6100	5600	Max V [YFP:503,540]
	1	1	1	1	1	1	1	1	1	1	1	1	R-Squared [YFP:503,540]
	04:53:38	04:53:38	05:53:38	04:43:38	05:23:38	10:03:38	04:23:38	05:03:38	05:23:38	05:43:38	08:13:38	04:53:38	t at Max V [YFP:503,540]
	03:15:33	02:52:38	03:46:53	02:57:04	03:27:54	06:20:51	02:43:33	03:04:01	03:31:45	03:41:35	05:23:23	02:52:34	Lagtime [YFP:503,540]
	225300	201500	249100	235800	219500	187200	171900	187100	179200	160400	210300	210000	Max V [YFP:503,540[2]]
	1	1	1	1	1	1	1	1	1	1	1	1	R-Squared [YFP:503,540[2]]
	04:54:05	07:44:05	05:44:05	05:04:05	05:44:05	09:04:05	02:54:05	04:54:05	11:04:05	05:44:05	08:14:05	04:34:05	t at Max V [YFP:503,540[2]]
	03:11:41	04:23:58	03:39:27	03:07:30	03:21:39	05:03:39	02:01:48	02:38:29	06:57:11	03:02:11	05:19:27	02:55:43	Lagtime [YFP:503,540[2]]
	3.36	3.46	3.22	3.49	3.05	3.49	3.36	3.45	3.41	3.41	3.3	3.63	Max V [OD600:600]
	1	1	1	1	1	1	1	1	1	1	1	1	R-Squared [OD600:600]
	03:04:31	03:14:31	03:54:31	03:04:31	03:24:31	02:54:31	03:04:31	03:04:31	03:24:31	03:24:31	03:04:31	02:54:31	t at Max V [OD600:600]
	01:54:15	01:56:27	02:44:44	01:55:51	01:57:23	01:59:12	01:54:33	01:58:01	02:19:35	02:22:06	01:52:56	01:55:26	Lagtime [OD600:600]
G	?????	?????	?????	?????	?????	?????	?????	?????	?????	?????	?????	?????	Max V [YFP:503,540]
	?????	?????	?????	?????	?????	?????	?????	?????	?????	?????	?????	?????	R-Squared [YFP:503,540]
	?????	?????	?????	?????	?????	?????	?????	?????	?????	?????	?????	?????	t at Max V [YFP:503,540]
	?????	?????	?????	?????	?????	?????	?????	?????	?????	?????	?????	?????	Lagtime [YFP:503,540]
	?????	?????	?????	?????	?????	?????	?????	?????	?????	?????	?????	?????	Max V [YFP:503,540[2]]
	?????	?????	?????	?????	?????	?????	?????	?????	?????	?????	?????	?????	R-Squared [YFP:503,540[2]]
	?????	?????	?????	?????	?????	?????	?????	?????	?????	?????	?????	?????	t at Max V [YFP:503,540[2]]
	?????	?????	?????	?????	?????	?????	?????	?????	?????	?????	?????	?????	Lagtime [YFP:503,540[2]]
	?????	?????	?????	?????	?????	?????	?????	?????	?????	?????	?????	?????	Max V [OD600:600]
	?????	?????	?????	?????	?????	?????	?????	?????	?????	?????	?????	?????	R-Squared [OD600:600]
	?????	?????	?????	?????	?????	?????	?????	?????	?????	?????	?????	?????	t at Max V [OD600:600]
	?????	?????	?????	?????	?????	?????	?????	?????	?????	?????	?????	?????	Lagtime [OD600:600]
H	?????	?????	?????	?????	?????	?????	?????	?????	?????	?????	?????	?????	Max V [YFP:503,540]
	?????	?????	?????	?????	?????	?????	?????	?????	?????	?????	?????	?????	R-Squared [YFP:503,540]
	?????	?????	?????	?????	?????	?????	?????	?????	?????	?????	?????	?????	t at Max V [YFP:503,540]
	?????	?????	?????	?????	?????	?????	?????	?????	?????	?????	?????	?????	Lagtime [YFP:503,540]
	?????	?????	?????	?????	?????	?????	?????	?????	?????	?????	?????	?????	Max V [YFP:503,540[2]]
	?????	?????	?????	?????	?????	?????	?????	?????	?????	?????	?????	?????	R-Squared [YFP:503,540[2]]
	?????	?????	?????	?????	?????	?????	?????	?????	?????	?????	?????	?????	t at Max V [YFP:503,540[2]]
	?????	?????	?????	?????	?????	?????	?????	?????	?????	?????	?????	?????	Lagtime [YFP:503,540[2]]
	?????	?????	?????	?????	?????	?????	?????	?????	?????	?????	?????	?????	Max V [OD600:600]
	?????	?????	?????	?????	?????	?????	?????	?????	?????	?????	?????	?????	R-Squared [OD600:600]
	?????	?????	?????	?????	?????	?????	?????	?????	?????	?????	?????	?????	t at Max V [OD600:600]
	?????	?????	?????	?????	?????	?????	?????	?????	?????	?????	?????	?????	Lagtime [OD600:600]
[truncated: 48 more columns]
