# Supplementary material for: Layered feedback control overcomes performance trade-off in synthetic biomolecular networks
Source: Nat Commun. 2022 Sep 14;13:5393. doi: 10.1038/s41467-022-33058-6 (PMC9474519; doi:10.1038/s41467-022-33058-6)
Supplement: Supplementary file 4 — Source Data [file 41467_2022_33058_MOESM4_ESM.zip › Source_Data_and_Source_Code_Final_Revision/Figure_3&Supplementary_FigureS1/Figure_3C/5.002R1-Source_Data.xlsx]

## Sheet: Plate 1 - Sheet1
Software Version	2.09.1
Experiment File Path:	C:\Users\murraylab\Box\biocircuits\CYH\5.002R1.xpt
Protocol File Path:	C:\Users\Public\Documents\Protocols\CYH\YFP-COURSE.prt
Plate Number	Plate 1
Date	2020-02-12
Time	17:18:52
Reader Type:	Synergy H1
Reader Serial Number:	268449
Reading Type	Reader
Procedure Details
Plate Type	96 WELL PLATE (Use plate lid)
Eject plate on completion
Set Temperature	Setpoint 37°C
	Preheat before moving to next step
Start Kinetic	Runtime 12:00:00 (HH:MM:SS), Interval 0:10:00, 73 Reads
Shake	Linear: Continuous
	Frequency: 1096 cpm (1 mm)
Read	sfYFP
	Fluorescence Endpoint
	A1..B12
	Filter Set 1
	Excitation: 503, Emission: 540
	Optics: Bottom, Gain: 61
	Filter Set 2
	Excitation: 503, Emission: 540
	Optics: Bottom, Gain: 100
	Light Source: Xenon Flash, Lamp Energy: High
	Read Speed: Normal, Delay: 100 msec, Measurements/Data Point: 10
	Read Height: 7 mm
Read	OD600
	Absorbance Endpoint
	A1..B12
	Wavelengths: 600
	Read Speed: Normal, Delay: 100 msec, Measurements/Data Point: 8
End Kinetic
Layout
		1	2	3	4	5	6	7	8	9	10	11	12
	A	SPL1	SPL9	SPL17	SPL25	SPL33	SPL41	SPL49	SPL57	SPL65	SPL73	SPL81	SPL89	Well ID
	B	SPL2	SPL10	SPL18	SPL26	SPL34	SPL42	SPL50	SPL58	SPL66	SPL74	SPL82	SPL90	Well ID
	C	SPL3	SPL11	SPL19	SPL27	SPL35	SPL43	SPL51	SPL59	SPL67	SPL75	SPL83	SPL91	Well ID
	D	SPL4	SPL12	SPL20	SPL28	SPL36	SPL44	SPL52	SPL60	SPL68	SPL76	SPL84	SPL92	Well ID
	E	SPL5	SPL13	SPL21	SPL29	SPL37	SPL45	SPL53	SPL61	SPL69	SPL77	SPL85	SPL93	Well ID
	F	SPL6	SPL14	SPL22	SPL30	SPL38	SPL46	SPL54	SPL62	SPL70	SPL78	SPL86	SPL94	Well ID
	G	SPL7	SPL15	SPL23	SPL31	SPL39	SPL47	SPL55	SPL63	SPL71	SPL79	SPL87	SPL95	Well ID
	H	SPL8	SPL16	SPL24	SPL32	SPL40	SPL48	SPL56	SPL64	SPL72	SPL80	SPL88	SPL96	Well ID
sfYFP:503,540
	Time	T° sfYFP:503,540	A1	A2	A3	A4	A5	A6	A7	A8	A9	A10	A11	A12	B1	B2	B3	B4	B5	B6	B7	B8	B9	B10	B11	B12	C1
	00:09:15	37	3	4	1	4	0	4	4	5	1	0	3	0	0	1	8	4	10	6	5	1	5	5	0	0
	00:19:15	37	2	4	0	0	0	9	0	1	1	1	0	2	0	2	3	0	11	0	0	5	6	5	3	0
	00:29:15	37	7	0	1	10	7	0	3	4	0	2	0	2	0	0	0	3	1	8	11	0	1	5	0	1
	00:39:15	37	0	6	2	0	0	3	0	9	5	2	2	2	0	5	2	0	2	2	0	10	2	1	2	2
	00:49:15	37	6	0	14	3	3	2	3	7	9	0	0	6	2	1	2	5	2	0	0	0	1	0	0	0
	00:59:15	37	0	5	0	3	0	0	1	9	0	1	8	2	0	5	3	1	1	6	6	8	0	3	5	3
	01:09:15	37	5	5	4	2	4	5	0	2	6	3	1	0	2	1	6	3	0	4	9	0	15	1	3	1
	01:19:15	37	7	10	5	0	0	0	0	3	4	0	3	0	7	0	9	6	0	3	6	0	3	1	7	1
	01:29:15	37	4	5	0	2	0	2	3	3	0	0	4	4	5	0	1	0	10	12	5	9	0	3	0	12
	01:39:15	37	0	1	0	1	9	5	0	4	1	9	0	1	23	0	0	9	6	5	13	8	9	7	12	3
	01:49:15	37	1	10	0	4	0	4	0	6	1	0	1	0	6	2	4	7	14	6	8	5	9	0	2	0
	01:59:15	37	2	5	1	0	6	0	4	5	4	0	0	10	0	5	0	13	6	7	15	14	9	6	0	4
	02:09:15	37	0	7	3	0	7	0	3	5	3	6	2	4	9	5	5	8	13	16	7	13	10	8	1	14
	02:19:15	37	5	4	0	0	12	1	2	1	2	1	0	1	2	0	6	9	9	10	17	16	16	9	6	7
	02:29:15	37	0	1	6	4	0	3	2	10	11	0	0	5	1	2	5	11	14	6	20	16	13	4	4	2
	02:39:15	37	0	0	2	2	2	4	5	4	0	8	2	0	1	6	1	10	14	17	19	16	21	19	7	12
	02:49:15	37	4	0	2	2	3	2	0	6	3	10	1	6	0	0	0	15	18	12	24	22	34	11	14	16
	02:59:15	37	8	0	0	2	0	4	4	6	1	5	4	4	1	3	2	18	17	20	24	27	25	16	11	10
	03:09:15	37	0	4	0	5	5	0	5	7	0	0	6	3	4	12	0	15	16	16	32	28	28	20	16	26
	03:19:15	37	4	10	2	3	0	6	5	6	2	7	0	1	11	3	0	23	22	27	44	45	32	22	28	22
	03:29:15	37	2	0	0	7	10	6	3	9	0	2	8	14	0	10	5	34	23	34	42	48	36	28	29	38
	03:39:15	37	3	8	5	1	7	4	3	1	0	0	4	8	0	0	6	41	27	35	60	55	42	30	34	43
	03:49:15	37	0	3	5	5	5	6	7	2	1	3	7	1	0	1	8	41	37	33	68	59	55	47	47	47
	03:59:15	37	1	7	11	0	0	7	5	2	8	0	3	16	5	0	0	41	51	37	82	68	62	56	57	63
	04:09:15	37	4	5	5	2	2	0	5	6	5	0	10	6	5	9	5	46	44	50	82	76	65	60	63	73
	04:19:15	37	0	3	1	8	6	6	4	5	0	2	2	5	5	3	9	50	47	46	91	86	69	80	83	87
	04:29:15	37	0	5	2	9	1	4	7	7	2	5	3	2	3	0	6	50	60	50	84	96	81	91	85	87
	04:39:15	37	5	2	4	7	8	7	4	4	17	15	3	9	0	0	6	44	56	61	93	90	82	99	99	88
	04:49:15	37	0	0	5	10	4	10	6	8	1	4	0	7	3	4	4	55	58	61	109	99	89	110	104	108
	04:59:15	37	2	0	3	9	14	8	13	2	14	3	1	7	7	13	8	68	72	60	121	99	92	119	112	107
	05:09:15	37	2	7	0	10	14	4	7	7	7	6	5	3	0	2	7	64	58	61	120	114	102	122	125	128
	05:19:15	37	4	6	7	11	0	7	1	9	7	1	2	7	6	1	0	70	70	70	127	122	107	145	134	130
	05:29:15	37	14	0	7	9	6	6	9	0	5	4	0	0	2	0	5	73	78	76	139	123	115	151	143	150
	05:39:15	37	3	8	5	14	6	0	7	2	9	8	2	8	12	6	0	76	80	73	152	127	126	167	160	155
	05:49:15	37	0	6	5	11	10	7	8	5	16	0	2	8	6	7	2	79	72	78	157	140	127	171	171	160
	05:59:15	37	4	2	6	10	7	10	3	16	7	5	5	0	6	8	10	79	88	82	166	142	133	190	181	173
	06:09:15	37	15	16	6	2	7	12	13	8	11	5	4	6	3	9	0	87	89	88	175	148	141	193	176	176
	06:19:15	37	1	4	8	14	11	6	12	16	19	6	6	12	2	8	10	84	83	95	173	165	149	206	202	185
	06:29:15	37	11	2	1	15	17	4	6	7	15	0	7	13	1	3	15	89	88	102	178	168	147	214	218	185
	06:39:15	37	5	5	5	19	7	11	12	10	17	7	13	2	4	5	11	89	104	97	192	167	162	233	217	202
	06:49:15	37	6	8	5	7	14	11	5	6	4	6	16	6	9	3	3	104	99	101	210	184	175	227	234	209
	06:59:15	37	8	9	11	4	27	6	10	6	3	0	5	6	7	2	8	105	104	98	223	197	180	252	251	215
	07:09:15	37	4	6	4	6	15	15	12	15	0	7	6	5	7	5	5	101	104	114	230	202	191	267	248	227
	07:19:15	37	4	6	3	4	12	17	11	8	12	2	7	1	4	7	6	108	115	108	234	206	185	278	278	237
	07:29:15	37	6	4	7	8	10	12	12	9	15	8	7	3	6	3	11	112	119	119	241	229	196	278	269	258
	07:39:15	37	13	10	7	17	9	21	3	19	15	6	12	8	8	4	9	112	111	116	250	218	221	292	283	243
	07:49:15	37	7	11	9	10	11	13	7	8	9	6	1	9	5	9	0	122	124	115	276	227	224	299	279	257
	07:59:15	37	10	4	5	14	15	10	5	9	8	20	10	0	13	6	15	122	120	125	266	232	240	303	302	263
	08:09:15	37	9	5	15	17	11	11	12	15	12	7	0	13	9	4	4	120	133	138	290	257	248	319	298	270
	08:19:15	37	15	1	12	15	1	25	16	8	15	7	10	0	1	7	13	125	127	134	305	266	244	327	312	289
	08:29:15	37	9	7	6	15	11	17	11	21	19	10	3	8	8	8	7	129	134	141	316	270	260	331	317	287
	08:39:15	37	11	13	6	17	18	5	10	10	13	5	6	13	12	10	0	135	138	139	310	296	271	340	344	303
	08:49:15	37	6	6	10	8	18	20	18	10	4	7	10	14	9	8	6	142	140	143	315	299	274	340	343	284
	08:59:15	37	9	10	1	14	7	15	5	11	18	10	0	6	14	9	11	148	146	154	341	301	294	361	358	302
	09:09:15	37	10	3	5	16	10	19	13	13	14	1	10	4	6	14	14	150	156	164	352	314	297	347	359	296
	09:19:15	37	0	10	12	18	21	19	21	9	12	8	13	7	16	5	10	147	162	160	362	335	314	357	359	301
	09:29:15	37	16	19	11	14	13	19	8	11	14	9	12	9	13	7	12	152	164	158	379	335	320	375	351	314
	09:39:15	37	5	15	10	14	16	17	12	15	11	12	9	17	16	11	13	158	166	154	384	345	326	364	368	306
	09:49:15	37	10	20	17	16	13	17	17	8	21	11	4	0	0	12	12	168	160	175	395	358	348	369	360	305
	09:59:15	37	16	0	8	18	13	17	20	21	16	8	11	3	19	10	15	174	181	177	395	366	364	357	373	296
	10:09:15	37	9	1	17	19	16	18	17	14	21	6	12	7	12	12	10	166	169	169	412	378	354	357	362	300
	10:19:15	37	4	10	8	13	23	21	15	15	18	12	6	18	10	0	8	177	174	178	439	401	369	356	369	301
	10:29:15	37	7	12	8	22	23	18	16	7	5	4	13	6	10	6	15	176	182	177	444	400	370	372	356	288
	10:39:15	37	15	0	19	19	12	30	23	16	15	10	15	4	18	4	13	184	183	185	455	418	377	361	339	304
	10:49:15	37	10	13	14	17	22	19	11	14	21	14	12	12	10	7	9	172	189	192	471	413	389	371	348	290
	10:59:15	37	12	17	16	10	19	25	14	10	12	7	10	4	1	9	8	187	191	193	476	416	403	384	355	301
	11:09:15	37	9	7	6	25	19	17	14	26	11	13	10	15	6	10	8	192	202	198	467	421	423	354	364	283
	11:19:15	37	14	11	6	22	17	20	18	17	12	12	17	10	18	3	9	191	200	198	482	428	407	357	357	305
	11:29:15	37	13	19	5	33	22	20	9	16	19	16	15	18	9	12	7	190	192	203	493	429	402	357	360	285
	11:39:15	37	10	18	10	14	16	25	20	7	16	10	11	3	12	11	10	197	202	203	494	442	423	361	345	289
	11:49:15	37	15	14	14	16	6	18	22	18	17	14	12	8	13	11	13	197	209	202	508	450	427	356	353	289
	11:59:15	37	14	15	6	14	17	32	29	19	19	12	9	10	8	10	10	196	207	195	503	450	435	368	351	280
	12:09:15	37	20	11	14	5	22	23	18	21	23	12	16	8	18	14	16	205	215	202	520	468	442	341	350	275
sfYFP:503,540[2]
	Time	T° sfYFP:503,540[2]	A1	A2	A3	A4	A5	A6	A7	A8	A9	A10	A11	A12	B1	B2	B3	B4	B5	B6	B7	B8	B9	B10	B11	B12	C1		A1	A2	A3	A4	A5	A6	A7	A8	A9	A10	A11	A12	B1	B2	B3	B4	B5	B6	B7	B8	B9
	00:09:29	37	41	34	46	41	33	34	37	46	51	38	41	39	54	36	51	48	49	41	51	52	46	36	49	42			476.744	400	541.176	482.353	379.31	400	440.476	547.619	600	441.86	476.744	453.488	519.231	336.449	536.842	324.324	505.155	362.832	490.385	361.111	554.217
	00:19:29	37	47	34	37	45	48	50	42	36	30	30	40	35	51	51	46	51	49	50	56	43	44	47	29	42			510.87	400	435.294	529.412	551.724	588.235	500	428.571	352.941	344.828	459.77	364.583	490.385	411.29	373.984	404.762	457.944	526.316	622.222	364.407	530.12
	00:29:29	37	44	32	27	44	45	35	36	45	55	31	44	44	37	43	38	47	60	46	36	49	48	46	38	40			505.747	372.093	313.953	511.628	511.364	406.977	423.529	529.412	639.535	352.273	500	458.333	393.617	417.476	351.852	353.383	576.923	528.736	342.857	556.818	571.429
	00:39:29	37	34	35	41	43	46	54	44	37	42	37	27	39	43	37	45	71	59	56	61	53	43	33	46	52			382.022	402.299	465.909	494.253	511.111	620.69	511.628	430.233	482.759	420.455	300	402.062	443.299	289.062	340.909	568	536.364	602.151	549.55	582.418	505.882
	00:49:29	37	50	46	50	49	56	46	48	40	49	33	35	31	31	30	42	83	74	63	77	72	65	50	65	42			549.451	516.854	555.556	544.444	608.696	516.854	545.455	454.545	556.818	362.637	380.435	310	336.957	243.902	378.378	821.782	637.931	508.065	719.626	720	738.636
	00:59:29	37	49	29	53	41	34	29	61	47	43	59	47	51	51	29	29	83	93	84	91	85	69	45	52	54			521.277	315.217	569.892	445.652	354.167	315.217	670.33	522.222	472.527	627.66	484.536	500	500	237.705	252.174	648.438	911.765	840	827.273	934.066	784.091
	01:09:29	37	30	45	36	46	59	39	38	39	48	27	32	34	33	43	47	100	114	116	101	107	92	65	65	65			309.278	468.75	371.134	479.167	590	406.25	404.255	419.355	510.638	275.51	316.832	314.815	317.308	361.345	348.148	980.392	1175.26	892.308	1063.16	1114.58	1010.99
	01:19:29	37	33	43	44	44	58	42	55	44	51	41	21	42	42	49	36	113	108	107	131	144	103	85	75	68			323.529	425.743	431.373	435.644	547.17	420	561.224	453.608	525.773	398.058	196.262	371.681	385.321	415.254	336.449	1141.41	1080	938.596	1310	1454.55	1084.21
	01:29:29	37	38	62	48	35	52	44	39	58	34	28	62	36	49	42	32	142	126	118	183	170	154	89	68	102			351.852	579.439	444.444	327.103	460.177	415.094	378.641	574.257	333.333	254.545	543.86	302.521	426.087	385.321	296.296	1405.94	1211.54	1156.86	1742.86	1574.07	1571.43
	01:39:29	37	40	45	33	62	60	67	50	46	37	35	53	35	44	35	39	180	184	176	253	229	185	127	107	134			347.826	398.23	286.957	548.673	500	598.214	454.545	433.962	345.794	299.145	434.426	275.591	363.636	263.158	336.207	1551.72	1628.32	1660.38	2300	2120.37	1813.73
	01:49:29	37	47	44	41	43	64	59	47	47	61	32	44	48	41	45	46	177	184	214	313	276	238	147	131	184			379.032	363.636	328	358.333	492.308	487.603	401.709	415.929	539.823	258.065	333.333	352.941	317.829	333.333	359.375	1539.13	1642.86	1877.19	2586.78	2400	2224.3
	01:59:29	37	41	31	35	66	74	57	66	45	59	37	44	43	35	30	44	243	224	259	458	341	298	192	168	209			305.97	238.462	261.194	511.628	532.374	441.86	532.258	375	491.667	278.195	305.556	292.517	257.353	243.902	328.358	1959.68	1806.45	2194.92	3754.1	2889.83	2637.17
	02:09:29	37	40	32	55	60	61	67	39	51	49	60	49	33	54	40	50	259	252	306	417	382	375	217	193	216			275.862	228.571	379.31	431.655	403.974	485.507	295.455	404.762	385.827	419.58	316.129	210.191	377.622	307.692	375.94	2023.44	2000	2266.67	3207.69	3007.87	3151.26
	02:19:29	37	46	46	48	66	74	59	56	60	60	35	40	36	55	36	50	313	331	329	545	462	442	244	239	260			289.308	296.774	296.296	437.086	445.783	395.973	394.366	444.444	441.176	224.359	236.686	210.526	357.143	248.276	328.947	2335.82	2451.85	2401.46	3920.86	3422.22	3480.31
	02:29:29	37	54	38	55	58	72	73	68	60	49	34	52	61	49	48	58	318	367	348	637	545	509	278	253	294			301.676	227.545	312.5	351.515	393.443	453.416	441.558	416.667	335.616	200	282.609	319.372	286.55	309.677	369.427	2193.1	2496.6	2304.64	4275.17	3732.88	3798.51
	02:39:29	37	48	49	39	74	77	71	76	58	72	48	58	44	35	38	46	421	419	438	757	694	538	325	320	385			252.632	263.441	214.286	402.174	390.863	398.876	449.704	371.795	458.599	255.319	284.314	205.607	196.629	222.222	256.983	2733.77	2635.22	2654.55	4672.84	4310.56	3736.11
	02:49:29	37	43	48	59	66	89	101	63	82	62	77	55	49	47	41	59	498	484	520	945	746	703	420	373	480			211.823	241.206	296.482	341.969	417.84	531.579	340.541	471.264	358.382	370.192	246.637	217.778	238.579	226.519	289.216	3018.18	2797.69	2937.85	5369.32	4362.57	4535.48
	02:59:29	37	48	46	56	77	109	85	67	63	78	39	55	59	54	53	61	541	568	589	1034	905	803	507	479	540			214.286	215.962	248.889	368.421	471.861	412.621	336.683	336.898	412.698	174.888	224.49	241.803	253.521	270.408	296.117	3056.5	3173.18	3327.68	5302.56	5201.15	4779.76
	03:09:29	37	51	67	67	94	98	73	91	63	78	63	44	67	36	62	61	657	691	695	1262	1058	905	624	546	678			218.884	295.154	278.008	410.48	388.889	321.586	415.525	315	380.488	260.331	162.362	247.232	153.846	283.105	265.217	3421.88	3543.59	3475	6186.27	5627.66	5084.27
	03:19:29	37	54	67	80	115	138	94	88	83	89	58	68	60	66	59	51	826	810	828	1525	1248	1036	752	711	890			216	275.72	312.5	447.471	494.624	380.567	369.748	387.85	410.138	224.806	236.111	206.897	261.905	250	208.163	3990.34	3802.82	3869.16	6838.57	6147.78	5367.88
	03:29:29	37	62	63	62	118	124	112	98	91	84	61	75	56	67	69	68	1021	980	1010	1837	1584	1329	1156	950	1159			232.21	243.243	229.63	440.299	426.117	416.357	372.624	392.241	357.447	224.265	243.506	176.101	247.232	270.588	251.852	4537.78	4260.87	4410.48	7751.05	7200	6420.29
	03:39:29	37	71	68	60	122	132	141	124	117	117	88	75	73	66	58	79	1164	1140	1084	2132	1880	1570	1341	1205	1437			249.123	244.604	209.059	434.164	435.644	496.479	454.212	458.824	446.565	308.772	230.061	215.976	226.804	214.815	274.306	4829.88	4615.38	4460.91	8137.4	7966.1	7072.07
	03:49:29	37	78	90	73	150	165	136	118	115	104	77	78	61	75	73	87	1303	1400	1358	2429	1998	1841	1723	1553	1762			254.902	306.122	240.924	511.945	530.547	461.017	400	427.509	378.182	260.135	230.769	173.295	235.849	247.458	277.955	5070.04	5323.19	5203.07	8800.72	7928.57	7735.29
	03:59:29	37	75	87	89	140	172	158	128	127	127	88	104	73	96	84	85	1373	1493	1493	2585	2257	2157	2098	1922	2136			236.593	284.314	282.54	465.116	534.161	519.737	408.946	453.571	445.614	282.051	298.851	205.056	288.288	275.41	260.736	5066.42	5370.5	5429.09	8913.79	8421.64	8525.69
	04:09:29	37	90	80	84	182	187	181	134	145	139	101	77	89	100	72	94	1515	1612	1598	2805	2487	2339	2381	2336	2451			271.903	252.366	256.881	583.333	564.955	576.433	416.149	506.993	477.663	311.728	214.485	245.179	290.698	225.705	280.597	5372.34	5520.55	5548.61	9288.08	8850.53	8760.3
	04:19:29	37	114	104	105	177	189	185	146	153	150	94	104	95	92	90	93	1617	1718	1666	2989	2761	2595	2756	2621	2789			333.333	315.152	308.824	551.402	554.252	572.755	438.438	520.408	501.672	278.932	283.379	251.323	265.13	269.461	272.727	5537.67	5688.74	5571.91	9519.11	9423.21	9202.13
	04:29:29	37	98	95	102	196	209	178	193	156	155	87	105	113	94	91	83	1871	1773	1790	3218	3013	2739	3102	2901	3134			277.62	280.236	292.264	592.145	593.75	532.934	572.7	509.804	503.247	250	274.151	289.003	264.045	274.096	247.024	6174.92	5664.54	5628.93	9871.17	9911.18	9348.12
	04:39:29	37	115	108	97	212	221	224	192	173	174	119	97	115	96	97	104	1894	1997	1957	3436	3105	2938	3287	3286	3326			315.068	306.818	268.698	623.529	612.188	651.163	568.047	550.955	547.17	328.729	247.449	289.673	261.58	281.977	300.578	6070.51	6182.66	6021.54	9988.37	9888.54	9664.47
	04:49:29	37	103	116	127	199	221	203	181	196	185	112	102	101	106	98	105	2029	2046	2011	3730	3237	3081	3743	3667	3597			278.378	320.442	341.398	568.571	598.916	575.071	526.163	604.938	564.024	300.268	254.364	248.157	281.167	280	292.479	6301.24	6125.75	5932.15	10626.8	10021.7	9780.95
	04:59:29	37	92	117	112	230	268	241	200	194	204	101	115	91	107	100	109	2129	2133	2161	3911	3675	3274	3938	4038	3888			243.386	323.204	301.075	638.889	707.124	665.746	564.972	580.838	605.341	262.338	275.12	215.13	271.574	271.739	297.814	6471.12	6218.66	6245.66	10833.8	11036	10073.8
	05:09:29	37	128	123	130	223	234	232	237	200	212	130	121	118	128	116	116	2224	2303	2261	4216	3794	3516	4445	4294	4441			324.873	325.397	332.481	604.336	603.093	625.337	649.315	581.395	614.493	332.481	286.73	276.347	319.202	306.878	310.16	6638.81	6561.25	6405.1	11363.9	10997.1	10526.9
	05:19:29	37	132	120	141	235	294	259	221	216	234	130	125	133	120	127	118	2276	2336	2300	4693	4091	3799	4766	4642	4656			325.926	310.078	353.383	626.667	742.424	679.79	595.687	613.636	659.155	326.633	291.375	305.046	297.03	335.979	298.734	6616.28	6561.8	6515.58	12415.3	11722.1	11075.8
	05:29:29	37	134	118	150	229	243	231	226	237	249	125	122	129	147	126	128	2430	2504	2463	4674	4279	3918	5105	5155	4912			321.343	297.98	367.647	610.667	615.19	603.133	596.306	660.167	685.95	306.373	276.018	291.196	350.835	318.987	329.049	6982.76	6860.27	6803.87	12140.3	12053.5	11226.4
	05:39:29	37	138	137	147	270	262	273	236	227	236	152	145	146	151	109	140	2473	2487	2537	4877	4359	4081	5449	5496	5334			329.356	339.109	352.518	694.087	639.024	696.429	598.985	630.556	648.352	365.385	320.796	315.335	359.524	273.183	347.395	6907.82	6721.62	6894.02	12602.1	12008.3	11431.4
	05:49:29	37	155	148	166	274	285	262	241	255	264	160	159	140	167	135	115	2672	2623	2721	5346	4715	4528	5832	6033	5552			362.998	359.223	389.671	688.442	681.818	653.367	608.586	680	698.413	376.471	341.935	300.429	390.187	330.882	280.488	7340.66	6920.84	7236.7	13500	12708.9	12405.5
	05:59:29	37	142	155	159	285	311	304	239	274	236	154	151	158	148	130	150	2767	2777	2806	5547	4993	4540	6431	6143	5928			326.437	369.048	365.517	703.704	730.047	743.276	591.584	719.16	614.583	354.839	319.915	334.746	340.23	310.263	356.295	7478.38	7212.99	7326.37	13730.2	13244	12237.2
	06:09:29	37	154	165	191	306	341	287	280	274	254	150	161	141	160	144	159	2903	2824	2960	5905	5210	4942	6644	6596	6114			347.63	387.324	431.151	740.92	787.529	689.904	679.612	704.37	646.31	339.367	338.235	291.925	360.36	339.623	373.239	7720.74	7222.51	7609.25	14332.5	13532.5	13074.1
	06:19:29	37	170	159	169	318	349	312	313	296	279	181	156	164	163	156	162	2926	3171	2903	6062	5554	5274	7015	6944	6453			376.106	367.206	377.232	758.95	794.989	735.849	743.468	751.269	695.761	403.118	317.719	336.066	362.222	367.059	375	7679.79	7907.73	7349.37	14467.8	14241	13698.7
	06:29:29	37	193	191	171	324	329	320	304	267	263	172	183	169	170	154	172	3023	3222	3192	6539	5811	5394	7498	7246	6536			426.049	433.107	374.179	760.563	736.018	744.186	705.336	660.891	644.608	377.193	368.209	339.357	369.565	355.658	390.023	7791.24	7858.54	7842.75	15385.9	14674.2	13795.4
	06:39:29	37	165	180	194	357	364	340	287	304	293	180	174	184	188	180	170	3243	3237	3338	6805	6036	5652	7620	7815	6876			358.696	402.685	419.006	826.389	805.31	778.032	656.751	741.463	707.729	388.769	345.924	365.079	403.433	413.793	381.166	8272.96	7933.82	8161.37	15788.9	15014.9	14236.8
	06:49:29	37	192	164	192	336	357	334	303	294	290	211	181	175	200	176	167	3375	3394	3410	6953	6623	6015	8408	7910	7459			406.78	361.233	411.135	770.642	781.182	757.37	685.52	701.671	687.204	449.893	350.775	339.806	423.729	399.093	373.602	8479.9	8198.07	8197.12	15910.8	16272.7	14962.7
	06:59:29	37	183	176	215	352	371	352	327	337	302	190	176	171	170	192	232	3423	3574	3430	7387	6762	6178	8557	8684	7686			388.535	382.609	454.545	794.582	801.296	785.714	723.451	792.941	708.92	400	339.768	328.215	354.167	429.53	506.55	8493.8	8529.83	8186.16	16674.9	16412.6	15142.2
	07:09:29	37	203	187	215	367	408	392	314	320	347	196	206	199	204	185	205	3570	3628	3712	7775	6907	6356	9106	8963	8315			418.557	399.573	448.852	821.029	869.936	865.342	690.11	744.186	801.386	408.333	390.892	376.894	421.488	409.292	445.652	8793.1	8576.83	8754.72	17354.9	16603.4	15427.2
	07:19:29	37	227	206	190	391	430	386	375	349	365	236	201	206	201	188	194	3689	3827	3725	7941	7428	6991	9403	9680	8328			465.164	439.232	393.375	865.044	907.173	842.795	806.452	800.459	833.333	490.644	372.913	383.613	408.537	409.586	414.53	8975.67	8941.59	8703.27	17529.8	17643.7	16805.3
	07:29:29	37	217	221	214	377	415	420	366	353	341	217	207	199	225	200	224	3876	3955	3966	8606	7563	7159	9681	9676	8520			444.672	469.214	443.064	826.754	868.201	909.091	773.784	796.84	769.752	450.207	389.831	367.837	452.716	431.034	475.584	9317.31	9155.09	9180.56	18790.4	17753.5	17045.2
	07:39:29	37	205	209	218	399	425	376	361	373	367	215	210	189	230	215	235	3903	4002	4009	8849	7738	7679	9895	9824	8605			411.647	435.417	449.485	863.636	878.099	803.419	758.403	834.452	819.196	444.215	393.258	350	461.847	460.385	495.781	9315.04	9200	9237.33	19112.3	17995.3	18068.2
	07:49:29	37	230	217	234	406	431	390	363	342	371	239	209	193	212	220	221	4088	4012	4182	9201	8101	7516	10329	10161	9179			463.71	449.275	480.493	875	883.197	826.271	751.553	754.967	815.385	489.754	389.199	355.433	424	468.085	465.263	9687.2	9138.95	9526.2	19702.4	18709	17519.8
	07:59:29	37	211	210	247	413	458	444	422	398	388	228	242	207	231	236	223	4101	4272	4311	9772	8404	8086	10612	10583	9239			424.547	430.328	501.014	878.723	932.79	930.818	866.53	872.807	843.478	462.475	444.853	383.333	460.159	500	466.527	9626.76	9643.34	9709.46	20747.3	19275.2	18674.4
	08:09:29	37	242	239	246	450	449	425	389	379	366	245	232	212	256	230	241	4112	4613	4524	9847	8901	8343	11328	10771	9263			483.034	488.753	494.97	959.488	905.242	883.576	792.261	823.913	788.793	490	421.818	388.991	503.937	484.211	497.934	9585.08	10319.9	10143.5	20687	20183.7	19091.5
	08:19:29	37	229	239	261	426	448	417	405	384	407	228	211	228	248	206	226	4299	4547	4533	10475	9045	8603	11370	11469	9473			453.465	484.787	524.096	896.842	897.796	861.57	814.889	831.169	871.52	451.485	380.18	413.043	484.375	430.063	465.021	9974.48	10126.9	10051	21868.5	20371.6	19552.3
	08:29:29	37	258	247	265	468	478	455	427	404	431	269	254	273	233	227	255	4457	4594	4779	10520	9444	9134	11800	11531	10078			511.905	501.014	526.839	979.079	954.092	932.377	855.711	866.953	915.074	529.528	456.014	493.671	452.427	469.979	518.293	10293.3	10163.7	10526.4	21825.7	21127.5	20572.1
	08:39:29	37	272	237	254	462	507	479	418	433	425	262	255	237	281	242	243	4605	4764	4853	11184	9590	9444	12375	11284	10073			531.25	476.861	500	968.553	1007.95	977.551	827.723	927.195	898.52	515.748	456.172	427.798	536.26	497.942	493.902	10561.9	10470.3	10665.9	23059.8	21358.6	21127.5
	08:49:29	37	241	273	282	471	510	484	441	456	434	271	247	234	262	252	264	4613	4814	4961	11541	10435	9587	12498	11651	10510			472.549	548.193	552.941	985.356	1015.94	983.74	866.405	972.281	909.853	532.417	441.071	420.863	506.77	515.337	533.333	10460.3	10488	10855.6	23601.2	23086.3	21351.9
	08:59:29	37	271	270	263	477	493	501	480	459	443	278	281	276	265	247	257	4795	5143	5103	12033	10624	10036	12631	12160	10363			530.333	540	516.699	997.908	984.032	1020.37	933.852	972.458	924.843	545.098	500.891	496.403	509.615	505.112	515.03	10823.9	11156.2	11093.5	24457.3	23349.5	22105.7
	09:09:29	37	285	279	285	494	505	460	492	434	460	318	281	236	276	259	273	5028	5160	5338	12355	10828	10375	12736	12514	10273			556.641	559.118	557.73	1035.64	1003.98	942.623	953.488	921.444	952.381	622.309	500	424.46	526.718	526.423	547.094	11298.9	11096.8	11479.6	24959.6	23641.9	22802.2
	09:19:29	37	291	271	313	479	509	539	465	485	474	284	304	241	292	246	275	5144	5369	5269	12798	10883	10940	12555	12358	10662			567.251	542	611.328	1002.09	1007.92	1104.51	894.231	1018.91	967.347	555.773	539.964	434.234	558.317	496.97	550	11533.6	11472.2	11186.8	25647.3	23607.4	23886.5
	09:29:29	37	289	304	299	552	530	536	489	483	502	280	305	240	295	268	278	5168	5644	5415	13049	11643	11144	12968	12127	10672			563.353	605.578	583.984	1147.61	1053.68	1093.88	934.99	1008.35	1014.14	546.875	542.705	431.655	564.054	541.414	556	11459	12059.8	11400	26045.9	25038.7	24173.5
	09:39:29	37	289	304	290	518	540	538	486	490	441	293	280	263	288	287	291	5498	5638	5583	13332	11945	11457	12715	12186	10472			556.84	605.578	565.302	1072.46	1071.43	1095.72	922.201	1016.6	894.523	573.386	498.221	472.172	549.618	578.629	579.681	12163.7	11944.9	11828.4	26452.4	25688.2	24798.7
	09:49:29	37	289	302	355	519	525	546	500	515	480	302	299	278	321	307	293	5590	5860	5678	13971	12324	11797	13168	12533	10577			564.453	600.398	692.008	1063.52	1041.67	1105.26	945.18	1064.05	969.697	590.998	530.142	499.102	611.429	620.202	586	12367.3	12336.8	11853.9	27610.7	26333.3	25424.6
	09:59:29	37	301	278	323	538	554	557	517	513	506	315	302	298	304	284	312	5652	5694	5958	14452	12930	11971	12482	12526	10553			587.891	553.785	629.63	1102.46	1097.03	1122.98	973.635	1057.73	1030.55	614.035	535.461	535.971	580.153	571.429	622.754	12422	11788.8	12569.6	28448.8	27569.3	25633.8
	10:09:29	37	321	340	301	534	571	542	524	492	523	317	303	277	287	310	299	5806	5907	6007	14570	12876	12406	13136	12638	10444			626.953	675.944	585.603	1096.51	1124.02	1092.74	990.548	1016.53	1067.35	615.534	536.283	498.201	547.71	623.742	595.618	12676.9	12204.5	12462.7	28568.6	27279.7	26395.7
	10:19:29	37	329	318	334	581	575	556	524	514	479	322	326	311	332	300	333	5925	6132	6313	14763	13261	12945	12648	12478	10340			642.578	632.207	651.072	1190.57	1129.67	1118.71	990.548	1059.79	979.55	625.243	576.991	558.348	634.799	604.839	663.347	12908.5	12695.7	13234.8	28335.9	28095.3	27367.9
	10:29:29	37	327	330	330	536	566	579	546	516	546	341	310	291	311	301	329	6069	6285	6211	15572	13532	13248	12800	12592	10300			634.951	657.371	643.275	1091.65	1107.63	1162.65	1030.19	1063.92	1112.02	659.574	548.673	522.442	593.511	608.081	656.687	13193.5	13121.1	12912.7	30236.9	28488.4	28008.5
	10:39:29	37	352	313	343	570	573	593	552	556	546	391	313	272	351	321	339	6203	6374	6484	15476	13802	13108	12496	12399	10437			688.845	623.506	668.616	1156.19	1123.53	1186	1037.59	1139.34	1107.51	757.752	553.982	488.33	671.128	649.798	678	13455.5	13251.6	13480.2	29934.2	29056.8	27654
	10:49:29	37	310	349	344	604	632	572	555	515	590	344	333	317	312	335	319	6178	6620	6806	16345	14735	13486	12712	12595	10120			607.843	699.399	671.875	1225.15	1234.38	1139.44	1037.38	1053.17	1189.52	665.377	588.339	570.144	595.42	676.768	638	13343.4	13706	14120.3	31493.3	30826.4	28272.5
	10:59:29	37	317	360	349	579	632	610	574	541	556	360	333	347	339	313	332	6555	6508	6689	16151	14646	14125	12629	12418	10377			621.569	722.892	681.641	1172.06	1234.38	1215.14	1070.9	1099.59	1118.71	694.981	588.339	624.101	649.425	632.323	662.675	14127.2	13446.3	13791.8	31119.5	30576.2	29550.2
	11:09:29	37	311	335	341	588	620	583	594	583	554	334	339	329	364	323	348	6458	6586	6542	16453	14697	14383	12312	12533	9894			608.611	671.343	664.717	1192.7	1210.94	1159.05	1106.15	1177.78	1112.45	644.788	598.94	590.664	697.318	652.525	694.611	13888.2	13579.4	13323.8	31640.4	30682.7	30027.1
	11:19:29	37	325	337	360	618	617	620	605	616	594	350	345	316	352	342	345	6519	6668	6761	16459	15437	14386	12753	12249	10555			636.008	676.707	704.501	1253.55	1207.44	1230.16	1126.63	1249.49	1192.77	676.983	608.466	568.345	675.624	690.909	690	14019.4	13748.5	13826.2	31712.9	32227.6	30033.4
	11:29:29	37	323	353	365	607	700	604	608	608	576	336	387	332	335	350	349	6882	6760	6981	17302	15240	14454	12681	12495	10125			633.333	707.415	712.891	1231.24	1369.86	1200.8	1130.11	1230.77	1154.31	649.903	682.54	597.122	642.994	708.502	698	14800	13938.1	14334.7	33337.2	31816.3	30175.4
	11:39:29	37	364	349	363	577	625	652	636	607	579	338	381	337	389	347	386	6721	6819	6880	17877	15166	14999	12288	12008	10040			713.725	699.399	710.372	1168.02	1225.49	1298.8	1179.96	1223.79	1155.69	652.51	670.775	606.115	748.077	701.01	770.459	14453.8	14059.8	14156.4	34378.8	31595.8	31378.7
	11:49:29	37	374	351	353	639	640	595	618	575	629	380	383	300	382	347	396	6788	6902	7065	17826	15799	15079	12190	12011	9820			734.774	703.407	690.802	1296.15	1252.45	1182.9	1146.57	1161.62	1255.49	733.591	675.485	539.568	734.615	703.854	792	14597.8	14230.9	14537	34149.4	32914.6	31480.2
	11:59:29	37	394	340	384	607	655	680	632	598	601	366	378	312	381	380	389	6919	7318	7114	17653	15719	15410	12358	12388	9876			774.067	680	750	1231.24	1284.31	1357.29	1172.54	1203.22	1197.21	706.564	665.493	562.162	734.104	770.791	779.559	14879.6	15088.7	14637.9	33882.9	32679.8	32104.2
	12:09:29	37	351	359	393	647	666	624	610	604	627	391	353	331	388	365	360	6941	7129	7221	18139	16030	15708	12379	12174	9624			690.945	718	769.08	1312.37	1305.88	1243.03	1129.63	1217.74	1249	754.826	621.479	596.396	746.154	741.87	720	14894.8	14668.7	14827.5	34882.7	33395.8	32725
OD600:600
	Time	T° OD600:600	A1	A2	A3	A4	A5	A6	A7	A8	A9	A10	A11	A12	B1	B2	B3	B4	B5	B6	B7	B8	B9	B10	B11	B12	C1		A1	A2	Time	Cis-1	Cis-2	Cis-3	ctrl-1	ctrl-2	ctrl-3	A10	A11	A12	B1	B2	Time	Cis-1	Cis-2	Cis-3	ctrl-1	ctrl-2	ctrl-3
	00:09:44	37	0.086	0.085	0.085	0.085	0.087	0.085	0.084	0.084	0.085	0.086	0.086	0.086	0.104	0.107	0.095	0.148	0.097	0.113	0.104	0.144	0.083	0.149	0.114	0.097			472.64			9.71272	-93.3299	-72.6402	-32.164	74.9788	127.36	-30.7798	4.10397	-19.1518		464.174	0	-139.849	40.9808	-101.342	26.2108	-103.063	90.043
	00:19:44	37	0.092	0.085	0.085	0.085	0.087	0.085	0.084	0.084	0.085	0.087	0.087	0.096	0.104	0.124	0.123	0.126	0.107	0.095	0.09	0.118	0.083	0.09	0.087	0.132			448.721			80.6905	103.003	139.514	51.2788	-20.1498	-95.7801	-103.894	11.0489	-84.1379		425.22	10	-20.4577	32.7244	101.096	197.003	-60.8128	104.901
	00:29:44	37.1	0.087	0.086	0.086	0.086	0.088	0.086	0.085	0.085	0.086	0.088	0.088	0.096	0.094	0.103	0.108	0.133	0.104	0.087	0.105	0.088	0.084	0.13	0.093	0.112			397.265			114.363	114.099	9.7122	26.2649	132.147	242.27	-44.9918	102.735	61.0688		387.648	20	-34.2647	189.275	141.087	-44.7911	169.17	183.78
	00:39:44	37	0.089	0.087	0.088	0.087	0.09	0.087	0.086	0.086	0.087	0.088	0.09	0.097	0.097	0.128	0.132	0.125	0.11	0.093	0.111	0.091	0.085	0.112	0.092	0.116			416.743			77.5094	94.3676	203.946	94.8844	13.4891	66.0151	3.71107	-116.743	-14.6816		357.757	30	210.243	178.607	244.394	191.793	224.661	148.125
	00:49:44	37	0.091	0.089	0.09	0.09	0.092	0.089	0.088	0.088	0.088	0.091	0.092	0.1	0.092	0.123	0.111	0.101	0.116	0.124	0.107	0.1	0.088	0.121	0.098	0.126			540.62			3.82443	68.0756	-23.7661	4.83453	-86.0746	16.1982	-177.983	-160.185	-230.62		319.746	40	502.036	318.185	188.319	399.88	400.254	418.891
	00:59:44	37	0.094	0.092	0.093	0.092	0.096	0.092	0.091	0.09	0.091	0.094	0.097	0.102	0.102	0.122	0.115	0.128	0.102	0.1	0.11	0.091	0.088	0.093	0.096	0.099			468.795			-23.1433	-114.629	-153.578	201.534	53.4267	3.73199	158.864	15.7406	31.2045		329.96	50	318.478	581.805	510.04	497.313	604.106	454.131
	01:09:44	37	0.097	0.096	0.097	0.096	0.1	0.096	0.094	0.093	0.094	0.098	0.101	0.108	0.104	0.119	0.135	0.102	0.097	0.13	0.095	0.096	0.091	0.1	0.099	0.1			383.054			96.1125	206.946	23.1959	21.2012	36.3007	127.584	-107.544	-66.2224	-68.2393		342.267	60	638.125	832.991	550.041	720.891	772.317	668.722
	01:19:44	37	0.102	0.101	0.102	0.101	0.106	0.1	0.098	0.097	0.097	0.103	0.107	0.113	0.109	0.118	0.107	0.099	0.1	0.114	0.1	0.099	0.095	0.113	0.108	0.124			393.548			42.0954	153.622	26.4518	167.676	60.0601	132.225	4.51007	-197.286	-21.8668		379.008	70	762.406	700.992	559.589	930.992	1075.54	705.203
	01:29:44	37	0.108	0.107	0.108	0.107	0.113	0.106	0.103	0.101	0.102	0.11	0.114	0.119	0.115	0.109	0.108	0.101	0.104	0.102	0.105	0.108	0.098	0.108	0.12	0.127			458.579			-131.476	1.59847	-43.4842	-79.9377	115.679	-125.245	-204.033	85.2811	-156.058		369.235	80	1036.71	842.304	787.628	1373.62	1204.84	1202.19
	01:39:44	37	0.115	0.113	0.115	0.113	0.12	0.112	0.11	0.106	0.107	0.117	0.122	0.127	0.121	0.133	0.116	0.116	0.113	0.106	0.11	0.108	0.102	0.119	0.123	0.134			344.338			204.335	155.662	253.877	110.208	89.6247	1.45683	-45.1923	90.0887	-68.747		321	90	1230.72	1307.32	1339.38	1979	1799.37	1492.73
	01:49:44	37	0.124	0.121	0.125	0.12	0.13	0.121	0.117	0.113	0.113	0.124	0.132	0.136	0.129	0.135	0.128	0.115	0.112	0.114	0.121	0.115	0.107	0.127	0.125	0.127			356.89			1.44379	135.418	130.714	44.8199	59.0397	182.933	-98.825	-23.5562	-3.94836		336.846	100	1202.28	1306.01	1540.35	2249.93	2063.15	1887.45
	01:59:44	37	0.134	0.13	0.134	0.129	0.139	0.129	0.124	0.12	0.12	0.133	0.144	0.147	0.136	0.123	0.134	0.124	0.124	0.118	0.122	0.118	0.113	0.126	0.133	0.131			268.542			243.086	263.832	173.319	263.716	106.458	223.125	9.65358	37.0136	23.9751		276.538	110	1683.14	1529.91	1918.38	3477.56	2613.29	2360.63
	02:09:44	37	0.145	0.14	0.145	0.139	0.151	0.138	0.132	0.126	0.127	0.143	0.155	0.157	0.143	0.13	0.133	0.128	0.126	0.135	0.13	0.127	0.119	0.132	0.135	0.139			294.581			137.073	109.392	190.926	0.873265	110.181	91.2455	124.999	21.5478	-84.3902		353.752	120	1669.69	1646.25	1912.92	2853.94	2654.12	2797.51
	02:19:44	37	0.159	0.155	0.162	0.151	0.166	0.149	0.142	0.135	0.136	0.156	0.169	0.171	0.154	0.145	0.152	0.134	0.135	0.137	0.139	0.135	0.127	0.146	0.147	0.149			294.126			142.96	151.657	101.847	100.24	150.318	147.05	-69.7672	-57.4398	-83.5999		311.455	130	2024.37	2140.4	2090	3609.41	3110.77	3168.86
	02:29:44	37	0.179	0.167	0.176	0.165	0.183	0.161	0.154	0.144	0.146	0.17	0.184	0.191	0.171	0.155	0.157	0.145	0.147	0.151	0.149	0.146	0.134	0.158	0.156	0.162			280.574			70.9415	112.869	172.843	160.985	136.093	55.0428	-80.5736	2.03507	38.7981		321.885	140	1871.22	2174.71	1982.75	3953.28	3410.99	3476.62
	02:39:44	37	0.19	0.186	0.182	0.184	0.197	0.178	0.169	0.156	0.157	0.188	0.204	0.214	0.178	0.171	0.179	0.154	0.159	0.165	0.162	0.161	0.144	0.173	0.167	0.177			243.453			158.721	147.41	155.424	206.251	128.342	215.146	11.8664	40.861	-37.8452		225.278	150	2508.49	2409.94	2429.27	4447.56	4085.28	3510.83
	02:49:44	37	0.203	0.199	0.199	0.193	0.213	0.19	0.185	0.174	0.173	0.208	0.223	0.225	0.197	0.181	0.204	0.165	0.173	0.177	0.176	0.171	0.155	0.181	0.183	0.188			249.837			92.1319	168.003	281.742	90.7035	221.427	108.544	120.355	-3.20026	-32.0593		251.438	160	2766.74	2546.25	2686.42	5117.88	4111.14	4284.05
	02:59:44	37	0.224	0.213	0.225	0.209	0.231	0.206	0.199	0.187	0.189	0.223	0.245	0.244	0.213	0.196	0.206	0.177	0.179	0.177	0.195	0.174	0.168	0.193	0.193	0.205			226.379			142.042	245.482	186.242	110.304	110.519	186.319	-51.4911	-1.88922	15.4243		273.349	170	2783.15	2899.84	3054.34	5029.22	4927.8	4506.41
	03:09:44	37	0.233	0.227	0.241	0.229	0.252	0.227	0.219	0.2	0.205	0.242	0.271	0.271	0.234	0.219	0.23	0.192	0.195	0.2	0.204	0.188	0.178	0.213	0.21	0.231			264.016			146.465	124.873	57.5704	151.51	50.9845	116.472	-3.68496	-101.654	-16.7831		234.056	180	3187.82	3309.53	3240.94	5952.22	5393.6	4850.21
	03:19:44	37	0.25	0.243	0.256	0.257	0.279	0.247	0.238	0.214	0.217	0.258	0.288	0.29	0.252	0.236	0.245	0.207	0.213	0.214	0.223	0.203	0.193	0.237	0.228	0.251			268.073			179.397	226.55	112.493	101.675	119.777	142.065	-43.2672	-31.9623	-61.1768		240.023	190	3750.32	3562.79	3629.14	6598.54	5907.76	5127.85
	03:29:44	37	0.267	0.259	0.27	0.268	0.291	0.269	0.263	0.232	0.235	0.272	0.308	0.318	0.271	0.255	0.27	0.225	0.23	0.229	0.237	0.22	0.207	0.253	0.247	0.266			235.028			205.271	191.089	181.329	137.596	157.214	122.419	-10.7628	8.47896	-58.9269		256.558	200	4281.22	4004.31	4153.92	7494.5	6943.44	6163.73
	03:39:44	37	0.285	0.278	0.287	0.281	0.303	0.284	0.273	0.255	0.262	0.285	0.326	0.338	0.291	0.27	0.288	0.241	0.247	0.243	0.262	0.236	0.222	0.272	0.269	0.289			234.262			199.902	201.381	262.217	219.95	224.561	212.303	74.5098	-4.20077	-18.2858		238.641	210	4591.23	4376.74	4222.26	7898.76	7727.46	6833.43
	03:49:44	37	0.306	0.294	0.303	0.293	0.311	0.295	0.295	0.269	0.275	0.296	0.338	0.352	0.318	0.295	0.313	0.257	0.263	0.261	0.276	0.252	0.238	0.291	0.289	0.309			267.316			244.629	263.23	193.701	132.684	160.193	110.866	-7.18103	-36.5469	-94.0207		253.754	220	4816.28	5069.44	4949.31	8546.97	7674.82	7481.54
	03:59:44	37	0.317	0.306	0.315	0.301	0.322	0.304	0.313	0.28	0.285	0.312	0.348	0.356	0.333	0.305	0.326	0.271	0.278	0.275	0.29	0.268	0.253	0.308	0.311	0.33			267.815			197.301	266.346	251.921	141.13	185.756	177.799	14.2358	31.0351	-62.7593		274.811	230	4791.61	5095.69	5154.28	8638.98	8146.83	8250.88
	04:09:44	37	0.331	0.317	0.327	0.312	0.331	0.314	0.322	0.286	0.291	0.324	0.359	0.363	0.344	0.319	0.335	0.282	0.292	0.288	0.302	0.281	0.267	0.322	0.327	0.341			260.383			322.95	304.571	316.05	155.766	246.61	217.28	51.3451	-45.8986	-15.2043		265.667	240	5106.67	5254.88	5282.94	9022.41	8584.87	8494.63
	04:19:44	37	0.342	0.33	0.34	0.321	0.341	0.323	0.333	0.294	0.299	0.337	0.367	0.378	0.347	0.334	0.341	0.292	0.302	0.299	0.314	0.293	0.282	0.339	0.342	0.354			319.103			232.299	235.149	253.653	119.336	201.305	182.569	-40.171	-35.724	-67.78		269.106	250	5268.57	5419.64	5302.8	9250	9154.1	8933.02
	04:29:44	37	0.353	0.339	0.349	0.331	0.352	0.334	0.337	0.306	0.308	0.348	0.383	0.391	0.356	0.332	0.336	0.303	0.313	0.318	0.326	0.304	0.293	0.345	0.354	0.365			283.373			308.772	310.377	249.561	289.327	226.431	219.873	-33.3733	-9.2219	5.62923		261.722	260	5913.2	5402.82	5367.21	9609.44	9649.46	9086.4
	04:39:44	37	0.365	0.352	0.361	0.34	0.361	0.344	0.338	0.314	0.318	0.362	0.392	0.397	0.367	0.344	0.346	0.312	0.323	0.325	0.344	0.314	0.304	0.357	0.367	0.377			296.862			326.668	315.327	354.301	271.186	254.094	250.308	31.8677	-49.4126	-7.18903		281.378	270	5789.13	5901.28	5740.16	9706.99	9607.16	9383.1
	04:49:44	37	0.37	0.362	0.372	0.35	0.369	0.353	0.344	0.324	0.328	0.373	0.401	0.407	0.377	0.35	0.359	0.322	0.334	0.339	0.351	0.323	0.315	0.367	0.38	0.388			313.406			255.165	285.51	261.665	212.757	291.532	250.618	-13.138	-59.042	-65.2488		284.549	280	6016.69	5841.2	5647.6	10342.2	9737.12	9496.4
	04:59:44	37	0.378	0.362	0.372	0.36	0.379	0.362	0.354	0.334	0.337	0.385	0.418	0.423	0.394	0.368	0.366	0.329	0.343	0.346	0.361	0.333	0.325	0.376	0.392	0.405			289.222			349.667	417.902	376.524	275.75	291.616	316.119	-26.8843	-14.1024	-74.092		280.376	290	6190.75	5938.28	5965.29	10553.4	10755.7	9793.47
	05:09:44	37	0.394	0.378	0.391	0.369	0.388	0.371	0.365	0.344	0.345	0.391	0.422	0.427	0.401	0.378	0.374	0.335	0.351	0.353	0.371	0.345	0.334	0.386	0.404	0.422			327.584			276.752	275.509	297.753	321.731	253.812	286.909	4.89724	-40.8537	-51.237		312.08	300	6326.73	6249.17	6093.02	11051.8	10685	10214.9
	05:19:44	37	0.405	0.387	0.399	0.375	0.396	0.381	0.371	0.352	0.355	0.398	0.429	0.436	0.404	0.378	0.395	0.344	0.356	0.353	0.378	0.349	0.343	0.395	0.414	0.428			329.796			296.871	412.629	349.994	265.892	283.841	329.359	-3.16247	-38.4203	-24.7498		310.581	310	6305.7	6251.22	6205	12104.8	11411.5	10765.2
	05:29:44	37	0.417	0.396	0.408	0.375	0.395	0.383	0.379	0.359	0.363	0.408	0.442	0.443	0.419	0.395	0.389	0.348	0.365	0.362	0.385	0.355	0.349	0.405	0.425	0.43			328.99			281.677	286.2	274.143	267.316	331.177	356.96	-22.6174	-52.9718	-37.7935		332.957	320	6649.8	6527.32	6470.91	11807.3	11720.6	10893.4
	05:39:44	37	0.419	0.404	0.417	0.389	0.41	0.392	0.394	0.36	0.364	0.416	0.452	0.463	0.42	0.399	0.403	0.358	0.37	0.368	0.387	0.363	0.357	0.413	0.435	0.441			340.328			353.76	298.697	356.101	258.657	290.228	308.024	25.0571	-19.531	-24.9927		326.7	330	6581.12	6394.92	6567.32	12275.4	11681.6	11104.7
	05:49:44	37	0.427	0.412	0.426	0.398	0.418	0.401	0.396	0.375	0.378	0.425	0.465	0.466	0.428	0.408	0.41	0.364	0.379	0.376	0.396	0.371	0.365	0.422	0.445	0.45			370.631			317.811	311.187	282.736	237.955	309.369	327.782	5.83981	-28.6953	-70.2016		333.852	340	7006.81	6586.99	6902.85	13166.1	12375	12071.6
	05:59:44	37	0.435	0.42	0.435	0.405	0.426	0.409	0.404	0.381	0.384	0.434	0.472	0.472	0.435	0.419	0.421	0.37	0.385	0.383	0.404	0.377	0.371	0.435	0.455	0.459			353.667			350.036	376.38	389.609	237.917	365.493	260.916	1.1715	-33.752	-18.9215		335.596	350	7142.78	6877.39	6990.78	13394.6	12908.4	11901.6
	06:09:44	37	0.443	0.426	0.443	0.413	0.433	0.416	0.412	0.389	0.393	0.442	0.476	0.483	0.444	0.424	0.426	0.376	0.391	0.389	0.412	0.385	0.378	0.437	0.465	0.467			388.702			352.218	398.827	301.202	290.91	315.669	257.609	-49.3351	-50.4664	-96.7762		357.741	360	7363	6864.77	7251.51	13974.8	13174.7	12716.3
	06:19:44	37	0.452	0.433	0.448	0.419	0.439	0.424	0.421	0.394	0.401	0.449	0.491	0.488	0.45	0.425	0.432	0.381	0.401	0.395	0.419	0.39	0.385	0.446	0.474	0.475			373.515			385.435	421.474	362.334	369.953	377.754	322.246	29.6034	-55.7957	-37.4491		368.094	370	7311.7	7539.64	6981.27	14099.7	13872.9	13330.6
	06:29:44	37	0.453	0.441	0.457	0.426	0.447	0.43	0.431	0.404	0.408	0.456	0.497	0.498	0.46	0.433	0.441	0.388	0.41	0.407	0.425	0.396	0.391	0.461	0.482	0.483			411.112			349.452	324.906	333.075	294.225	249.78	233.496	-33.9185	-42.9023	-71.7541		371.749	380	7419.49	7486.79	7471	15014.1	14302.5	13423.6
	06:39:44	37	0.46	0.447	0.463	0.432	0.452	0.437	0.437	0.41	0.414	0.463	0.503	0.504	0.466	0.435	0.446	0.392	0.408	0.409	0.431	0.402	0.397	0.462	0.491	0.491			393.462			432.927	411.848	384.57	263.288	348.001	314.267	-4.69333	-47.5378	-28.3829		399.464	390	7873.5	7534.36	7761.91	15389.4	14615.5	13837.3
	06:49:44	37	0.472	0.454	0.467	0.436	0.457	0.441	0.442	0.419	0.422	0.469	0.516	0.515	0.472	0.441	0.447	0.398	0.414	0.416	0.437	0.407	0.402	0.469	0.499	0.499			393.049			377.593	388.132	364.32	292.471	308.621	294.154	56.844	-42.2742	-53.2435		398.808	400	8081.09	7799.26	7798.31	15511.9	15873.9	14563.9
	06:59:44	37	0.471	0.46	0.473	0.443	0.463	0.448	0.452	0.425	0.426	0.475	0.518	0.521	0.48	0.447	0.458	0.403	0.419	0.419	0.443	0.412	0.408	0.477	0.506	0.505			408.563			386.019	392.733	377.151	314.888	384.378	300.357	-8.56306	-68.7947	-80.3481		430.082	410	8063.71	8099.75	7756.08	16244.9	15982.5	14712.1
	07:09:44	37	0.485	0.468	0.479	0.447	0.469	0.453	0.455	0.43	0.433	0.48	0.527	0.528	0.484	0.452	0.46	0.406	0.423	0.424	0.448	0.416	0.412	0.482	0.513	0.512			422.327			398.702	447.609	443.015	267.783	321.859	379.059	-13.9937	-31.4352	-45.4331		425.477	420	8367.63	8151.35	8329.24	16929.4	16177.9	15001.7
	07:19:44	37	0.488	0.469	0.483	0.452	0.474	0.458	0.465	0.436	0.438	0.481	0.539	0.537	0.492	0.459	0.468	0.411	0.428	0.428	0.453	0.421	0.416	0.488	0.521	0.526			432.59			432.454	474.583	410.204	373.861	367.868	400.743	58.0541	-59.6776	-48.9777		410.884	430	8564.78	8530.7	8292.39	17118.9	17232.8	16394.4
	07:29:44	37	0.488	0.471	0.483	0.456	0.478	0.462	0.473	0.443	0.443	0.482	0.531	0.541	0.497	0.464	0.471	0.416	0.432	0.432	0.458	0.426	0.42	0.491	0.526	0.523			452.317			374.437	415.884	456.774	321.467	344.523	317.435	-2.10945	-62.4864	-84.4796		453.112	440	8864.2	8701.98	8727.44	18337.3	17300.4	16592.1
	07:39:44	37	0.498	0.48	0.485	0.462	0.484	0.468	0.476	0.447	0.448	0.484	0.534	0.54	0.498	0.467	0.474	0.419	0.435	0.434	0.463	0.43	0.425	0.493	0.528	0.523			432.183			431.454	445.917	371.236	326.221	402.269	387.014	12.0323	-38.9242	-82.1826		472.671	450	8842.36	8727.33	8764.66	18639.6	17522.7	17595.6
	07:49:44	37	0.496	0.483	0.487	0.464	0.488	0.472	0.483	0.453	0.455	0.488	0.537	0.543	0.5	0.47	0.475	0.422	0.439	0.439	0.467	0.433	0.429	0.496	0.53	0.525			464.493			410.507	418.704	361.779	287.06	290.474	350.892	25.2615	-75.2934	-109.06		452.449	460	9234.75	8686.5	9073.75	19249.9	18256.6	17067.4
	07:59:44	37	0.497	0.488	0.493	0.47	0.491	0.477	0.487	0.456	0.46	0.493	0.544	0.54	0.502	0.472	0.478	0.426	0.443	0.444	0.471	0.436	0.433	0.503	0.534	0.528			451.963			426.76	480.827	478.854	414.567	420.844	391.515	10.5115	-7.11018	-68.6298		475.562	470	9151.2	9167.78	9233.9	20271.8	18799.7	18198.8
	08:09:44	37	0.501	0.489	0.497	0.469	0.496	0.481	0.491	0.46	0.464	0.5	0.55	0.545	0.508	0.475	0.484	0.429	0.447	0.446	0.476	0.441	0.437	0.509	0.538	0.533			488.919			470.57	416.323	394.657	303.342	334.994	299.874	1.08123	-67.1006	-99.9279		495.36	480	9089.72	9824.55	9648.14	20191.6	19688.3	18596.2
	08:19:44	37	0.505	0.493	0.498	0.475	0.499	0.484	0.497	0.462	0.467	0.505	0.555	0.552	0.512	0.479	0.486	0.431	0.449	0.451	0.479	0.444	0.44	0.512	0.545	0.54			487.45			409.393	410.346	374.121	327.44	343.719	384.071	-35.9644	-107.269	-74.4061		459.819	490	9514.66	9667.13	9591.18	21408.7	19911.8	19092.5
	08:29:44	37	0.504	0.493	0.503	0.478	0.501	0.488	0.499	0.466	0.471	0.508	0.557	0.553	0.515	0.483	0.492	0.433	0.452	0.454	0.482	0.447	0.444	0.513	0.549	0.541			513.253			465.827	440.839	419.124	342.459	353.7	401.822	16.2749	-57.2383	-19.5818		480.233	500	9813.07	9683.48	10046.2	21345.5	20647.3	20091.8
	08:39:44	37	0.512	0.497	0.508	0.477	0.503	0.49	0.505	0.467	0.473	0.508	0.559	0.554	0.524	0.486	0.492	0.436	0.455	0.455	0.485	0.449	0.447	0.517	0.55	0.542			502.704			465.85	505.249	474.847	325.019	424.491	395.816	13.0443	-46.532	-74.9059		509.368	510	10052.6	9960.96	10156.6	22550.4	20849.2	20618.1
	08:49:44	37	0.51	0.498	0.51	0.478	0.502	0.492	0.509	0.469	0.477	0.509	0.56	0.556	0.517	0.489	0.495	0.441	0.459	0.457	0.489	0.452	0.449	0.525	0.554	0.544			524.561			460.795	491.375	459.179	341.844	447.72	385.292	7.85551	-83.4896	-103.698		518.48	520	9941.84	9969.54	10337.1	23082.7	22567.8	20833.4
	08:59:44	37	0.511	0.5	0.509	0.478	0.501	0.491	0.514	0.472	0.479	0.51	0.561	0.556	0.52	0.489	0.499	0.443	0.461	0.46	0.492	0.455	0.454	0.522	0.556	0.547			529.011			468.897	455.021	491.356	404.841	443.447	395.833	16.0873	-28.1194	-32.6078		509.919	530	10314	10646.3	10583.6	23947.4	22839.5	21595.8
	09:09:44	37	0.512	0.499	0.511	0.477	0.503	0.488	0.516	0.471	0.483	0.511	0.562	0.556	0.524	0.492	0.499	0.445	0.465	0.465	0.495	0.458	0.455	0.523	0.558	0.548			557.83			477.81	446.147	384.793	395.659	363.614	394.551	64.4796	-57.8296	-133.369		533.412	540	10765.5	10563.4	10946.2	24426.2	23108.5	22268.8
	09:19:44	37	0.513	0.5	0.512	0.478	0.505	0.488	0.52	0.476	0.49	0.511	0.563	0.555	0.523	0.495	0.5	0.446	0.468	0.471	0.499	0.461	0.458	0.526	0.56	0.55			573.527			428.566	434.394	530.982	320.704	445.381	393.82	-17.7535	-33.5621	-139.292		535.096	550	10998.5	10937.1	10651.7	25112.2	23072.3	23351.4
	09:29:44	37	0.513	0.502	0.512	0.481	0.503	0.49	0.523	0.479	0.495	0.512	0.562	0.556	0.523	0.495	0.5	0.451	0.468	0.475	0.501	0.465	0.461	0.526	0.561	0.55			584.305			563.304	469.373	509.573	350.685	424.046	429.836	-37.43	-41.6003	-152.65		553.823	560	10905.2	11506	10846.2	25492.1	24484.9	23619.7
	09:39:44	37	0.519	0.502	0.513	0.483	0.504	0.491	0.527	0.482	0.493	0.511	0.562	0.557	0.524	0.496	0.502	0.452	0.472	0.472	0.504	0.465	0.462	0.527	0.563	0.552			575.907			496.557	495.522	519.816	346.295	440.691	318.617	-2.52112	-77.686	-103.734		569.31	570	11594.4	11375.6	11259.1	25883.1	25118.9	24229.4
	09:49:44	37	0.512	0.503	0.513	0.488	0.504	0.494	0.529	0.484	0.495	0.511	0.564	0.557	0.525	0.495	0.5	0.452	0.475	0.479	0.506	0.468	0.464	0.528	0.563	0.552			618.953			444.572	422.714	486.31	326.227	445.097	350.744	-27.9548	-88.811	-119.851		605.877	580	11761.4	11731	11248	27004.8	25727.5	24818.7
	09:59:44	37	0.512	0.502	0.513	0.488	0.505	0.496	0.531	0.485	0.491	0.513	0.564	0.556	0.524	0.497	0.501	0.455	0.483	0.474	0.508	0.469	0.467	0.528	0.564	0.551			590.435			512.024	506.595	532.549	383.2	467.297	440.115	23.6	-54.974	-54.4638		591.445	590	11830.5	11197.4	11978.2	27857.4	26977.9	25042.4
	10:09:44	37	0.512	0.503	0.514	0.487	0.508	0.496	0.529	0.484	0.49	0.515	0.565	0.556	0.524	0.497	0.502	0.458	0.484	0.482	0.51	0.472	0.47	0.529	0.564	0.551			629.5			467.009	494.516	463.242	361.048	387.029	437.847	-13.9662	-93.217	-131.299		589.023	600	12087.8	11615.5	11873.6	27979.6	26690.6	25806.7
	10:19:44	37	0.512	0.503	0.513	0.488	0.509	0.497	0.529	0.485	0.489	0.515	0.565	0.557	0.523	0.496	0.502	0.459	0.483	0.477	0.521	0.472	0.473	0.529	0.565	0.551			641.952			548.621	487.714	476.76	348.596	417.841	337.598	-16.7096	-64.9612	-83.604		634.328	610	12274.2	12061.3	12600.5	27701.6	27461	26733.5
	10:29:44	37.1	0.515	0.502	0.513	0.491	0.511	0.498	0.53	0.485	0.491	0.517	0.565	0.557	0.524	0.495	0.501	0.46	0.479	0.481	0.515	0.475	0.473	0.53	0.565	0.551			645.199			446.451	462.433	517.452	384.99	418.719	466.817	14.3755	-96.5264	-122.757		619.426	620	12574.1	12501.7	12293.3	29617.5	27869	27389
	10:39:44	37	0.511	0.502	0.513	0.493	0.51	0.5	0.532	0.488	0.493	0.516	0.565	0.557	0.523	0.494	0.5	0.461	0.481	0.481	0.517	0.475	0.474	0.53	0.566	0.55			660.322			495.864	463.207	525.678	377.272	479.022	447.183	97.4295	-106.34	-171.992		666.309	630	12789.2	12585.3	12813.9	29267.9	28390.5	26987.7
	10:49:44	37	0.51	0.499	0.512	0.493	0.512	0.502	0.535	0.489	0.496	0.517	0.566	0.556	0.524	0.495	0.5	0.463	0.483	0.482	0.519	0.478	0.477	0.531	0.566	0.55			659.706			565.446	574.669	479.737	377.678	393.464	529.81	5.67153	-71.3664	-89.5618		636.729	640	12706.7	13069.3	13483.6	30856.5	30189.6	27635.8
	10:59:44	37	0.51	0.498	0.512	0.494	0.512	0.502	0.536	0.492	0.497	0.518	0.566	0.556	0.522	0.495	0.501	0.464	0.484	0.485	0.519	0.479	0.478	0.531	0.566	0.549			675.367			496.698	559.008	539.773	395.529	424.227	443.345	19.6138	-87.0277	-51.2662		648.141	650	13479	12798.1	13143.6	30471.3	29928.1	28902.1
	11:09:44	37	0.511	0.499	0.513	0.493	0.512	0.503	0.537	0.495	0.498	0.518	0.566	0.557	0.522	0.495	0.501	0.465	0.485	0.491	0.52	0.479	0.479	0.532	0.566	0.549			648.224			544.474	562.714	510.822	457.922	529.554	464.226	-3.43589	-49.2836	-57.5593		681.485	660	13206.7	12897.9	12642.3	30958.9	30001.2	29345.7
	11:19:44	37	0.511	0.498	0.511	0.493	0.511	0.504	0.537	0.493	0.498	0.517	0.567	0.556	0.521	0.495	0.5	0.465	0.485	0.489	0.519	0.479	0.479	0.531	0.567	0.549			672.405			581.144	535.031	557.754	454.224	577.088	520.366	4.57738	-63.9396	-104.06		685.511	670	13333.8	13062.9	13140.7	31027.4	31542	29347.9
	11:29:44	37	0.51	0.499	0.512	0.493	0.511	0.503	0.538	0.494	0.499	0.517	0.567	0.556	0.521	0.494	0.5	0.465	0.485	0.487	0.519	0.479	0.479	0.531	0.566	0.549			684.546			546.691	685.317	516.249	445.565	546.223	469.762	-34.643	-2.00658	-87.424		683.165	680	14116.8	13255	13651.5	32654	31133.1	29492.2
	11:39:44	37	0.51	0.499	0.511	0.494	0.51	0.502	0.539	0.496	0.501	0.518	0.568	0.556	0.52	0.495	0.501	0.465	0.485	0.486	0.52	0.48	0.478	0.532	0.566	0.548			707.832			460.184	517.658	590.973	472.131	515.958	447.857	-55.3224	-37.0574	-101.717		739.849	690	13713.9	13319.9	13416.5	33639	30856	30638.8
	11:49:44	37	0.509	0.499	0.511	0.493	0.511	0.503	0.539	0.495	0.501	0.518	0.567	0.556	0.52	0.493	0.5	0.465	0.485	0.486	0.522	0.48	0.479	0.532	0.567	0.547			709.661			586.485	542.785	473.242	436.907	451.955	545.828	23.9297	-34.1761	-170.093		743.49	700	13854.4	13487.4	13793.5	33405.9	32171.1	30736.7
	11:59:44	37	0.509	0.5	0.512	0.493	0.51	0.501	0.539	0.497	0.502	0.518	0.568	0.555	0.519	0.493	0.499	0.465	0.485	0.486	0.521	0.481	0.48	0.53	0.566	0.546			734.689			496.548	549.625	622.596	437.853	468.53	462.522	-28.1252	-69.196	-172.527		761.485	710	14118.1	14327.2	13876.4	33121.4	31918.3	31342.7
	12:09:44	37.1	0.508	0.5	0.511	0.493	0.51	0.502	0.54	0.496	0.502	0.518	0.568	0.555	0.52	0.492	0.5	0.466	0.486	0.487	0.52	0.48	0.48	0.531	0.567	0.546			726.008			586.365	579.874	517.02	403.621	491.734	522.996	28.8179	-104.529	-129.612		736.008	720	14158.8	13932.7	14091.5	34146.7	32659.8	31989
																																							0	0
Results																																							0	0
		1	2	3	4	5	6	7	8	9	10	11	12
	A	1600	-2000	-1400	-1900	-1400	1500	-1300	1600	-1600	1400	-1100	-1700	Max V [sfYFP:503,540]
		1	1	1	1	1	1	1	1	1	1	1	1	R-Squared [sfYFP:503,540]																		-52.0858	56.7249	-15.2759
		09:24:15	09:54:15	00:54:15	11:34:15	05:14:15	08:44:15	08:54:15	11:04:15	04:44:15	07:54:15	06:54:15	09:44:15	t at Max V [sfYFP:503,540]
		09:21:08	09:57:15	00:58:32	11:44:31	05:19:15	08:38:35	09:00:01	10:56:08	04:49:15	07:44:58	07:01:04	09:49:15	Lagtime [sfYFP:503,540]
		-4300	6200	6500	7300	8300	8500	6100	5600	6700	5000	4300	4500	Max V [sfYFP:503,540[2]]
		1	1	1	1	1	1	1	1	1	1	1	1	R-Squared [sfYFP:503,540[2]]
		12:04:29	10:04:29	09:44:29	09:24:29	11:24:29	11:54:29	07:14:29	07:54:29	10:24:29	10:34:29	08:24:29	08:24:29	t at Max V [sfYFP:503,540[2]]
		?????	09:20:08	09:01:57	08:19:29	10:09:07	10:43:29	06:24:04	06:56:38	09:15:36	09:28:53	07:39:57	07:37:29	Lagtime [sfYFP:503,540[2]]
		2.15	1.88	2.62	2.83	2.68	2.28	2.5	2.27	2.67	1.94	2.63	2.79	Max V [OD600:600]
		1	1	1	1	1	1	1	1	1	1	1	1	R-Squared [OD600:600]
		03:44:44	03:34:44	02:54:44	03:14:44	03:14:44	03:24:44	03:24:44	03:34:44	03:34:44	02:44:44	03:04:44	03:24:44	t at Max V [OD600:600]
		02:07:22	01:57:01	02:06:20	02:18:49	02:07:57	02:08:51	02:17:58	02:24:48	02:33:26	01:47:03	01:59:23	02:06:48	Lagtime [OD600:600]
	B	1900	-1200	1500	1500	2100	2100	2700	2600	2500	-3000	3000	2200	Max V [sfYFP:503,540]
		1	1	1	1	1	1	1	1	1	1	1	1	R-Squared [sfYFP:503,540]
		09:54:15	10:14:15	07:54:15	06:44:15	09:54:15	09:44:15	10:14:15	08:34:15	07:34:15	11:04:15	07:14:15	11:14:15	t at Max V [sfYFP:503,540]
		09:49:15	10:18:25	07:54:35	05:42:35	08:37:49	08:28:46	07:38:31	06:45:47	06:12:51	?????	05:46:35	09:00:37	Lagtime [sfYFP:503,540]
		5400	3300	6500	37700	41600	32200	86900	93300	63900	78800	77400	66100	Max V [sfYFP:503,540[2]]
		1	1	1	1	1	1	1	1	1	1	1	1	R-Squared [sfYFP:503,540[2]]
		11:34:29	11:54:29	06:54:29	10:54:29	11:54:29	10:44:29	10:44:29	10:44:29	10:54:29	06:44:29	06:54:29	11:14:29	t at Max V [sfYFP:503,540[2]]
		10:37:27	10:15:14	06:31:38	08:06:53	09:04:45	07:19:23	07:41:59	08:12:07	07:19:09	05:03:14	05:07:55	08:40:26	Lagtime [sfYFP:503,540[2]]
		2.7	2.51	-2.79	2.77	1.88	3.13	2.45	-2.94	1.58	-5.9	-2.77	3.48	Max V [OD600:600]
		1	1	1	1	1	1	1	1	1	1	1	1	R-Squared [OD600:600]
		03:44:44	00:34:44	01:14:44	00:54:44	03:14:44	00:44:44	03:34:44	00:24:44	03:34:44	00:14:44	00:14:44	00:14:44	t at Max V [OD600:600]
		02:30:26	00:31:27	01:24:02	01:06:51	02:17:46	00:46:09	02:35:24	00:10:57	02:11:46	00:09:44	00:09:44	00:09:44	Lagtime [OD600:600]
	C	?????	?????	?????	?????	?????	?????	?????	?????	?????	?????	?????	?????	Max V [sfYFP:503,540]
		?????	?????	?????	?????	?????	?????	?????	?????	?????	?????	?????	?????	R-Squared [sfYFP:503,540]
		?????	?????	?????	?????	?????	?????	?????	?????	?????	?????	?????	?????	t at Max V [sfYFP:503,540]
		?????	?????	?????	?????	?????	?????	?????	?????	?????	?????	?????	?????	Lagtime [sfYFP:503,540]
		?????	?????	?????	?????	?????	?????	?????	?????	?????	?????	?????	?????	Max V [sfYFP:503,540[2]]
		?????	?????	?????	?????	?????	?????	?????	?????	?????	?????	?????	?????	R-Squared [sfYFP:503,540[2]]
		?????	?????	?????	?????	?????	?????	?????	?????	?????	?????	?????	?????	t at Max V [sfYFP:503,540[2]]
		?????	?????	?????	?????	?????	?????	?????	?????	?????	?????	?????	?????	Lagtime [sfYFP:503,540[2]]
		?????	?????	?????	?????	?????	?????	?????	?????	?????	?????	?????	?????	Max V [OD600:600]
		?????	?????	?????	?????	?????	?????	?????	?????	?????	?????	?????	?????	R-Squared [OD600:600]
		?????	?????	?????	?????	?????	?????	?????	?????	?????	?????	?????	?????	t at Max V [OD600:600]
		?????	?????	?????	?????	?????	?????	?????	?????	?????	?????	?????	?????	Lagtime [OD600:600]
	D	?????	?????	?????	?????	?????	?????	?????	?????	?????	?????	?????	?????	Max V [sfYFP:503,540]
		?????	?????	?????	?????	?????	?????	?????	?????	?????	?????	?????	?????	R-Squared [sfYFP:503,540]
		?????	?????	?????	?????	?????	?????	?????	?????	?????	?????	?????	?????	t at Max V [sfYFP:503,540]
		?????	?????	?????	?????	?????	?????	?????	?????	?????	?????	?????	?????	Lagtime [sfYFP:503,540]
		?????	?????	?????	?????	?????	?????	?????	?????	?????	?????	?????	?????	Max V [sfYFP:503,540[2]]
		?????	?????	?????	?????	?????	?????	?????	?????	?????	?????	?????	?????	R-Squared [sfYFP:503,540[2]]
		?????	?????	?????	?????	?????	?????	?????	?????	?????	?????	?????	?????	t at Max V [sfYFP:503,540[2]]
		?????	?????	?????	?????	?????	?????	?????	?????	?????	?????	?????	?????	Lagtime [sfYFP:503,540[2]]
		?????	?????	?????	?????	?????	?????	?????	?????	?????	?????	?????	?????	Max V [OD600:600]
		?????	?????	?????	?????	?????	?????	?????	?????	?????	?????	?????	?????	R-Squared [OD600:600]
		?????	?????	?????	?????	?????	?????	?????	?????	?????	?????	?????	?????	t at Max V [OD600:600]
		?????	?????	?????	?????	?????	?????	?????	?????	?????	?????	?????	?????	Lagtime [OD600:600]
	E	?????	?????	?????	?????	?????	?????	?????	?????	?????	?????	?????	?????	Max V [sfYFP:503,540]
		?????	?????	?????	?????	?????	?????	?????	?????	?????	?????	?????	?????	R-Squared [sfYFP:503,540]
		?????	?????	?????	?????	?????	?????	?????	?????	?????	?????	?????	?????	t at Max V [sfYFP:503,540]
		?????	?????	?????	?????	?????	?????	?????	?????	?????	?????	?????	?????	Lagtime [sfYFP:503,540]
		?????	?????	?????	?????	?????	?????	?????	?????	?????	?????	?????	?????	Max V [sfYFP:503,540[2]]
		?????	?????	?????	?????	?????	?????	?????	?????	?????	?????	?????	?????	R-Squared [sfYFP:503,540[2]]
		?????	?????	?????	?????	?????	?????	?????	?????	?????	?????	?????	?????	t at Max V [sfYFP:503,540[2]]
		?????	?????	?????	?????	?????	?????	?????	?????	?????	?????	?????	?????	Lagtime [sfYFP:503,540[2]]
		?????	?????	?????	?????	?????	?????	?????	?????	?????	?????	?????	?????	Max V [OD600:600]
		?????	?????	?????	?????	?????	?????	?????	?????	?????	?????	?????	?????	R-Squared [OD600:600]
		?????	?????	?????	?????	?????	?????	?????	?????	?????	?????	?????	?????	t at Max V [OD600:600]
		?????	?????	?????	?????	?????	?????	?????	?????	?????	?????	?????	?????	Lagtime [OD600:600]
	F	?????	?????	?????	?????	?????	?????	?????	?????	?????	?????	?????	?????	Max V [sfYFP:503,540]
		?????	?????	?????	?????	?????	?????	?????	?????	?????	?????	?????	?????	R-Squared [sfYFP:503,540]
		?????	?????	?????	?????	?????	?????	?????	?????	?????	?????	?????	?????	t at Max V [sfYFP:503,540]
		?????	?????	?????	?????	?????	?????	?????	?????	?????	?????	?????	?????	Lagtime [sfYFP:503,540]
		?????	?????	?????	?????	?????	?????	?????	?????	?????	?????	?????	?????	Max V [sfYFP:503,540[2]]
		?????	?????	?????	?????	?????	?????	?????	?????	?????	?????	?????	?????	R-Squared [sfYFP:503,540[2]]
		?????	?????	?????	?????	?????	?????	?????	?????	?????	?????	?????	?????	t at Max V [sfYFP:503,540[2]]
		?????	?????	?????	?????	?????	?????	?????	?????	?????	?????	?????	?????	Lagtime [sfYFP:503,540[2]]
		?????	?????	?????	?????	?????	?????	?????	?????	?????	?????	?????	?????	Max V [OD600:600]
		?????	?????	?????	?????	?????	?????	?????	?????	?????	?????	?????	?????	R-Squared [OD600:600]
		?????	?????	?????	?????	?????	?????	?????	?????	?????	?????	?????	?????	t at Max V [OD600:600]
		?????	?????	?????	?????	?????	?????	?????	?????	?????	?????	?????	?????	Lagtime [OD600:600]
	G	?????	?????	?????	?????	?????	?????	?????	?????	?????	?????	?????	?????	Max V [sfYFP:503,540]
		?????	?????	?????	?????	?????	?????	?????	?????	?????	?????	?????	?????	R-Squared [sfYFP:503,540]
		?????	?????	?????	?????	?????	?????	?????	?????	?????	?????	?????	?????	t at Max V [sfYFP:503,540]
		?????	?????	?????	?????	?????	?????	?????	?????	?????	?????	?????	?????	Lagtime [sfYFP:503,540]
		?????	?????	?????	?????	?????	?????	?????	?????	?????	?????	?????	?????	Max V [sfYFP:503,540[2]]
		?????	?????	?????	?????	?????	?????	?????	?????	?????	?????	?????	?????	R-Squared [sfYFP:503,540[2]]
		?????	?????	?????	?????	?????	?????	?????	?????	?????	?????	?????	?????	t at Max V [sfYFP:503,540[2]]
		?????	?????	?????	?????	?????	?????	?????	?????	?????	?????	?????	?????	Lagtime [sfYFP:503,540[2]]
		?????	?????	?????	?????	?????	?????	?????	?????	?????	?????	?????	?????	Max V [OD600:600]
		?????	?????	?????	?????	?????	?????	?????	?????	?????	?????	?????	?????	R-Squared [OD600:600]
		?????	?????	?????	?????	?????	?????	?????	?????	?????	?????	?????	?????	t at Max V [OD600:600]
		?????	?????	?????	?????	?????	?????	?????	?????	?????	?????	?????	?????	Lagtime [OD600:600]
	H	?????	?????	?????	?????	?????	?????	?????	?????	?????	?????	?????	?????	Max V [sfYFP:503,540]
		?????	?????	?????	?????	?????	?????	?????	?????	?????	?????	?????	?????	R-Squared [sfYFP:503,540]
		?????	?????	?????	?????	?????	?????	?????	?????	?????	?????	?????	?????	t at Max V [sfYFP:503,540]
		?????	?????	?????	?????	?????	?????	?????	?????	?????	?????	?????	?????	Lagtime [sfYFP:503,540]
		?????	?????	?????	?????	?????	?????	?????	?????	?????	?????	?????	?????	Max V [sfYFP:503,540[2]]
		?????	?????	?????	?????	?????	?????	?????	?????	?????	?????	?????	?????	R-Squared [sfYFP:503,540[2]]
		?????	?????	?????	?????	?????	?????	?????	?????	?????	?????	?????	?????	t at Max V [sfYFP:503,540[2]]
		?????	?????	?????	?????	?????	?????	?????	?????	?????	?????	?????	?????	Lagtime [sfYFP:503,540[2]]
		?????	?????	?????	?????	?????	?????	?????	?????	?????	?????	?????	?????	Max V [OD600:600]
		?????	?????	?????	?????	?????	?????	?????	?????	?????	?????	?????	?????	R-Squared [OD600:600]
		?????	?????	?????	?????	?????	?????	?????	?????	?????	?????	?????	?????	t at Max V [OD600:600]
		?????	?????	?????	?????	?????	?????	?????	?????	?????	?????	?????	?????	Lagtime [OD600:600]
[truncated: 18 more columns]
