# Supplementary material for: Layered feedback control overcomes performance trade-off in synthetic biomolecular networks
Source: Nat Commun. 2022 Sep 14;13:5393. doi: 10.1038/s41467-022-33058-6 (PMC9474519; doi:10.1038/s41467-022-33058-6)
Supplement: Supplementary file 4 — Source Data [file 41467_2022_33058_MOESM4_ESM.zip › Source_Data_and_Source_Code_Final_Revision/Figure_4&Supplementary_FigureS2/Figure4E-H/A11.02-plasmids/pCH-M0135.gb]

LOCUS       pCH_M0134               3028 bp    DNA        circular     04-MAR-2020
DEFINITION  Gibson/Homology Cloning ligation product.
ACCESSION   urn.local.chelseahu.1m-b34oa4u
VERSION     urn.local.chelseahu.1m-b34oa4u
KEYWORDS    .
SOURCE      
  ORGANISM  .
COMMENT     
COMMENT     ApEinfo:methylated:1
FEATURES             Location/Qualifiers
     misc_feature    join(2989..3028,1..2079)
                     /Source="referenceToDocument:
                     urn:local:chelseahu:80-aw5e752"
                     /note="Geneious type: Concatenated sequence"
                     /locus_tag="chlor_p15a (concatenated sequence 1)"
                     /label="chlor_p15a (concatenated sequence 1)"
                     /ApEinfo_label="chlor_p15a (concatenated sequence 1)"
                     /ApEinfo_fwdcolor="#ccff33"
                     /ApEinfo_revcolor="#ffcc00"
                     /ApEinfo_graphicformat="arrow_data {{0 1 2 0 0 -1} {} 0}
                     width 5 offset 0"
     misc_feature    2989..3028
                     /locus_tag="UNSX"
                     /label="UNSX"
                     /ApEinfo_label="UNSX"
                     /ApEinfo_fwdcolor="#ffef86"
                     /ApEinfo_revcolor="#ffef86"
                     /ApEinfo_graphicformat="arrow_data {{0 1 2 0 0 -1} {} 0}
                     width 5 offset 0"
     promoter        52..154
                     /locus_tag="cat promoter"
                     /label="cat promoter"
                     /ApEinfo_label="cat promoter"
                     /ApEinfo_fwdcolor="#33cc66"
                     /ApEinfo_revcolor="#c6c9d1"
                     /ApEinfo_graphicformat="arrow_data {{0 1 2 0 0 -1} {} 0}
                     width 5 offset 0"
     CDS             155..814
                     /locus_tag="CmR"
                     /label="CmR"
                     /ApEinfo_label="CmR"
                     /ApEinfo_fwdcolor="#0000ff"
                     /ApEinfo_revcolor="#0000ff"
                     /ApEinfo_graphicformat="arrow_data {{0 1 2 0 0 -1} {} 0}
                     width 5 offset 0"
     rep_origin      complement(1388..1933)
                     /locus_tag="p15A ori"
                     /label="p15A ori"
                     /ApEinfo_label="p15A ori"
                     /ApEinfo_fwdcolor="#ffef86"
                     /ApEinfo_revcolor="#ffef86"
                     /ApEinfo_graphicformat="arrow_data {{0 1 2 0 0 -1} {} 0}
                     width 5 offset 0"
     misc_feature    2040..2079
                     /locus_tag="UNS1"
                     /label="UNS1"
                     /ApEinfo_label="UNS1"
                     /ApEinfo_fwdcolor="#ffef86"
                     /ApEinfo_revcolor="#ffef86"
                     /ApEinfo_graphicformat="arrow_data {{0 1 2 0 0 -1} {} 0}
                     width 5 offset 0"
     ligation        2040..2079
                     /locus_tag="Ligation"
                     /label="Ligation"
                     /ApEinfo_label="Ligation"
                     /ApEinfo_fwdcolor="pink"
                     /ApEinfo_revcolor="pink"
                     /ApEinfo_graphicformat="arrow_data {{0 1 2 0 0 -1} {} 0}
                     width 5 offset 0"
     misc_feature    2040..2161
                     /Source="referenceToDocument:
                     urn:local:chelseahu:1d-b34o1ba"
                     /note="Geneious type: Concatenated sequence"
                     /locus_tag="fCH064 (concatenated sequence 2)"
                     /label="fCH064 (concatenated sequence 2)"
                     /ApEinfo_label="fCH064 (concatenated sequence 2)"
                     /ApEinfo_fwdcolor="#ccff33"
                     /ApEinfo_revcolor="#ffcc00"
                     /ApEinfo_graphicformat="arrow_data {{0 1 2 0 0 -1} {} 0}
                     width 5 offset 0"
     misc_feature    2040..2083
                     /Source="referenceToDocument:
                     urn:local:chelseahu:3c-au0qdqn"
                     /note="Geneious type: Concatenated sequence"
                     /locus_tag="UNS1_A (concatenated sequence 1)"
                     /label="UNS1_A (concatenated sequence 1)"
                     /ApEinfo_label="UNS1_A (concatenated sequence 1)"
                     /ApEinfo_fwdcolor="#ccff33"
                     /ApEinfo_revcolor="#ffcc00"
                     /ApEinfo_graphicformat="arrow_data {{0 1 2 0 0 -1} {} 0}
                     width 5 offset 0"
     primer_bind     2040..2079
                     /Sequence="CATTACTCGCATCCATTCTCAGGCTGTCTCGTCTCGTCTC"
                     /created_by="andrewhalleran"
                     /locus_tag="UNS1(1)"
                     /label="UNS1(1)"
                     /ApEinfo_label="UNS1"
                     /ApEinfo_fwdcolor="pink"
                     /ApEinfo_revcolor="pink"
                     /ApEinfo_graphicformat="arrow_data {{0 1 2 0 0 -1} {} 0}
                     width 5 offset 0"
     ligation        2080..2083
                     /locus_tag="Ligation(1)"
                     /label="Ligation(1)"
                     /ApEinfo_label="Ligation"
                     /ApEinfo_fwdcolor="pink"
                     /ApEinfo_revcolor="pink"
                     /ApEinfo_graphicformat="arrow_data {{0 1 2 0 0 -1} {} 0}
                     width 5 offset 0"
     primer_bind     2080..2083
                     /Sequence="GGAG"
                     /created_by="andrewhalleran"
                     /locus_tag="Binds to A sticky end"
                     /label="Binds to A sticky end"
                     /ApEinfo_label="Binds to A sticky end"
                     /ApEinfo_fwdcolor="pink"
                     /ApEinfo_revcolor="pink"
                     /ApEinfo_graphicformat="arrow_data {{0 1 2 0 0 -1} {} 0}
                     width 5 offset 0"
     misc_feature    2080..2161
                     /note="Geneious type: Concatenated sequence"
                     /locus_tag="pRhlLac-s (concatenated sequence 1)"
                     /label="pRhlLac-s (concatenated sequence 1)"
                     /ApEinfo_label="pRhlLac-s (concatenated sequence 1)"
                     /ApEinfo_fwdcolor="#ccff33"
                     /ApEinfo_revcolor="#ffcc00"
                     /ApEinfo_graphicformat="arrow_data {{0 1 2 0 0 -1} {} 0}
                     width 5 offset 0"
     misc_feature    2080..2083
                     /note="Geneious type: Concatenated sequence"
                     /locus_tag="DVA_AB (modified) (concatenated sequence 2)"
                     /label="DVA_AB (modified) (concatenated sequence 2)"
                     /ApEinfo_label="DVA_AB (modified) (concatenated sequence
                     2)"
                     /ApEinfo_fwdcolor="#ccff33"
                     /ApEinfo_revcolor="#ffcc00"
                     /ApEinfo_graphicformat="arrow_data {{0 1 2 0 0 -1} {} 0}
                     width 5 offset 0"
     primer_bind     2084..2103
                     /Mismatches=0
                     /Extension="TAGTGGAAGACGTGGAG"
                     /created_by="primer3"
                     /annotation_group="2817439203855716e178146-8c9e-4f7e-8035-
                     6c3f21a977e8"
                     /%GC="45.0"
                     /Tm="57.0"
                     /Hairpin_Tm="None"
                     /Self_Dimer_Tm="5.5"
                     /Sequence="TCCTGTGAAATCTGGCAGTT"
                     /locus_tag="pr44a"
                     /label="pr44a"
                     /ApEinfo_label="pr44a"
                     /ApEinfo_fwdcolor="pink"
                     /ApEinfo_revcolor="pink"
                     /ApEinfo_graphicformat="arrow_data {{0 1 2 0 0 -1} {} 0}
                     width 5 offset 0"
     misc_feature    complement(2142..2161)
                     /Mismatches=0
                     /Extension="CTATGGTCTCTAGTA"
                     /created_by="primer3"
                     /annotation_group="2817437877650632e84db45-a23e-4b19-ac1f-
                     29610cc93bac"
                     /%GC="40.0"
                     /Tm="55.8"
                     /Hairpin_Tm="None"
                     /Self_Dimer_Tm="None"
                     /Sequence="ATGCAATTGTTATCCGCTCA"
                     /note="Geneious type: primer_bind_reverse"
                     /locus_tag="pr18b"
                     /label="pr18b"
                     /ApEinfo_label="pr18b"
                     /ApEinfo_fwdcolor="#ccff33"
                     /ApEinfo_revcolor="#ffcc00"
                     /ApEinfo_graphicformat="arrow_data {{0 1 2 0 0 -1} {} 0}
                     width 5 offset 0"
     misc_feature    2184..2943
                     /Source="referenceToDocument:
                     urn:local:chelseahu:2h-aqvhus4"
                     /note="Geneious type: Concatenated sequence"
                     /locus_tag="C71m (concatenated sequence 4)"
                     /label="C71m (concatenated sequence 4)"
                     /ApEinfo_label="C71m (concatenated sequence 4)"
                     /ApEinfo_fwdcolor="#ccff33"
                     /ApEinfo_revcolor="#ffcc00"
                     /ApEinfo_graphicformat="arrow_data {{0 1 2 0 0 -1} {} 0}
                     width 5 offset 0"
     source          2184..2943
                     /organism="recombinant plasmid"
                     /mol_type="other DNA"
                     /locus_tag="source recombinant plasmid"
                     /label="source recombinant plasmid"
                     /ApEinfo_label="source recombinant plasmid"
                     /ApEinfo_fwdcolor="pink"
                     /ApEinfo_revcolor="pink"
                     /ApEinfo_graphicformat="arrow_data {{0 1 2 0 0 -1} {} 0}
                     width 5 offset 0"
     primer          2185..2215
                     /locus_tag="oAJM.481"
                     /label="oAJM.481"
                     /ApEinfo_label="oAJM.481"
                     /ApEinfo_fwdcolor="pink"
                     /ApEinfo_revcolor="pink"
                     /ApEinfo_graphicformat="arrow_data {{0 1 2 0 0 -1} {} 0}
                     width 5 offset 0"
     misc_feature    2238..2238
                     /note="Geneious type: Editing History Replacement"
                     /locus_tag="G"
                     /label="G"
                     /ApEinfo_label="G"
                     /ApEinfo_fwdcolor="#ccff33"
                     /ApEinfo_revcolor="#ffcc00"
                     /ApEinfo_graphicformat="arrow_data {{0 1 2 0 0 -1} {} 0}
                     width 5 offset 0"
     misc_feature    2322..2322
                     /note="Geneious type: Editing History Replacement"
                     /locus_tag="G(1)"
                     /label="G(1)"
                     /ApEinfo_label="G"
                     /ApEinfo_fwdcolor="#ccff33"
                     /ApEinfo_revcolor="#ffcc00"
                     /ApEinfo_graphicformat="arrow_data {{0 1 2 0 0 -1} {} 0}
                     width 5 offset 0"
     misc_feature    2385..2385
                     /note="Geneious type: Editing History Replacement"
                     /locus_tag="C"
                     /label="C"
                     /ApEinfo_label="C"
                     /ApEinfo_fwdcolor="#ccff33"
                     /ApEinfo_revcolor="#ffcc00"
                     /ApEinfo_graphicformat="arrow_data {{0 1 2 0 0 -1} {} 0}
                     width 5 offset 0"
     mutation        2398..2400
                     /locus_tag="S72C"
                     /label="S72C"
                     /ApEinfo_label="S72C"
                     /ApEinfo_fwdcolor="pink"
                     /ApEinfo_revcolor="pink"
                     /ApEinfo_graphicformat="arrow_data {{0 1 2 0 0 -1} {} 0}
                     width 5 offset 0"
     misc_feature    2398..2398
                     /note="Geneious type: Editing History Replacement"
                     /locus_tag="A"
                     /label="A"
                     /ApEinfo_label="A"
                     /ApEinfo_fwdcolor="#ccff33"
                     /ApEinfo_revcolor="#ffcc00"
                     /ApEinfo_graphicformat="arrow_data {{0 1 2 0 0 -1} {} 0}
                     width 5 offset 0"
     mutation        2422..2424
                     /locus_tag="V80I"
                     /label="V80I"
                     /ApEinfo_label="V80I"
                     /ApEinfo_fwdcolor="pink"
                     /ApEinfo_revcolor="pink"
                     /ApEinfo_graphicformat="arrow_data {{0 1 2 0 0 -1} {} 0}
                     width 5 offset 0"
     misc_feature    2422..2422
                     /note="Geneious type: Editing History Replacement"
                     /locus_tag="G(2)"
                     /label="G(2)"
                     /ApEinfo_label="G"
                     /ApEinfo_fwdcolor="#ccff33"
                     /ApEinfo_revcolor="#ffcc00"
                     /ApEinfo_graphicformat="arrow_data {{0 1 2 0 0 -1} {} 0}
                     width 5 offset 0"
     mutation        2524..2526
                     /locus_tag="G114D"
                     /label="G114D"
                     /ApEinfo_label="G114D"
                     /ApEinfo_fwdcolor="pink"
                     /ApEinfo_revcolor="pink"
                     /ApEinfo_graphicformat="arrow_data {{0 1 2 0 0 -1} {} 0}
                     width 5 offset 0"
     misc_feature    2525..2525
                     /note="Geneious type: Editing History Replacement"
                     /locus_tag="G(3)"
                     /label="G(3)"
                     /ApEinfo_label="G"
                     /ApEinfo_fwdcolor="#ccff33"
                     /ApEinfo_revcolor="#ffcc00"
                     /ApEinfo_graphicformat="arrow_data {{0 1 2 0 0 -1} {} 0}
                     width 5 offset 0"
     mutation        2527..2529
                     /locus_tag="G115D"
                     /label="G115D"
                     /ApEinfo_label="G115D"
                     /ApEinfo_fwdcolor="pink"
                     /ApEinfo_revcolor="pink"
                     /ApEinfo_graphicformat="arrow_data {{0 1 2 0 0 -1} {} 0}
                     width 5 offset 0"
     misc_feature    2528..2528
                     /note="Geneious type: Editing History Replacement"
                     /locus_tag="G(4)"
                     /label="G(4)"
                     /ApEinfo_label="G"
                     /ApEinfo_fwdcolor="#ccff33"
                     /ApEinfo_revcolor="#ffcc00"
                     /ApEinfo_graphicformat="arrow_data {{0 1 2 0 0 -1} {} 0}
                     width 5 offset 0"
     primer          2530..2551
                     /locus_tag="oAJM.988"
                     /label="oAJM.988"
                     /ApEinfo_label="oAJM.988"
                     /ApEinfo_fwdcolor="pink"
                     /ApEinfo_revcolor="pink"
                     /ApEinfo_graphicformat="arrow_data {{0 1 2 0 0 -1} {} 0}
                     width 5 offset 0"
     mutation        2593..2595
                     /locus_tag="R137H"
                     /label="R137H"
                     /ApEinfo_label="R137H"
                     /ApEinfo_fwdcolor="pink"
                     /ApEinfo_revcolor="pink"
                     /ApEinfo_graphicformat="arrow_data {{0 1 2 0 0 -1} {} 0}
                     width 5 offset 0"
     misc_feature    2594..2594
                     /note="Geneious type: Editing History Replacement"
                     /locus_tag="G(5)"
                     /label="G(5)"
                     /ApEinfo_label="G"
                     /ApEinfo_fwdcolor="#ccff33"
                     /ApEinfo_revcolor="#ffcc00"
                     /ApEinfo_graphicformat="arrow_data {{0 1 2 0 0 -1} {} 0}
                     width 5 offset 0"
     mutation        2632..2634
                     /locus_tag="C150Y"
                     /label="C150Y"
                     /ApEinfo_label="C150Y"
                     /ApEinfo_fwdcolor="pink"
                     /ApEinfo_revcolor="pink"
                     /ApEinfo_graphicformat="arrow_data {{0 1 2 0 0 -1} {} 0}
                     width 5 offset 0"
     misc_feature    2633..2633
                     /note="Geneious type: Editing History Replacement"
                     /locus_tag="G(6)"
                     /label="G(6)"
                     /ApEinfo_label="G"
                     /ApEinfo_fwdcolor="#ccff33"
                     /ApEinfo_revcolor="#ffcc00"
                     /ApEinfo_graphicformat="arrow_data {{0 1 2 0 0 -1} {} 0}
                     width 5 offset 0"
     misc_feature    2682..2682
                     /note="Geneious type: Editing History Replacement"
                     /locus_tag="C(1)"
                     /label="C(1)"
                     /ApEinfo_label="C"
                     /ApEinfo_fwdcolor="#ccff33"
                     /ApEinfo_revcolor="#ffcc00"
                     /ApEinfo_graphicformat="arrow_data {{0 1 2 0 0 -1} {} 0}
                     width 5 offset 0"
     primer          complement(2815..2841)
                     /locus_tag="oAJM.905"
                     /label="oAJM.905"
                     /ApEinfo_label="oAJM.905"
                     /ApEinfo_fwdcolor="pink"
                     /ApEinfo_revcolor="pink"
                     /ApEinfo_graphicformat="arrow_data {{0 1 2 0 0 -1} {} 0}
                     width 5 offset 0"
     misc_feature    2829..2829
                     /note="Geneious type: Editing History Replacement"
                     /locus_tag="G(7)"
                     /label="G(7)"
                     /ApEinfo_label="G"
                     /ApEinfo_fwdcolor="#ccff33"
                     /ApEinfo_revcolor="#ffcc00"
                     /ApEinfo_graphicformat="arrow_data {{0 1 2 0 0 -1} {} 0}
                     width 5 offset 0"
     mutation        2842..2844
                     /locus_tag="K220R"
                     /label="K220R"
                     /ApEinfo_label="K220R"
                     /ApEinfo_fwdcolor="pink"
                     /ApEinfo_revcolor="pink"
                     /ApEinfo_graphicformat="arrow_data {{0 1 2 0 0 -1} {} 0}
                     width 5 offset 0"
     misc_feature    2843..2843
                     /note="Geneious type: Editing History Replacement"
                     /locus_tag="A(1)"
                     /label="A(1)"
                     /ApEinfo_label="A"
                     /ApEinfo_fwdcolor="#ccff33"
                     /ApEinfo_revcolor="#ffcc00"
                     /ApEinfo_graphicformat="arrow_data {{0 1 2 0 0 -1} {} 0}
                     width 5 offset 0"
     mutation        2854..2856
                     /locus_tag="A224T"
                     /label="A224T"
                     /ApEinfo_label="A224T"
                     /ApEinfo_fwdcolor="pink"
                     /ApEinfo_revcolor="pink"
                     /ApEinfo_graphicformat="arrow_data {{0 1 2 0 0 -1} {} 0}
                     width 5 offset 0"
     misc_feature    2854..2854
                     /note="Geneious type: Editing History Replacement"
                     /locus_tag="G(8)"
                     /label="G(8)"
                     /ApEinfo_label="G"
                     /ApEinfo_fwdcolor="#ccff33"
                     /ApEinfo_revcolor="#ffcc00"
                     /ApEinfo_graphicformat="arrow_data {{0 1 2 0 0 -1} {} 0}
                     width 5 offset 0"
     primer          complement(2884..2939)
                     /locus_tag="oAJM.1001"
                     /label="oAJM.1001"
                     /ApEinfo_label="oAJM.1001"
                     /ApEinfo_fwdcolor="pink"
                     /ApEinfo_revcolor="pink"
                     /ApEinfo_graphicformat="arrow_data {{0 1 2 0 0 -1} {} 0}
                     width 5 offset 0"
     mutation        2893..2895
                     /locus_tag="R237C"
                     /label="R237C"
                     /ApEinfo_label="R237C"
                     /ApEinfo_fwdcolor="pink"
                     /ApEinfo_revcolor="pink"
                     /ApEinfo_graphicformat="arrow_data {{0 1 2 0 0 -1} {} 0}
                     width 5 offset 0"
     misc_feature    2893..2893
                     /note="Geneious type: Editing History Replacement"
                     /locus_tag="C(2)"
                     /label="C(2)"
                     /ApEinfo_label="C"
                     /ApEinfo_fwdcolor="#ccff33"
                     /ApEinfo_revcolor="#ffcc00"
                     /ApEinfo_graphicformat="arrow_data {{0 1 2 0 0 -1} {} 0}
                     width 5 offset 0"
     misc_feature    2908..2909
                     /note="Geneious type: Editing History Deletion"
                     /locus_tag="G(9)"
                     /label="G(9)"
                     /ApEinfo_label="G"
                     /ApEinfo_fwdcolor="#ccff33"
                     /ApEinfo_revcolor="#ffcc00"
                     /ApEinfo_graphicformat="arrow_data {{0 1 2 0 0 -1} {} 0}
                     width 5 offset 0"
     misc_feature    2911..2912
                     /note="Geneious type: Editing History Deletion"
                     /locus_tag="A(2)"
                     /label="A(2)"
                     /ApEinfo_label="A"
                     /ApEinfo_fwdcolor="#ccff33"
                     /ApEinfo_revcolor="#ffcc00"
                     /ApEinfo_graphicformat="arrow_data {{0 1 2 0 0 -1} {} 0}
                     width 5 offset 0"
     primer          complement(2914..2939)
                     /locus_tag="oAJM.986"
                     /label="oAJM.986"
                     /ApEinfo_label="oAJM.986"
                     /ApEinfo_fwdcolor="pink"
                     /ApEinfo_revcolor="pink"
                     /ApEinfo_graphicformat="arrow_data {{0 1 2 0 0 -1} {} 0}
                     width 5 offset 0"
     ligation        2940..2943
                     /locus_tag="Ligation(2)"
                     /label="Ligation(2)"
                     /ApEinfo_label="Ligation"
                     /ApEinfo_fwdcolor="pink"
                     /ApEinfo_revcolor="pink"
                     /ApEinfo_graphicformat="arrow_data {{0 1 2 0 0 -1} {} 0}
                     width 5 offset 0"
     PCR_product     2947..2984
                     /pair="Pair 1"
                     /set="800bp_amp"
                     /current=1
                     /score="0.000"
                     /modified_by="User"
                     /locus_tag="868bp-linear fragment"
                     /label="868bp-linear fragment"
                     /ApEinfo_label="868bp-linear fragment"
                     /ApEinfo_fwdcolor="pink"
                     /ApEinfo_revcolor="pink"
                     /ApEinfo_graphicformat="arrow_data {{0 1 2 0 0 -1} {} 0}
                     width 5 offset 0"
     PCR_product     2947..2984
                     /pair="Pair 3"
                     /set="1200bp_amp"
                     /current=0
                     /score="0.264"
                     /modified_by="User"
                     /locus_tag="1319bp-linear fragment"
                     /label="1319bp-linear fragment"
                     /ApEinfo_label="1319bp-linear fragment"
                     /ApEinfo_fwdcolor="pink"
                     /ApEinfo_revcolor="pink"
                     /ApEinfo_graphicformat="arrow_data {{0 1 2 0 0 -1} {} 0}
                     width 5 offset 0"
     PCR_product     2947..2984
                     /pair="Pair 1"
                     /set="1600bp_amp"
                     /current=1
                     /score="1.000"
                     /modified_by="User"
                     /locus_tag="1768bp-linear fragment"
                     /label="1768bp-linear fragment"
                     /ApEinfo_label="1768bp-linear fragment"
                     /ApEinfo_fwdcolor="pink"
                     /ApEinfo_revcolor="pink"
                     /ApEinfo_graphicformat="arrow_data {{0 1 2 0 0 -1} {} 0}
                     width 5 offset 0"
     PCR_primer      complement(2977..2984)
                     /dnas_title="GGTTGAAGGCTCTCAAGGGCATC"
                     /primer="GGTTGAAGGCTCTCAAGGGCATC"
                     /set="800bp_amp"
                     /pair="Pair 1"
                     /current=1
                     /locus_tag="PCR primer"
                     /label="PCR primer"
                     /ApEinfo_label="PCR primer"
                     /ApEinfo_fwdcolor="pink"
                     /ApEinfo_revcolor="pink"
                     /ApEinfo_graphicformat="arrow_data {{0 1 2 0 0 -1} {} 0}
                     width 5 offset 0"
     ligation        2985..2988
                     /locus_tag="Ligation(3)"
                     /label="Ligation(3)"
                     /ApEinfo_label="Ligation"
                     /ApEinfo_fwdcolor="pink"
                     /ApEinfo_revcolor="pink"
                     /ApEinfo_graphicformat="arrow_data {{0 1 2 0 0 -1} {} 0}
                     width 5 offset 0"
     misc_feature    2985..3028
                     /Source="referenceToDocument:
                     urn:local:chelseahu:3f-au0qdqn"
                     /note="Geneious type: Concatenated sequence"
                     /locus_tag="UNSX_E (concatenated sequence 6)"
                     /label="UNSX_E (concatenated sequence 6)"
                     /ApEinfo_label="UNSX_E (concatenated sequence 6)"
                     /ApEinfo_fwdcolor="#ccff33"
                     /ApEinfo_revcolor="#ffcc00"
                     /ApEinfo_graphicformat="arrow_data {{0 1 2 0 0 -1} {} 0}
                     width 5 offset 0"
     primer_bind     2985..2988
                     /Sequence="GCTT"
                     /created_by="andrewhalleran"
                     /locus_tag="Binds to E sticky end"
                     /label="Binds to E sticky end"
                     /ApEinfo_label="Binds to E sticky end"
                     /ApEinfo_fwdcolor="pink"
                     /ApEinfo_revcolor="pink"
                     /ApEinfo_graphicformat="arrow_data {{0 1 2 0 0 -1} {} 0}
                     width 5 offset 0"
     ligation        2989..3028
                     /locus_tag="Ligation(4)"
                     /label="Ligation(4)"
                     /ApEinfo_label="Ligation"
                     /ApEinfo_fwdcolor="pink"
                     /ApEinfo_revcolor="pink"
                     /ApEinfo_graphicformat="arrow_data {{0 1 2 0 0 -1} {} 0}
                     width 5 offset 0"
     primer_bind     2989..3028
                     /Sequence="CCAGGATACATAGATTACCACAACTCCGAGCCCTTCCACC"
                     /created_by="andrewhalleran"
                     /locus_tag="UNS10"
                     /label="UNS10"
                     /ApEinfo_label="UNS10"
                     /ApEinfo_fwdcolor="pink"
                     /ApEinfo_revcolor="pink"
                     /ApEinfo_graphicformat="arrow_data {{0 1 2 0 0 -1} {} 0}
                     width 5 offset 0"
     promoter        2084..2157
                     /created_by="User"
                     /locus_tag="Prhl/lac-s"
                     /label="Prhl/lac-s"
                     /ApEinfo_label="Prhl/lac-s"
                     /ApEinfo_fwdcolor="#5cbeb1"
                     /ApEinfo_revcolor="pink"
                     /ApEinfo_graphicformat="arrow_data {{0 1 2 0 0 -1} {} 0}
                     width 5 offset 0"
     misc_feature    2184..2187
                     /Source="referenceToDocument:
                     urn:local:chelseahu:31-ahpk0hq"
                     /note="Geneious type: Concatenated sequence"
                     /locus_tag="U2d (concatenated sequence 3)"
                     /label="U2d (concatenated sequence 3)"
                     /ApEinfo_label="U2d (concatenated sequence 3)"
                     /ApEinfo_fwdcolor="#996699"
                     /ApEinfo_revcolor="#ffcc00"
                     /ApEinfo_graphicformat="arrow_data {{0 1 2 0 0 -1} {} 0}
                     width 5 offset 0"
     CDS             2185..2939
                     /codon_start=1
                     /translation="MIENTYSEKFESAFEQIKAAANVDAAIRILQAEYNLDFVTYHLA
                     QTIASKIDSPFVRTTYPDAWVSRYLLNCYVKVDPIIKQGFERQLPFDWSEVEPTPEAY
                     AMLVDAQKHGIDDNGYSIPVADKAQRRALLSLNAHIPADEWTELVRRYRNEWIEIAHL
                     IHRKAVYELHGENDPVPALSPREIECLHWTALGKDYKDISVILGISEHTTRDYLKTAR
                     FRLGCTTISAAASRAVQLCIINPYRIRMTRRNW"
                     /locus_tag="CinR"
                     /label="CinR"
                     /ApEinfo_label="CinR"
                     /ApEinfo_fwdcolor="#33cc66"
                     /ApEinfo_revcolor="pink"
                     /ApEinfo_graphicformat="arrow_data {{0 1 2 0 0 -1} {} 0}
                     width 5 offset 0"
     ligation        2184..2187
                     /locus_tag="Ligation(5)"
                     /label="Ligation(5)"
                     /ApEinfo_label="Ligation"
                     /ApEinfo_fwdcolor="pink"
                     /ApEinfo_revcolor="pink"
                     /ApEinfo_graphicformat="arrow_data {{0 1 2 0 0 -1} {} 0}
                     width 5 offset 0"
     terminator      2947..2976
                     /note="T500"
                     /locus_tag="T500 terminator"
                     /label="T500 terminator"
                     /ApEinfo_label="T500 terminator"
                     /ApEinfo_fwdcolor="#d71e00"
                     /ApEinfo_revcolor="pink"
                     /ApEinfo_graphicformat="arrow_data {{0 1 2 0 0 -1} {} 0}
                     width 5 offset 0"
     misc_feature    2184..3028
                     /Source="referenceToDocument:
                     urn:local:chelseahu:1d-b34o1ba"
                     /note="Geneious type: Concatenated sequence"
                     /locus_tag="fCH064 (concatenated sequence 2)(1)"
                     /label="fCH064 (concatenated sequence 2)(1)"
                     /ApEinfo_label="fCH064 (concatenated sequence 2)"
                     /ApEinfo_fwdcolor="#ccff33"
                     /ApEinfo_revcolor="#ffcc00"
                     /ApEinfo_graphicformat="arrow_data {{0 1 2 0 0 -1} {} 0}
                     width 5 offset 0"
ORIGIN
        1 gcttgttgat accgggaagc cctgggccaa cttttggcga aaatgagacg ttgatcggca
       61 cgtaagaggt tccaactttc accataatga aataagatca ctaccgggcg tattttttga
      121 gttatcgaga ttttcaggag ctaaggaagc taaaatggag aaaaaaatca ctggatatac
      181 caccgttgat atatcccaat ggcatcgtaa agaacatttt gaggcatttc agtcagttgc
      241 tcaatgtacc tataaccaga ccgttcagct ggatattacg gcctttttaa agaccgtaaa
      301 gaaaaataag cacaagtttt atccggcctt tattcacatt cttgcccgcc tgatgaatgc
      361 tcatccggaa ttccgtatgg caatgaaaga cggtgagctg gtgatatggg atagtgttca
      421 cccttgttac accgttttcc atgagcaaac tgaaacgttt tcatcgctct ggagtgaata
      481 ccacgacgat ttccggcagt ttctacacat atattcgcaa gatgtggcgt gttacggtga
      541 aaacctggcc tatttcccta aagggtttat tgagaatatg tttttcgtct cagccaatcc
      601 ctgggtgagt ttcaccagtt ttgatttaaa cgtggccaat atggacaact tcttcgcccc
      661 cgttttcacc atgggcaaat attatacgca aggcgacaag gtgctgatgc cgctggcgat
      721 tcaggttcat catgccgtct gtgatggctt ccatgtcggc agaatgctta atgaattaca
      781 acagtactgc gatgagtggc agggcggggc gtaatttttt taaggcagtt attggtgccc
      841 ttaaacgcct ggtgctacgc ctgaataagt gataataagc ggatgaatgg cagaaattcg
      901 aaagcaaatt cgacccggtc gtcggttcag ggcagggtcg ttaaatagcc gcttatgtct
      961 attgctggtt taccggttta ttgactaccg gaagcagtgt gaccgtgtgc ttctcaaatg
     1021 cctgaggcca gtttgctcag gctctccccg tggaggtaat aattgacgat atgatcattt
     1081 attctgcctc ccagagcctg ataaaaacgg ttagcgcttc gtcgctgcgg agtgtatact
     1141 ggcttactat gttggcactg atgagggtgt cagtgaagtg cttcatgtgg caggagaaaa
     1201 aaggctgcac cggtgcgtca gcagaatatg tgatacagga tatattccgc ttcctcgctc
     1261 actgactcgc tacgctcggt cgttcgactg cggcgagcgg aaatggctta cgaacggggc
     1321 ggagatttcc tggaagatgc caggaagata cttaacaggg aagtgagagg gccgcggcaa
     1381 agccgttttt ccataggctc cgcccccctg acaagcatca cgaaatctga cgctcaaatc
     1441 agtggtggcg aaacccgaca ggactataaa gataccaggc gtttccccct ggcggctccc
     1501 tcgtgcgctc tcctgttcct gcctttcggt ttaccggtgt cattccgctg ttatggccgc
     1561 gtttgtctca ttccacgcct gacactcagt tccgggtagg cagttcgctc caagctggac
     1621 tgtatgcacg aaccccccgt tcagtccgac cgctgcgcct tatccggtaa ctatcgtctt
     1681 gagtccaacc cggaaagaca tgcaaaagca ccactggcag cagccactgg taattgattt
     1741 agaggagtta gtcttgaagt catgcgccgg ttaaggctaa actgaaagga caagttttgg
     1801 tgactgcgct cctccaagcc agttacctcg gttcaaagag ttggtagctc agagaacctt
     1861 cgaaaaaccg ccctgcaagg cggttttttc gttttcagag caagagatta cgcgcagacc
     1921 aaaacgatct caagaagatc atcttattaa tcagataaaa tatttctaga tttcagtgca
     1981 atttatctct tcaaatgtag cacctgaagt cagccccata cgatataagt tgtaaggagc
     2041 attactcgca tccattctca ggctgtctcg tctcgtctcg gagtcctgtg aaatctggca
     2101 gtttacttgt gagcgctcac aattgataat gagcacaatt gtgagcggat aacaattgca
     2161 tTACTGAAAG ACTTGACAGA CTAaatgatt gagaatacct atagcgaaaa gttcgagtcc
     2221 gcgttcgaac agatcaaagc ggcggccaac gtggatgccg ccatccgtat tctccaggcg
     2281 gaatataacc tcgatttcgt cacctaccat ctcgcccaga caatcgcgag caagatcgat
     2341 tcgcccttcg tgcgcaccac ctatccggat gcctgggttt cccgttacct cctcaactgc
     2401 tatgtgaagg tcgatccgat catcaagcag ggcttcgaac gccagctgcc cttcgactgg
     2461 agcgaggtcg aaccgacgcc ggaggcctat gccatgctgg tcgacgccca gaaacacggc
     2521 atcgatgaca atggctactc catccccgtc gccgacaagg cgcagcgccg cgccctgctg
     2581 tcgctgaatg cccatatacc ggccgacgaa tggaccgagc tcgtgcgccg ctaccgcaac
     2641 gagtggatcg agatcgccca tctgatccac cgcaaggccg tatatgagct gcatggcgaa
     2701 aacgatccgg tgccggcatt gtcgccgcgc gagatcgagt gtctgcactg gaccgccctc
     2761 ggcaaggatt acaaggatat ttcggtcatc ctgggcatat cagagcatac cacacgcgat
     2821 tacctgaaaa ccgcccgctt caggctcggc tgcaccacga tctcggccgc cgcgtcgcgg
     2881 gctgttcaat tgtgcatcat caatccctat aggatccgca tgacgcgacg taattggtaa
     2941 ggtactcaaa gcccgccgaa aggcgggctt ttctgtcctt gagagcttcc aggatacata
     3001 gattaccaca actccgagcc cttccacc   
//
