# Supplementary material for: Layered feedback control overcomes performance trade-off in synthetic biomolecular networks
Source: Nat Commun. 2022 Sep 14;13:5393. doi: 10.1038/s41467-022-33058-6 (PMC9474519; doi:10.1038/s41467-022-33058-6)
Supplement: Supplementary file 4 — Source Data [file 41467_2022_33058_MOESM4_ESM.zip › Source_Data_and_Source_Code_Final_Revision/Figure_4&Supplementary_FigureS2/Figure4E-H/A11.02-plasmids/pCH-M040 pOSIP.gb]

LOCUS       pCH_M040_pOSIP          6039 bp ds-DNA     circular     04-SEP-2019
DEFINITION  Gibson/Homology Cloning ligation product.
ACCESSION   urn.local.chelseahu.75-aw5duu1
VERSION     urn.local.chelseahu.75-aw5duu1
KEYWORDS    .
SOURCE      
  ORGANISM  .
COMMENT     
COMMENT     ApEinfo:methylated:1
FEATURES             Location/Qualifiers
     ligation        1..22
                     /locus_tag="Ligation"
                     /label="Ligation"
                     /ApEinfo_label="Ligation"
                     /ApEinfo_fwdcolor="pink"
                     /ApEinfo_revcolor="pink"
                     /ApEinfo_graphicformat="arrow_data {{0 1 2 0 0 -1} {} 0}
                     width 5 offset 0"
     misc            22..22
                     /created_by="User"
                     /locus_tag="BamHI"
                     /label="BamHI"
                     /ApEinfo_label="BamHI"
                     /ApEinfo_fwdcolor="pink"
                     /ApEinfo_revcolor="pink"
                     /ApEinfo_graphicformat="arrow_data {{0 1 2 0 0 -1} {} 0}
                     width 5 offset 0"
     ligation        23..26
                     /locus_tag="Ligation(1)"
                     /label="Ligation(1)"
                     /ApEinfo_label="Ligation"
                     /ApEinfo_fwdcolor="pink"
                     /ApEinfo_revcolor="pink"
                     /ApEinfo_graphicformat="arrow_data {{0 1 2 0 0 -1} {} 0}
                     width 5 offset 0"
     misc_feature    23..65
                     /Source="referenceToDocument:
                     urn:local:chelseahu:j-av4tzc2"
                     /note="Geneious type: Concatenated sequence"
                     /locus_tag="P5d (concatenated sequence 2)"
                     /label="P5d (concatenated sequence 2)"
                     /ApEinfo_label="P5d (concatenated sequence 2)"
                     /ApEinfo_fwdcolor="#7eff74"
                     /ApEinfo_revcolor="#7eff74"
                     /ApEinfo_graphicformat="arrow_data {{0 1 2 0 0 -1} {} 0}
                     width 5 offset 0"
     promoter        27..61
                     /Color="#ffffff"
                     /modified_by="Andrey; murraylab"
                     /created_by="Andrey"
                     /Transferred_From="CIDAR_Strong_Promoter_J23102, J23102
                     Promoter (0.86x)"
                     /Transferred_Similarity="100.00%"
                     /locus_tag="CIDAR Strong Promoter J23102 (2179x); J23102
                     Promoter (0.86x) "
                     /label="CIDAR Strong Promoter J23102 (2179x); J23102
                     Promoter (0.86x) "
                     /ApEinfo_label="CIDAR Strong Promoter J23102 (2179x);
                     J23102 Promoter (0.86x) "
                     /ApEinfo_fwdcolor="#346ee0"
                     /ApEinfo_revcolor="#346ee0"
                     /ApEinfo_graphicformat="arrow_data {{0 1 2 0 0 -1} {} 0}
                     width 5 offset 0"
     ligation        62..65
                     /locus_tag="Ligation(2)"
                     /label="Ligation(2)"
                     /ApEinfo_label="Ligation"
                     /ApEinfo_fwdcolor="pink"
                     /ApEinfo_revcolor="pink"
                     /ApEinfo_graphicformat="arrow_data {{0 1 2 0 0 -1} {} 0}
                     width 5 offset 0"
     misc_feature    62..90
                     /Source="referenceToDocument:
                     urn:local:chelseahu:32-ahpk0hq"
                     /note="Geneious type: Concatenated sequence"
                     /locus_tag="U3d (concatenated sequence 3)"
                     /label="U3d (concatenated sequence 3)"
                     /ApEinfo_label="U3d (concatenated sequence 3)"
                     /ApEinfo_fwdcolor="#7eff74"
                     /ApEinfo_revcolor="#7eff74"
                     /ApEinfo_graphicformat="arrow_data {{0 1 2 0 0 -1} {} 0}
                     width 5 offset 0"
     RBS             66..86
                     /locus_tag="B0034m"
                     /label="B0034m"
                     /ApEinfo_label="B0034m"
                     /ApEinfo_fwdcolor="#f58a5e"
                     /ApEinfo_revcolor="#f58a5e"
                     /ApEinfo_graphicformat="arrow_data {{0 1 2 0 0 -1} {} 0}
                     width 5 offset 0"
     5'UTR           70..81
                     /locus_tag="B0034"
                     /label="B0034"
                     /ApEinfo_label="B0034"
                     /ApEinfo_fwdcolor="#f58a5e"
                     /ApEinfo_revcolor="#f58a5e"
                     /ApEinfo_graphicformat="arrow_data {{0 1 2 0 0 -1} {} 0}
                     width 5 offset 0"
     ligation        87..90
                     /locus_tag="Ligation(3)"
                     /label="Ligation(3)"
                     /ApEinfo_label="Ligation"
                     /ApEinfo_fwdcolor="pink"
                     /ApEinfo_revcolor="pink"
                     /ApEinfo_graphicformat="arrow_data {{0 1 2 0 0 -1} {} 0}
                     width 5 offset 0"
     CDS             88..814
                     /created_by="jmp"
                     /modified_by="jmp"
                     /locus_tag="RhlR (internal BbsI and BsaI site removed)"
                     /label="RhlR (internal BbsI and BsaI site removed)"
                     /ApEinfo_label="RhlR (internal BbsI and BsaI site
                     removed)"
                     /ApEinfo_fwdcolor="#e9d024"
                     /ApEinfo_revcolor="#e9d024"
                     /ApEinfo_graphicformat="arrow_data {{0 1 2 0 0 -1} {} 0}
                     width 5 offset 0"
     misc_feature    327..332
                     /Recognition_pattern="G^GATCC"
                     /annotation_group="GGATCC"
                     /note="Geneious type: restriction site"
                     /locus_tag="BamHI(1)"
                     /label="BamHI(1)"
                     /ApEinfo_label="BamHI"
                     /ApEinfo_fwdcolor="#7eff74"
                     /ApEinfo_revcolor="#7eff74"
                     /ApEinfo_graphicformat="arrow_data {{0 1 2 0 0 -1} {} 0}
                     width 5 offset 0"
     ligation        814..817
                     /locus_tag="Ligation(4)"
                     /label="Ligation(4)"
                     /ApEinfo_label="Ligation"
                     /ApEinfo_fwdcolor="pink"
                     /ApEinfo_revcolor="pink"
                     /ApEinfo_graphicformat="arrow_data {{0 1 2 0 0 -1} {} 0}
                     width 5 offset 0"
     misc_feature    814..872
                     /Source="referenceToDocument:
                     urn:local:chelseahu:3r-ahpk3rs"
                     /note="Geneious type: Concatenated sequence"
                     /locus_tag="T14m (concatenated sequence 5)"
                     /label="T14m (concatenated sequence 5)"
                     /ApEinfo_label="T14m (concatenated sequence 5)"
                     /ApEinfo_fwdcolor="#7eff74"
                     /ApEinfo_revcolor="#7eff74"
                     /ApEinfo_graphicformat="arrow_data {{0 1 2 0 0 -1} {} 0}
                     width 5 offset 0"
     ligation        869..872
                     /locus_tag="Ligation(5)"
                     /label="Ligation(5)"
                     /ApEinfo_label="Ligation"
                     /ApEinfo_fwdcolor="pink"
                     /ApEinfo_revcolor="pink"
                     /ApEinfo_graphicformat="arrow_data {{0 1 2 0 0 -1} {} 0}
                     width 5 offset 0"
     misc_feature    869..912
                     /Source="referenceToDocument:
                     urn:local:chelseahu:l-agarhqw"
                     /note="Geneious type: Concatenated sequence"
                     /locus_tag="POSX (concatenated sequence 6)"
                     /label="POSX (concatenated sequence 6)"
                     /ApEinfo_label="POSX (concatenated sequence 6)"
                     /ApEinfo_fwdcolor="#7eff74"
                     /ApEinfo_revcolor="#7eff74"
                     /ApEinfo_graphicformat="arrow_data {{0 1 2 0 0 -1} {} 0}
                     width 5 offset 0"
     ligation        873..912
                     /locus_tag="Ligation(6)"
                     /label="Ligation(6)"
                     /ApEinfo_label="Ligation"
                     /ApEinfo_fwdcolor="pink"
                     /ApEinfo_revcolor="pink"
                     /ApEinfo_graphicformat="arrow_data {{0 1 2 0 0 -1} {} 0}
                     width 5 offset 0"
     primer_bind     873..887
                     /%GC="73.3"
                     /Hairpin_Tm="51.9"
                     /Self_Dimer_Tm="52.3"
                     /Tm="59.4"
                     /Pair_Dimer_Tm="3.6"
                     /Sequence="TAGCGGCCGCTGCAG"
                     /created_by="primer3"
                     /Product_Size=40
                     /annotation_group="73280229005000322a9ccb-4957-4f76-9b7e-1
                     940368be5fePOSX"
                     /#_Off-target_Sites=0
                     /Off-target_Template="POSX"
                     /Extension="CACCACAGGTCTCGGCTT"
                     /locus_tag="1 F"
                     /label="1 F"
                     /ApEinfo_label="1 F"
                     /ApEinfo_fwdcolor="#14c0bd"
                     /ApEinfo_revcolor="#4ec02b"
                     /ApEinfo_graphicformat="arrow_data {{0 1 2 0 0 -1} {} 0}
                     width 5 offset 0"
     misc_feature    join(873..6039,1..22)
                     /Source="referenceToDocument:
                     urn:local:chelseahu:6h-aw5dksl"
                     /note="Geneious type: Concatenated sequence"
                     /locus_tag="pOSIP-KO (KanR, 186 site) (digested by SpeI,
                     BamHI) Fragment 2 (concatenated sequence 1)"
                     /label="pOSIP-KO (KanR, 186 site) (digested by SpeI,
                     BamHI) Fragment 2 (concatenated sequence 1)"
                     /ApEinfo_label="pOSIP-KO (KanR, 186 site) (digested by
                     SpeI, BamHI) Fragment 2 (concatenated sequence 1)"
                     /ApEinfo_fwdcolor="#7eff74"
                     /ApEinfo_revcolor="#7eff74"
                     /ApEinfo_graphicformat="arrow_data {{0 1 2 0 0 -1} {} 0}
                     width 5 offset 0"
     primer_bind     885..903
                     /modified_by="User"
                     /Mismatches=0
                     /Extension="GAGCCAACTCCCTTTACAAC"
                     /created_by="primer3"
                     /annotation_group="67704884571342027a0776-5f6c-4991-bbf2-1
                     40fbf39f016"
                     /%GC="63.2"
                     /Tm="61.3"
                     /Hairpin_Tm="46.3"
                     /Self_Dimer_Tm="36.7"
                     /Pair_Dimer_Tm="7.3"
                     /Sequence="CAGGCATGCCTCGAGATGC"
                     /Product_Size=5186
                     /locus_tag="U5.1_KO_F"
                     /label="U5.1_KO_F"
                     /ApEinfo_label="U5.1_KO_F"
                     /ApEinfo_fwdcolor="#14c0bd"
                     /ApEinfo_revcolor="#4ec02b"
                     /ApEinfo_graphicformat="arrow_data {{0 1 2 0 0 -1} {} 0}
                     width 5 offset 0"
     terminator      942..969
                     /created_by="User"
                     /locus_tag="rnnB_T2_terminator"
                     /label="rnnB_T2_terminator"
                     /ApEinfo_label="rnnB_T2_terminator"
                     /ApEinfo_fwdcolor="#9d1b1c"
                     /ApEinfo_revcolor="#9d1b1c"
                     /ApEinfo_graphicformat="arrow_data {{0 1 2 0 0 -1} {} 0}
                     width 5 offset 0"
     binding         1126..1159
                     /created_by="User"
                     /locus_tag="FRT"
                     /label="FRT"
                     /ApEinfo_label="FRT"
                     /ApEinfo_fwdcolor="pink"
                     /ApEinfo_revcolor="pink"
                     /ApEinfo_graphicformat="arrow_data {{0 1 2 0 0 -1} {} 0}
                     width 5 offset 0"
     gene            complement(1166..1878)
                     /created_by="User"
                     /modified_by="User"
                     /locus_tag="CI857_LR (thermosensitive lambda tf, clts)"
                     /label="CI857_LR (thermosensitive lambda tf, clts)"
                     /ApEinfo_label="CI857_LR (thermosensitive lambda tf,
                     clts)"
                     /ApEinfo_fwdcolor="#ff797d"
                     /ApEinfo_revcolor="#ff102f"
                     /ApEinfo_graphicformat="arrow_data {{0 1 2 0 0 -1} {} 0}
                     width 5 offset 0"
     promoter        1880..1981
                     /created_by="User"
                     /locus_tag="pR"
                     /label="pR"
                     /ApEinfo_label="pR"
                     /ApEinfo_fwdcolor="#346ee0"
                     /ApEinfo_revcolor="#346ee0"
                     /ApEinfo_graphicformat="arrow_data {{0 1 2 0 0 -1} {} 0}
                     width 5 offset 0"
     misc            complement(1892..1907)
                     /created_by="User"
                     /modified_by="User"
                     /locus_tag="OR3"
                     /label="OR3"
                     /ApEinfo_label="OR3"
                     /ApEinfo_fwdcolor="pink"
                     /ApEinfo_revcolor="pink"
                     /ApEinfo_graphicformat="arrow_data {{0 1 2 0 0 -1} {} 0}
                     width 5 offset 0"
     misc            complement(1913..1929)
                     /created_by="User"
                     /modified_by="User"
                     /locus_tag="OR2"
                     /label="OR2"
                     /ApEinfo_label="OR2"
                     /ApEinfo_fwdcolor="pink"
                     /ApEinfo_revcolor="pink"
                     /ApEinfo_graphicformat="arrow_data {{0 1 2 0 0 -1} {} 0}
                     width 5 offset 0"
     misc            complement(1937..1953)
                     /created_by="User"
                     /modified_by="User"
                     /locus_tag="OR1"
                     /label="OR1"
                     /ApEinfo_label="OR1"
                     /ApEinfo_fwdcolor="pink"
                     /ApEinfo_revcolor="pink"
                     /ApEinfo_graphicformat="arrow_data {{0 1 2 0 0 -1} {} 0}
                     width 5 offset 0"
     gene            2018..3025
                     /created_by="User"
                     /locus_tag="Phage 186 integrase cds"
                     /label="Phage 186 integrase cds"
                     /ApEinfo_label="Phage 186 integrase cds"
                     /ApEinfo_fwdcolor="#ff797d"
                     /ApEinfo_revcolor="#ff102f"
                     /ApEinfo_graphicformat="arrow_data {{0 1 2 0 0 -1} {} 0}
                     width 5 offset 0"
     resistance      3202..4017
                     /created_by="User"
                     /locus_tag="KanR2 (variant)"
                     /label="KanR2 (variant)"
                     /ApEinfo_label="KanR2 (variant)"
                     /ApEinfo_fwdcolor="pink"
                     /ApEinfo_revcolor="pink"
                     /ApEinfo_graphicformat="arrow_data {{0 1 2 0 0 -1} {} 0}
                     width 5 offset 0"
     terminator      4028..4068
                     /created_by="User"
                     /locus_tag="Bba_B0052"
                     /label="Bba_B0052"
                     /ApEinfo_label="Bba_B0052"
                     /ApEinfo_fwdcolor="#9d1b1c"
                     /ApEinfo_revcolor="#9d1b1c"
                     /ApEinfo_graphicformat="arrow_data {{0 1 2 0 0 -1} {} 0}
                     width 5 offset 0"
     rep_origin      4108..4537
                     /created_by="User"
                     /locus_tag="oriR pir dependent (gammaR6K - wanner)"
                     /label="oriR pir dependent (gammaR6K - wanner)"
                     /ApEinfo_label="oriR pir dependent (gammaR6K - wanner)"
                     /ApEinfo_fwdcolor="#999999"
                     /ApEinfo_revcolor="#999999"
                     /ApEinfo_graphicformat="arrow_data {{0 1 2 0 0 -1} {} 0}
                     width 5 offset 0"
     binding         4538..4585
                     /created_by="User"
                     /locus_tag="FRT binding site"
                     /label="FRT binding site"
                     /ApEinfo_label="FRT binding site"
                     /ApEinfo_fwdcolor="pink"
                     /ApEinfo_revcolor="pink"
                     /ApEinfo_graphicformat="arrow_data {{0 1 2 0 0 -1} {} 0}
                     width 5 offset 0"
     att             4598..4907
                     /created_by="User"
                     /locus_tag="phage 186 attP site"
                     /label="phage 186 attP site"
                     /ApEinfo_label="phage 186 attP site"
                     /ApEinfo_fwdcolor="pink"
                     /ApEinfo_revcolor="pink"
                     /ApEinfo_graphicformat="arrow_data {{0 1 2 0 0 -1} {} 0}
                     width 5 offset 0"
     misc_feature    complement(4975..4992)
                     /Sequence="ACGAGTATCGAGATGGCA"
                     /Hairpin_Tm="46.5"
                     /Tm="55.1"
                     /Self_Dimer_Tm="2.3"
                     /%GC="50.0"
                     /created_by="primer3"
                     /note="Geneious type: primer_bind_reverse"
                     /locus_tag="P3"
                     /label="P3"
                     /ApEinfo_label="P3"
                     /ApEinfo_fwdcolor="#7eff74"
                     /ApEinfo_revcolor="#7eff74"
                     /ApEinfo_graphicformat="arrow_data {{0 1 2 0 0 -1} {} 0}
                     width 5 offset 0"
     terminator      complement(5088..5113)
                     /created_by="User"
                     /modified_by="User"
                     /locus_tag="tL3 terminator (lambda)"
                     /label="tL3 terminator (lambda)"
                     /ApEinfo_label="tL3 terminator (lambda)"
                     /ApEinfo_fwdcolor="#9d1b1c"
                     /ApEinfo_revcolor="#9d1b1c"
                     /ApEinfo_graphicformat="arrow_data {{0 1 2 0 0 -1} {} 0}
                     width 5 offset 0"
     misc            5265..5287
                     /created_by="User"
                     /locus_tag="pGEX_3_primer"
                     /label="pGEX_3_primer"
                     /ApEinfo_label="pGEX_3_primer"
                     /ApEinfo_fwdcolor="pink"
                     /ApEinfo_revcolor="pink"
                     /ApEinfo_graphicformat="arrow_data {{0 1 2 0 0 -1} {} 0}
                     width 5 offset 0"
     terminator      5500..5543
                     /created_by="User"
                     /modified_by="User"
                     /locus_tag="rrnB_T1_terminator"
                     /label="rrnB_T1_terminator"
                     /ApEinfo_label="rrnB_T1_terminator"
                     /ApEinfo_fwdcolor="#9d1b1c"
                     /ApEinfo_revcolor="#9d1b1c"
                     /ApEinfo_graphicformat="arrow_data {{0 1 2 0 0 -1} {} 0}
                     width 5 offset 0"
     terminator      5683..5726
                     /created_by="User"
                     /locus_tag="rrnB_T1_Terminator"
                     /label="rrnB_T1_Terminator"
                     /ApEinfo_label="rrnB_T1_Terminator"
                     /ApEinfo_fwdcolor="#9d1b1c"
                     /ApEinfo_revcolor="#9d1b1c"
                     /ApEinfo_graphicformat="arrow_data {{0 1 2 0 0 -1} {} 0}
                     width 5 offset 0"
     terminator      5866..5909
                     /created_by="User"
                     /locus_tag="rrnB_T1_Terminator(1)"
                     /label="rrnB_T1_Terminator(1)"
                     /ApEinfo_label="rrnB_T1_Terminator"
                     /ApEinfo_fwdcolor="#9d1b1c"
                     /ApEinfo_revcolor="#9d1b1c"
                     /ApEinfo_graphicformat="arrow_data {{0 1 2 0 0 -1} {} 0}
                     width 5 offset 0"
     ligation        6022..6039
                     /locus_tag="Ligation(7)"
                     /label="Ligation(7)"
                     /ApEinfo_label="Ligation"
                     /ApEinfo_fwdcolor="pink"
                     /ApEinfo_revcolor="pink"
                     /ApEinfo_graphicformat="arrow_data {{0 1 2 0 0 -1} {} 0}
                     width 5 offset 0"
     misc_feature    join(6022..6039,1..26)
                     /Source="referenceToDocument:
                     urn:local:chelseahu:k-agarhqw"
                     /note="Geneious type: Concatenated sequence"
                     /locus_tag="POS1 (concatenated sequence 1)"
                     /label="POS1 (concatenated sequence 1)"
                     /ApEinfo_label="POS1 (concatenated sequence 1)"
                     /ApEinfo_fwdcolor="#7eff74"
                     /ApEinfo_revcolor="#7eff74"
                     /ApEinfo_graphicformat="arrow_data {{0 1 2 0 0 -1} {} 0}
                     width 5 offset 0"
     primer_bind     join(6022..6039,1..1)
                     /%GC="63.2"
                     /Hairpin_Tm="47.8"
                     /Self_Dimer_Tm="None"
                     /Tm="60.5"
                     /Pair_Dimer_Tm="1.2"
                     /Sequence="GCCAGGAATTGGGGATCGG"
                     /created_by="primer3"
                     /Product_Size=40
                     /annotation_group="73280111556916485e47e6-1af1-4a93-8799-b
                     db25c317449POS1"
                     /#_Off-target_Sites=0
                     /Off-target_Template="POS1"
                     /locus_tag="1 F(1)"
                     /label="1 F(1)"
                     /ApEinfo_label="1 F"
                     /ApEinfo_fwdcolor="#14c0bd"
                     /ApEinfo_revcolor="#4ec02b"
                     /ApEinfo_graphicformat="arrow_data {{0 1 2 0 0 -1} {} 0}
                     width 5 offset 0"
     terminator      818..868
                     /created_by="anandhswaminathan"
                     /modified_by="anandhswaminathan"
                     /locus_tag="L3S1P13 (Voigt synthetic, 178x)"
                     /label="L3S1P13 (Voigt synthetic, 178x)"
                     /ApEinfo_label="L3S1P13 (Voigt synthetic, 178x)"
                     /ApEinfo_fwdcolor="#9d1b1c"
                     /ApEinfo_revcolor="#9d1b1c"
                     /ApEinfo_graphicformat="arrow_data {{0 1 2 0 0 -1} {} 0}
                     width 5 offset 0"
ORIGIN
        1 gaattcgagc tcggtacccg ggggagttga cagctagctc agtcctaggt actgtgctag
       61 ctactagaga aagaggagaa atactaaatg aggaatgacg gaggcttttt gctgtggtgg
      121 gacggtttgc gtagcgagat gcagccgatc cacgacagcc agggcgtgtt cgccgtcctg
      181 gaaaaggaag tgcggcgcct gggcttcgat tactacgcct atggcgtgcg ccacacgatt
      241 cccttcaccc ggccgaaaac cgaggtccat ggcacctatc ccaaggcctg gctggagcga
      301 taccagatgc agaactacgg ggccgtggat ccggcgatcc tcaacggcct gcgctcctcg
      361 gaaatggtgg tctggagcga cagcctgttc gaccagagcc ggatgctctg gaacgaggct
      421 cgcgattggg gcctctgtgt cggcgcgacc ttgccgatcc gcgcgccgaa caatttgctc
      481 agcgtgcttt ccgtggcgcg cgaccagcag aacatctcca gcttcgagcg cgaggaaatc
      541 cgcctgcggc tgcgttgcat gatcgagttg ctgacccaga agctgaccga cctggagcat
      601 ccgatgctga tgtccaaccc ggtctgcctg agccatcgcg aacgcgagat cctgcaatgg
      661 accgccgacg gcaagagttc cggggaaatc gccatcatcc tgagcatctc cgagagcacg
      721 gtgaacttcc accacaagaa catccagaag aagttcgacg cgccgaacaa gacgctggct
      781 gccgcctacg ccgcggcgct gggcctcatc taaaggtgac gaacaataag gcctccctaa
      841 cggggggcct tttttattga taacaaaagc tttagcggcc gctgcaggca tgcctcgaga
      901 tgcatggcgc ctaacctaaa ctgacaggca tcaaattaag cagaaggcca tcctgacgga
      961 tggccttttt gcgtttcgaa caattgaaaa aacctcgcgc cttacctgtt gagtaatagt
     1021 caaaagcctc cggtcggagg cttttgactt tctgcttact gaatttcggt ggtgccgtta
     1081 attaaccggt gggccctcat gataataatg gtttcttaga cgtccgaagt tcctattctc
     1141 tagaaagtat aggaacttcc ctaggtcagc caaacgtctc ttcaggccac tgactagcga
     1201 taactttccc cacaacggaa caactctcat tgcatgggat cattgggtac tgtgggttta
     1261 gtggttgtaa aaacacctga ccgctatccc tgatcagttt cttgaaggta aactcatcac
     1321 ccccaagtct ggctatgcag aaatcacctg gctcaacagc ctgctcaggg tcaacgagaa
     1381 ttaacattcc gtcaggaaag cttggcttgg agcctgttgg tgcggtcatg gaattacctt
     1441 caacctcaag ccagaatgca gaatcactgg cttttttggt tgtgcttacc catctctccg
     1501 catcaccttt ggtaaaggtt ctaagcttag gtgagaacat ccctgcctga acatgagaaa
     1561 aaacagggta ctcatactca cttctaagtg acggctgcat actaaccgct tcatacatct
     1621 cgtagatttc tctggcgatt gaagggctaa attcttcaac gctaactttg agaatttttg
     1681 taagcaatgc ggcgttataa gcatttaatg cattgatgcc attaaataaa gcaccaacgc
     1741 ctgactgccc catccccatc ttgtctgcga cagattcctg ggataagcca agttcatttt
     1801 tctttttttc ataaattgct ttaaggcgac gtgcgtcctc aagctgctct tgtgttaatg
     1861 gtttcttttt tgtgctcata cgttaaatct atcaccgcaa gggataaata tctaacaccg
     1921 tgcgtgttga ctattttacc tctggcggtg ataatggttg catgtactaa ggaggttgta
     1981 tacgcgtttt gtttaacttt aagaaggaga tatacatatg accgtccgta aaaatccggc
     2041 tggcggttgg atttgtgaac tctacccaaa cggtgcaaaa ggcaaacgta tcagaaagaa
     2101 attcgctact aaaggcgagg ctctggcgtt tgagcagtac accgttcaaa acccgtggca
     2161 ggaagaaaag gaagacaggc gcacgttaaa agagctggtt gattcatggt atagcgctca
     2221 tggcattaca ctgaaagatg gtttgaaacg ccagttagcc atgcaccatg cttttgagtg
     2281 tatgggcgaa ccactcgcac gcgatttcga tgcgcagatg ttttcccgct accgagaaaa
     2341 acggttaaaa ggtgagtatg cccgttcaaa cagagtgaaa gaggtatcgc ctcgcacgct
     2401 taatcttgag ctggcctact tccgggcggt gttcaatgag ctaaaccgcc tcggagaatg
     2461 gaagggtgaa aacccactaa aaaatatgcg cccattccgc acagaagaaa tggaaatgac
     2521 ttggctaact cacgaccaaa tttcgcaact gctcggagag tgtaaccgac atgaccaccc
     2581 tgatttagaa accgtggtaa gaatctgtct cgcaactggc gcacggtggt ctgaggccga
     2641 gagtctgaga aaaagccaac tcgcgaaata caaaatcaca tacaccaaca cgaaaggtag
     2701 aaaaaatcgc accgtcccaa tcagcaaaga gctctatgag tctctgcctg atgataaaaa
     2761 gggccggttg ttcagtgatt gttatggcgc gttccggtca gctttggaaa gaacaggtat
     2821 cgaactaccg gcaggacaac ttacccacgt tttacgtcac accttcgcta gtcactttat
     2881 gatgaatggc ggtaatattt tggtgttgca gcgcgtactc ggccatacag atataaaaat
     2941 gaccatgcga tatgcgcact ttgcacccga ccatttagag gatgcagtta aactaaatcc
     3001 tttagttcac attactaaca gcaaataagt tatggaggtt gtatgtcagt tcggctagcc
     3061 catgggtatg gacagttttc cctttgatat gtaacgcacg ttgtgtctca aaatctctga
     3121 tgttacattg cacaagataa aaatatatca tcatgaacaa taaaactgtc tgcttacata
     3181 aacagtaata caaggggtgt tatgagccat attcaacggg aaacgtcttg ctcccgtccg
     3241 cgcttaaact ccaacatgga cgctgattta tatgggtata aatgggctcg cgataatgtc
     3301 gggcaatcag gtgcgacaat ctatcgcttg tatgggaagc ccgatgcgcc agagttgttt
     3361 ctgaaacatg gcaaaggtag cgttgccaat gatgttacag atgagatggt ccgtctcaac
     3421 tggctgacgg agtttatgcc tctcccgacc atcaagcatt ttatccgtac tcctgatgat
     3481 gcgtggttac tcaccaccgc gattcctggg aaaacagcct tccaggtatt agaagaatat
     3541 cctgattcag gtgaaaatat tgttgatgcg ctggccgtgt tcctgcgccg gttacattcg
     3601 attcctgttt gtaattgtcc ttttaacagc gatcgtgtat ttcgtcttgc tcaggcgcaa
     3661 tcacgcatga ataacggttt ggttgatgcg agtgattttg atgacgagcg taatggctgg
     3721 cctgttgaac aagtctggaa agaaatgcac aagctcttgc cattctcacc ggattcagtc
     3781 gtcactcatg gtgatttctc acttgataac cttatttttg acgaggggaa attaataggt
     3841 tgtattgatg ttggacgggt cggaatcgca gaccgttacc aggaccttgc cattctttgg
     3901 aactgcctcg gtgagttttc tccttcatta cagaaacggc tttttcaaaa atatggtatt
     3961 gataatcctg atatgaataa attgcagttt catttgatgc tcgatgagtt tttctaataa
     4021 tactagcaga aatcatcctt agcgaaagct aaggattttt tttatctgat taccgccttt
     4081 gagtgagcgt cgacctagtg cggccgcaag atccggccac gatgcgtccg gcgtagagga
     4141 tctgaagatc agcagttcaa cctgttgata gtacgtacta agctctcatg tttcacgtac
     4201 taagctctca tgtttaacgt actaagctct catgtttaac gaactaaacc ctcatggcta
     4261 acgtactaag ctctcatggc taacgtacta agctctcatg tttcacgtac taagctctca
     4321 tgtttgaaca ataaaattaa tataaatcag caacttaaat agcctctaag gttttaagtt
     4381 ttataagaaa aaaaagaata tataaggctt ttaaagcttt taaggtttaa cggttgtgga
     4441 caacaagcca gggatgtaac gcactgagaa gcccttagag cctctcaaag caattttgag
     4501 tgacacagga acacttaacg gctgacatgg gaattaggaa gttcctattc cgaagttcct
     4561 attctctaga aagtatagga acttccatat gccatgggcg atggttctga gtaacagata
     4621 atagaatggc gataaagtgg cggtagaaat ggcgaataat aggtaattat tggcaaacaa
     4681 tggcaatcta tgtcaatgat aaataacgca tactattgat tttcggttgt tcttgtagga
     4741 actcataatc gcttggtcgc tggttcaagt ccagcagggg ccaccaaatt taagtagtaa
     4801 atacatacag ttaggccact ctctcgagtg gcctttttgt tgcctcgttt tcgagtggcg
     4861 atagaatggc ggtggatttt ttaccgccac tttcctgagg agtgcatagc tagcttcttc
     4921 gtctgtttct actggtattg gcacaaacct gattccaatt tgagcaaggc tatgtgccat
     4981 ctcgatactc gttcttaact caacagaaga tgctttgtgc atacagcccc tcgtttatta
     5041 tttatctcct cagccagccg ctgtgctttc agtggatttc ggataacaga aaggccggga
     5101 aatacccagc ctcgctttgt aacggagtag agacgaaagt gattgcgcct acccggatat
     5161 tatcgtgagg atgcgtcatc gccattaatt cactgatcag tgatagctgt caaacatgag
     5221 aattgatccg gctgcctcgc gcgtttcggt gatgacggtg aaaacctctg acacatgcag
     5281 ctcccggaga cggtcacagc ttgtctgtaa gcggatgccg ggagcagaca agcccgtcag
     5341 ggcgcgtcag cgggtgttgg cgggtgtcgg ggcgcagcca tgacccagtc acgtagcgat
     5401 agcggagtgt atgctgcaca tgacattaac ctataaaaat aggcgtatca cgaggccctt
     5461 tcgtcttcaa gaattaattc ccaattcccc aggcatcaaa taaaacgaaa ggctcagtcg
     5521 aaagactggg cctttcgttt tatctgttgt ttgtcggtga acgctctcct gagtaggaca
     5581 aatccgccgg gagcggattt gaacgttgcg aagcaacggc ccggagggtg gcgggcagga
     5641 cgcccgccat aaactgccag gaattaattc cccaggcatc aaataaaacg aaaggctcag
     5701 tcgaaagact gggcctttcg ttttatctgt tgtttgtcgg tgaacgctct cctgagtagg
     5761 acaaatccgc cgggagcgga tttgaacgtt gcgaagcaac ggcccggagg gtggcgggca
     5821 ggacgcccgc cataaactgc caggaattaa ttccccaggc atcaaataaa acgaaaggct
     5881 cagtcgaaag actgggcctt tcgttttatc tgttgtttgt cggtgaacgc tctcctgagt
     5941 aggacaaatc cgccgggagc ggatttgaac gttgcgaagc aacggcccgg agggtggcgg
     6001 gcaggacgcc cgccataaac tgccaggaat tggggatcg  
//
