# Supplementary material for: Layered feedback control overcomes performance trade-off in synthetic biomolecular networks
Source: Nat Commun. 2022 Sep 14;13:5393. doi: 10.1038/s41467-022-33058-6 (PMC9474519; doi:10.1038/s41467-022-33058-6)
Supplement: Supplementary file 4 — Source Data [file 41467_2022_33058_MOESM4_ESM.zip › Source_Data_and_Source_Code_Final_Revision/Figure_4&Supplementary_FigureS2/Figure4E-H/A11.02-plasmids/pCH-M147.gb]

LOCUS       New_DNA                 4534 bp    DNA        linear       11-AUG-2020
DEFINITION  .
ACCESSION   
VERSION     
SOURCE      .
  ORGANISM  .
COMMENT     
COMMENT     ApEinfo:methylated:1
FEATURES             Location/Qualifiers
     misc_feature    join(1..1834,4495..4534)
                     /Source="referenceToDocument:
                     urn:local:sclamons:55-8irk0y7"
                     /note="Geneious type: Concatenated sequence"
                     /locus_tag="ampr_cole1High (concatenated sequence 1)"
                     /label="ampr_cole1High (concatenated sequence 1)"
                     /ApEinfo_label="ampr_cole1High (concatenated sequence 1)"
                     /ApEinfo_fwdcolor="#7eff74"
                     /ApEinfo_revcolor="#7eff74"
                     /ApEinfo_graphicformat="arrow_data {{0 1 2 0 0 -1} {} 0}
                     width 5 offset 0"
     misc_feature    3463..3466
                     /locus_tag="BamHI-BglII scar"
                     /label="BamHI-BglII scar"
                     /ApEinfo_label="BamHI-BglII scar"
                     /ApEinfo_fwdcolor="#f109ff"
                     /ApEinfo_revcolor="#f109ff"
                     /ApEinfo_graphicformat="arrow_data {{0 1 2 0 0 -1} {} 0}
                     width 5 offset 0"
     misc_feature    4495..4534
                     /locus_tag="UNSX"
                     /label="UNSX"
                     /ApEinfo_label="UNSX"
                     /ApEinfo_fwdcolor="#ffef86"
                     /ApEinfo_revcolor="#ffef86"
                     /ApEinfo_graphicformat="arrow_data {{0 1 2 0 0 -1} {} 0}
                     width 5 offset 0"
     misc_feature    3463..3466
                     /locus_tag="C-overhang"
                     /label="C-overhang"
                     /ApEinfo_label="C-overhang"
                     /ApEinfo_fwdcolor="#ff003f"
                     /ApEinfo_revcolor="#ff003f"
                     /ApEinfo_graphicformat="arrow_data {{0 1 2 0 0 -1} {} 0}
                     width 5 offset 0"
     primer_bind     join(1..21,4495..4534)
                     /created_by="sclamons"
                     /Sequence="CCAGGATACATAGATTACCACAACTCCGAGCCCTTCCACCGCTTTAA
                     TGGTTTCTTAGACG"
                     /modified_by="sclamons"
                     /locus_tag="SC635/AmpR_UNSX"
                     /label="SC635/AmpR_UNSX"
                     /ApEinfo_label="SC635/AmpR_UNSX"
                     /ApEinfo_fwdcolor="#14c0bd"
                     /ApEinfo_revcolor="#4ec02b"
                     /ApEinfo_graphicformat="arrow_data {{0 1 2 0 0 -1} {} 0}
                     width 5 offset 0"
     misc_feature    3441..3444
                     /locus_tag="B Overhang"
                     /label="B Overhang"
                     /ApEinfo_label="B Overhang"
                     /ApEinfo_fwdcolor="cyan"
                     /ApEinfo_revcolor="green"
                     /ApEinfo_graphicformat="arrow_data {{0 1 2 0 0 -1} {} 0}
                     width 5 offset 0"
     promoter        49..153
                     /locus_tag="AmpR promoter"
                     /label="AmpR promoter"
                     /ApEinfo_label="AmpR promoter"
                     /ApEinfo_fwdcolor="#c6c9d1"
                     /ApEinfo_revcolor="#c6c9d1"
                     /ApEinfo_graphicformat="arrow_data {{0 1 2 0 0 -1} {} 0}
                     width 5 offset 0"
     misc_feature    3445..3462
                     /locus_tag="ARL H9"
                     /label="ARL H9"
                     /ApEinfo_label="ARL H9"
                     /ApEinfo_fwdcolor="#ff0097"
                     /ApEinfo_revcolor="#ff0097"
                     /ApEinfo_graphicformat="arrow_data {{0 1 2 0 0 -1} {} 0}
                     width 5 offset 0"
     CDS             154..222
                     /locus_tag="AmpR"
                     /label="AmpR"
                     /ApEinfo_label="AmpR"
                     /ApEinfo_fwdcolor="#b7e6d7"
                     /ApEinfo_revcolor="#b7e6d7"
                     /ApEinfo_graphicformat="arrow_data {{0 1 2 0 0 -1} {} 0}
                     width 5 offset 0"
     primer_bind     complement(173..194)
                     /Sequence="AAAAAGGGAATAAGGGCGACAC"
                     /Hairpin_Tm="None"
                     /Tm="59.2"
                     /Self_Dimer_Tm="None"
                     /%GC="45.5"
                     /created_by="primer3"
                     /Transferred_From="ASS_Carb.REV"
                     /Transferred_Similarity="100.00%"
                     /locus_tag="Carb.REV"
                     /label="Carb.REV"
                     /ApEinfo_label="Carb.REV"
                     /ApEinfo_fwdcolor="#14c0bd"
                     /ApEinfo_revcolor="#4ec02b"
                     /ApEinfo_graphicformat="arrow_data {{0 1 2 0 0 -1} {} 0}
                     width 5 offset 0"
     CDS             223..1014
                     /locus_tag="AmpR(1)"
                     /label="AmpR(1)"
                     /ApEinfo_label="AmpR"
                     /ApEinfo_fwdcolor="#b7e6d7"
                     /ApEinfo_revcolor="#b7e6d7"
                     /ApEinfo_graphicformat="arrow_data {{0 1 2 0 0 -1} {} 0}
                     width 5 offset 0"
     rep_origin      1167..1755
                     /locus_tag="ori"
                     /label="ori"
                     /ApEinfo_label="ori"
                     /ApEinfo_fwdcolor="#ffef86"
                     /ApEinfo_revcolor="#ffef86"
                     /ApEinfo_graphicformat="arrow_data {{0 1 2 0 0 -1} {} 0}
                     width 5 offset 0"
     promoter        1167..1172
                     /locus_tag="RNAII promoter"
                     /label="RNAII promoter"
                     /ApEinfo_label="RNAII promoter"
                     /ApEinfo_fwdcolor="#c6c9d1"
                     /ApEinfo_revcolor="#c6c9d1"
                     /ApEinfo_graphicformat="arrow_data {{0 1 2 0 0 -1} {} 0}
                     width 5 offset 0"
     promoter        1173..1189
                     /locus_tag="RNAII promoter(1)"
                     /label="RNAII promoter(1)"
                     /ApEinfo_label="RNAII promoter"
                     /ApEinfo_fwdcolor="#c6c9d1"
                     /ApEinfo_revcolor="#c6c9d1"
                     /ApEinfo_graphicformat="arrow_data {{0 1 2 0 0 -1} {} 0}
                     width 5 offset 0"
     promoter        1190..1195
                     /locus_tag="RNAII promoter(2)"
                     /label="RNAII promoter(2)"
                     /ApEinfo_label="RNAII promoter"
                     /ApEinfo_fwdcolor="#c6c9d1"
                     /ApEinfo_revcolor="#c6c9d1"
                     /ApEinfo_graphicformat="arrow_data {{0 1 2 0 0 -1} {} 0}
                     width 5 offset 0"
     promoter        complement(1320..1325)
                     /locus_tag="RNA I promoter"
                     /label="RNA I promoter"
                     /ApEinfo_label="RNA I promoter"
                     /ApEinfo_fwdcolor="#c6c9d1"
                     /ApEinfo_revcolor="#c6c9d1"
                     /ApEinfo_graphicformat="arrow_data {{0 1 2 0 0 -1} {} 0}
                     width 5 offset 0"
     promoter        complement(1326..1343)
                     /locus_tag="RNA I promoter(1)"
                     /label="RNA I promoter(1)"
                     /ApEinfo_label="RNA I promoter"
                     /ApEinfo_fwdcolor="#c6c9d1"
                     /ApEinfo_revcolor="#c6c9d1"
                     /ApEinfo_graphicformat="arrow_data {{0 1 2 0 0 -1} {} 0}
                     width 5 offset 0"
     promoter        complement(1344..1349)
                     /locus_tag="RNA I promoter(2)"
                     /label="RNA I promoter(2)"
                     /ApEinfo_label="RNA I promoter"
                     /ApEinfo_fwdcolor="#c6c9d1"
                     /ApEinfo_revcolor="#c6c9d1"
                     /ApEinfo_graphicformat="arrow_data {{0 1 2 0 0 -1} {} 0}
                     width 5 offset 0"
     primer_bind     1677..1695
                     /Sequence="TAGTCCTGTCGGGTTTCGC"
                     /Hairpin_Tm="39.1"
                     /Tm="59.4"
                     /Self_Dimer_Tm="None"
                     /%GC="57.9"
                     /created_by="primer3"
                     /Transferred_From="ASS_Cole1.FOR"
                     /Transferred_Similarity="100.00%"
                     /locus_tag="Cole1.FOR"
                     /label="Cole1.FOR"
                     /ApEinfo_label="Cole1.FOR"
                     /ApEinfo_fwdcolor="#14c0bd"
                     /ApEinfo_revcolor="#4ec02b"
                     /ApEinfo_graphicformat="arrow_data {{0 1 2 0 0 -1} {} 0}
                     width 5 offset 0"
     primer_bind     complement(1782..1834)
                     /created_by="sclamons"
                     /Sequence="GAGACGAGACGAGACAGCCTGAGAATGGATGCGAGTAATGCTCCGCC
                     AGGAAC"
                     /modified_by="sclamons"
                     /locus_tag="SC640/ColE1_UNS1"
                     /label="SC640/ColE1_UNS1"
                     /ApEinfo_label="SC640/ColE1_UNS1"
                     /ApEinfo_fwdcolor="#14c0bd"
                     /ApEinfo_revcolor="#4ec02b"
                     /ApEinfo_graphicformat="arrow_data {{0 1 2 0 0 -1} {} 0}
                     width 5 offset 0"
     misc_feature    1795..1834
                     /locus_tag="UNS1"
                     /label="UNS1"
                     /ApEinfo_label="UNS1"
                     /ApEinfo_fwdcolor="#ffef86"
                     /ApEinfo_revcolor="#ffef86"
                     /ApEinfo_graphicformat="arrow_data {{0 1 2 0 0 -1} {} 0}
                     width 5 offset 0"
     ligation        1795..1834
                     /locus_tag="Ligation"
                     /label="Ligation"
                     /ApEinfo_label="Ligation"
                     /ApEinfo_fwdcolor="pink"
                     /ApEinfo_revcolor="pink"
                     /ApEinfo_graphicformat="arrow_data {{0 1 2 0 0 -1} {} 0}
                     width 5 offset 0"
     misc_feature    1795..3440
                     /Source="referenceToDocument:
                     urn:local:chelseahu:12-bk14r2u"
                     /note="Geneious type: Concatenated sequence"
                     /locus_tag="fCH111 (concatenated sequence 2)"
                     /label="fCH111 (concatenated sequence 2)"
                     /ApEinfo_label="fCH111 (concatenated sequence 2)"
                     /ApEinfo_fwdcolor="#7eff74"
                     /ApEinfo_revcolor="#7eff74"
                     /ApEinfo_graphicformat="arrow_data {{0 1 2 0 0 -1} {} 0}
                     width 5 offset 0"
     misc_feature    1795..1838
                     /Source="referenceToDocument:
                     urn:local:chelseahu:1a-au0pyqc"
                     /note="Geneious type: Concatenated sequence"
                     /locus_tag="UNS1_A (concatenated sequence 1)"
                     /label="UNS1_A (concatenated sequence 1)"
                     /ApEinfo_label="UNS1_A (concatenated sequence 1)"
                     /ApEinfo_fwdcolor="#7eff74"
                     /ApEinfo_revcolor="#7eff74"
                     /ApEinfo_graphicformat="arrow_data {{0 1 2 0 0 -1} {} 0}
                     width 5 offset 0"
     primer_bind     1795..1834
                     /Sequence="CATTACTCGCATCCATTCTCAGGCTGTCTCGTCTCGTCTC"
                     /created_by="andrewhalleran"
                     /locus_tag="UNS1(1)"
                     /label="UNS1(1)"
                     /ApEinfo_label="UNS1"
                     /ApEinfo_fwdcolor="#14c0bd"
                     /ApEinfo_revcolor="#4ec02b"
                     /ApEinfo_graphicformat="arrow_data {{0 1 2 0 0 -1} {} 0}
                     width 5 offset 0"
     ligation        1835..1838
                     /locus_tag="Ligation(1)"
                     /label="Ligation(1)"
                     /ApEinfo_label="Ligation"
                     /ApEinfo_fwdcolor="pink"
                     /ApEinfo_revcolor="pink"
                     /ApEinfo_graphicformat="arrow_data {{0 1 2 0 0 -1} {} 0}
                     width 5 offset 0"
     primer_bind     1835..1838
                     /Sequence="GGAG"
                     /created_by="andrewhalleran"
                     /locus_tag="Binds to A sticky end"
                     /label="Binds to A sticky end"
                     /ApEinfo_label="Binds to A sticky end"
                     /ApEinfo_fwdcolor="#14c0bd"
                     /ApEinfo_revcolor="#4ec02b"
                     /ApEinfo_graphicformat="arrow_data {{0 1 2 0 0 -1} {} 0}
                     width 5 offset 0"
     misc_feature    1835..2679
                     /Source="referenceToDocument:
                     urn:local:chelseahu:1x-aw58xb6"
                     /note="Geneious type: Concatenated sequence"
                     /locus_tag="pCH-M034 (concatenated sequence 2)"
                     /label="pCH-M034 (concatenated sequence 2)"
                     /ApEinfo_label="pCH-M034 (concatenated sequence 2)"
                     /ApEinfo_fwdcolor="#7eff74"
                     /ApEinfo_revcolor="#7eff74"
                     /ApEinfo_graphicformat="arrow_data {{0 1 2 0 0 -1} {} 0}
                     width 5 offset 0"
     misc_feature    1835..1838
                     /locus_tag="Ligation A"
                     /label="Ligation A"
                     /ApEinfo_label="Ligation A"
                     /ApEinfo_fwdcolor="#ff243b"
                     /ApEinfo_revcolor="#890d18"
                     /ApEinfo_graphicformat="arrow_data {{0 1 2 0 0 -1} {} 0}
                     width 5 offset 0"
     promoter        1854..2079
                     /locus_tag="pCin"
                     /label="pCin"
                     /ApEinfo_label="pCin"
                     /ApEinfo_fwdcolor="#346ee0"
                     /ApEinfo_revcolor="#346ee0"
                     /ApEinfo_graphicformat="arrow_data {{0 1 2 0 0 -1} {} 0}
                     width 5 offset 0"
     misc_feature    complement(2081..2086)
                     /locus_tag="XbaI-SpeI scar"
                     /label="XbaI-SpeI scar"
                     /ApEinfo_label="XbaI-SpeI scar"
                     /ApEinfo_fwdcolor="#f419ff"
                     /ApEinfo_revcolor="#f419ff"
                     /ApEinfo_graphicformat="arrow_data {{0 1 2 0 0 -1} {} 0}
                     width 5 offset 0"
     misc_feature    2088..2374
                     /locus_tag="Attenuator(mut)"
                     /label="Attenuator(mut)"
                     /ApEinfo_label="Attenuator(mut)"
                     /ApEinfo_fwdcolor="#ffdd6e"
                     /ApEinfo_revcolor="#7f732d"
                     /ApEinfo_graphicformat="arrow_data {{0 1 2 0 0 -1} {} 0}
                     width 5 offset 0"
     misc_feature    2088..2235
                     /locus_tag="Recognition Region-LS"
                     /label="Recognition Region-LS"
                     /ApEinfo_label="Recognition Region-LS"
                     /ApEinfo_fwdcolor="#ff06ec"
                     /ApEinfo_revcolor="#d205c2"
                     /ApEinfo_graphicformat="arrow_data {{0 1 2 0 0 -1} {} 0}
                     width 5 offset 0"
                     /ApEinfo_hidden
     misc_feature    complement(2092..2150)
                     /locus_tag="Antisense-MUT,H2"
                     /label="Antisense-MUT,H2"
                     /ApEinfo_label="Antisense-MUT,H2"
                     /ApEinfo_fwdcolor="#4087ff"
                     /ApEinfo_revcolor="#4087ff"
                     /ApEinfo_graphicformat="arrow_data {{0 1 2 0 0 -1} {} 0}
                     width 5 offset 0"
     misc_feature    complement(2092..2182)
                     /locus_tag="Antisense-LS"
                     /label="Antisense-LS"
                     /ApEinfo_label="Antisense-LS"
                     /ApEinfo_fwdcolor="#4b8bdb"
                     /ApEinfo_revcolor="#ff0ce1"
                     /ApEinfo_graphicformat="arrow_data {{0 1 2 0 0 -1} {} 0}
                     width 5 offset 0"
     misc_feature    complement(2140..2182)
                     /locus_tag="Antisense-WT,H1"
                     /label="Antisense-WT,H1"
                     /ApEinfo_label="Antisense-WT,H1"
                     /ApEinfo_fwdcolor="#4b8bdb"
                     /ApEinfo_revcolor="#ff0ce1"
                     /ApEinfo_graphicformat="arrow_data {{0 1 2 0 0 -1} {} 0}
                     width 5 offset 0"
     misc_feature    2236..2278
                     /locus_tag="Expression Platform-C2"
                     /label="Expression Platform-C2"
                     /ApEinfo_label="Expression Platform-C2"
                     /ApEinfo_fwdcolor="#781458"
                     /ApEinfo_revcolor="#590c40"
                     /ApEinfo_graphicformat="arrow_data {{0 1 2 0 0 -1} {} 0}
                     width 5 offset 0"
     misc_feature    2279..2374
                     /locus_tag="repC Fragment"
                     /label="repC Fragment"
                     /ApEinfo_label="repC Fragment"
                     /ApEinfo_fwdcolor="#e19d43"
                     /ApEinfo_revcolor="#94672c"
                     /ApEinfo_graphicformat="arrow_data {{0 1 2 0 0 -1} {} 0}
                     width 5 offset 0"
                     /ApEinfo_hidden
     misc_feature    2384..2433
                     /locus_tag="sTRSV-HHRz"
                     /label="sTRSV-HHRz"
                     /ApEinfo_label="sTRSV-HHRz"
                     /ApEinfo_fwdcolor="#00ffff"
                     /ApEinfo_revcolor="#00ffff"
                     /ApEinfo_graphicformat="arrow_data {{0 1 2 0 0 -1} {} 0}
                     width 5 offset 0"
     misc_feature    2389..2433
                     /locus_tag="3'UTR sTRSV-HHRz (Jayasena)"
                     /label="3'UTR sTRSV-HHRz (Jayasena)"
                     /ApEinfo_label="3'UTR sTRSV-HHRz (Jayasena)"
                     /ApEinfo_fwdcolor="cyan"
                     /ApEinfo_revcolor="cyan"
                     /ApEinfo_graphicformat="arrow_data {{0 1 2 0 0 -1} {} 0}
                     width 5 offset 0"
     misc_feature    2434..2491
                     /locus_tag="RNAI-50"
                     /label="RNAI-50"
                     /ApEinfo_label="RNAI-50"
                     /ApEinfo_fwdcolor="#0000ff"
                     /ApEinfo_revcolor="#ff0ce1"
                     /ApEinfo_graphicformat="arrow_data {{0 1 2 0 0 -1} {} 0}
                     width 5 offset 0"
     misc_feature    complement(2445..2491)
                     /locus_tag="wt:SH1(Ver2)"
                     /label="wt:SH1(Ver2)"
                     /ApEinfo_label="wt:SH1(Ver2)"
                     /ApEinfo_fwdcolor="#434ff7"
                     /ApEinfo_revcolor="#434ff7"
                     /ApEinfo_graphicformat="arrow_data {{0 1 2 0 0 -1} {} 0}
                     width 5 offset 0"
     misc_feature    2498..2547
                     /locus_tag="sTRSV-HHRz(1)"
                     /label="sTRSV-HHRz(1)"
                     /ApEinfo_label="sTRSV-HHRz"
                     /ApEinfo_fwdcolor="#00ffff"
                     /ApEinfo_revcolor="#00ffff"
                     /ApEinfo_graphicformat="arrow_data {{0 1 2 0 0 -1} {} 0}
                     width 5 offset 0"
     misc_feature    2503..2547
                     /locus_tag="3'UTR sTRSV-HHRz (Jayasena)(1)"
                     /label="3'UTR sTRSV-HHRz (Jayasena)(1)"
                     /ApEinfo_label="3'UTR sTRSV-HHRz (Jayasena)"
                     /ApEinfo_fwdcolor="cyan"
                     /ApEinfo_revcolor="cyan"
                     /ApEinfo_graphicformat="arrow_data {{0 1 2 0 0 -1} {} 0}
                     width 5 offset 0"
     misc_feature    2548..2605
                     /locus_tag="RNAI-50(1)"
                     /label="RNAI-50(1)"
                     /ApEinfo_label="RNAI-50"
                     /ApEinfo_fwdcolor="#0000ff"
                     /ApEinfo_revcolor="#ff0ce1"
                     /ApEinfo_graphicformat="arrow_data {{0 1 2 0 0 -1} {} 0}
                     width 5 offset 0"
     misc_feature    complement(2559..2605)
                     /locus_tag="wt:SH1(Ver2)(1)"
                     /label="wt:SH1(Ver2)(1)"
                     /ApEinfo_label="wt:SH1(Ver2)"
                     /ApEinfo_fwdcolor="#434ff7"
                     /ApEinfo_revcolor="#434ff7"
                     /ApEinfo_graphicformat="arrow_data {{0 1 2 0 0 -1} {} 0}
                     width 5 offset 0"
     misc_feature    2606..2655
                     /locus_tag="sTRSV-HHRz(2)"
                     /label="sTRSV-HHRz(2)"
                     /ApEinfo_label="sTRSV-HHRz"
                     /ApEinfo_fwdcolor="#00ffff"
                     /ApEinfo_revcolor="#00ffff"
                     /ApEinfo_graphicformat="arrow_data {{0 1 2 0 0 -1} {} 0}
                     width 5 offset 0"
     misc_feature    2611..2655
                     /locus_tag="3'UTR sTRSV-HHRz (Jayasena)(2)"
                     /label="3'UTR sTRSV-HHRz (Jayasena)(2)"
                     /ApEinfo_label="3'UTR sTRSV-HHRz (Jayasena)"
                     /ApEinfo_fwdcolor="cyan"
                     /ApEinfo_revcolor="cyan"
                     /ApEinfo_graphicformat="arrow_data {{0 1 2 0 0 -1} {} 0}
                     width 5 offset 0"
     misc_feature    2656..2661
                     /locus_tag="BamHI-BglII scar(1)"
                     /label="BamHI-BglII scar(1)"
                     /ApEinfo_label="BamHI-BglII scar"
                     /ApEinfo_fwdcolor="#f109ff"
                     /ApEinfo_revcolor="#f109ff"
                     /ApEinfo_graphicformat="arrow_data {{0 1 2 0 0 -1} {} 0}
                     width 5 offset 0"
     RBS             2662..2669
                     /locus_tag="RBS"
                     /label="RBS"
                     /ApEinfo_label="RBS"
                     /ApEinfo_fwdcolor="#b04439"
                     /ApEinfo_revcolor="green"
                     /ApEinfo_graphicformat="arrow_data {{0 1 2 0 0 -1} {} 0}
                     width 5 offset 0"
     misc_feature    2670..2679
                     /locus_tag="BamHI-BglII scar(2)"
                     /label="BamHI-BglII scar(2)"
                     /ApEinfo_label="BamHI-BglII scar"
                     /ApEinfo_fwdcolor="#f109ff"
                     /ApEinfo_revcolor="#f109ff"
                     /ApEinfo_graphicformat="arrow_data {{0 1 2 0 0 -1} {} 0}
                     width 5 offset 0"
     ligation        2676..2679
                     /locus_tag="Ligation(2)"
                     /label="Ligation(2)"
                     /ApEinfo_label="Ligation"
                     /ApEinfo_fwdcolor="pink"
                     /ApEinfo_revcolor="pink"
                     /ApEinfo_graphicformat="arrow_data {{0 1 2 0 0 -1} {} 0}
                     width 5 offset 0"
     misc_feature    2676..2679
                     /locus_tag="ligation C"
                     /label="ligation C"
                     /ApEinfo_label="ligation C"
                     /ApEinfo_fwdcolor="#ff0000"
                     /ApEinfo_revcolor="green"
                     /ApEinfo_graphicformat="arrow_data {{0 1 2 0 0 -1} {} 0}
                     width 5 offset 0"
     misc_feature    2676..3400
                     /Source="referenceToDocument:
                     urn:local:chelseahu:h-ar53tnb"
                     /note="Geneious type: Concatenated sequence"
                     /locus_tag="C51m (concatenated sequence 3)"
                     /label="C51m (concatenated sequence 3)"
                     /ApEinfo_label="C51m (concatenated sequence 3)"
                     /ApEinfo_fwdcolor="#7eff74"
                     /ApEinfo_revcolor="#7eff74"
                     /ApEinfo_graphicformat="arrow_data {{0 1 2 0 0 -1} {} 0}
                     width 5 offset 0"
     misc_feature    2676..2676
                     /Original_Bases="Geneious type: Concatenated sequence"
                     /note="Geneious type: Editing History Insertion"
                     /locus_tag="Geneious type: Concatenated sequence"
                     /label="Geneious type: Concatenated sequence"
                     /ApEinfo_label="Geneious type: Concatenated sequence"
                     /ApEinfo_fwdcolor="#7eff74"
                     /ApEinfo_revcolor="#7eff74"
                     /ApEinfo_graphicformat="arrow_data {{0 1 2 0 0 -1} {} 0}
                     width 5 offset 0"
     CDS             2677..3390
                     /created_by="User"
                     /modified_by="Reed McCardell"
                     /locus_tag="sfYFP"
                     /label="sfYFP"
                     /ApEinfo_label="sfYFP"
                     /ApEinfo_fwdcolor="#e9d024"
                     /ApEinfo_revcolor="#e9d024"
                     /ApEinfo_graphicformat="arrow_data {{0 1 2 0 0 -1} {} 0}
                     width 5 offset 0"
     misc_feature    join(2677..3282,3286..3390)
                     /locus_tag="superfolder GFP->YFP"
                     /label="superfolder GFP->YFP"
                     /ApEinfo_label="superfolder GFP->YFP"
                     /ApEinfo_fwdcolor="#ffff00"
                     /ApEinfo_revcolor="#ffff00"
                     /ApEinfo_graphicformat="arrow_data {{0 1 2 0 0 -1} {} 0}
                     width 5 offset 0"
     primer_bind     2677..2694
                     /Sequence="ATGCGTAAAGGCGAAGAG"
                     /Hairpin_Tm="35.1"
                     /Tm="55.2"
                     /Self_Dimer_Tm="None"
                     /%GC="50.0"
                     /created_by="primer3"
                     /locus_tag="sfYFP_beg_F"
                     /label="sfYFP_beg_F"
                     /ApEinfo_label="sfYFP_beg_F"
                     /ApEinfo_fwdcolor="#14c0bd"
                     /ApEinfo_revcolor="#4ec02b"
                     /ApEinfo_graphicformat="arrow_data {{0 1 2 0 0 -1} {} 0}
                     width 5 offset 0"
     primer_bind     2677..2694
                     /Mismatches=0
                     /Extension="AGGTCTGGTCTCAA"
                     /created_by="primer3"
                     /annotation_group="283081391378767840b0ca2-4908-4a83-a9f3-
                     012499c00c3f"
                     /%GC="50.0"
                     /Tm="55.2"
                     /Hairpin_Tm="35.1"
                     /Self_Dimer_Tm="None"
                     /Pair_Dimer_Tm="None"
                     /Sequence="ATGCGTAAAGGCGAAGAG"
                     /Product_Size=714
                     /locus_tag="BsaAATG_sfYFP_beg_F"
                     /label="BsaAATG_sfYFP_beg_F"
                     /ApEinfo_label="BsaAATG_sfYFP_beg_F"
                     /ApEinfo_fwdcolor="#14c0bd"
                     /ApEinfo_revcolor="#4ec02b"
                     /ApEinfo_graphicformat="arrow_data {{0 1 2 0 0 -1} {} 0}
                     width 5 offset 0"
     misc_feature    2872..2874
                     /locus_tag="Y66"
                     /label="Y66"
                     /ApEinfo_label="Y66"
                     /ApEinfo_fwdcolor="cyan"
                     /ApEinfo_revcolor="green"
                     /ApEinfo_graphicformat="arrow_data {{0 1 2 0 0 -1} {} 0}
                     width 5 offset 0"
     misc_feature    3283..3285
                     /locus_tag="T203Y YFP"
                     /label="T203Y YFP"
                     /ApEinfo_label="T203Y YFP"
                     /ApEinfo_fwdcolor="cyan"
                     /ApEinfo_revcolor="green"
                     /ApEinfo_graphicformat="arrow_data {{0 1 2 0 0 -1} {} 0}
                     width 5 offset 0"
     misc_feature    complement(3367..3390)
                     /Mismatches=0
                     /Extension="AGGTCTGGTCTCAACCTTCATTA"
                     /created_by="primer3"
                     /annotation_group="283081391378767840b0ca2-4908-4a83-a9f3-
                     012499c00c3f"
                     /%GC="37.5"
                     /Tm="57.0"
                     /Hairpin_Tm="None"
                     /Self_Dimer_Tm="None"
                     /Pair_Dimer_Tm="None"
                     /Sequence="TTTGTACAGTTCATCCATACCATG"
                     /Product_Size=714
                     /note="Geneious type: primer_bind_reverse"
                     /locus_tag="BsaAGGT_sfYFP_end_R"
                     /label="BsaAGGT_sfYFP_end_R"
                     /ApEinfo_label="BsaAGGT_sfYFP_end_R"
                     /ApEinfo_fwdcolor="#7eff74"
                     /ApEinfo_revcolor="#7eff74"
                     /ApEinfo_graphicformat="arrow_data {{0 1 2 0 0 -1} {} 0}
                     width 5 offset 0"
     primer_bind     complement(3367..3390)
                     /Sequence="TTTGTACAGTTCATCCATACCATG"
                     /Hairpin_Tm="None"
                     /Tm="57.0"
                     /Self_Dimer_Tm="None"
                     /%GC="37.5"
                     /created_by="primer3"
                     /locus_tag="sfYFP_end_R"
                     /label="sfYFP_end_R"
                     /ApEinfo_label="sfYFP_end_R"
                     /ApEinfo_fwdcolor="#14c0bd"
                     /ApEinfo_revcolor="#4ec02b"
                     /ApEinfo_graphicformat="arrow_data {{0 1 2 0 0 -1} {} 0}
                     width 5 offset 0"
     misc_feature    3391..3400
                     /Original_Bases="sfYFP_end_R"
                     /note="Geneious type: Editing History Insertion"
                     /locus_tag="sfYFP_end_R(1)"
                     /label="sfYFP_end_R(1)"
                     /ApEinfo_label="sfYFP_end_R"
                     /ApEinfo_fwdcolor="#7eff74"
                     /ApEinfo_revcolor="#7eff74"
                     /ApEinfo_graphicformat="arrow_data {{0 1 2 0 0 -1} {} 0}
                     width 5 offset 0"
     ligation        3397..3400
                     /locus_tag="Ligation(3)"
                     /label="Ligation(3)"
                     /ApEinfo_label="Ligation"
                     /ApEinfo_fwdcolor="pink"
                     /ApEinfo_revcolor="pink"
                     /ApEinfo_graphicformat="arrow_data {{0 1 2 0 0 -1} {} 0}
                     width 5 offset 0"
     misc_feature    3397..3400
                     /Original_Bases="Ligation"
                     /note="Geneious type: Editing History Insertion"
                     /locus_tag="Ligation(4)"
                     /label="Ligation(4)"
                     /ApEinfo_label="Ligation"
                     /ApEinfo_fwdcolor="#7eff74"
                     /ApEinfo_revcolor="#7eff74"
                     /ApEinfo_graphicformat="arrow_data {{0 1 2 0 0 -1} {} 0}
                     width 5 offset 0"
     misc_feature    3397..3440
                     /Source="referenceToDocument:
                     urn:local:chelseahu:1e-au0pyqc"
                     /note="Geneious type: Concatenated sequence"
                     /locus_tag="UNS3_D (concatenated sequence 4)"
                     /label="UNS3_D (concatenated sequence 4)"
                     /ApEinfo_label="UNS3_D (concatenated sequence 4)"
                     /ApEinfo_fwdcolor="#7eff74"
                     /ApEinfo_revcolor="#7eff74"
                     /ApEinfo_graphicformat="arrow_data {{0 1 2 0 0 -1} {} 0}
                     width 5 offset 0"
     ligation        3401..3440
                     /locus_tag="Ligation(5)"
                     /label="Ligation(5)"
                     /ApEinfo_label="Ligation"
                     /ApEinfo_fwdcolor="pink"
                     /ApEinfo_revcolor="pink"
                     /ApEinfo_graphicformat="arrow_data {{0 1 2 0 0 -1} {} 0}
                     width 5 offset 0"
     misc_feature    3401..3440
                     /Source="referenceToDocument:
                     urn:local:chelseahu:s-bih8fsv"
                     /note="Geneious type: Concatenated sequence"
                     /locus_tag="fCH106 (concatenated sequence 3)"
                     /label="fCH106 (concatenated sequence 3)"
                     /ApEinfo_label="fCH106 (concatenated sequence 3)"
                     /ApEinfo_fwdcolor="#7eff74"
                     /ApEinfo_revcolor="#7eff74"
                     /ApEinfo_graphicformat="arrow_data {{0 1 2 0 0 -1} {} 0}
                     width 5 offset 0"
     misc_feature    3401..3440
                     /Source="referenceToDocument:
                     urn:local:chelseahu:1c-au0pyqc"
                     /note="Geneious type: Concatenated sequence"
                     /locus_tag="UNS3_B (concatenated sequence 1)"
                     /label="UNS3_B (concatenated sequence 1)"
                     /ApEinfo_label="UNS3_B (concatenated sequence 1)"
                     /ApEinfo_fwdcolor="#7eff74"
                     /ApEinfo_revcolor="#7eff74"
                     /ApEinfo_graphicformat="arrow_data {{0 1 2 0 0 -1} {} 0}
                     width 5 offset 0"
     misc_feature    4382..4385
                     /Source="referenceToDocument:
                     urn:local:chelseahu:22-aw5971f"
                     /note="Geneious type: Concatenated sequence"
                     /locus_tag="C63m (concatenated sequence 3)"
                     /label="C63m (concatenated sequence 3)"
                     /ApEinfo_label="C63m (concatenated sequence 3)"
                     /ApEinfo_fwdcolor="#7eff74"
                     /ApEinfo_revcolor="#7eff74"
                     /ApEinfo_graphicformat="arrow_data {{0 1 2 0 0 -1} {} 0}
                     width 5 offset 0"
     ligation        4382..4385
                     /locus_tag="Ligation(6)"
                     /label="Ligation(6)"
                     /ApEinfo_label="Ligation"
                     /ApEinfo_fwdcolor="pink"
                     /ApEinfo_revcolor="pink"
                     /ApEinfo_graphicformat="arrow_data {{0 1 2 0 0 -1} {} 0}
                     width 5 offset 0"
     misc_feature    4382..4494
                     /Source="referenceToDocument:
                     urn:local:chelseahu:h-bh17018"
                     /note="Geneious type: Concatenated sequence"
                     /locus_tag="pCH-M112 (concatenated sequence 4)"
                     /label="pCH-M112 (concatenated sequence 4)"
                     /ApEinfo_label="pCH-M112 (concatenated sequence 4)"
                     /ApEinfo_fwdcolor="#7eff74"
                     /ApEinfo_revcolor="#7eff74"
                     /ApEinfo_graphicformat="arrow_data {{0 1 2 0 0 -1} {} 0}
                     width 5 offset 0"
     misc_feature    4382..4385
                     /locus_tag="D Overhang"
                     /label="D Overhang"
                     /ApEinfo_label="D Overhang"
                     /ApEinfo_fwdcolor="#f9ff00"
                     /ApEinfo_revcolor="#f9ff00"
                     /ApEinfo_graphicformat="arrow_data {{0 1 2 0 0 -1} {} 0}
                     width 5 offset 0"
     misc_feature    4386..4494
                     /locus_tag="T1"
                     /label="T1"
                     /ApEinfo_label="T1"
                     /ApEinfo_fwdcolor="#e31114"
                     /ApEinfo_revcolor="#e31114"
                     /ApEinfo_graphicformat="arrow_data {{0 1 2 0 0 -1} {} 0}
                     width 5 offset 0"
     ligation        4491..4494
                     /locus_tag="Ligation(7)"
                     /label="Ligation(7)"
                     /ApEinfo_label="Ligation"
                     /ApEinfo_fwdcolor="pink"
                     /ApEinfo_revcolor="pink"
                     /ApEinfo_graphicformat="arrow_data {{0 1 2 0 0 -1} {} 0}
                     width 5 offset 0"
     misc_feature    4491..4494
                     /locus_tag="E overhang"
                     /label="E overhang"
                     /ApEinfo_label="E overhang"
                     /ApEinfo_fwdcolor="cyan"
                     /ApEinfo_revcolor="green"
                     /ApEinfo_graphicformat="arrow_data {{0 1 2 0 0 -1} {} 0}
                     width 5 offset 0"
     misc_feature    4491..4534
                     /Source="referenceToDocument:
                     urn:local:chelseahu:1u-au0pyqd"
                     /note="Geneious type: Concatenated sequence"
                     /locus_tag="UNSX_E (concatenated sequence 5)"
                     /label="UNSX_E (concatenated sequence 5)"
                     /ApEinfo_label="UNSX_E (concatenated sequence 5)"
                     /ApEinfo_fwdcolor="#7eff74"
                     /ApEinfo_revcolor="#7eff74"
                     /ApEinfo_graphicformat="arrow_data {{0 1 2 0 0 -1} {} 0}
                     width 5 offset 0"
     primer_bind     4491..4494
                     /Sequence="GCTT"
                     /created_by="andrewhalleran"
                     /locus_tag="Binds to E sticky end"
                     /label="Binds to E sticky end"
                     /ApEinfo_label="Binds to E sticky end"
                     /ApEinfo_fwdcolor="#14c0bd"
                     /ApEinfo_revcolor="#4ec02b"
                     /ApEinfo_graphicformat="arrow_data {{0 1 2 0 0 -1} {} 0}
                     width 5 offset 0"
     ligation        4495..4534
                     /locus_tag="Ligation(8)"
                     /label="Ligation(8)"
                     /ApEinfo_label="Ligation"
                     /ApEinfo_fwdcolor="pink"
                     /ApEinfo_revcolor="pink"
                     /ApEinfo_graphicformat="arrow_data {{0 1 2 0 0 -1} {} 0}
                     width 5 offset 0"
     primer_bind     4495..4534
                     /Sequence="CCAGGATACATAGATTACCACAACTCCGAGCCCTTCCACC"
                     /created_by="andrewhalleran"
                     /locus_tag="UNS10"
                     /label="UNS10"
                     /ApEinfo_label="UNS10"
                     /ApEinfo_fwdcolor="#14c0bd"
                     /ApEinfo_revcolor="#4ec02b"
                     /ApEinfo_graphicformat="arrow_data {{0 1 2 0 0 -1} {} 0}
                     width 5 offset 0"
     misc_feature    4382..4534
                     /Source="referenceToDocument:
                     urn:local:chelseahu:s-bih8fsv"
                     /note="Geneious type: Concatenated sequence"
                     /locus_tag="fCH106 (concatenated sequence 3)(1)"
                     /label="fCH106 (concatenated sequence 3)(1)"
                     /ApEinfo_label="fCH106 (concatenated sequence 3)"
                     /ApEinfo_fwdcolor="#7eff74"
                     /ApEinfo_revcolor="#7eff74"
                     /ApEinfo_graphicformat="arrow_data {{0 1 2 0 0 -1} {} 0}
                     width 5 offset 0"
     misc_feature    3467..4381
                     /Source="referenceToDocument:
                     urn:local:chelseahu:z-bih8k2q"
                     /note="Geneious type: Concatenated sequence"
                     /locus_tag="fCH107 (concatenated sequence 3)"
                     /label="fCH107 (concatenated sequence 3)"
                     /ApEinfo_label="fCH107 (concatenated sequence 3)"
                     /ApEinfo_fwdcolor="#7eff74"
                     /ApEinfo_revcolor="#7eff74"
                     /ApEinfo_graphicformat="arrow_data {{0 1 2 0 0 -1} {} 0}
                     width 5 offset 0"
     misc_feature    3467..4381
                     /Source="referenceToDocument:
                     urn:local:chelseahu:k-bh1732q"
                     /note="Geneious type: Concatenated sequence"
                     /locus_tag="pCH-M114 (concatenated sequence 3)"
                     /label="pCH-M114 (concatenated sequence 3)"
                     /ApEinfo_label="pCH-M114 (concatenated sequence 3)"
                     /ApEinfo_fwdcolor="#7eff74"
                     /ApEinfo_revcolor="#7eff74"
                     /ApEinfo_graphicformat="arrow_data {{0 1 2 0 0 -1} {} 0}
                     width 5 offset 0"
     cds             3467..4381
                     /created_by="User"
                     /modified_by="User"
                     /Transferred_From="moclo_lacI_sequence"
                     /Transferred_Similarity="100.00%"
                     /locus_tag="lacI (no BbsI sites, no tags)-Binding
                     sitedeleted"
                     /label="lacI (no BbsI sites, no tags)-Binding sitedeleted"
                     /ApEinfo_label="lacI (no BbsI sites, no tags)-Binding
                     sitedeleted"
                     /ApEinfo_fwdcolor="#ffc75c"
                     /ApEinfo_revcolor="#ffc75c"
                     /ApEinfo_graphicformat="arrow_data {{0 1 2 0 0 -1} {} 0}
                     width 5 offset 0"
ORIGIN
        1 gctttaatgg tttcttagac gtcaggtggc acttttcggg gaaatgtgcg cggaacccct
       61 atttgtttat ttttctaaat acattcaaat atgtatccgc tcatgagaca ataaccctga
      121 taaatgcttc aataatattg aaaaaggaag agtatgagta ttcaacattt ccgtgtcgcc
      181 cttattccct tttttgcggc attttgcctt cctgtttttg ctcacccaga aacgctggtg
      241 aaagtaaaag atgctgaaga tcagttgggt gcacgagtgg gttacatcga actggatctc
      301 aacagcggta agatccttga gagttttcgc cccgaagaac gttttccaat gatgagcact
      361 tttaaagttc tgctatgtgg cgcggtatta tcccgtattg acgccgggca agagcaactc
      421 ggtcgccgca tacactattc tcagaatgac ttggttgagt actcaccagt cacagaaaag
      481 catcttacgg atggcatgac agtaagagaa ttatgcagtg ctgccataac catgagtgat
      541 aacactgcgg ccaacttact tctgacaacg atcggaggac cgaaggagct aaccgctttt
      601 ttgcacaaca tgggggatca tgtaactcgc cttgatcgtt gggaaccgga gctgaatgaa
      661 gccataccaa acgacgagcg tgacaccacg atgcctgtag caatggcaac aacgttgcgc
      721 aaactattaa ctggcgaact acttactcta gcttcccggc aacaattaat agactggatg
      781 gaggcggata aagttgcagg accacttctg cgctcggccc ttccggctgg ctggtttatt
      841 gctgataaat ctggagccgg tgagcgtggg tcgcgcggta tcattgcagc actggggcca
      901 gatggtaagc cctcccgtat cgtagttatc tacacgacgg ggagtcaggc aactatggat
      961 gaacgaaata gacagatcgc tgagataggt gcctcactga ttaagcattg gtaactgtca
     1021 gaccaagttt actcatatat actttagatt gatttaaaac ttcattttta atttaaaagg
     1081 atctaggtga agatcctttt tgataatctc atgaccaaaa tcccttacgc tgcgtcagac
     1141 cccgtagaaa agatcaaagg atcttcttga gatccttttt ttctgcgcgt aatctgctgc
     1201 ttgcaaacaa aaaaaccacc gctaccagcg gtggtttgtt tgccggatca agagctacca
     1261 actctttttc cgaaggtaac tggcttcagc agagcgcaga taccaaatac tgttcttcta
     1321 gtgtagccgt agttaggcca ccacttcaag aactctgtag caccgcctac atacctcgct
     1381 ctgctaatcc tgttaccagt ggctgctgcc agtggcgata agtcgtgtct taccgggttg
     1441 gactcaagac gatagttacc ggataaggcg cagcggtcgg gctgaacggg gggttcgtgc
     1501 acacagccca gcttggagcg aacgacctac accgaactga gatacctaca gcgtgagcta
     1561 tgagaaagcg ccacgcttcc cgaagggaga aaggcggaca ggtatccggt aagcggcagg
     1621 gtcggaacag gagagcgcac gagggagctt ccagggggaa acgcctggta tctttatagt
     1681 cctgtcgggt ttcgccacct ctgacttgag cgtcgatttt tgtgatgctc gtcagggggg
     1741 cggagcctat ggaaaaacgc cagcaacgcg gcctttttac ggttcctggc ggagcattac
     1801 tcgcatccat tctcaggctg tctcgtctcg tctcggagaa cgatcgttgg ctgccctttg
     1861 tgcgtccaaa cggacgcacg gcgctctaaa gcgggtcgcg atctttcaga ttcgctcctc
     1921 gcgctttcag tctttgtttt ggcgcatgtc gttatcgcaa aaccgctgca cacttttgcg
     1981 cgacatgctc tgatccccct catctggggg ggcctatctg agggaatttc cgatccggct
     2041 cgcctgaacc attctgcttt ccacgaactt gaaaacgctt actagagaac aaaataaaaa
     2101 ggagtcgctc tgtccctcgc caaagttgca gaacgacatc attcaaagaa aaaaacactg
     2161 agttgttttt ataatcttgt atatttagat attaaacgat atttaaatat acataaagat
     2221 atatatttgg gtgagcgatt ccttaaacga aattgagatt aaggagtcgc tcttttttat
     2281 gtataaaaac aatcatgcaa atcattcaaa tcatttggaa aatcacgatt tagacaattt
     2341 ttctaaaacc ggctactcta atagccggtt gtaaagatga tctctgtcac cggatgtgct
     2401 ttccggtctg atgagtccgt gaggacgaaa cagtctttga atgatgtcgt tcacaaactt
     2461 tggtcagggc gtgagcgact cctttttatt tctcgagctg tcaccggatg tgctttccgg
     2521 tctgatgagt ccgtgaggac gaaacagtct ttgaatgatg tcgttcacaa actttggtca
     2581 gggcgtgagc gactcctttt tatttctgtc accggatgtg ctttccggtc tgatgagtcc
     2641 gtgaggacga aacagggatc taggaggaag gatctaatgc gtaaaggcga agagctgttc
     2701 actggtgtcg tccctattct ggtggaactg gatggtgatg tcaacggtca taagttttcc
     2761 gtgcgtggcg agggtgaagg tgacgcaact aatggtaaac tgacgctgaa gttcatctgt
     2821 actactggta aactgccggt accttggccg actctggtaa cgacgctgac ttatggtgtt
     2881 cagtgctttg ctcgttatcc ggaccatatg aagcagcatg acttcttcaa gtccgccatg
     2941 ccggaaggct atgtgcagga acgcacgatt tcctttaagg atgacggcac gtacaaaacg
     3001 cgtgcggaag tgaaatttga aggcgatacc ctggtaaacc gcattgagct gaaaggcatt
     3061 gactttaaag aagacggcaa tatcctgggc cataagctgg aatacaattt taacagccac
     3121 aatgtttaca tcaccgccga taaacaaaaa aatggcatta aagcgaattt taaaattcgc
     3181 cacaacgtgg aggatggcag cgtgcagctg gctgatcact accagcaaaa cactccaatc
     3241 ggtgatggtc ctgttctgct gccagacaat cactatctga gctaccaaag cgttctgtct
     3301 aaagatccga acgagaaacg cgatcatatg gttctgctgg agttcgtaac cgcagcgggc
     3361 atcacgcatg gtatggatga actgtacaaa taatgaaggt gcactgaagg tcctcaatcg
     3421 cactggaaac atcaaggtcg tactGAAAGA TGAGAGTAAC TAaatggcgg gcaaacagtc
     3481 gttgctgatt ggcgttgcca cctccagtct ggccctgcac gcgccgtcgc aaattgtcgc
     3541 ggcgattaaa tctcgcgccg atcaactggg tgccagcgtg gtggtgtcga tggtagaacg
     3601 aagcggcgtc gaagcctgta aagcggcggt gcacaatctt ctcgcgcaac gcgtcagtgg
     3661 gctgatcatt aactatccgc tggatgacca ggatgccatt gctgtggaag ctgcctgcac
     3721 taatgttccg gcgttatttc ttgatgtctc tgaccagaca cccatcaaca gtattatttt
     3781 ctcccatgag gacggtacgc gactgggcgt ggagcatctg gtcgcattgg gtcaccagca
     3841 aatcgcgctg ttagcgggcc cattaagttc tgtctcggcg cgtctgcgtc tggctggctg
     3901 gcataaatat ctcactcgca atcaaattca gccgatagcg gaacgggaag gcgactggag
     3961 tgccatgtcc ggttttcaac aaaccatgca aatgctgaat gagggcatcg ttcccactgc
     4021 gatgctggtt gccaacgatc agatggcgct gggcgcaatg cgcgccatta ccgagtccgg
     4081 gctgcgcgtt ggtgcggata tctcggtagt gggatacgac gataccgaag atagctcatg
     4141 ttatatcccg ccgttaacca ccatcaaaca ggattttcgc ctgctggggc aaaccagcgt
     4201 ggaccgcttg ctgcaactct ctcagggcca ggcggtgaag ggcaatcagc tgttgcccgt
     4261 ctcactggtg aaaagaaaaa ccaccctggc gcccaatacg caaaccgcct ctccccgcgc
     4321 gttggccgat tcattaatgc agctggcacg acaggtttcc cgactggaaa gcgggcagta
     4381 aaggtgcatc aaataaaacg aaaggctcag tcgaaagact gggcctttcg ttttatctgt
     4441 tgtttgtcgg tgaacgctct cctgagtagg acaaatccgc cgccctagac gcttccagga
     4501 tacatagatt accacaactc cgagcccttc cacc  
//
