# Supplementary material for: Layered feedback control overcomes performance trade-off in synthetic biomolecular networks
Source: Nat Commun. 2022 Sep 14;13:5393. doi: 10.1038/s41467-022-33058-6 (PMC9474519; doi:10.1038/s41467-022-33058-6)
Supplement: Supplementary file 4 — Source Data [file 41467_2022_33058_MOESM4_ESM.zip › Source_Data_and_Source_Code_Final_Revision/Figure_4&Supplementary_FigureS2/Figure4E-H/A11.02-plasmids/pCH-M037.gb]

LOCUS       pCH_M037                1523 bp ds-DNA     circular     28-AUG-2019
DEFINITION  Gibson/Homology Cloning ligation product.
ACCESSION   urn.local.chelseahu.12-aqv97sl
VERSION     urn.local.chelseahu.12-aqv97sl
KEYWORDS    .
SOURCE      
  ORGANISM  .
COMMENT     
COMMENT     ApEinfo:methylated:1
FEATURES             Location/Qualifiers
     misc_feature    1..33
                     /Source="referenceToDocument:
                     urn:local:sclamons:58-8irk0zx"
                     /note="Geneious type: Concatenated sequence"
                     /locus_tag="ampr_cole1Low (concatenated sequence 1)"
                     /label="ampr_cole1Low (concatenated sequence 1)"
                     /ApEinfo_label="ampr_cole1Low (concatenated sequence 1)"
                     /ApEinfo_fwdcolor="#7eff74"
                     /ApEinfo_revcolor="#7eff74"
                     /ApEinfo_graphicformat="arrow_data {{0 1 2 0 0 -1} {} 0}
                     width 5 offset 0"
                     /ApEinfo_hidden
     CDS             34..83
                     /locus_tag="AmpR"
                     /label="AmpR"
                     /ApEinfo_label="AmpR"
                     /ApEinfo_fwdcolor="#b7e6d7"
                     /ApEinfo_revcolor="#b7e6d7"
                     /ApEinfo_graphicformat="arrow_data {{0 1 2 0 0 -1} {} 0}
                     width 5 offset 0"
     primer_bind     complement(34..55)
                     /Sequence="AAAAAGGGAATAAGGGCGACAC"
                     /Hairpin_Tm="None"
                     /Tm="59.2"
                     /Self_Dimer_Tm="None"
                     /%GC="45.5"
                     /created_by="primer3"
                     /Transferred_From="ASS_Carb.REV"
                     /Transferred_Similarity="100.00%"
                     /locus_tag="Carb.REV"
                     /label="Carb.REV"
                     /ApEinfo_label="Carb.REV"
                     /ApEinfo_fwdcolor="#14c0bd"
                     /ApEinfo_revcolor="#4ec02b"
                     /ApEinfo_graphicformat="arrow_data {{0 1 2 0 0 -1} {} 0}
                     width 5 offset 0"
     CDS             84..875
                     /locus_tag="AmpR(1)"
                     /label="AmpR(1)"
                     /ApEinfo_label="AmpR"
                     /ApEinfo_fwdcolor="#f9040b"
                     /ApEinfo_revcolor="#7d0000"
                     /ApEinfo_graphicformat="arrow_data {{0 1 2 0 0 -1} {} 0}
                     width 5 offset 0"
     rep_origin      1028..1523
                     /locus_tag="ori"
                     /label="ori"
                     /ApEinfo_label="ori"
                     /ApEinfo_fwdcolor="#e5f9fc"
                     /ApEinfo_revcolor="#ffef86"
                     /ApEinfo_graphicformat="arrow_data {{0 1 2 0 0 -1} {} 0}
                     width 5 offset 0"
     rep_origin      1..33
                     /locus_tag="ori(1)"
                     /label="ori(1)"
                     /ApEinfo_label="ori"
                     /ApEinfo_fwdcolor="#e5f9fc"
                     /ApEinfo_revcolor="#ffef86"
                     /ApEinfo_graphicformat="arrow_data {{0 1 2 0 0 -1} {} 0}
                     width 5 offset 0"
     promoter        1028..1033
                     /locus_tag="RNAII promoter"
                     /label="RNAII promoter"
                     /ApEinfo_label="RNAII promoter"
                     /ApEinfo_fwdcolor="#c6c9d1"
                     /ApEinfo_revcolor="#c6c9d1"
                     /ApEinfo_graphicformat="arrow_data {{0 1 2 0 0 -1} {} 0}
                     width 5 offset 0"
     promoter        1034..1050
                     /locus_tag="RNAII promoter(1)"
                     /label="RNAII promoter(1)"
                     /ApEinfo_label="RNAII promoter"
                     /ApEinfo_fwdcolor="#c6c9d1"
                     /ApEinfo_revcolor="#c6c9d1"
                     /ApEinfo_graphicformat="arrow_data {{0 1 2 0 0 -1} {} 0}
                     width 5 offset 0"
     promoter        1051..1056
                     /locus_tag="RNAII promoter(2)"
                     /label="RNAII promoter(2)"
                     /ApEinfo_label="RNAII promoter"
                     /ApEinfo_fwdcolor="#c6c9d1"
                     /ApEinfo_revcolor="#c6c9d1"
                     /ApEinfo_graphicformat="arrow_data {{0 1 2 0 0 -1} {} 0}
                     width 5 offset 0"
     promoter        complement(1181..1186)
                     /locus_tag="RNA I promoter"
                     /label="RNA I promoter"
                     /ApEinfo_label="RNA I promoter"
                     /ApEinfo_fwdcolor="#c6c9d1"
                     /ApEinfo_revcolor="#c6c9d1"
                     /ApEinfo_graphicformat="arrow_data {{0 1 2 0 0 -1} {} 0}
                     width 5 offset 0"
     misc_feature    34..1523
                     /Source="referenceToDocument:
                     urn:local:sclamons:58-8irk0zx"
                     /note="Geneious type: Concatenated sequence"
                     /locus_tag="ampr_cole1Low (concatenated sequence 1)(1)"
                     /label="ampr_cole1Low (concatenated sequence 1)(1)"
                     /ApEinfo_label="ampr_cole1Low (concatenated sequence 1)"
                     /ApEinfo_fwdcolor="#7eff74"
                     /ApEinfo_revcolor="#7eff74"
                     /ApEinfo_graphicformat="arrow_data {{0 1 2 0 0 -1} {} 0}
                     width 5 offset 0"
                     /ApEinfo_hidden
     primer_bind     15..33
                     /Sequence="TAGTCCTGTCGGGTTTCGC"
                     /Hairpin_Tm="39.1"
                     /Tm="59.4"
                     /Self_Dimer_Tm="None"
                     /%GC="57.9"
                     /created_by="primer3"
                     /Transferred_From="ASS_Cole1.FOR"
                     /Transferred_Similarity="100.00%"
                     /locus_tag="Cole1.FOR"
                     /label="Cole1.FOR"
                     /ApEinfo_label="Cole1.FOR"
                     /ApEinfo_fwdcolor="#14c0bd"
                     /ApEinfo_revcolor="#4ec02b"
                     /ApEinfo_graphicformat="arrow_data {{0 1 2 0 0 -1} {} 0}
                     width 5 offset 0"
ORIGIN
        1 gcctggtatc tttatagtcc tgtcgggttt cgcgtgtcgc ccttattccc ttttttgcgg
       61 cattttgcct tcctgttttt gctcacccag aaacgctggt gaaagtaaaa gatgctgaag
      121 atcagttggg tgcacgagtg ggttacatcg aactggatct caacagcggt aagatccttg
      181 agagttttcg ccccgaagaa cgttttccaa tgatgagcac ttttaaagtt ctgctatgtg
      241 gcgcggtatt atcccgtatt gacgccgggc aagagcaact cggtcgccgc atacactatt
      301 ctcagaatga cttggttgag tactcaccag tcacagaaaa gcatcttacg gatggcatga
      361 cagtaagaga attatgcagt gctgccataa ccatgagtga taacactgcg gccaacttac
      421 ttctgacaac gatcggagga ccgaaggagc taaccgcttt tttgcacaac atgggggatc
      481 atgtaactcg ccttgatcgt tgggaaccgg agctgaatga agccatacca aacgacgagc
      541 gtgacaccac gatgcctgta gcaatggcaa caacgttgcg caaactatta actggcgaac
      601 tacttactct agcttcccgg caacaattaa tagactggat ggaggcggat aaagttgcag
      661 gaccacttct gcgctcggcc cttccggctg gctggtttat tgctgataaa tctggagccg
      721 gtgagcgtgg gtcgcgcggt atcattgcag cactggggcc agatggtaag ccctcccgta
      781 tcgtagttat ctacacgacg gggagtcagg caactatgga tgaacgaaat agacagatcg
      841 ctgagatagg tgcctcactg attaagcatt ggtaactgtc agaccaagtt tactcatata
      901 tactttagat tgatttaaaa cttcattttt aatttaaaag gatctaggtg aagatccttt
      961 ttgataatct catgaccaaa atcccttacg ctgcgtcaga ccccgtagaa aagatcaaag
     1021 gatcttcttg agatcctttt tttctgcgcg taatctgctg cttgcaaaca aaaaaaccac
     1081 cgctaccagc ggtggtttgt ttgccggatc aagagctacc aactcttttt ccgaaggtaa
     1141 ctggcttcag cagagcgcag ataccaaata ctgttcttct agtgtagccg tagttaggcc
     1201 accacttcaa gaactctgta gcaccgccta catacctcgc tctgctaatc ctgttaccag
     1261 tggctgctgc cagtggcgat aagtcgtgtc ttaccgggtt ggactcaaga cgatagttac
     1321 cggataaggc gcagcggtcg ggctgaacgg ggggttcgtg cacacagccc agcttggagc
     1381 gaacgaccta caccgaactg agatacctac agcgtgagct atgagaaagc gccacgcttc
     1441 ccgaagggag aaaggcggac aggtatccgg taagcggcag ggtcggaaca ggagagcgca
     1501 cgagggagct tccaggggga aac   
//
