# Supplementary material for: Layered feedback control overcomes performance trade-off in synthetic biomolecular networks
Source: Nat Commun. 2022 Sep 14;13:5393. doi: 10.1038/s41467-022-33058-6 (PMC9474519; doi:10.1038/s41467-022-33058-6)
Supplement: Supplementary file 4 — Source Data [file 41467_2022_33058_MOESM4_ESM.zip › Source_Data_and_Source_Code_Final_Revision/Figure_4&Supplementary_FigureS2/Figure4E-H/A11.02-plasmids/A11.02-Design.xlsx]

## Sheet: Sheet1
All plasmids transformed into JS006 with RhlR integrated (sCH-M4)
pCH_M040 is used for this integration
Marker	ChloR	AmpR
neg ctrl	pCH-M135	pCH-M37
open	pCH-M135	pCH-M147
trans	pCH-M135	pCH-M138
cis	pCH-M135	pCH-M144
layered	pCH-M135	pCH-M141
		0
