# Supplementary material for: Layered feedback control overcomes performance trade-off in synthetic biomolecular networks
Source: Nat Commun. 2022 Sep 14;13:5393. doi: 10.1038/s41467-022-33058-6 (PMC9474519; doi:10.1038/s41467-022-33058-6)
Supplement: Supplementary file 4 — Source Data [file 41467_2022_33058_MOESM4_ESM.zip › Source_Data_and_Source_Code_Final_Revision/Figure_4&Supplementary_FigureS2/Figure4E-H/Figure_4H-A11.02R35_disturbance_profile-scaled.dgraph/FileInfo.plist]

<?xml version="1.0" encoding="UTF-8"?>
<!DOCTYPE plist PUBLIC "-//Apple//DTD PLIST 1.0//EN" "http://www.apple.com/DTDs/PropertyList-1.0.dtd">
<plist version="1.0">
<dict>
	<key>Build</key>
	<integer>58</integer>
	<key>Time Stamp</key>
	<real>1647457017.2153921</real>
	<key>UUID</key>
	<string>19E190AE-E095-4916-9002-99707BE58C4F</string>
</dict>
</plist>
