# Supplementary material for: Layered feedback control overcomes performance trade-off in synthetic biomolecular networks
Source: Nat Commun. 2022 Sep 14;13:5393. doi: 10.1038/s41467-022-33058-6 (PMC9474519; doi:10.1038/s41467-022-33058-6)
Supplement: Supplementary file 4 — Source Data [file 41467_2022_33058_MOESM4_ESM.zip › Source_Data_and_Source_Code_Final_Revision/Figure_4&Supplementary_FigureS2/Figure4A/Simulation-RcisPtrans/MassbalanceEqns_RcisPtrans_updated.m]

function f = MassbalanceEqns_RcisPtrans_updated(t,x,P,CSTR_LV,ODE_size)

f = zeros(ODE_size,1);
     
    n=1;
    m=2;
    beta_A=P(1); %$\beta_A$& max transcription rate of the inducible promoter Px
    K_x=P(2); %$K_x$ & activation coefficient of the chemical inducer x
    K_R=P(3); %$K_{R}$ & repression constant of RNA Antisense repressor
    K_p=P(17); %$K_p$ & repression constant of prtein repressor
    d_m=P(4); %$d_m$ & degradation/dilution rate of mRNA
    k_tp=P(5);%$k_{tp}$ & translation rate of inducint protein Pind
    d=P(6);% d$ & degradation/dilution rate, assuming dominated by dilution & 1/min & 0
    K_r=P(7);%$K_r$ & activating complex maturation rate
    beta_B=P(8); %$\beta_B$& Max transcription rate of AHL-LuxR inducible promoter
    K_ind=P(9); %$K_{ind}$ & Activation constant of AHL-LuxR
    d_r=P(10);%$d_r$ & degradation/dilution rate of regulator RNA
    alpha=P(11); %$\alpha$ & maturation rate of GFP & 1/min
    X=P(12); %I$ & X concentration & con.
    k_tg=P(13); %$k_{tg}$ & translation rate of GOI
    f_tx=P(14); %scaling factor of universal transcription
    f_tl=P(15); %scaling factor of universal translation
    k_tr=P(16); % translation rate of regulator protein 
    
    d_rp=d; % degradation/dilution of regulator protein is also dominated by cell division 
    
    
    function H=Hill_act(x,k,n)
        H=x.^n./(k+x.^n);
    end

    function H=Hill_rep(x,k,n)
        H=k./(k+x.^n);
    end
    
    if CSTR_LV==4 %closed loop
% $M_ind$   & the mRNA of signaling protein Pind      
    f(1)= f_tx.*beta_A.*Hill_act(X,K_x,m).*Hill_rep(x(6),K_p,1)-d_m.*x(1);
% $P_ind$   & the signaling protein translated peptides
    f(2)= f_tl.*k_tp.*x(1)-d.*x(2)-K_r.*x(2);  
% $C_ind$   & the signaling complex, with folded signaling protein bound with inducer molecules
    f(3)= K_r.*x(2)-d.*x(3);
% $R$   & the regulator sRNA repressor
    f(4)= f_tx.*beta_B.*Hill_act(x(3),K_ind,n).*Hill_rep(x(4),K_R,1)-d_r.*x(4);
% $M_R$   & Regulator mRNA
    f(5)= f_tx.*beta_B.*Hill_act(x(3),K_ind,n).*Hill_rep(x(4),K_R,1)-d_m.*x(5);
% $P$ the regulator protein repressor
    f(6)= f_tl.*k_tr.*x(5)-d_rp.*x(6);    
% $M_G$   & GOI mRNA
    f(7)= f_tx.*beta_B.*Hill_act(x(3),K_ind,n).*Hill_rep(x(4),K_R,1)-d_m.*x(7);
% $G$   & translated GOI peptides
    f(8)= f_tl.*k_tg.*x(7)-alpha.*x(8)-d.*x(8);
% $G_m$   & matured GOI
    f(9)= alpha.*x(8)-d.*x(9);
    end
     

    if CSTR_LV==3 %closed loop, trans loop only
% $M_ind$   & the mRNA of signaling protein Pind           
    f(1)= f_tx.*beta_A.*Hill_act(X,K_x,m).*Hill_rep(x(6),K_p,1)-d_m.*x(1);
% $P_ind$   & the signaling protein translated peptides
    f(2)= f_tl.*k_tp.*x(1)-d.*x(2)-K_r.*x(2);  
% $C_ind$   & the signaling complex, with folded signaling protein bound with inducer molecules
    f(3)= K_r.*x(2)-d.*x(3);
% $R$   & the regulator sRNA repressor
    f(4)= f_tx.*beta_B.*Hill_act(x(3),K_ind,n)-d_r.*x(4);
% $M_R$   & Regulator mRNA
    f(5)= f_tx.*beta_B.*Hill_act(x(3),K_ind,n)-d_m.*x(5);
% $P$ the regulator protein repressor
    f(6)= f_tl.*k_tr.*x(5)-d_rp.*x(6);    
% $M_G$   & GOI mRNA
    f(7)= f_tx.*beta_B.*Hill_act(x(3),K_ind,n)-d_m.*x(7);
% $G$   & translated GOI peptides
    f(8)= f_tl.*k_tg.*x(7)-alpha.*x(8)-d.*x(8);
% $G_m$   & matured GOI
    f(9)= alpha.*x(8)-d.*x(9);

    end
     
    
    if CSTR_LV==2 % closed loop, cis loop only
% $M_ind$   & the mRNA of signaling protein Pind           
    f(1)= f_tx.*beta_A.*Hill_act(X,K_x,m)-d_m.*x(1);
% $P_ind$   & the signaling protein translated peptides
    f(2)= f_tl.*k_tp.*x(1)-d.*x(2)-K_r.*x(2);  
% $C_ind$   & the signaling complex, with folded signaling protein bound with inducer molecules
    f(3)= K_r.*x(2)-d.*x(3);
% R Reguator sRNA
    f(4)= f_tx.*beta_B.*Hill_act(x(3),K_ind,n).*Hill_rep(x(4),K_R,1)-d_r.*x(4);
% $M_R$   & Regulator mRNA
    f(5)= f_tx.*beta_B.*Hill_act(x(3),K_ind,n).*Hill_rep(x(4),K_R,1)-d_m.*x(5);
% $P$ the regulator protein repressor
    f(6)= f_tl.*k_tr.*x(5)-d_rp.*x(6);    
% $M_G$   & GOI mRNA
    f(7)= f_tx.*beta_B.*Hill_act(x(3),K_ind,n).*Hill_rep(x(4),K_R,1)-d_m.*x(7);
% $G$   & translated GOI peptides
    f(8)= f_tl.*k_tg.*x(7)-alpha.*x(8)-d.*x(8);
% $G_m$   & matured GOI
    f(9)= alpha.*x(8)-d.*x(9);  
        
    end
    
    if CSTR_LV==1 %open loop
% $M_ind$   & the mRNA of signaling protein Pind            
    f(1)= f_tx.*beta_A.*Hill_act(X,K_x,m)-d_m.*x(1);
% $P_ind$   & the signaling protein translated peptides
    f(2)= f_tl.*k_tp.*x(1)-d.*x(2)-K_r.*x(2);  
% $C_ind$   & the signaling complex, with folded signaling protein bound with inducer molecules
    f(3)= K_r.*x(2)-d.*x(3);
% R Reguator sRNA
    f(4)= f_tx.*beta_B.*Hill_act(x(3),K_ind,n)-d_r.*x(4);
% $M_R$   & Regulator mRNA
    f(5)= f_tx.*beta_B.*Hill_act(x(3),K_ind,n)-d_m.*x(5);
% $P$ the regulator protein repressor
    f(6)= f_tl.*k_tr.*x(5)-d_rp.*x(6);    
% $M_G$   & GOI mRNA
    f(7)= f_tx.*beta_B.*Hill_act(x(3),K_ind,n)-d_m.*x(7);
% $G$   & translated GOI peptides
    f(8)= f_tl.*k_tg.*x(7)-alpha.*x(8)-d.*x(8);
% $G_m$   & matured GOI
    f(9)= alpha.*x(8)-d.*x(9);
    end
     

 end
