# Supplementary material for: Layered feedback control overcomes performance trade-off in synthetic biomolecular networks
Source: Nat Commun. 2022 Sep 14;13:5393. doi: 10.1038/s41467-022-33058-6 (PMC9474519; doi:10.1038/s41467-022-33058-6)
Supplement: Supplementary file 4 — Source Data [file 41467_2022_33058_MOESM4_ESM.zip › Source_Data_and_Source_Code_Final_Revision/Figure_4&Supplementary_FigureS2/Figure4A/Simulation-RcisPtrans/guess.txt]

2
1.4e4
20
0.1
0.1
0.015
0.05
20
200
0.3
0.05
2e6
0.5
1
1
0.1
200
0.03
