# Supplementary material for: Layered feedback control overcomes performance trade-off in synthetic biomolecular networks
Source: Nat Commun. 2022 Sep 14;13:5393. doi: 10.1038/s41467-022-33058-6 (PMC9474519; doi:10.1038/s41467-022-33058-6)
Supplement: Supplementary file 4 — Source Data [file 41467_2022_33058_MOESM4_ESM.zip › Source_Data_and_Source_Code_Final_Revision/Figure_4&Supplementary_FigureS2/Figure4A/Simulation-RcisPtrans/Find_Steadystate.m]

function[ss]=Find_Steadystate(Time, Total_GFP)
%first look for ss

%check if the last bit of the dynamic is at steady state.
[m,n]=size(Total_GFP);
i=m-3;
delta=abs((-Total_GFP(i+2)+8.*Total_GFP(i+1)-8.*Total_GFP(i-1)+Total_GFP(i-2))./(12.*(Time(i+1)-Time(i))));

    if delta<=Total_GFP(end)*1e-3
        ss=Total_GFP(end);
    else 
        disp('Signal not at steady state');
        ss=Total_GFP(end);
    end

return
