# Supplementary material for: Layered feedback control overcomes performance trade-off in synthetic biomolecular networks
Source: Nat Commun. 2022 Sep 14;13:5393. doi: 10.1038/s41467-022-33058-6 (PMC9474519; doi:10.1038/s41467-022-33058-6)
Supplement: Supplementary file 4 — Source Data [file 41467_2022_33058_MOESM4_ESM.zip › Source_Data_and_Source_Code_Final_Revision/Figure_4&Supplementary_FigureS2/Figure4A/Simulation-RcisPtrans/Sim_disturbance_window_Main.m]

close all
clear all
CSTR_LV=1;
t_interval=1;
[ DF ] = Datafile_perturbation(CSTR_LV,t_interval);
R=DF.R;
sfYFP_profile=[];

while CSTR_LV<=DF.R
    t_interval=1;
    Time=[];
    Total_GFP=[];
    Total_GFP_osc=[];
    while t_interval <=1
        if CSTR_LV<=R && CSTR_LV>=1 
           [ DF ] = Datafile_perturbation(CSTR_LV,t_interval);%loads appropriate data presets for each construct level
        end
        
        if t_interval >1
            DF.Initial_Conditions=transpose(x(end,:));
        end      
    [t,x] = Call_ODE(DF);
    figure (1)
    
    h=plot(DF.tspan,x(:,end),'-.');
    if CSTR_LV==1 % open loop
        set(h,{'color'},{[0, 0.4470, 0.7410]});
        name='open';
    elseif CSTR_LV==2 %fast loop closed
      
        set(h,{'color'},{[0.8500, 0.3250, 0.0980]});
        name='fast controller';
    elseif CSTR_LV==3 %slow loop closed 
       
        set(h,{'color'},{[0.9290, 0.6940, 0.1250]});
        name='slow controller';
    elseif CSTR_LV==4 %both loop closed
        
        set(h,{'color'},{[0.4940, 0.1840, 0.5560]});
        name='layered controller';
    end 

    xlim([0,420])
 
    hold all
    sfYFP_tot=x(:,end);
    Time=DF.tspan;
   

       
    t_interval=t_interval+1; 
    end
   
        sfYFP=transpose(x(:,end));% this time frame
        sfYFP_profile=[sfYFP_profile,sfYFP_tot];
        
    CSTR_LV=CSTR_LV+1;
    hold on
end
    sfYFP_profile= sfYFP_profile';
    sfYFP_max=max(max(sfYFP_profile));
    k=1;
    sfYFP_10min=zeros(42,4);
    for i=1:42
        
        sfYFP_10min(i,:)=sfYFP_profile(:,k);
        k=k+10;
    end 
    sfYFP_profile_scaled=sfYFP_10min./sfYFP_max;
    dlmwrite('Scaled_7_hour_sim.txt',sfYFP_profile_scaled);  

hold on
